# Supplementary material for: Estimating the impact of Viamo call-in information services on sexual and reproductive health knowledge, behavior, and outcomes among women of reproductive age: A 2-arm open label randomized controlled trial in Uganda
Source: PLoS One. 2026 Feb 13;21(2):e0342327. doi: 10.1371/journal.pone.0342327 (PMC12904432; doi:10.1371/journal.pone.0342327)
Supplement: S3 File — (TAR) [file pone.0342327.s003.tar]

Archive with 7 entries (7 files):
- Viamo household listing.csv
- Viamo Impact Analysis 11 September 2025.do
- Viamo Endline phone survey.csv
- Viamo Endline in person.csv
- Viamo calls recorded.csv
- Viamo baseline.csv
- Viamo Baseline biomarkers.csv
