# Supplementary material for: Estimating the impact of Viamo call-in information services on sexual and reproductive health knowledge, behavior, and outcomes among women of reproductive age: A 2-arm open label randomized controlled trial in Uganda
Source: PLoS One. 2026 Feb 13;21(2):e0342327. doi: 10.1371/journal.pone.0342327 (PMC12904432; doi:10.1371/journal.pone.0342327)
Supplement: S3 File — (TAR) [file pone.0342327.s003.tar › Viamo household listing.csv]

eacode	hhlisted
101	257
102	261
103	436
104	303
105	325
106	364
107	279
108	269
109	274
110	285
111	254
112	297
113	250
114	275
115	246
116	293
117	304
118	328
120	224
121	280
122	391
123	240
124	334
125	247
126	308
127	234
128	321
129	245
130	258
131	1
132	333
133	267
134	307
135	265
136	253
137	309
138	310
139	325
140	344
141	331
142	360
143	270
144	335
145	219
146	290
147	313
148	308
149	290
150	317
201	335
202	279
203	276
204	310
205	278
206	272
207	342
208	282
209	295
210	272
211	269
212	264
213	282
214	254
215	271
216	290
217	279
218	287
219	280
220	342
221	281
222	246
223	318
224	282
225	296
226	290
227	299
228	299
229	249
230	354
231	923
232	258
233	267
234	283
235	254
236	290
237	257
238	270
239	262
240	256
241	233
242	296
243	237
244	286
245	253
246	288
247	245
248	273
249	326
250	295
301	275
302	296
303	278
304	238
305	175
307	339
308	271
309	321
310	279
311	204
312	263
313	285
314	274
315	296
316	310
317	252
318	214
319	193
320	284
321	259
322	235
323	271
324	255
325	275
326	243
327	295
328	216
329	335
330	479
331	236
332	243
333	139
334	240
335	273
336	207
337	205
338	194
339	285
340	128
341	388
342	214
343	200
344	137
345	235
346	257
347	266
348	241
349	279
350	281
401	195
402	205
403	215
404	263
405	308
406	206
407	308
408	247
409	312
410	233
411	220
412	284
413	319
414	284
415	236
416	277
417	258
418	252
419	336
420	234
421	253
422	245
423	209
424	243
425	259
426	316
427	243
428	251
429	240
430	253
431	257
432	269
433	258
434	239
435	233
436	253
437	674
438	236
439	228
440	236
441	284
442	226
443	210
444	248
445	280
446	243
447	283
448	246
449	245
450	275
