# Supplementary material for: Estimating the impact of Viamo call-in information services on sexual and reproductive health knowledge, behavior, and outcomes among women of reproductive age: A 2-arm open label randomized controlled trial in Uganda
Source: PLoS One. 2026 Feb 13;21(2):e0342327. doi: 10.1371/journal.pone.0342327 (PMC12904432; doi:10.1371/journal.pone.0342327)
Supplement: S3 File — (TAR) [file pone.0342327.s003.tar › Viamo Impact Analysis 11 September 2025.do]

/* This file creates the main figures and tables for the paper titled 

Estimating the Impact of Viamo Call-in Information Services on Sexual and Reproductive Health Knowledge, Behavior, and Outcomes among women of reproductive age: Results from a 2-Arm Open Label Randomized Controlled Trial in Uganda

* Note: this analyis file is sorted by input data source, which means that some figures and tables are slightly out of order.

** Version 11 September 2025: GF

*/

* Working directories 

cap cd "C:\Users\finkgu\switchdrive\VIAMO Trial\Data and Analysis\"

* Open baseline file 

********************************************
* Step 1: check for selective attrition 
********************************************

** this data supports the flow chart as well as the first section of results 

use "Data clean\Viamo Baseline.dta", clear

// restrict to complete records 
keep if survey_status==1
codebook respid // 6011 unique IDs

// in person 
rename today doi_baseline
label var doi_baseline "Date of baseline interview"

// check coverage in the in-person follow-ups

merge 1:1 respid using "Data clean\Viamo Endline In person.dta", keepusing(today)
gen fu1 = _merge == 3
label var fu1 "Person reached in person at endline"
drop _merge 

// check coverage in endline phone survey  

merge 1:1 respid using "Data clean\Viamo Endline phone survey.dta",  keepusing(today)
gen fu2 = _merge==3
label var fu2 "Person reached on the phone at endline"
drop _merge 

gen fu_any = 0
replace fu_any = 1 if fu1==1
replace fu_any = 1 if fu2==1
label var fu_any "Any follow-up"


** attrition regressions 

gen cluster = int(respid/1000)
label var cluster "Study cluster"
gen treated =draw
label var treated "Woman is in treatment group"

reg fu1 treated, cluster(cluster)
reg fu2 treated, cluster(cluster)
reg fu_any treated, cluster(cluster)

** Looks nice and clean 


*********************************************
* Step 2: define key covariates for controls 
*********************************************

// district 
tab cal_district, gen(distdum)

// age 

sum age
gen age_u20 = age < 20
gen age_2034 = age>=20 & age < 35
gen age_35plus = age >=35

// education 


gen educ_primary = educ >=0 & educ<11
gen educ_secondary = educ > 10 & educ < 17
gen educ_higher = educ>18 & educ < 21
gen educ_other = 1- educ_primary - educ_secon  - educ_higher

// share phone 

sum sharephone 

// pregnancy status 

sum currentpreg pregbefore times_preg 
recode currentpreg (-99=0)
replace times_preg = 0 if times_preg ==.

// Asset index 

** ignore missingness for now - need to create MI based index here 

gen floor_tiles = floor ==7
gen floor_cement = floor ==8
gen floor_carpet = floor ==9

gen wall_solid = wall > 9 & wall < 15

pca floor_tiles floor_cement floor_carpet wall_solid stoveyn own_tv own_computer own_frige own_watxh own_car
predict pc1
xtile aq = pc1, nq(5)
label var aq "Asset quintile"


* contraception 
gen current_contraception = modcontrayn
gen modern_future = use_fut == 1

* Reproductive health knowledge 

foreach x of varlist c2-c19 ug2 ug5 {
	gen `x'_score = .
}

** correct codes 
foreach x of varlist c3 c4 c5 c6 c10  c15 c18 c19 {
	replace `x'_score = 1 if `x'==1
	replace `x'_score = 0 if `x'!=1 & `x'!=.
}

** incorrect 
 
foreach x of varlist c2 c9  c11  c13  c14  ug2 ug5  {
	replace `x'_score = 1 if `x'==2
	replace `x'_score = 0 if `x'!=2 & `x'!=.
}


** Total score 

egen SRHK_score = rowtotal(*_score)  
label var SRHK_score "Sexual and reproductive health knowledge score (baseline)"

** Familiarity counts
gen methods_known = 0
label var methods_known "Number of contraceptive methods known"

foreach x of varlist heard_ster0-heard_withdraw {
	replace methods_known = methods_known+1 if `x'==1
}

gen methods_used = 0
label var methods_used "Number of contraceptive methods known"

foreach x of varlist used_ster0-used_withdraw {
	replace methods_used = methods_used+1 if `x'==1
}


** iron supplements 

sum ironyn


** implants use 

tab used_imp

* birth outcomes 

gen lastpreg_lbw = kg_birth_r_1 < 2.5
replace lastpreg_lbw = . if kg_birth_r_1 < 0.5 
replace lastpreg_lbw = . if kg_birth_r_1 > 6
 
gen lastpreg_lost = pregoutcome !=3
replace lastpreg_lost = . if pregoutcome > 4
 

*** Keep key variables 

keep respid cluster treated age* distdum* educ_primary educ_secon educ_higher educ_other sharephone aq currentpreg pregbefore times_preg modcontrayn SRHK methods_known methods_used ironyn modern_future c2_score-ug5_score heard* used* lastpreg_lost lastpreg_lbw 

order respid cluster treated 

** Add biomarkers collected at baseline 

merge 1:1 respid using "Data clean\Viamo Baseline biomarkers.dta", keepusing(height weight cal_bmi hemoglobin)
keep if _merge !=2 // dropping a few unmatched records here
drop _merge 
gen anemic = hemoglobin<12
replace anemic = . if hemoglobin==.
label var anemic "HG < 12 g/dL"

** add subscript 

foreach x of varlist age* educ_primary educ_secon educ_higher educ_other sharephone aq currentpreg pregbefore times_preg modcontrayn SRHK height weight cal_bmi hemoglobin anemic methods*  ironyn  modern_future c2_score-ug5_score heard* used* lastpreg_lost lastpreg_lbw  {
	rename `x' `x'_bl
}

*** Add number of calls in Viamo system 
merge 1:1 respid using "Data clean\Viamo calls recorded.dta" 
rename calls calls_recorded
drop _merge 

** merge on number of households listed 

gen eacode = cluster 
merge m:1 eacode using "Data clean\Viamo household listing.dta"
drop if _merge ==2 // one cluster without data - ok
drop _merge

** save covariates for analyis 

save "covariates.dta", replace


******************************************************
* In person Endline Analysis 
*********************************************************

** open file 

use "Data clean\Viamo Endline In person.dta", clear
 
** merge on covariates 
 
merge 1:1 respid using "covariates.dta"
drop if _merge ==2
drop _merge 

// Code key outcome variables 

** SRH knowledge  

foreach x of varlist c2-c19 ug2 ug5 {
	gen `x'_score = .
}

** correct statements
foreach x of varlist c3 c4 c5 c6 c10  c15 c18 c19 {
	replace `x'_score = 1 if `x'==1
	replace `x'_score = 0 if `x'!=1 & `x'!=.
}

** incorrect statements 
 
foreach x of varlist c2 c9  c11  c13  c14  ug2 ug5  {
	replace `x'_score = 1 if `x'==2
	replace `x'_score = 0 if `x'!=2 & `x'!=.
}

egen SRHK_score = rowtotal(*_score)  
label var SRHK_score "Sexual and reproductive health knowledge score (endline)"
sum SRHK_score
gen SRHK_zscore = (SRHK_score-r(mean))/r(sd)
label var SRHK_zscore "Sexual and reproductive health knowledge z-score (endline)"

** use of modern contraceptives  and condoms 

gen fp_last_sex = lastsex==1
replace fp_last_sex = . if lastsex > 2

gen condom_last_sex = cond_last ==1
replace condom_last_sex = . if cond_last > 2

gen condom_new_partner = condom_sex==1
replace condom_new_partner = . if condom_sex> 2

sum modcontrayn

gen modern_shown = modcontrayn 
replace modern_shown = 0 if show_package==0

gen modern_now = fp_methods < 11
label var modern_now "Currently uses modern method"


sum hemoglobin 
gen anemic = hemoglobin < 12
replace anemic = . if hemoglobin > 30

gen overweight = cal_bmi >=25 & cal_bmi < 30
replace overweight = . if cal_bmi ==.

gen obese = cal_bmi >=30
replace obese  = . if cal_bmi ==.

gen underweight = cal_bmi <19
replace underweight  = . if cal_bmi ==.


 ** Other outcomes 

 ** currently pregnant
tab currentpreg 
replace currentpreg = 0 if currentpreg < 0 // recode DK as zeros

** unwanted pregnancy 
gen unplanned_pregnancy = planned_preg== 2 
replace unplanned_pregnancy = . if planned_preg > 2


** getting anc 
 tab antenatal

 ** tested for anemica 
tab  anaemiayn_curr 

** taking iron 

tab ironyn_curr

* deworming 

replace nooftmsworms_curr = 0 if nooftmsworms_curr < 0 // replace missing to zero 
gen anydeworming = nooftmsworms_curr>0 if !mi(nooftmsworms_curr)

** Previous pregnancies 

** focus on pregnancies in the past year 

gen preg_lastyear = recent_preg==1

gen lastpreg_unplanned = planned_last_preg ==2 
gen lastpreg_lost = pregoutcome!=3 if !mi(pregoutcome)

gen lastpreg_bw = kg_birth_r_1 if kg_birth_r_1 >0 & kg_birth_r_1 < 6
gen lastpreg_lbw = lastpreg_bw < 2.5 if !mi(lastpreg_bw)

gen lastpreg_anc_any =  see_antenatal
gen lastpreg_anc4plus = times_anc > 4 
replace lastpreg_anc4plus = 0 if lastpreg_anc_any==0
replace lastpreg_anc4plus = . if times_anc > 20

gen lastpreg_iron = ironyn 
gen lastpreg_deworm = nooftmsworms > 0
replace lastpreg_deworm = . if nooftmsworms < 0 
replace lastpreg_deworm = . if nooftmsworms >12

** Birth spacing 

replace birthm = 6 if birth < 0
gen lastbirth_ym = ym( yob, birthmn)
format lastbirth %tm
replace lastbirth = . if lastbirth > 773 // drop records after july 

** beginning of current pregnancy 

gen doi = date(date, "YMD")
format doi %td
gen moi = month(doi)
gen yoi = year(doi)

gen current_start_ym = ym(yoi, moi)
replace current_start_ym = current_start_ym- preg_month
replace current_start_ym = . if currentpreg!=1
gen spacing = current_start_ym - lastbirth_ym 
replace spacing = 1 if spacing < 1 // recode four implausible values 

gen spacing_u24 = spacing < 24 if !mi(spacing)
label var spacing_u24 "Less than 24 months birthspacing"

** subsample with relevant pregnancy
gen pregsample = 0
replace pregsample =1 if ironyn_curr!=. | recent_preg==1


**************************************************
** Impact on Knowledge (Table 4, first column)
**************************************************

reg SRHK_zscore treated, cluster(cluster)
sum SRHK_score if treated==0
outreg2 using "table_knowledge", excel addstat("Control group mean", r(mean))


reg localherbs treated, cluster(cluster)
sum localherbs if treated==0
outreg2 using "table_knowledge", excel append addstat("Control group mean", r(mean))


********************************
** Figure 3: Kwowledge Figure by item 
********************************

gen graphvar =""
gen estimate = .
gen SE = .

local i =1
foreach x of varlist c2-c19 ug2 ug5 {
	replace graphvar = "`x'" in `i'
	reg `x'_score treated, cluster(cluster)
	replace estimate = _b[treated] in `i'
	replace SE = _se[treated] in `i'
	local i = `i'+1
}

gen varlabel = ""
replace varlabel="Condoms cause infertility" if graphvar=="c2"
replace varlabel="Unroll condom" if graphvar=="c3"
replace varlabel="Condoms space" if graphvar=="c4"
replace varlabel="Condom withdraw after six" if graphvar=="c5"
replace varlabel="Pill daily" if graphvar=="c6"
replace varlabel="Pill need break" if graphvar=="c9"
replace varlabel="Switching pills " if graphvar=="c10"
replace varlabel="Infertility after pill" if graphvar=="c11"
replace varlabel="Emergency one hour" if graphvar=="c13"
replace varlabel="Gonorrhea symptoms" if graphvar=="c14"
replace varlabel="Gonorrhea co-infection" if graphvar=="c15"
replace varlabel="Fertile period" if graphvar=="c18"
replace varlabel="STDs without symptoms" if graphvar=="c19"
replace varlabel="Urination as contraceptoin" if graphvar=="ug2"
replace varlabel="Circumcised no HIV" if graphvar=="ug5"

label var varlabel "Knowledge question"
metan estimate SE, label(namevar=varlabel)   forestplot(null(0)) effect("Estimated difference") nowt
graph export "Fig3.png", as(png) name("Graph") replace

**************************************
* Supplemental Materials Table ST2 
**************************************
bysort treated: sum c2_score_bl-ug5_score_bl, sep(0)
bysort treated: sum c2_score-ug5_score, sep(0)


preserve 
keep c2_score_bl-ug5_score_bl c2_score-ug5_score treated cluster 
gen id = _n 
foreach x of varlist c2_score-ug5_score {
	rename `x'_bl `x'1
	rename `x' `x'2
}

* reshape 

reshape long c2_score c3_score c4_score	c5_score	c6_score	c9_score	c10_score	c11_score	c13_score	c14_score	c15_score	c18_score c19_score  ug2_score	ug5_score, i(id) j(round)

* post 

gen post = round==2 
gen treatedXpost = post* treated 


** p-values simple differences 

gen vartested = ""
gen pval1 = .  // simple differences
gen pval2 = .  // did 

local i = 1
foreach x of varlist c2_score-ug5_score {
	di "`x'"
	replace vartested = "`x'" in `i'
	reg `x' post if treated == 1, cluster(cluster)
	test post = 0
	replace pval1 = r(p) in `i'
	reg `x' post treated treatedXpost, cluster(cluster)
	test treatedXpost = 0
	replace pval2 = r(p) in `i'
	local i = `i'+1
}

list vartested pval1 pval2 if vartested!="", clean 

restore 


************************************
* Supplemental Materials Figure SF 1:  
*************************************

preserve 

rename c2_score_bl vscore_1
rename c2_score vscore_2
keep respid treated vscore_1 vscore_2 
reshape long vscore_, i(respid) j(time)
statsby _b _se, by(treated time) clear:  reg vscore_

gen graphorder = time
replace graphorder = time+2 if treated==1

gen ul = _b_cons+1.96* _se_cons
gen ll = _b_cons-1.96* _se_cons

twoway (bar _b_cons graphorder if time==1, color("84 0 131"))(bar _b_cons graphorder if time==2,color("253 0 135")) (rcap ul ll graphorder), ylabel(0.4(0.05)0.7) xlabel(1.5 "Control" 3.5 "Treated") xtitle("") legend(order(1 "Baseline" 2 "Endline" 3 "95% CI")) ytitle("Proportion answering correctly")
graph export "FigSF1.png", as(png) name("Graph") replace

list
restore 


******************************
* Table 5: contraception 
******************************

* contraceptive use 
reg modcontrayn treated, cluster(cluster)
sum modcontrayn if treated==0
outreg2 using "table_behav_sh", excel replace addstat("Control group mean", r(mean))

reg modern_now treated, cluster(cluster)
sum modern_now if treated==0
outreg2 using "table_behav_sh", append excel addstat("Control group mean", r(mean))

reg modern_shown treated, cluster(cluster)
sum modern_shown if treated==0
outreg2 using "table_behav_sh", append excel addstat("Control group mean", r(mean))


*** Baseline vs endline comparison modern contraception

sum modcontrayn modcontrayn_bl if treated ==1

******************************
* Table 6: ANC 
******************************


* ANC behaviors 
reg antenatal treated, cluster(cluster)
sum antenatal if treated==0
outreg2 using "table_behav_anc", replace excel addstat("Control group mean", r(mean))

reg ironyn_curr treated, cluster(cluster)
sum ironyn_curr if treated==0
outreg2 using "table_behav_anc", append excel addstat("Control group mean", r(mean))

reg anydeworming treated, cluster(cluster)
sum anydeworming if treated==0
outreg2 using "table_behav_anc", append excel addstat("Control group mean", r(mean))

reg lastpreg_anc_any treated if recent_preg==1, cluster(cluster)
sum lastpreg_anc_any if treated==0
outreg2 using "table_behav_anc", append excel addstat("Control group mean", r(mean))

reg lastpreg_anc4plus treated if recent_preg==1, cluster(cluster)
sum lastpreg_anc4plus if treated==0
outreg2 using "table_behav_anc", append excel addstat("Control group mean", r(mean))

reg lastpreg_iron treated if recent_preg==1, cluster(cluster)
sum lastpreg_iron if treated==0
outreg2 using "table_behav_anc", append excel addstat("Control group mean", r(mean))

reg lastpreg_deworm treated if recent_preg==1, cluster(cluster)
sum lastpreg_deworm if treated==0
outreg2 using "table_behav_anc", append excel addstat("Control group mean", r(mean))


*******************************
** Table 8 pregnancy outcomes
*******************************

reg unplanned_pregnancy treated, cluster(cluster)
sum unplanned_pregnancy if treated==0
outreg2 using "table_outcomes", replace excel addstat("Control group mean", r(mean))

reg spacing_u24 treated, cluster(cluster)
sum spacing_u24 if treated==0
outreg2 using "table_outcomes", append excel addstat("Control group mean", r(mean))

reg lastpreg_unplanned treated if recent_preg==1, cluster(cluster)
sum lastpreg_unplanned if treated==0
outreg2 using "table_outcomes", append  excel addstat("Control group mean", r(mean))

reg lastpreg_lbw treated if recent_preg==1, cluster(cluster)
sum lastpreg_lbw if treated==0
outreg2 using "table_outcomes", append excel addstat("Control group mean", r(mean))

reg lastpreg_lost treated if recent_preg==1, cluster(cluster)
sum lastpreg_lost if treated==0
outreg2 using "table_outcomes", append excel addstat("Control group mean", r(mean))


*************************************
** Table 9: biomarkers 
*************************************


reg anemic treated, cluster(cluster)
sum anemic if treated==0
outreg2 using table_biomarkers, excel replace addstat("Control group mean", r(mean))

reg anemic treated if pregsample==1, cluster(cluster)
sum anemic if treated==0
outreg2 using "table_biomarkers", excel append addstat("Control group mean", r(mean))

reg cal_bmi  treated, cluster(cluster)
sum cal_bmi  if treated==0
outreg2 using "table_biomarkers", excel append addstat("Control group mean", r(mean))

reg overweight treated, cluster(cluster)
sum overweight if treated==0
outreg2 using "table_biomarkers", excel append addstat("Control group mean", r(mean))

reg obese treated, cluster(cluster)
sum obese if treated==0
outreg2 using "table_biomarkers", excel append addstat("Control group mean", r(mean))

reg underweight treated, cluster(cluster)
sum underweight if treated==0
outreg2 using "table_biomarkers", excel append addstat("Control group mean", r(mean))

***************************************** 
*** Table 10: Complier analysis 
*****************************************


gen compliant = 1
replace compliant = 0 if treated==0 & calls_recorded > 3
replace compliant = 0 if treated==1 & calls_recorded < 5

// note: just focusing on some key indicators here 
reg SRHK_zscore treated if compliant==1, cluster(cluster)
sum SRHK_zscore if treated==0 & compliant ==1
outreg2 using table_compliers, replace excel addstat("Control group mean", r(mean))

reg modern_now treated if compliant==1, cluster(cluster)
sum modern_now if treated==0 & compliant ==1
outreg2 using table_compliers, append excel addstat("Control group mean", r(mean))

reg ironyn_curr treated if compliant==1, cluster(cluster)
sum ironyn_curr if treated==0 & compliant ==1
outreg2 using table_compliers, append excel addstat("Control group mean", r(mean))

reg lastpreg_iron treated if compliant==1, cluster(cluster)
sum lastpreg_iron if treated==0 & compliant ==1
outreg2 using table_compliers, append excel addstat("Control group mean", r(mean))

reg lastpreg_lost treated if compliant==1, cluster(cluster)
sum lastpreg_lost if treated==0 & compliant ==1
outreg2 using table_compliers, append excel addstat("Control group mean", r(mean))

reg anemic treated if compliant==1, cluster(cluster)
sum anemic if treated==0 & compliant ==1
outreg2 using table_compliers, append excel addstat("Control group mean", r(mean))


reg anemic treated if compliant==1 & pregsample==1, cluster(cluster)
sum anemic if treated==0 & compliant ==1 & pregsample==1
outreg2 using table_compliers, append excel addstat("Control group mean", r(mean))

** who are compliers (for text)

reg compliant SRHK_score_bl cal_bmi_bl  educ_primary_bl educ_secondary_bl educ_higher_bl age_u20_bl age_35plus_bl distdum2 distdum3 distdum4 methods_known_bl methods_used_bl
reg compliant SRHK_score_bl  cal_bmi_bl  educ_primary_bl educ_secondary_bl educ_higher_bl age_u20_bl age_35plus_bl distdum2 distdum3 distdum4 methods_known_bl methods_used_bl if treated ==1
reg compliant SRHK_score_bl  cal_bmi_bl  educ_primary_bl educ_secondary_bl educ_higher_bl age_u20_bl age_35plus_bl distdum2 distdum3 distdum4 methods_known_bl methods_used_bl if treated ==0


*********************************************
** Table 11: Stratified knowledge Results  
***********************************************

reg SRHK_zscore treated, cluster(cluster) 
outreg2 using "table_stratified", excel replace ctitle(all)

reg SRHK_zscore treated if age_u20_bl==1 , cluster(cluster)
outreg2 using "table_stratified", append ctitle("Age < 20") 

reg SRHK_zscore treated if age_2034_bl==1 , cluster(cluster)
outreg2 using "table_stratified", append excel  ctitle("Age 20-34") 

reg SRHK_zscore treated if age_35plus_bl==1 , cluster(cluster)
outreg2 using "table_stratified", append  excel ctitle("Age 35+") 

reg SRHK_zscore treated if educ_secondary_bl==1 | educ_higher_bl==1 , cluster(cluster)
outreg2 using "table_stratified", append excel ctitle("Sec or higher educ") 

reg SRHK_zscore treated if educ_higher_bl==0 & educ_secondary_bl==0 , cluster(cluster)
outreg2 using "table_stratified", append excel ctitle("Basic educ") 

reg SRHK_zscore treated if  distdum1==1 , cluster(cluster)
outreg2 using "table_stratified", append excel ctitle("Kampala")

reg SRHK_zscore treated if  distdum2==1 , cluster(cluster)
outreg2 using "table_stratified", append excel ctitle("Katakwi")

reg SRHK_zscore treated if  distdum3==1 , cluster(cluster)
outreg2 using "table_stratified", append excel ctitle("Madi Okollo")

reg SRHK_zscore treated if  distdum4==1 , cluster(cluster)
outreg2 using "table_stratified", append excel ctitle("Rwampara")


** Adjusted models with MI impute

keep respid cluster SRHK_zscore fp_last_sex condom_new_partner cal_bmi anemic underweight overweight obese modern* modern_shown *bl hemoglobin anemic overweight obese distdum* treated methods_known methods_used localherbs modcontrayn modern_now modern_shown antenatal ironyn_curr anydeworming lastpreg_anc_any lastpreg_anc4plus lastpreg_iron lastpreg_deworm unplanned_pregnancy spacing_u24 lastpreg_unplanned lastpreg_lbw lastpreg_lost recent_preg pregsample compliant 
 

mi set wide

** drop binary 
drop anemic_bl 

* Register variables for imputation
mi register imputed aq_bl height_bl weight_bl hemoglobin_bl cal_bmi_bl 
mi register regular respid recent_preg_lbl cluster age_bl sharephone_bl currentpreg_bl pregbefore_bl times_preg_bl modcontrayn_bl age_u20_bl age_2034_bl age_35plus_bl educ_primary_bl educ_secondary_bl educ_higher_bl educ_other_bl SRHK_score_bl distdum* treated methods_known_bl methods_used_bl localherbs modcontrayn modern_now modern_shown antenatal ironyn_curr anydeworming lastpreg_anc_any lastpreg_anc4plus lastpreg_iron lastpreg_deworm unplanned_pregnancy spacing_u24 lastpreg_unplanned lastpreg_lbw lastpreg_lost recent_preg pregsample cal_bmi underweight compliant 
 

* Step 3: Impute Missing Data (change n here as needed)

** continuous variables 
mi impute mvn height_bl weight_bl hemoglobin_bl cal_bmi_bl = age_u20_bl age_2034_bl age_35plus_bl educ_primary_bl educ_secondary_bl educ_higher_bl educ_other_bl SRHK_score_bl distdum* treated methods_known methods_used, add(250)

** categorical variables 
mi impute ologit aq_bl = age_u20_bl age_2034_bl age_35plus_bl educ_primary_bl educ_secondary_bl educ_higher_bl educ_other_bl SRHK_score_bl distdum* treated methods_known_bl methods_used_bl, replace

** binary dependent 

mi passive: generate anemic_bl = (hemoglobin_bl <12) if !mi(hemoglobin_bl)


* Step 4: Save the MI Dataset
*save mydata_mi.dta, replace

** define covariates 

global covariates hemoglobin_bl cal_bmi_bl aq_bl educ_primary_bl educ_secondary_bl educ_higher_bl age_u20_bl age_35plus_bl distdum2 distdum3 distdum4 methods_known_bl methods_used_bl


** adjusted regressions 

mi estimate, post : reg SRHK_zscore treated $covariates, cluster(cluster)
sum SRHK_zscore if treated==0
outreg2 using "table_knowledge_adj", excel replace addstat("Control group mean", r(mean))

mi estimate, post : reg localherbs treated $covariates, cluster(cluster)
sum localherbs if treated==0
outreg2 using "table_knowledge_adj", append addstat("Control group mean", r(mean))


******************************
* Tables 5 and 6 adjusted
******************************

* contraceptive use 
mi estimate, post : reg modcontrayn treated $covariates, cluster(cluster)
sum modcontrayn if treated==0
outreg2 using "table_behav_sh_adj", replace excel addstat("Control group mean", r(mean))

mi estimate, post : reg modern_now treated $covariates, cluster(cluster)
sum modern_now if treated==0
outreg2 using "table_behav_sh_adj", excel append addstat("Control group mean", r(mean))

mi estimate, post : reg modern_shown treated $covariates, cluster(cluster)
sum modern_shown if treated==0
outreg2 using "0table_behav_sh_adj", excel append addstat("Control group mean", r(mean))

* ANC behaviors 

mi estimate, post : reg antenatal treated $covariates, cluster(cluster)
sum antenatal if treated==0
outreg2 using "table_behav_anc_adj", replace excel addstat("Control group mean", r(mean))

mi estimate, post : reg ironyn_curr treated $covariates, cluster(cluster)
sum ironyn_curr if treated==0
outreg2 using "table_behav_anc_adj", append excel addstat("Control group mean", r(mean))

mi estimate, post : reg anydeworming treated $covariates, cluster(cluster)
sum anydeworming if treated==0
outreg2 using "table_behav_anc_adj", append excel addstat("Control group mean", r(mean))

mi estimate, post : reg lastpreg_anc_any treated $covariates if recent_preg==1, cluster(cluster)
sum lastpreg_anc_any if treated==0 & recent_preg==1
outreg2 using "table_behav_anc_adj", excel append addstat("Control group mean", r(mean))

mi estimate, post : reg lastpreg_anc4plus treated $covariates if recent_preg==1, cluster(cluster)
sum lastpreg_anc4plus if treated==0 & recent_preg==1
outreg2 using "table_behav_anc_adj", append excel addstat("Control group mean", r(mean))

mi estimate, post : reg lastpreg_iron treated $covariates if recent_preg==1, cluster(cluster)
sum lastpreg_iron if treated==0 & recent_preg==1
outreg2 using "table_behav_anc_adj", excel append addstat("Control group mean", r(mean))

mi estimate, post : reg lastpreg_deworm treated $covariates if recent_preg==1, cluster(cluster)
sum lastpreg_deworm if treated==0 & recent_preg==1
outreg2 using "table_behav_anc_adj", excel append addstat("Control group mean", r(mean))
 
  

*******************************
** Table 8 - adjusted 
*******************************

mi estimate, post : reg unplanned_pregnancy treated $covariates, cluster(cluster)
sum unplanned_pregnancy if treated==0
outreg2 using "table_outcomes_adj", excel replace addstat("Control group mean", r(mean))

mi estimate, post : reg spacing_u24 treated $covariates, cluster(cluster)
sum spacing_u24 if treated==0
outreg2 using "table_outcomes_adj", excel append addstat("Control group mean", r(mean))

mi estimate, post : reg lastpreg_unplanned treated $covariates if recent_preg==1, cluster(cluster)
sum lastpreg_unplanned if treated==0 & recent_preg==1
outreg2 using "table_outcomes_adj", excel append addstat("Control group mean", r(mean))

mi estimate, post : reg lastpreg_lbw treated $covariates if recent_preg==1, cluster(cluster)
sum lastpreg_lbw if treated==0 & recent_preg==1
outreg2 using "table_outcomes_adj", excel append addstat("Control group mean", r(mean))

mi estimate, post : reg lastpreg_lost treated $covariates if recent_preg==1, cluster(cluster)
sum lastpreg_lost if treated==0 & recent_preg==1
outreg2 using "table_outcomes_adj", excel append addstat("Control group mean", r(mean))


**************************
** Table 9 adjusted 
**************************

mi estimate, post : reg anemic treated $covariates, cluster(cluster)
sum anemic if treated==0
outreg2 using table_biomarkers_adj, replace excel addstat("Control group mean", r(mean))


mi estimate, post : reg anemic treated $covariates if pregsample==1, cluster(cluster)
sum anemic if treated==0 & pregsample==1
outreg2 using table_biomarkers_adj, append excel addstat("Control group mean", r(mean))

mi estimate, post: reg cal_bmi treated $covariates, cluster(cluster)
sum cal_bmi if treated==0 
outreg2 using table_biomarkers_adj, append excel addstat("Control group mean", r(mean))

mi estimate, post : reg overweight treated $covariates, cluster(cluster)
sum overweight if treated==0 
outreg2 using table_biomarkers_adj, append excel addstat("Control group mean", r(mean))

mi estimate, post  : reg obese treated $covariates, cluster(cluster)
sum obese if treated==0 
outreg2 using table_biomarkers_adj, append excel addstat("Control group mean", r(mean))

mi estimate, post : reg underweight treated $covariates, cluster(cluster)
sum underweight if treated==0 
outreg2 using table_biomarkers_adj, append excel addstat("Control group mean", r(mean))


***************************
** Table 10 adjusted
*************************


mi estimate, post : reg SRHK_zscore treated $covariates if compliant==1, cluster(cluster)
sum SRHK_zscore if treated==0 & compliant ==1
outreg2 using "table_compliers_adj", excel replace addstat("Control group mean", r(mean))

mi estimate, post : reg modern_now treated $covariates if compliant==1, cluster(cluster)
sum modern_now if treated==0 & compliant ==1
outreg2 using "table_compliers_adj", excel append addstat("Control group mean", r(mean))

mi estimate, post : reg ironyn_curr treated $covariates if compliant==1, cluster(cluster)
sum ironyn_curr if treated==0 & compliant ==1
outreg2 using "table_compliers_adj", excel append addstat("Control group mean", r(mean))

mi estimate, post : reg lastpreg_iron treated  $covariates if compliant==1, cluster(cluster)
sum lastpreg_iron if treated==0 & compliant ==1
outreg2 using "table_compliers_adj", excel append addstat("Control group mean", r(mean))

mi estimate, post : reg lastpreg_lost treated $covariates if compliant==1, cluster(cluster)
sum lastpreg_lost if treated==0 & compliant ==1
outreg2 using "table_compliers_adj", excel append addstat("Control group mean", r(mean))

mi estimate, post : reg anemic treated $covariates if compliant==1, cluster(cluster)
sum anemic if treated==0 & compliant ==1
outreg2 using "table_compliers_adj", excel append addstat("Control group mean", r(mean))

mi estimate, post : reg anemic treated $covariates if compliant==1 & pregsample==1, cluster(cluster)
sum anemic if treated==0 & compliant ==1 & pregsample==1
outreg2 using "table_compliers_adj", excel append addstat("Control group mean", r(mean))


******************************
*** Phone endline analysis 
******************************

** open file 
use "Data clean\Viamo Endline phone survey.dta", clear
drop treatment  
 
** merge on covariates 
 
merge 1:1 respid using "covariates.dta"
drop if _merge ==2
drop _merge 

**Code key variables 

*** compliance 

gen calls = 0 if  tcalls_161_per_yr==1
replace calls = 1 if tcalls_161_per_yr ==2
replace calls = 6 if tcalls_161_per_yr ==3
replace calls = 30 if tcalls_161_per_yr ==4
replace calls = 75 if tcalls_161_per_yr ==5  //assuming a range up to 100?

** Familiarity counts
gen methods_known = 0
label var methods_known "Number of contraceptive methods known"

foreach x of varlist heard_ster0-heard_withdraw {
	replace methods_known = methods_known+1 if `x'==1
}

gen methods_used = 0
label var methods_used "Number of contraceptive methods known"

foreach x of varlist used_ster0-used_withdraw {
	replace methods_used = methods_used+1 if `x'==1
}

** SRH practices 

gen any_method_now =  modcontrayn==1
gen modern_now = fp_methods< 11 // not counting moon beads 
gen modern_future =  use_fut==1


gen fp_last_sex = lastsex==1
replace fp_last_sex = . if lastsex > 2

gen condom_last_sex = cond_last ==1
replace condom_last_sex = . if cond_last > 2

*****************************
* Table 2
******************************

reg heard_161 treated, cluster(cluster)
sum heard_161 if treated==0
outreg2 using "table_compliance", excel replace addstat("Control group mean", r(mean))

reg used_161 treated , cluster(cluster)
sum heard_161 if treated==0
outreg2 using "06_output/table_compliance.xls", append addstat("Control group mean", r(mean))

reg last_month_used treated, cluster(cluster)
sum last_month_used if treated==0
outreg2 using "table_compliance", excel append addstat("Control group mean", r(mean))

reg calls treated , cluster(cluster)
sum calls if treated==0
outreg2 using "table_compliance", excel append addstat("Control group mean", r(mean))

reg calls_recorded treated , cluster(cluster)
sum calls_recorded if treated==0
outreg2 using "table_compliance", excel append addstat("Control group mean", r(mean))


** reproductive methods knowledge and use 


** Additional results for Tables 4-6

reg methods_known treated, cluster(cluster)
sum methods_known if treated==0
outreg2 using "table_knowledge", excel append addstat("Control group mean", r(mean))

reg methods_used treated, cluster(cluster)
sum methods_used if treated==0
outreg2 using "table_behav_sh", excel append addstat("Control group mean", r(mean))

reg any_method_now treated, cluster(cluster)
sum any_method_now if treated==0
outreg2 using "table_behav_sh", excel append addstat("Control group mean", r(mean))

reg fp_last_sex treated, cluster(cluster)
sum fp_last_sex if treated==0
outreg2 using "table_behav_sh", excel append addstat("Control group mean", r(mean))

reg modern_now  treated, cluster(cluster)
sum modern_now if treated==0
outreg2 using "table_behav_sh", excel append addstat("Control group mean", r(mean))

reg modern_future treated, cluster(cluster)
sum modern_now if treated==0
outreg2 using "table_behav_sh", excel append addstat("Control group mean", r(mean))


*****************************
* Table 7: Healthy lifestyle 
*******************************

tab diet
tab pres_assessed
tab tried_weightgl 
tab exercise

recode times_fruits times_vegetables protein (-1 =.)
sum times_fruits times_vegetables protein

gen tried_lose_weight = tried_weightgl==2
gen tried_gain_weight = tried_weightgl==1

gen any_exercise = exercise < 4


reg diet treated, cluster(cluster)
sum diet if treated==0
outreg2 using "table_otherbehav", excel replace addstat("Control group mean", r(mean))

reg tried_lose_weight treated, cluster(cluster)
sum tried_lose_weight if treated==0
outreg2 using "table_otherbehav", excel append addstat("Control group mean", r(mean))

reg tried_gain_weight treated, cluster(cluster)
sum tried_gain_weight if treated==0
outreg2 using "table_otherbehav", excel append addstat("Control group mean", r(mean))


reg times_fruits treated, cluster(cluster)
sum times_fruits if treated==0
outreg2 using "table_otherbehav", excel append addstat("Control group mean", r(mean))

reg times_vegetables treated, cluster(cluster)
sum times_vegetables if treated==0
outreg2 using "table_otherbehav", excel append addstat("Control group mean", r(mean))

reg protein treated, cluster(cluster)
sum protein if treated==0
outreg2 using "table_otherbehav", excel append addstat("Control group mean", r(mean))

reg iron_use treated, cluster(cluster)
sum iron_use if treated==0
outreg2 using "table_otherbehav", excel append addstat("Control group mean", r(mean))

reg any_exercise treated, cluster(cluster)
sum any_exercise if treated==0
outreg2 using "table_otherbehav", excel append addstat("Control group mean", r(mean))


************************************
** Figure 4: Impact by method
**************************************

gen graphvar =""
gen estimate = .
gen SE = .

local i =1
foreach x of varlist used_ster0-used_withdraw {
	replace graphvar = "`x'" in `i'
	reg `x' treated, cluster(cluster)
	replace estimate = _b[treated] in `i'
	replace SE = _se[treated] in `i'
	local i = `i'+1
}

gen varlabel = ""
replace varlabel="Female sterilization" if graphvar=="used_ster0"
replace varlabel="Male sterilization" if graphvar=="used_ster1"
replace varlabel="IUD" if graphvar=="used_uid"
replace varlabel="Injectables" if graphvar=="used_inj"
replace varlabel="Implants" if graphvar=="used_imp"
replace varlabel="Pill" if graphvar=="used_pill"
replace varlabel="Condom" if graphvar=="used_cond"
replace varlabel="Female condom" if graphvar=="used_femdoms"
replace varlabel="Emergency Contraception." if graphvar=="used_emer"
replace varlabel="Foam or jelly" if graphvar=="used_jelly"
replace varlabel="Moon beads" if graphvar=="used_beads"
replace varlabel="Withdrawal" if graphvar=="used_withdraw"


label var varlabel "Ever used"
metan estimate SE, label(namevar=varlabel)   forestplot(null(0)) effect("Estimated difference") nowt nobox
graph export "Fig4.png", as(png) name("Graph") replace


 
*** Adjusted models with Multiple imputations 

mi set wide

 * Register variables for imputation
mi register imputed aq_bl height_bl weight_bl hemoglobin_bl cal_bmi_bl 
mi register regular respid cluster age_bl sharephone_bl currentpreg_bl pregbefore_bl times_preg_bl modcontrayn_bl age_u20_bl age_2034_bl age_35plus_bl educ_primary_bl educ_secondary_bl educ_higher_bl educ_other_bl SRHK_score_bl distdum* treated methods_known methods_used any_method_now fp_last_sex modern_now modern_future diet tried_lose_weight tried_gain_weight times_fruits times_vegetables protein iron_use any_exercise methods_known_bl methods_used_bl


* Step 3: Impute Missing Data (change n here as needed)

** continuous variables 
mi impute mvn height_bl weight_bl hemoglobin_bl cal_bmi_bl = age_u20_bl age_2034_bl age_35plus_bl educ_primary_bl educ_secondary_bl educ_higher_bl educ_other_bl SRHK_score_bl distdum* treated methods_known_bl methods_used_bl, add(250)

** categorical variables 
mi impute ologit aq_bl = age_u20_bl age_2034_bl age_35plus_bl educ_primary_bl educ_secondary_bl educ_higher_bl educ_other_bl SRHK_score_bl distdum* treated methods_known methods_used, replace

** binary dependent 

drop anemic_bl
mi passive: generate anemic_bl = (hemoglobin_bl <12) if !mi(hemoglobin_bl)


* Step 4: Save the MI Dataset
*save mydata_mi.dta, replace

** define covariates 

global covariates hemoglobin_bl cal_bmi_bl aq_bl educ_primary_bl educ_secondary_bl educ_higher_bl age_u20_bl age_35plus_bl distdum2 distdum3 distdum4 methods_known_bl methods_used_bl


 
** Table: FP results phone 

mi estimate, post : reg methods_known treated $covariates, cluster(cluster)
sum methods_known if treated==0
outreg2 using "table_knowledge_adj", excel append addstat("Control group mean", r(mean))

mi estimate, post : reg methods_used treated $covariates, cluster(cluster)
sum methods_used if treated==0
outreg2 using "table_behav_sh_adj", excel append addstat("Control group mean", r(mean))

mi estimate, post : reg any_method_now treated $covariates, cluster(cluster)
sum any_method_now if treated==0
outreg2 using "table_behav_sh_adj", excel append addstat("Control group mean", r(mean))

mi estimate, post : reg fp_last_sex treated $covariates, cluster(cluster)
sum fp_last_sex if treated==0
outreg2 using "table_behav_sh_adj", excel append addstat("Control group mean", r(mean))

mi estimate, post :reg modern_now  treated $covariates, cluster(cluster)
sum modern_now if treated==0
outreg2 using "table_behav_sh_adj", excel append addstat("Control group mean", r(mean))

mi estimate, post : reg modern_future treated $covariates, cluster(cluster)
sum modern_now if treated==0
outreg2 using "table_behav_sh_adj", excel append addstat("Control group mean", r(mean))


** Other behaviors 

mi estimate, post : reg diet treated $covariates, cluster(cluster)
sum diet if treated==0
outreg2 using "table_otherbehav_adj", excel replace addstat("Control group mean", r(mean))

mi estimate, post : reg tried_lose_weight treated $covariates, cluster(cluster)
sum tried_lose_weight if treated==0
outreg2 using "table_otherbehav_adj", excel append addstat("Control group mean", r(mean))

mi estimate, post : reg tried_gain_weight treated $covariates, cluster(cluster)
sum tried_gain_weight if treated==0
outreg2 using "table_otherbehav_adj", excel append addstat("Control group mean", r(mean))


mi estimate, post : reg times_fruits treated $covariates, cluster(cluster)
sum times_fruits if treated==0
outreg2 using "table_otherbehav_adj", excel append addstat("Control group mean", r(mean))

mi estimate, post : reg times_vegetables treated $covariates, cluster(cluster)
sum times_vegetables if treated==0
outreg2 using "table_otherbehav_adj", excel append addstat("Control group mean", r(mean))

mi estimate, post : reg protein treated $covariates, cluster(cluster)
sum protein if treated==0
outreg2 using "table_otherbehav_adj", excel append addstat("Control group mean", r(mean))

mi estimate, post : reg iron_use treated $covariates, cluster(cluster)
sum iron_use if treated==0
outreg2 using "table_otherbehav_adj", excel append addstat("Control group mean", r(mean))

mi estimate, post : reg any_exercise treated $covariates, cluster(cluster)
sum any_exercise if treated==0
outreg2 using "table_otherbehav_adj", excel append addstat("Control group mean", r(mean))


 
