# Supplementary material for: Estimating the impact of Viamo call-in information services on sexual and reproductive health knowledge, behavior, and outcomes among women of reproductive age: A 2-arm open label randomized controlled trial in Uganda
Source: PLoS One. 2026 Feb 13;21(2):e0342327. doi: 10.1371/journal.pone.0342327 (PMC12904432; doi:10.1371/journal.pone.0342327)
Supplement: S3 File — (TAR) [file pone.0342327.s003.tar › Viamo Endline phone survey.csv]

caseid	today	date	durinsecs	durinmins	durinhrs	respid	pull_district	num_calls	call_num	stop_at	now_closed	now_complete	attempt_1_time	attempt_2_time	attempt_3_time	attempt_4_time	attempt_1_status	attempt_2_status	attempt_3_status	attempt_4_status	call_status_label	last_call_status	pullphone5	pullphone6	pullphone7	call_outcome	phone_called1	response	own_phn	owned_dur	idlength	cal_district	age	consent	dur_eligibility	acc_pnumber	reason_nacc	reason_nacc_other	heard_161	used_161	treatment	nused_161_why	nused_161_why_0	nused_161_why_1	nused_161_why_2	nused_161_why_3	nused_161_why_4	nused_161_why_5	nused_161_why_6
142009	2024-05-16	2024-05-16	2793	46.54999923706055	.7758333086967468262	142009	KAMPALA		1	5	Yes	Yes	2024-May-16 10:52:50				Complete				Complete	None				Phone answered	${pullphone1}	Respondent reached, okay to do survey			6	KAMPALA	23	Yes	2465	Yes			Yes	Yes	1
101007	2024-05-21	2024-05-21	1969	32.81666564941406	.5469444394111633301	101007	KAMPALA		1	5	Yes	Yes	2024-May-21 10:17:47				Complete				Complete	None				Phone answered	${pullphone1}	Respondent reached, okay to do survey			6	KAMPALA	42	Yes	755	Yes			No	No	0	0	1	0	0	0	0	0	0
237032	2024-06-12	2024-06-12	1919	31.98333358764648	.5330555438995361328	237032	KATAKWI	4	5	5	Yes	Yes									Complete	Phone not reachable/ Phone Off				Phone answered	Other Specify	Respondent reached, okay to do survey			6	KATAKWI	19	Yes	1901	Yes			Yes	Yes	1
101032	2024-05-21	2024-05-21	2275	37.91666793823242	.6319444179534912109	101032	KAMPALA		1	5	Yes	Yes	2024-May-21 09:29:52				Complete				Complete	None				Phone answered	${pullphone1}	Respondent reached, okay to do survey			6	KAMPALA	18	Yes	211	Yes			Yes	Yes	1
423022	2024-05-18	2024-05-18	2390	39.83333206176758	.6638888716697692871	423022	RWAMPARA		1	5	Yes	Yes	2024-May-18 12:47:49				Complete				Complete	None				Phone answered	${pullphone1}	Respondent reached, okay to do survey			6	RWAMPARA	18	Yes	498	Yes			Yes	Yes	1
323034	2024-06-28	2024-06-28	1610	26.83333396911621	.4472222328186035156	323034	MADI OKOLLO	2	3	5	Yes	Yes			2024-Jun-28 15:46:45				Complete		Complete	Phone not reachable/ Phone Off				Phone answered	Other Specify	Respondent reached, okay to do survey			6	MADI OKOLLO	41	Yes	242	No	Lost SIM		Yes	Yes	0
102042	2024-05-21	2024-05-21	1844	30.73333358764648	.5122222304344177246	102042	KAMPALA		1	5	Yes	Yes	2024-May-21 09:36:17				Complete				Complete	None				Phone answered	${pullphone1}	Respondent reached, okay to do survey			6	KAMPALA	31	Yes	1744	Yes			Yes	Yes	1
339015	2024-06-26	2024-06-26	1008	16.79999923706055	.2800000011920928955	339015	MADI OKOLLO	4	5	5	Yes	Yes									Complete	Phone not reachable/ Phone Off				Phone answered	Other Specify	Respondent reached, okay to do survey			6	MADI OKOLLO	38	Yes	154	No	Airtel number shut off		Yes	No	0	4	0	0	0	0	1	0	0
301011	2024-05-25	2024-05-25	1906	31.76666641235352	.5294444561004638672	301011	MADI OKOLLO	7	8	5	Yes	Yes									Complete	No answer				Phone answered	${pullphone2}	Respondent reached, okay to do survey			6	MADI OKOLLO	46	Yes	216	Yes			Yes	Yes	1
440034	2024-05-11	2024-05-11	1483	24.71666717529297	.4119444489479064941	440034	RWAMPARA		1	5	Yes	Yes	2024-May-11 09:21:14				Complete				Complete	None				Phone answered	${pullphone1}	Respondent reached, okay to do survey			6	RWAMPARA	42	Yes	92	Yes			Yes	Yes	1
232020	2024-05-24	2024-05-24	1678	27.96666717529297	.4661111235618591309	232020	KATAKWI	4	5	5	Yes	Yes									Complete	Answered but not by the respondent (Person doesn’t know the respondent)				Phone answered	${pullphone1}	Respondent reached, okay to do survey			6	KATAKWI	25	Yes	340	Yes			Yes	Yes	0
244054	2024-05-16	2024-05-16	1634	27.23333358764648	.4538888931274414063	244054	KATAKWI		1	5	Yes	Yes	2024-May-16 09:05:34				Complete				Complete	None				Phone answered	${pullphone1}	Respondent reached, okay to do survey			6	KATAKWI	41	Yes	533	Yes			No	No	0	0	1	0	0	0	0	0	0
436140	2024-05-23	2024-05-23	2580	43	.7166666388511657715	436140	RWAMPARA		1	5	Yes	Yes	2024-May-23 14:34:14				Complete				Complete	None				Phone answered	${pullphone1}	Respondent reached, okay to do survey			6	RWAMPARA	33	Yes	1201	Yes			Yes	No	0	2 5	0	0	1	0	0	1	0
450058	2024-05-25	2024-05-25	1901	31.6833324432373	.5280555486679077148	450058	RWAMPARA		1	5	Yes	Yes	2024-May-25 11:25:46				Complete				Complete	None				Phone answered	${pullphone2}	Respondent reached, okay to do survey			6	RWAMPARA	49	Yes	627	No	Airtel number shut off		Yes	Yes	1
204015	2024-05-11	2024-05-11	2939	48.98333358764648	.8163889050483703613	204015	KATAKWI		1	5	Yes	Yes	2024-May-11 11:49:17				Complete				Complete	None				Phone answered	${pullphone1}	Respondent reached, okay to do survey			6	KATAKWI	21	Yes	2821	Yes			Yes	Yes	1
135107	2024-05-21	2024-05-21	2090	34.83333206176758	.5805555582046508789	135107	KAMPALA		1	5	Yes	Yes	2024-May-21 11:18:43				Complete				Complete	None				Phone answered	${pullphone1}	Respondent reached, okay to do survey			6	KAMPALA	42	Yes	1750	Yes			Yes	No	1	5	0	0	0	0	0	1	0
424073	2024-05-18	2024-05-18	1480	24.66666603088379	.4111111164093017578	424073	RWAMPARA		1	5	Yes	Yes	2024-May-18 11:19:46				Complete				Complete	None				Phone answered	${pullphone1}	Respondent reached, okay to do survey			6	RWAMPARA	37	Yes	549	Yes			Yes	No	0	-66	0	0	0	0	0	0	0
434001	2024-05-21	2024-05-21	1567	26.11666679382324	.435277789831161499	434001	RWAMPARA		1	5	Yes	Yes	2024-May-21 14:01:25				Complete				Complete	None				Phone answered	${pullphone1}	Respondent reached, okay to do survey			6	RWAMPARA	49	Yes	603	Yes			No	No	0	2	0	0	1	0	0	0	0
150083	2024-05-18	2024-05-18	2236	37.26666641235352	.6211110949516296387	150083	KAMPALA	1	2	5	Yes	Yes		2024-May-18 09:19:26				Complete			Complete	No answer				Phone answered	${pullphone2}	Respondent reached, okay to do survey			6			Yes	931	Yes			Yes	Yes	1
439010	2024-05-23	2024-05-23	1523	25.38333320617676	.4230555593967437744	439010	RWAMPARA		1	5	Yes	Yes	2024-May-23 16:33:01				Complete				Complete	None				Phone answered	${pullphone1}	Respondent reached, okay to do survey			6	RWAMPARA	34	Yes	234	Yes			Yes	Yes	0
442083	2024-05-18	2024-05-18	2633	43.88333511352539	.7313888669013977051	442083	RWAMPARA	1	2	5	Yes	Yes						Complete			Complete	Phone not reachable/ Phone Off				Phone answered	${pullphone1}	Respondent reached, okay to do survey			6	RWAMPARA	26	Yes	553	Yes			Yes	Yes	1
237045	2024-05-15	2024-05-15	1505	25.08333396911621	.4180555641651153564	237045	KATAKWI		1	5	Yes	Yes	2024-May-15 12:05:25				Complete				Complete	None				Phone answered	Other Specify	Respondent reached, okay to do survey			6	KATAKWI	40	Yes	200	No	Gave SIM to someone else		No	No	0	0	1	0	0	0	0	0	0
245019	2024-06-27	2024-06-27	1841	30.6833324432373	.5113888978958129883	245019	KATAKWI	6	7	5	Yes	Yes									Complete	Phone not reachable/ Phone Off	784885088			Phone answered	5	Respondent reached, okay to do survey			6	KATAKWI	19	Yes	979	No	Lost SIM		No	No	0	0	1	0	0	0	0	0	0
303026	2024-05-18	2024-05-18	1884	31.39999961853027	.5233333110809326172	303026	MADI OKOLLO		1	5	Yes	Yes	2024-May-18 11:50:43				Complete				Complete	None				Phone answered	${pullphone2}	Respondent reached, okay to do survey			6	MADI OKOLLO	22	Yes	328	No	Airtel number shut off		Yes	Yes	1
242075	2024-05-29	2024-05-29	1259	20.98333358764648	.3497222363948822021	242075	KATAKWI	4	5	5	Yes	Yes									Complete	Phone not reachable/ Phone Off				Phone answered	Other Specify	Respondent reached, okay to do survey			6	KATAKWI	35	Yes	205	No	Lost SIM		Yes	Yes	1
111033	2024-05-30	2024-05-30	924	15.39999961853027	.2566666603088378906	111033	KAMPALA	6	7	5	Yes	Yes									Complete	No answer				Phone answered	${pullphone1}	Respondent reached, okay to do survey			6	KAMPALA	30	Yes	134	Yes			Yes	Yes	1
250038	2024-05-18	2024-05-18	1882	31.36666679382324	.5227777957916259766	250038	KATAKWI		1	5	Yes	Yes	2024-May-18 11:36:24				Complete				Complete	None				Phone answered	${pullphone1}	Respondent reached, okay to do survey			6	KATAKWI	45	Yes	392	Yes			Yes	Yes	1
325039	2024-06-21	2024-06-21	634	10.56666660308838	.1761111170053482056	325039	MADI OKOLLO	6	7	5	Yes	Yes									Complete	Phone not reachable/ Phone Off				Phone answered	Other Specify	Respondent reached, okay to do survey			6	MADI OKOLLO	24	Yes	54	No	Lost SIM		Yes	No	1	4	0	0	0	0	1	0	0
203014	2024-05-11	2024-05-11	1609	26.8166675567627	.4469444453716278076	203014	KATAKWI		1	5	Yes	Yes	2024-May-11 11:16:26				Complete				Complete	None				Phone answered	${pullphone1}	Respondent reached, okay to do survey			6	KATAKWI	26	Yes	252	Yes			Yes	No	0	0	1	0	0	0	0	0	0
342002	2024-05-17	2024-05-17	2681	44.68333435058594	.7447222471237182617	342002	MADI OKOLLO		1	5	Yes	Yes	2024-May-17 15:24:45				Complete				Complete	None				Phone answered	${pullphone1}	Respondent reached, okay to do survey			6	MADI OKOLLO	30	Yes	305	Yes			Yes	Yes	0
413056	2024-06-29	2024-06-29	1622	27.03333282470703	.4505555629730224609	413056	RWAMPARA	7	8	5	Yes	Yes									Complete	Phone not reachable/ Phone Off	789499058	787309576		Phone answered	${pullphone1}	Respondent reached, okay to do survey			6	RWAMPARA	21	Yes	411	Yes			Yes	No	1	0 1 2	1	1	1	0	0	0	0
430111	2024-05-25	2024-05-25	2443	40.71666717529297	.6786110997200012207	430111	RWAMPARA	3	4	4	Yes	Yes				2024-May-25 15:21:39				Complete	Complete	No answer				Phone answered	${pullphone1}	Respondent reached, okay to do survey			6	RWAMPARA	48	Yes	549	Yes			Yes	Yes	1
133073	2024-05-18	2024-05-18	2252	37.53333282470703	.625555574893951416	133073	KAMPALA		1	5	Yes	Yes	2024-May-18 10:42:38				Complete				Complete	None				Phone answered	${pullphone1}	Respondent reached, okay to do survey			6	KAMPALA	27	Yes	230	Yes			Yes	Yes	1
115060	2024-05-13	2024-05-13	1212	20.20000076293945	.3366666734218597412	115060	KAMPALA		1	5	Yes	Yes	2024-May-13 11:25:59				Complete				Complete	None				Phone answered	${pullphone1}	Respondent reached, okay to do survey			6	KAMPALA	28	Yes	75	Yes			Yes	No	1	2	0	0	1	0	0	0	0
132087	2024-05-18	2024-05-18	2640	44	.7333333492279052734	132087	KAMPALA		1	5	Yes	Yes	2024-May-18 10:34:06				Complete				Complete	None				Phone answered	${pullphone1}	Respondent reached, okay to do survey			6	KAMPALA	29	Yes	475	Yes			Yes	Yes	1
337005	2024-06-20	2024-06-20	1187	19.78333282470703	.3297222256660461426	337005	MADI OKOLLO	6	7	5	Yes	Yes									Complete	No answer				Phone answered	Other Specify	Respondent reached, okay to do survey			6	MADI OKOLLO	37	Yes	188	No	Lost SIM		Yes	No	0	4	0	0	0	0	1	0	0
450134	2024-05-16	2024-05-16	1958	32.63333511352539	.5438888669013977051	450134	RWAMPARA		1	5	Yes	Yes	2024-May-16 16:56:29				Complete				Complete	None				Phone answered	${pullphone1}	Respondent reached, okay to do survey			6	RWAMPARA	40	Yes	646	Yes			No	No	0	0	1	0	0	0	0	0	0
148076	2024-05-25	2024-05-25	2529	42.15000152587891	.7024999856948852539	148076	KAMPALA	4	5	5	Yes	Yes									Complete	No answer				Phone answered	Other Specify	Respondent reached, okay to do survey			6	KAMPALA	27	Yes	2235	No	Lost SIM		Yes	Yes	1
109001	2024-05-13	2024-05-13	1196	19.9333324432373	.3322222232818603516	109001	KAMPALA		1	5	Yes	Yes	2024-May-13 09:07:44				Complete				Complete	None				Phone answered	${pullphone1}	Respondent reached, okay to do survey			6	KAMPALA	22	Yes	154	Yes			Yes	No	0	0	1	0	0	0	0	0	0
421030	2024-06-24	2024-06-24	2307	38.45000076293945	.6408333182334899902	421030	RWAMPARA	2	3	5	Yes	Yes			2024-Jun-24 13:28:29				Complete		Complete	Phone not reachable/ Phone Off				Phone answered	Other Specify	Respondent reached, okay to do survey			6	RWAMPARA	44	Yes	307	No	Lost SIM		No	No	0	0 1 2 3 4	1	1	1	1	1	0	0
145016	2024-05-15	2024-05-15	1946	32.43333435058594	.5405555367469787598	145016	KAMPALA		1	5	Yes	Yes	2024-May-15 15:01:46				Complete				Complete	None				Phone answered	${pullphone1}	Respondent reached, okay to do survey			6	KAMPALA	45	Yes	1702	Yes			No	No	0	0	1	0	0	0	0	0	0
407096	2024-05-11	2024-05-11	2577	42.95000076293945	.7158333063125610352	407096	RWAMPARA	1	2	5	Yes	Yes		2024-May-11 16:21:27				Complete			Complete	Answered but not by the respondent (Person knows the respondent)				Phone answered	Other Specify	Respondent reached, okay to do survey			6	RWAMPARA	20	Yes	647	No	Phone owner doesn't give me access anymore		Yes	Yes	1
433102	2024-05-25	2024-05-25	1639	27.3166675567627	.4552777707576751709	433102	RWAMPARA	1	2	5	Yes	Yes		2024-May-25 15:40:57				Complete			Complete	No answer				Phone answered	${pullphone1}	Respondent reached, okay to do survey			6	RWAMPARA	31	Yes	595	Yes			No	No	0	0	1	0	0	0	0	0	0
442069	2024-05-13	2024-05-13	2899	48.31666564941406	.8052777647972106934	442069	RWAMPARA		1	5	Yes	Yes	2024-May-13 11:49:34				Complete				Complete	None				Phone answered	${pullphone1}	Respondent reached, okay to do survey			6	RWAMPARA	32	Yes	712	Yes			Yes	Yes	1
141088	2024-05-27	2024-05-27	2892	48.20000076293945	.8033333420753479004	141088	KAMPALA	4	5	5	Yes	Yes									Complete	Phone not reachable/ Phone Off				Phone answered	${pullphone1}	Respondent reached, okay to do survey			6	KAMPALA	20	Yes	1361	Yes			Yes	Yes	1
431087	2024-06-05	2024-06-05	1389	23.14999961853027	.3858333230018615723	431087	RWAMPARA	1	2	5	Yes	Yes		2024-Jun-5 12:18:36				Complete			Complete	Refusal				Phone answered	Other Specify	Respondent reached, okay to do survey			6	RWAMPARA	32	Yes	343	Yes			Yes	Yes	1
322010	2024-05-21	2024-05-21	1690	28.16666603088379	.4694444537162780762	322010	MADI OKOLLO	3	4	4	Yes	Yes				2024-May-21 11:33:32				Complete	Complete	Answered but not by the respondent (Person knows the respondent)				Phone answered	${pullphone2}	Respondent reached, okay to do survey			6	MADI OKOLLO	21	Yes	386	No	Lost SIM		Yes	No	0	4	0	0	0	0	1	0	0
410136	2024-06-01	2024-06-01	2231	37.18333435058594	.6197222471237182617	410136	RWAMPARA	9	10	5	Yes	Yes									Complete	Refused				Phone answered	${pullphone1}	Respondent reached, okay to do survey			6	RWAMPARA	40	Yes	591	Yes			Yes	Yes	0
101014	2024-05-24	2024-05-24	2061	34.34999847412109	.5724999904632568359	101014	KAMPALA	1	2	5	Yes	Yes		2024-May-24 12:07:38				Complete			Complete	Phone not reachable/ Phone Off				Phone answered	Other Specify	Respondent reached, okay to do survey			6	KAMPALA	31	Yes	678	No	Changed phone number		No	No	0	0	1	0	0	0	0	0	0
126143	2024-05-14	2024-05-14	2481	41.34999847412109	.6891666650772094727	126143	KAMPALA		1	5	Yes	Yes	2024-May-14 11:27:36				Complete				Complete	None				Phone answered	${pullphone1}	Respondent reached, okay to do survey			6	KAMPALA	39	Yes	597	Yes			Yes	Yes	1
247030	2024-06-27	2024-06-27	2207	36.78333282470703	.6130555272102355957	247030	KATAKWI	9	10	5	Yes	Yes									Complete	No answer	778523177			Phone answered	${pullphone2}	Respondent reached, okay to do survey			6	KATAKWI	35	Yes	709	No	Airtel number shut off		Yes	Yes	1
219001	2024-05-24	2024-05-24	1724	28.73333358764648	.4788888990879058838	219001	KATAKWI	1	2	5	Yes	Yes		2024-May-24 11:24:52				Complete			Complete	Phone not reachable/ Phone Off				Phone answered	Other Specify	Respondent reached, okay to do survey			6	KATAKWI	20	Yes	430	No	Lost SIM		No	No	1	0 4	1	0	0	0	1	0	0
204037	2024-06-22	2024-06-22	2010	33.5	.5583333373069763184	204037	KATAKWI	12	13	5	Yes	Yes									Complete	Phone number out of service				Phone answered	Other Specify	Respondent reached, okay to do survey			6	KATAKWI	41	Yes	524	No	Lost SIM		No	No	0	0 4	1	0	0	0	1	0	0
115037	2024-05-31	2024-05-31	2044	34.06666564941406	.5677777528762817383	115037	KAMPALA	6	7	5	Yes	Yes									Complete	Phone not reachable/ Phone Off				Phone answered	Other Specify	Respondent reached, okay to do survey			6	KAMPALA	24	Yes	261	No	Lost SIM		Yes	Yes	0
314016	2024-06-25	2024-06-25	1225	20.41666603088379	.3402777910232543945	314016	MADI OKOLLO	8	9	5	Yes	Yes									Complete	Phone not reachable/ Phone Off				Phone answered	Other Specify	Respondent reached, okay to do survey			6	MADI OKOLLO	29	Yes	166	No	Lost SIM		Yes	Yes	1
135115	2024-05-21	2024-05-21	2473	41.21666717529297	.686944425106048584	135115	KAMPALA		1	5	Yes	Yes	2024-May-21 12:20:57				Complete				Complete	None				Phone answered	${pullphone2}	Respondent reached, okay to do survey			6	KAMPALA	24	Yes	683	Yes			No	No	0	0 1	1	1	0	0	0	0	0
205017	2024-06-21	2024-06-21	2394	39.90000152587891	.6650000214576721191	205017	KATAKWI	4	5	5	Yes	Yes									Complete	Phone not reachable/ Phone Off				Phone answered	Other Specify	Respondent reached, okay to do survey			6	KATAKWI	20	Yes	513	No	Lost SIM		Yes	Yes	1
428006	2024-05-18	2024-05-18	2448	40.79999923706055	.680000007152557373	428006	RWAMPARA		1	5	Yes	Yes	2024-May-18 12:05:29				Complete				Complete	None				Phone answered	${pullphone1}	Respondent reached, okay to do survey			6	RWAMPARA	29	Yes	522	Yes			Yes	Yes	0
446045	2024-05-24	2024-05-24	1496	24.9333324432373	.4155555665493011475	446045	RWAMPARA	2	3	5	Yes	Yes			2024-May-24 10:23:30				Complete		Complete	No answer				Phone answered	Other Specify	Respondent reached, okay to do survey			6	RWAMPARA	33	Yes	512	Yes			No	No	0	0	1	0	0	0	0	0	0
105017	2024-05-08	2024-05-08	2715	45.25	.7541666626930236816	105017	KAMPALA		1	5	Yes	Yes	2024-May-8 14:30:46				Completed				Completed	None				Phone answered	${pullphone1}	Respondent reached, okay to do survey			6	KAMPALA	25	Yes	2482	Yes			No	No	0	0	1	0	0	0	0	0	0
123086	2024-05-30	2024-05-30	1985	33.08333206176758	.551388859748840332	123086	KAMPALA	2	3	5	Yes	Yes			2024-May-30 17:07:17				Complete		Complete	Respondent resheduled the interview				Phone answered	${pullphone1}	Respondent reached, okay to do survey			6	KAMPALA	20	Yes	1001	Yes			No	No	0	0	1	0	0	0	0	0	0
209018	2024-05-18	2024-05-18	2653	44.21666717529297	.7369444370269775391	209018	KATAKWI		1	5	Yes	Yes	2024-May-18 10:40:21				Complete				Complete	None				Phone answered	Other Specify	Respondent reached, okay to do survey			6	KATAKWI	23	Yes	1164	No	Lost SIM		Yes	Yes	1
441160	2024-05-11	2024-05-11	2668	44.46666717529297	.7411110997200012207	441160	RWAMPARA		1	5	Yes	Yes	2024-May-11 11:15:10				Complete				Complete	None				Phone answered	${pullphone2}	Respondent reached, okay to do survey			6	RWAMPARA	20	Yes	1417	No	Lost SIM		Yes	Yes	1
243025	2024-05-18	2024-05-18	1005	16.75	.2791666686534881592	243025	KATAKWI	1	2	5	Yes	Yes		2024-May-18 13:30:50				Complete			Complete	Phone not reachable/ Phone Off				Phone answered	${pullphone1}	Respondent reached, okay to do survey			6	KATAKWI	20	Yes	105	Yes			Yes	Yes	1
234038	2024-05-16	2024-05-16	2144	35.73333358764648	.5955555438995361328	234038	KATAKWI	1	2	5	Yes	Yes		2024-May-16 14:51:52				Complete			Complete	Phone not reachable/ Phone Off				Phone answered	${pullphone1}	Respondent reached, okay to do survey			6	KATAKWI	23	Yes	441	Yes			Yes	Yes	1
137066	2024-05-20	2024-05-20	1322	22.03333282470703	.367222219705581665	137066	KAMPALA		1	5	Yes	Yes	2024-May-20 13:15:58				Complete				Complete	None				Phone answered	${pullphone1}	Respondent reached, okay to do survey			6	KAMPALA	21	Yes	269	Yes			Yes	No	0	2	0	0	1	0	0	0	0
417119	2024-05-16	2024-05-16	1978	32.96666717529297	.5494444370269775391	417119	RWAMPARA		1	5	Yes	Yes	2024-May-16 16:01:13				Complete				Complete	None				Phone answered	${pullphone1}	Respondent reached, okay to do survey			6	RWAMPARA	39	Yes	334	Yes			Yes	Yes	0
238012	2024-05-25	2024-05-25	1631	27.1833324432373	.4530555605888366699	238012	KATAKWI	1	2	5	Yes	Yes		2024-May-25 11:30:56				Complete			Complete	Phone not reachable/ Phone Off				Phone answered	${pullphone2}	Respondent reached, okay to do survey			6	KATAKWI	27	Yes	194	Yes			No	No	0	0	1	0	0	0	0	0	0
409131	2024-05-27	2024-05-27	2194	36.56666564941406	.6094444394111633301	409131	RWAMPARA	11	12	5	Yes	Yes									Complete	No answer				Phone answered	Other Specify	Respondent reached, okay to do survey			6	RWAMPARA	20	Yes	730	No	Changed phone number		Yes	Yes	0
321008	2024-06-18	2024-06-18	1306	21.76666641235352	.3627777695655822754	321008	MADI OKOLLO	5	6	5	Yes	Yes									Complete	Phone not reachable/ Phone Off				Phone answered	Other Specify	Respondent reached, okay to do survey			6	MADI OKOLLO	27	Yes	291	No	Lost SIM		Yes	No	0	4	0	0	0	0	1	0	0
109120	2024-05-21	2024-05-21	2134	35.56666564941406	.5927777886390686035	109120	KAMPALA	6	7	5	Yes	Yes									Complete	Phone not reachable/ Phone Off				Phone answered	${pullphone1}	Respondent reached, okay to do survey			6	KAMPALA	35	Yes	678	Yes			No	No	0	0	1	0	0	0	0	0	0
202012	2024-05-11	2024-05-11	2938	48.96666717529297	.8161110877990722656	202012	KATAKWI		1	5	Yes	Yes	2024-May-11 14:42:01				Complete				Complete	None				Phone answered	${pullphone2}	Respondent reached, okay to do survey			6	KATAKWI	37	Yes	1232	Yes			Yes	Yes	0
435038	2024-05-23	2024-05-23	2658	44.29999923706055	.7383333444595336914	435038	RWAMPARA		1	5	Yes	Yes	2024-May-22 13:31:35				Complete				Complete	None				Phone answered	${pullphone1}	Respondent reached, okay to do survey			6	RWAMPARA	26	Yes	910	Yes			Yes	Yes	1
313016	2024-07-01	2024-07-01	1298	21.63333320617676	.3605555593967437744	313016	MADI OKOLLO	11	12	5	Yes	Yes									Complete	Phone not reachable/ Phone Off				Phone answered	Other Specify	Respondent reached, okay to do survey			6	MADI OKOLLO	33	Yes	357	No	Lost SIM		Yes	Yes	1
419169	2024-05-18	2024-05-18	2310	38.5	.6416666507720947266	419169	RWAMPARA	1	2	5	Yes	Yes		2024-May-18 11:39:10				Complete			Complete	Answered but not by the respondent (Person knows the respondent)				Phone answered	${pullphone1}	Respondent reached, okay to do survey			6	RWAMPARA	19	Yes	812	Yes			Yes	Yes	0
237010	2024-05-17	2024-05-17	1234	20.5666675567627	.3427777886390686035	237010	KATAKWI	1	2	5	Yes	Yes		2024-May-17 15:54:05				Complete			Complete	Phone not reachable/ Phone Off				Phone answered	Other Specify	Respondent reached, okay to do survey			6	KATAKWI	19	Yes	123	No	Lost SIM		No	No	1	0	1	0	0	0	0	0	0
208002	2024-05-20	2024-05-20	1936	32.26666641235352	.5377777814865112305	208002	KATAKWI	1	2	5	Yes	Yes		2024-May-20 12:23:05				Complete			Complete	Answered but not by the respondent (Person knows the respondent)				Phone answered	${pullphone2}	Respondent reached, okay to do survey			6	KATAKWI	24	Yes	573	Yes			Yes	Yes	1
202044	2024-05-13	2024-05-13	2411	40.18333435058594	.6697221994400024414	202044	KATAKWI		1	5	Yes	Yes	2024-May-13 11:05:32				Complete				Complete	None				Phone answered	${pullphone2}	Respondent reached, okay to do survey			6	KATAKWI	36	Yes	779	No	Gave SIM to someone else		No	No	0	0	1	0	0	0	0	0	0
410046	2024-07-04	2024-07-04	2032	33.86666488647461	.564444422721862793	410046	RWAMPARA	8	9	5	Yes	Yes									Complete	No answer	772412364			Phone answered	${pullphone3}	Respondent reached, okay to do survey			6	RWAMPARA	24	Yes	766	No	Lost SIM		Yes	Yes	1
113050	2024-05-11	2024-05-11	1471	24.51666641235352	.4086111187934875488	113050	KAMPALA		1	5	Yes	Yes	2024-May-11 12:28:05				Complete				Complete	None				Phone answered	${pullphone1}	Respondent reached, okay to do survey			6	KAMPALA	26	Yes	284	Yes			Yes	No	0	3	0	0	0	1	0	0	0
409047	2024-05-30	2024-05-30	2688	44.79999923706055	.7466666698455810547	409047	RWAMPARA	2	3	5	Yes	Yes			2024-May-30 09:34:53				Complete		Complete	Phone not reachable/ Phone Off				Phone answered	${pullphone4}	Respondent reached, okay to do survey			6	RWAMPARA	30	Yes	816	Yes			Yes	Yes	0
234020	2024-05-22	2024-05-22	1668	27.79999923706055	.4633333384990692139	234020	KATAKWI	3	4	4	Yes	Yes				2024-May-22 15:30:30				Complete	Complete	Phone not reachable/ Phone Off				Phone answered	${pullphone2}	Respondent reached, okay to do survey			6	KATAKWI	42	Yes	144	Yes			No	No	0	0 1	1	1	0	0	0	0	0
416037	2024-05-16	2024-05-16	1768	29.46666717529297	.4911110997200012207	416037	RWAMPARA		1	5	Yes	Yes	2024-May-16 15:26:29				Complete				Complete	None				Phone answered	${pullphone1}	Respondent reached, okay to do survey			6	RWAMPARA	25	Yes	214	Yes			Yes	Yes	1
136124	2024-05-20	2024-05-20	1692	28.20000076293945	.4699999988079071045	136124	KAMPALA		1	5	Yes	Yes	2024-May-20 17:32:30				Complete				Complete	None				Phone answered	${pullphone1}	Respondent reached, okay to do survey			6	KAMPALA	22	Yes	600	Yes			Yes	No	0	0	1	0	0	0	0	0	0
449107	2024-05-15	2024-05-15	2118	35.29999923706055	.5883333086967468262	449107	RWAMPARA		1	5	Yes	Yes	2024-May-15 14:00:07				Complete				Complete	None				Phone answered	${pullphone1}	Respondent reached, okay to do survey			6	RWAMPARA	40	Yes	1152	Yes			Yes	Yes	1
246006	2024-05-17	2024-05-17	2051	34.18333435058594	.5697222352027893066	246006	KATAKWI		1	5	Yes	Yes	2024-May-17 11:26:22				Complete				Complete	None				Phone answered	Other Specify	Respondent reached, okay to do survey			6	KATAKWI	36	Yes	300	No	Lost SIM		Yes	Yes	1
339014	2024-07-02	2024-07-02	1344	22.39999961853027	.3733333349227905273	339014	MADI OKOLLO	2	3	5	Yes	Yes			2024-Jul-2 07:57:30				Complete		Complete	Phone not reachable/ Phone Off				Phone answered	Other Specify	Respondent reached, okay to do survey			6	MADI OKOLLO	41	Yes	479	No	Lost SIM		No	No	1	4	0	0	0	0	1	0	0
218020	2024-05-09	2024-05-09	2148	35.79999923706055	.5966666936874389648	218020	KATAKWI		1	5	Yes	Yes	2024-May-9 18:00:17				Complete				Complete	None				Phone answered	Other Specify	Respondent reached, okay to do survey			6	KATAKWI	39	Yes	501	No	Lost SIM		Yes	No	0	1 2	0	1	1	0	0	0	0
147122	2024-05-17	2024-05-17	1095	18.25	.3041666746139526367	147122	KAMPALA	1	2	5	Yes	Yes						Complete			Complete	Respondent resheduled the interview				Phone answered	${pullphone1}	Respondent reached, okay to do survey			6	KAMPALA	42	Yes	142	Yes			No	No	0	0	1	0	0	0	0	0	0
103011	2024-05-27	2024-05-27	1853	30.88333320617676	.5147222280502319336	103011	KAMPALA	3	4	4	Yes	Yes				2024-May-27 09:53:28				Complete	Complete	Answered but not by the respondent (Person doesn’t know the respondent)				Phone answered	${pullphone1}	Respondent reached, okay to do survey			6	KAMPALA	35	Yes	495	Yes			No	No	1	0 1	1	1	0	0	0	0	0
414105	2024-05-14	2024-05-14	2280	38	.6333333253860473633	414105	RWAMPARA		1	5	Yes	Yes	2024-May-14 14:57:52				Complete				Complete	None				Phone answered	${pullphone1}	Respondent reached, okay to do survey			6	RWAMPARA	36	Yes	376	Yes			Yes	Yes	1
415051	2024-05-17	2024-05-17	2693	44.88333511352539	.748055577278137207	415051	RWAMPARA		1	5	Yes	Yes	2024-May-17 13:55:55				Complete				Complete	None				Phone answered	${pullphone1}	Respondent reached, okay to do survey			6	RWAMPARA	29	Yes	851	Yes			Yes	Yes	0
429060	2024-05-18	2024-05-18	1799	29.98333358764648	.499722212553024292	429060	RWAMPARA		1	5	Yes	Yes	2024-May-18 13:54:20				Complete				Complete	None				Phone answered	Other Specify	Respondent reached, okay to do survey			6	RWAMPARA	32	Yes	649	No	Lost SIM		Yes	Yes	1
129066	2024-05-25	2024-05-25	1583	26.38333320617676	.439722210168838501	129066	KAMPALA	2	3	5	Yes	Yes			2024-May-25 12:56:31				Complete		Complete	Phone not reachable/ Phone Off				Phone answered	${pullphone1}	Respondent reached, okay to do survey			6	KAMPALA	25	Yes	571	Yes			No	No	0	0	1	0	0	0	0	0	0
427082	2024-05-18	2024-05-18	2027	33.78333282470703	.563055574893951416	427082	RWAMPARA		1	5	Yes	Yes	2024-May-18 14:40:26				Complete				Complete	None				Phone answered	Other Specify	Respondent reached, okay to do survey			6	RWAMPARA	38	Yes	977	No	Airtel number unverified		Yes	No	0	0	1	0	0	0	0	0	0
215024	2024-05-13	2024-05-13	2455	40.91666793823242	.681944429874420166	215024	KATAKWI		1	5	Yes	Yes	2024-May-13 08:51:28				Complete				Complete	None				Phone answered	${pullphone1}	Respondent reached, okay to do survey			6	KATAKWI	20	Yes	417	Yes			Yes	Yes	1
106218	2024-05-09	2024-05-09	2675	44.58333206176758	.7430555820465087891	106218	KAMPALA		1	5	Yes	Yes	2024-May-9 15:00:00				Complete				Complete	None				Phone answered	${pullphone1}	Respondent reached, okay to do survey			6	KAMPALA	26	Yes	777	Yes			Yes	Yes	1
124136	2024-05-18	2024-05-18	2603	43.38333511352539	.7230555415153503418	124136	KAMPALA	3	4	4	Yes	Yes				2024-May-18 10:12:50				Complete	Complete	No answer				Phone answered	Other Specify	Respondent reached, okay to do survey			6	KAMPALA	27	Yes	2501	No	Changed phone number		Yes	Yes	1
110123	2024-05-11	2024-05-11	1601	26.6833324432373	.4447222352027893066	110123	KAMPALA	1	2	5	Yes	Yes		2024-May-11 13:32:30				Complete			Complete	Phone not reachable/ Phone Off				Phone answered	${pullphone1}	Respondent reached, okay to do survey			6	KAMPALA	24	Yes	133	Yes			No	No	0	0 1	1	1	0	0	0	0	0
120101	2024-07-12	2024-07-12	2769	46.15000152587891	.7691666483879089355	120101	KAMPALA	6	7	5	Yes	Yes									Complete	Phone not reachable/ Phone Off				Phone answered	${pullphone1}	Respondent reached, okay to do survey			6	KAMPALA	31	Yes	55	Yes			Yes	Yes	1
233031	2024-05-14	2024-05-14	2528	42.13333511352539	.7022222280502319336	233031	KATAKWI		1	5	Yes	Yes	2024-May-14 11:51:20				Complete				Complete	None				Phone answered	${pullphone1}	Respondent reached, okay to do survey			6	KATAKWI	20	Yes	495	Yes			Yes	Yes	1
226016	2024-05-11	2024-05-11	1652	27.53333282470703	.4588888883590698242	226016	KATAKWI		1	5	Yes	Yes	2024-May-11 13:54:07				Complete				Complete	None				Phone answered	Other Specify	Respondent reached, okay to do survey			6	KATAKWI	18	Yes	272	Yes			Yes	Yes	1
115018	2024-06-21	2024-06-21	2276	37.93333435058594	.6322222352027893066	115018	KAMPALA	10	11	5	Yes	Yes									Complete	Phone not reachable/ Phone Off				Phone answered	Other Specify	Respondent reached, okay to do survey			6	KAMPALA	27	Yes	1836	No	Lost SIM		Yes	Yes	1
147030	2024-05-21	2024-05-21	2430	40.5	.6750000119209289551	147030	KAMPALA		1	5	Yes	Yes	2024-May-21 15:11:51				Complete				Complete	None				Phone answered	${pullphone1}	Respondent reached, okay to do survey			6	KAMPALA	38	Yes	1939	Yes			Yes	Yes	0
417129	2024-05-17	2024-05-17	2577	42.95000076293945	.7158333063125610352	417129	RWAMPARA		1	5	Yes	Yes	2024-May-17 13:51:54				Complete				Complete	None				Phone answered	${pullphone1}	Respondent reached, okay to do survey			6	RWAMPARA	26	Yes	276	Yes			Yes	Yes	1
422044	2024-06-10	2024-06-10	1897	31.61666679382324	.5269444584846496582	422044	RWAMPARA	3	4	4	Yes	Yes				2024-Jun-10 14:00:22				Complete	Complete	Phone not reachable/ Phone Off				Phone answered	Other Specify	Respondent reached, okay to do survey			6	RWAMPARA	20	Yes	544	No	Lost SIM		Yes	Yes	1
123067	2024-05-15	2024-05-15	1258	20.96666717529297	.3494444489479064941	123067	KAMPALA		1	5	Yes	Yes	2024-May-15 12:29:57				Complete				Complete	None				Phone answered	${pullphone1}	Respondent reached, okay to do survey			6	KAMPALA	27	Yes	200	Yes			No	No	0	0	1	0	0	0	0	0	0
141080	2024-05-17	2024-05-17	2199	36.65000152587891	.6108333468437194824	141080	KAMPALA	1	2	5	Yes	Yes		2024-May-16 14:28:42				Complete			Complete	No answer				Phone answered	${pullphone1}	Respondent reached, okay to do survey			6	KAMPALA	22	Yes	353	Yes			Yes	Yes	1
340003	2024-05-29	2024-05-29	2714	45.23333358764648	.7538889050483703613	340003	MADI OKOLLO	1	2	5	Yes	Yes		2024-May-29 10:59:40				Complete			Complete	Answered but not by the respondent (Person knows the respondent)				Phone answered	${pullphone1}	Respondent reached, okay to do survey			6	MADI OKOLLO	27	Yes	2437	Yes			Yes	Yes	1
218009	2024-05-09	2024-05-09	2854	47.56666564941406	.7927777767181396484	218009	KATAKWI		1	5	Yes	Yes	2024-May-9 08:59:17				Complete				Complete	None				Phone answered	${pullphone1}	Respondent reached, okay to do survey			6	KATAKWI	47	Yes	903	Yes			Yes	No	0	4	0	0	0	0	1	0	0
338025	2024-06-08	2024-06-08	1062	17.70000076293945	.2949999868869781494	338025	MADI OKOLLO	5	6	5	Yes	Yes									Complete	Phone not reachable/ Phone Off				Phone answered	${pullphone3}	Respondent reached, okay to do survey			6	MADI OKOLLO	25	Yes	133	No	Lost SIM		Yes	No	0	4	0	0	0	0	1	0	0
138079	2024-05-20	2024-05-20	1590	26.5	.4416666626930236816	138079	KAMPALA		1	5	Yes	Yes	2024-May-20 13:10:59				Complete				Complete	None				Phone answered	${pullphone1}	Respondent reached, okay to do survey			6	KAMPALA	37	Yes	1460	Yes			No	No	0	0 1	1	1	0	0	0	0	0
227027	2024-07-02	2024-07-02	1543	25.71666717529297	.4286110997200012207	227027	KATAKWI	6	7	5	Yes	Yes									Complete	Answered but not by the respondent (Person doesn’t know the respondent)				Phone answered	${pullphone2}	Respondent reached, okay to do survey			6	KATAKWI	50	Yes	206	Yes			Yes	Yes	1
249027	2024-05-21	2024-05-21	1900	31.66666603088379	.5277777910232543945	249027	KATAKWI		1	5	Yes	Yes	2024-May-21 14:53:08				Complete				Complete	None				Phone answered	${pullphone1}	Respondent reached, okay to do survey			6	KATAKWI	20	Yes	393	Yes			No	No	0	3	0	0	0	1	0	0	0
449130	2024-05-16	2024-05-16	2257	37.61666488647461	.626944422721862793	449130	RWAMPARA	1	2	5	Yes	Yes		2024-May-16 09:33:38				Complete			Complete	Answered but not by the respondent (Person knows the respondent)				Phone answered	${pullphone2}	Respondent reached, okay to do survey			6	RWAMPARA	24	Yes	393	No	Gave SIM to someone else		Yes	Yes	0
407070	2024-05-11	2024-05-11	1185	19.75	.3291666805744171143	407070	RWAMPARA	1	2	5	Yes	Yes		2024-May-11 11:13:22				Complete			Complete	Phone not reachable/ Phone Off				Phone answered	${pullphone1}	Respondent reached, okay to do survey			6	RWAMPARA	30	Yes	54	Yes			Yes	No	0	2	0	0	1	0	0	0	0
436108	2024-05-25	2024-05-25	1779	29.64999961853027	.4941666722297668457	436108	RWAMPARA	1	2	5	Yes	Yes		2024-May-25 15:51:48				Complete			Complete	No answer				Phone answered	${pullphone2}	Respondent reached, okay to do survey			6	RWAMPARA	26	Yes	483	Yes			Yes	Yes	1
241047	2024-06-01	2024-06-01	2012	33.53333282470703	.5588889122009277344	241047	KATAKWI	3	4	4	Yes	Yes				2024-Jun-1 15:44:49				Complete	Complete	Phone not reachable/ Phone Off				Phone answered	${pullphone2}	Respondent reached, okay to do survey			6	KATAKWI	30	Yes	281	No	Lost SIM		Yes	No	0	4	0	0	0	0	1	0	0
431097	2024-05-27	2024-05-27	1832	30.53333282470703	.5088889002799987793	431097	RWAMPARA	1	2	5	Yes	Yes		2024-May-27 13:02:20				Complete			Complete	Phone not reachable/ Phone Off				Phone answered	${pullphone1}	Respondent reached, okay to do survey			6	RWAMPARA	30	Yes	24	No	The phone owner moved		Yes	Yes	1
231034	2024-05-24	2024-05-24	1818	30.29999923706055	.504999995231628418	231034	KATAKWI	2	3	5	Yes	Yes			2024-May-24 15:44:10				Complete		Complete	No answer				Phone answered	Other Specify	Respondent reached, okay to do survey			6	KATAKWI	33	Yes	1733	Yes			Yes	Yes	1
134135	2024-06-12	2024-06-12	1939	32.31666564941406	.5386111140251159668	134135	KAMPALA	2	3	5	Yes	Yes			2024-Jun-12 13:24:53				Complete		Complete	Phone not reachable/ Phone Off				Phone answered	${pullphone4}	Respondent reached, okay to do survey			6	KAMPALA	22	Yes	1381	Yes			Yes	Yes	0
224011	2024-05-09	2024-05-09	2939	48.98333358764648	.8163889050483703613	224011	KATAKWI		1	5	Yes	Yes	2024-May-9 13:12:24				Complete				Complete	None				Phone answered	${pullphone1}	Respondent reached, okay to do survey			6	KATAKWI	42	Yes	970	Yes			Yes	Yes	1
449092	2024-05-15	2024-05-15	2184	36.40000152587891	.6066666841506958008	449092	RWAMPARA		1	5	Yes	Yes	2024-May-15 12:09:51				Complete				Complete	None				Phone answered	${pullphone1}	Respondent reached, okay to do survey			6	RWAMPARA	45	Yes	349	No	Gave SIM to someone else		Yes	Yes	0
423113	2024-05-18	2024-05-18	2169	36.15000152587891	.6025000214576721191	423113	RWAMPARA		1	5	Yes	Yes	2024-May-18 10:34:54				Complete				Complete	None				Phone answered	${pullphone1}	Respondent reached, okay to do survey			6	RWAMPARA	47	Yes	546	Yes			Yes	Yes	1
132110	2024-06-12	2024-06-12	1900	31.66666603088379	.5277777910232543945	132110	KAMPALA	6	7	5	Yes	Yes									Complete	Phone not reachable/ Phone Off				Phone answered	Other Specify	Respondent reached, okay to do survey			6	KAMPALA	26	Yes	281	No	Lost SIM		Yes	No	1	3	0	0	0	1	0	0	0
150070	2024-05-21	2024-05-21	2081	34.68333435058594	.5780555605888366699	150070	KAMPALA	1	2	5	Yes	Yes		2024-May-21 14:00:15				Complete			Complete	No answer				Phone answered	${pullphone1}	Respondent reached, okay to do survey			6	KAMPALA	40	Yes	457	Yes			Yes	Yes	1
111008	2024-05-09	2024-05-09	1930	32.16666793823242	.5361111164093017578	111008	KAMPALA		1	5	Yes	Yes	2024-May-9 11:48:56				Complete				Complete	None				Phone answered	${pullphone1}	Respondent reached, okay to do survey			6	KAMPALA	21	Yes	523	Yes			Yes	Yes	1
147054	2024-05-18	2024-05-18	2054	34.23333358764648	.570555567741394043	147054	KAMPALA		1	5	Yes	Yes	2024-May-18 12:23:41				Complete				Complete	None				Phone answered	${pullphone1}	Respondent reached, okay to do survey			6	KAMPALA	26	Yes	717	Yes			Yes	Yes	1
139098	2024-05-20	2024-05-20	1817	30.28333282470703	.5047222375869750977	139098	KAMPALA		1	5	Yes	Yes	2024-May-20 15:02:48				Complete				Complete	None				Phone answered	${pullphone1}	Respondent reached, okay to do survey			6	KAMPALA	22	Yes	707	Yes			Yes	No	1	1 2	0	1	1	0	0	0	0
143092	2024-06-01	2024-06-01	1693	28.21666717529297	.4702777862548828125	143092	KAMPALA	4	5	5	Yes	Yes									Complete	Respondent resheduled the interview				Phone answered	${pullphone1}	Respondent reached, okay to do survey			6	KAMPALA	24	Yes	291	Yes			Yes	Yes	1
227066	2024-05-13	2024-05-13	1337	22.28333282470703	.3713888823986053467	227066	KATAKWI		1	5	Yes	Yes	2024-May-13 16:39:22				Complete				Complete	None				Phone answered	${pullphone2}	Respondent reached, okay to do survey			6	KATAKWI	18	Yes	34	No	Lost SIM		Yes	Yes	1
324008	2024-05-17	2024-05-17	2729	45.48333358764648	.758055567741394043	324008	MADI OKOLLO	1	2	5	Yes	Yes		2024-May-17 12:50:28				Complete			Complete	Phone off				Phone answered	${pullphone1}	Respondent reached, okay to do survey			6	MADI OKOLLO	30	Yes	373	Yes			Yes	Yes	1
136045	2024-06-01	2024-06-01	2778	46.29999923706055	.7716666460037231445	136045	KAMPALA	8	9	5	Yes	Yes									Complete	No answer				Phone answered	${pullphone3}	Respondent reached, okay to do survey			6	KAMPALA	42	Yes	870	No	Other	That's the wrong number	Yes	No	1	5	0	0	0	0	0	1	0
124094	2024-06-29	2024-06-29	1980	33	.5500000119209289551	124094	KAMPALA	6	7	5	Yes	Yes									Complete	No answer				Phone answered	${pullphone2}	Respondent reached, okay to do survey			6	KAMPALA	28	Yes	1368	No	Airtel number unverified		No	No	0	1 2	0	1	1	0	0	0	0
237037	2024-05-17	2024-05-17	1926	32.09999847412109	.5350000262260437012	237037	KATAKWI		1	5	Yes	Yes	2024-May-17 10:09:28				Complete				Complete	None				Phone answered	${pullphone2}	Respondent reached, okay to do survey			6	KATAKWI	44	Yes	493	No	Gave SIM to someone else		No	No	0	0 1	1	1	0	0	0	0	0
143038	2024-07-01	2024-07-01	2387	39.78333282470703	.6630555391311645508	143038	KAMPALA	7	8	5	Yes	Yes									Complete	Respondent resheduled the interview				Phone answered	${pullphone2}	Respondent reached, okay to do survey			6	KAMPALA	36	Yes	291	Yes			No	No	0	0	1	0	0	0	0	0	0
430143	2024-05-20	2024-05-20	1751	29.1833324432373	.4863888919353485107	430143	RWAMPARA		1	5	Yes	Yes	2024-May-20 15:58:51				Complete				Complete	None				Phone answered	${pullphone1}	Respondent reached, okay to do survey			6	RWAMPARA	22	Yes	580	Yes			Yes	No	0	2	0	0	1	0	0	0	0
436039	2024-05-22	2024-05-22	1287	21.45000076293945	.3574999868869781494	436039	RWAMPARA		1	5	Yes	Yes	2024-May-22 15:13:07				Complete				Complete	None				Phone answered	${pullphone1}	Respondent reached, okay to do survey			6	RWAMPARA	38	Yes	291	Yes			No	No	0	0 1 2	1	1	1	0	0	0	0
202001	2024-05-11	2024-05-11	4809	80.15000152587891	1.335833311080932617	202001	KATAKWI		1	5	Yes	Yes	2024-May-11 14:52:35				Complete				Complete	None				Phone answered	Other Specify	Respondent reached, okay to do survey			6	KATAKWI	28	Yes	1581	Yes			Yes	Yes	1
428078	2024-05-20	2024-05-20	3043	50.71666717529297	.8452777862548828125	428078	RWAMPARA		1	5	Yes	Yes	2024-May-20 10:58:35				Complete				Complete	None				Phone answered	${pullphone1}	Respondent reached, okay to do survey			6	RWAMPARA	48	Yes	1336	Yes			Yes	Yes	1
117126	2024-05-13	2024-05-13	3208	53.46666717529297	.8911111354827880859	117126	KAMPALA		1	5	Yes	Yes	2024-May-13 11:12:06				Complete				Complete	None				Phone answered	${pullphone1}	Respondent reached, okay to do survey			6	KAMPALA	23	Yes	833	Yes			Yes	Yes	0
224038	2024-05-15	2024-05-15	1266	21.10000038146973	.3516666591167449951	224038	KATAKWI	1	2	5	Yes	Yes		2024-May-15 16:45:03				Complete			Complete	Phone not reachable/ Phone Off				Phone answered	${pullphone1}	Respondent reached, okay to do survey			6	KATAKWI	24	Yes	45	Yes			Yes	Yes	1
126077	2024-05-14	2024-05-14	1790	29.83333396911621	.497222214937210083	126077	KAMPALA		1	5	Yes	Yes	2024-May-14 10:13:28				Complete				Complete	None				Phone answered	${pullphone1}	Respondent reached, okay to do survey			6	KAMPALA	25	Yes	1623	Yes			Yes	No	0	0	1	0	0	0	0	0	0
422079	2024-05-18	2024-05-18	2553	42.54999923706055	.7091666460037231445	422079	RWAMPARA		1	5	Yes	Yes	2024-May-18 11:34:44				Complete				Complete	None				Phone answered	${pullphone1}	Respondent reached, okay to do survey			6	RWAMPARA	31	Yes	621	Yes			Yes	Yes	0
210008	2024-05-18	2024-05-18	2258	37.63333511352539	.6272222399711608887	210008	KATAKWI		1	5	Yes	Yes	2024-May-18 14:30:29				Complete				Complete	None				Phone answered	${pullphone1}	Respondent reached, okay to do survey			6	KATAKWI	33	Yes	854	Yes			No	No	0	0	1	0	0	0	0	0	0
248023	2024-05-18	2024-05-18	1189	19.8166675567627	.3302777707576751709	248023	KATAKWI		1	5	Yes	Yes	2024-May-18 14:57:26				Complete				Complete	None				Phone answered	${pullphone2}	Respondent reached, okay to do survey			6	KATAKWI	39	Yes	209	Yes			Yes	Yes	1
405072	2024-05-25	2024-05-25	2092	34.86666488647461	.5811111330986022949	405072	RWAMPARA	3	4	4	Yes	Yes				2024-May-25 11:14:21				Complete	Complete	No answer				Phone answered	${pullphone3}	Respondent reached, okay to do survey			6	RWAMPARA	47	Yes	301	No	Lost SIM		No	No	0	0 1 2	1	1	1	0	0	0	0
117044	2024-05-14	2024-05-14	2421	40.34999847412109	.6725000143051147461	117044	KAMPALA	2	3	5	Yes	Yes			2024-May-14 09:59:48				Complete		Complete	No answer				Phone answered	${pullphone1}	Respondent reached, okay to do survey			6	KAMPALA	29	Yes	2145	Yes			No	No	0	0	1	0	0	0	0	0	0
124036	2024-05-24	2024-05-24	1960	32.66666793823242	.5444444417953491211	124036	KAMPALA	2	3	5	Yes	Yes			2024-May-24 17:07:27				Complete		Complete	No answer				Phone answered	${pullphone1}	Respondent reached, okay to do survey			6	KAMPALA	30	Yes	1880	Yes			Yes	Yes	1
445014	2024-05-16	2024-05-16	2023	33.71666717529297	.561944425106048584	445014	RWAMPARA	1	2	5	Yes	Yes		2024-May-16 09:42:32				Complete			Complete	Phone not reachable/ Phone Off				Phone answered	Other Specify	Respondent reached, okay to do survey			6	RWAMPARA	43	Yes	338	No	Changed phone number		Yes	Yes	1
125054	2024-05-14	2024-05-14	2162	36.03333282470703	.6005555391311645508	125054	KAMPALA		1	5	Yes	Yes	2024-May-14 15:53:18				Complete				Complete	None				Phone answered	${pullphone1}	Respondent reached, okay to do survey			6	KAMPALA	37	Yes	1822	Yes			No	No	0	0	1	0	0	0	0	0	0
204002	2024-05-13	2024-05-13	1785	29.75	.4958333373069763184	204002	KATAKWI	1	2	5	Yes	Yes		2024-May-13 16:10:15				Complete			Complete	Phone not reachable/ Phone Off				Phone answered	${pullphone2}	Respondent reached, okay to do survey			6	KATAKWI	20	Yes	131	No	Lost SIM		Yes	Yes	1
424078	2024-05-18	2024-05-18	1751	29.1833324432373	.4863888919353485107	424078	RWAMPARA		1	5	Yes	Yes	2024-May-18 11:52:24				Complete				Complete	None				Phone answered	${pullphone1}	Respondent reached, okay to do survey			6	RWAMPARA	37	Yes	715	Yes			Yes	Yes	1
330028	2024-05-14	2024-05-14	2595	43.25	.7208333611488342285	330028	MADI OKOLLO		1	5	Yes	Yes	2024-May-14 16:44:43				Complete				Complete	None				Phone answered	Other Specify	Respondent reached, okay to do survey			6	MADI OKOLLO	22	Yes	450	Yes			Yes	Yes	0
120008	2024-05-13	2024-05-13	1595	26.58333396911621	.443055570125579834	120008	KAMPALA	1	2	5	Yes	Yes		2024-May-13 10:18:10				Complete			Complete	No answer				Phone answered	${pullphone1}	Respondent reached, okay to do survey			6	KAMPALA	22	Yes	607	Yes			No	No	0	0	1	0	0	0	0	0	0
229035	2024-05-24	2024-05-24	2402	40.03333282470703	.6672222018241882324	229035	KATAKWI	1	2	5	Yes	Yes		2024-May-23 17:22:28				Complete			Complete	Phone not reachable/ Phone Off				Phone answered	${pullphone1}	Respondent reached, okay to do survey			6	KATAKWI	22	Yes	327	Yes			Yes	Yes	1
303011	2024-05-13	2024-05-13	2565	42.75	.7124999761581420898	303011	MADI OKOLLO	2	3	5	Yes	Yes			2024-May-13 09:27:08				Complete		Complete	Network Issue				Phone answered	Other Specify	Respondent reached, okay to do survey			6	MADI OKOLLO	45	Yes	661	No	Phone owner doesn't give me access anymore		No	No	0	0	1	0	0	0	0	0	0
116173	2024-07-12	2024-07-12	1631	27.1833324432373	.4530555605888366699	116173	KAMPALA	10	11	5	Yes	Yes									Complete	Phone not reachable/ Phone Off				Phone answered	Other Specify	Respondent reached, okay to do survey			6	KAMPALA	24	Yes	299	No	Other	Wrong number	No	No	0	0 1	1	1	0	0	0	0	0
121033	2024-05-18	2024-05-18	1760	29.33333396911621	.4888888895511627197	121033	KAMPALA	1	2	5	Yes	Yes		2024-May-18 14:11:01				Complete			Complete	Respondent resheduled the interview				Phone answered	${pullphone1}	Respondent reached, okay to do survey			6	KAMPALA	35	Yes	68	Yes			Yes	Yes	1
439077	2024-05-24	2024-05-24	2466	41.09999847412109	.685000002384185791	439077	RWAMPARA	1	2	5	Yes	Yes		2024-May-24 09:51:25				Complete			Complete	Answered but not by the respondent (Person knows the respondent)				Phone answered	${pullphone2}	Respondent reached, okay to do survey			6	RWAMPARA	40	Yes	562	Yes			Yes	Yes	1
124154	2024-05-22	2024-05-22	1805	30.08333396911621	.5013889074325561523	124154	KAMPALA	2	3	5	Yes	Yes			2024-May-20 10:47:34				Complete		Complete	Respondent resheduled the interview				Phone answered	${pullphone1}	Respondent reached, okay to do survey			6	KAMPALA	42	Yes	1642	Yes			Yes	Yes	1
249019	2024-06-25	2024-06-25	2172	36.20000076293945	.6033333539962768555	249019	KATAKWI	6	7	5	Yes	Yes									Complete	Phone not reachable/ Phone Off				Phone answered	Other Specify	Respondent reached, okay to do survey			6	KATAKWI	37	Yes	680	No	Lost SIM		No	No	0	0	1	0	0	0	0	0	0
139077	2024-05-22	2024-05-22	2034	33.90000152587891	.564999997615814209	139077	KAMPALA	1	2	5	Yes	Yes		2024-May-22 13:08:23				Complete			Complete	No answer				Phone answered	${pullphone1}	Respondent reached, okay to do survey			6	KAMPALA	35	Yes	486	Yes			Yes	Yes	0
409198	2024-05-14	2024-05-14	2498	41.63333511352539	.6938889026641845703	409198	RWAMPARA		1	5	Yes	Yes	2024-May-14 09:30:09				Complete				Complete	None				Phone answered	${pullphone1}	Respondent reached, okay to do survey			6	RWAMPARA	35	Yes	876	Yes			Yes	Yes	0
139126	2024-05-22	2024-05-22	1942	32.36666488647461	.5394444465637207031	139126	KAMPALA		1	5	Yes	Yes	2024-May-22 11:06:24				Complete				Complete	None				Phone answered	${pullphone1}	Respondent reached, okay to do survey			6	KAMPALA	31	Yes	222	Yes			Yes	Yes	1
235013	2024-06-11	2024-06-11	2052	34.20000076293945	.569999992847442627	235013	KATAKWI	11	12	5	Yes	Yes									Complete	Phone not reachable/ Phone Off				Phone answered	Other Specify	Respondent reached, okay to do survey			6	KATAKWI	28	Yes	480	No	Airtel number shut off		Yes	Yes	1
249008	2024-06-25	2024-06-25	1441	24.01666641235352	.4002777636051177979	249008	KATAKWI	5	6	5	Yes	Yes									Complete	Phone not reachable/ Phone Off	774139547	701792927		Phone answered	5	Respondent reached, okay to do survey			6	KATAKWI	31	Yes	347	No	Airtel number unverified		Yes	No	1	6	0	0	0	0	0	0	1
120041	2024-06-06	2024-06-06	2104	35.06666564941406	.5844444632530212402	120041	KAMPALA	4	5	5	Yes	Yes									Complete	Phone number out of service				Phone answered	Other Specify	Respondent reached, okay to do survey			6	KAMPALA	32	Yes	257	No	Lost SIM		Yes	Yes	1
332007	2024-05-15	2024-05-15	2316	38.59999847412109	.6433333158493041992	332007	MADI OKOLLO		1	5	Yes	Yes	2024-May-15 09:27:18				Completed				Completed	None				Phone answered	${pullphone2}	Respondent reached, okay to do survey			6	MADI OKOLLO	45	Yes	479	No	Airtel number shut off		No	No	1	0	1	0	0	0	0	0	0
420008	2024-05-20	2024-05-20	2410	40.16666793823242	.6694444417953491211	420008	RWAMPARA	1	2	5	Yes	Yes		2024-May-20 15:22:37				Complete			Complete	Phone not reachable/ Phone Off				Phone answered	${pullphone1}	Respondent reached, okay to do survey			6	RWAMPARA	34	Yes	1071	Yes			No	No	0	0	1	0	0	0	0	0	0
439086	2024-05-24	2024-05-24	1957	32.61666488647461	.5436111092567443848	439086	RWAMPARA		1	5	Yes	Yes	2024-May-24 14:55:38				Complete				Complete	None				Phone answered	${pullphone1}	Respondent reached, okay to do survey			6	RWAMPARA	24	Yes	1717	Yes			Yes	Yes	1
433053	2024-05-22	2024-05-22	1488	24.79999923706055	.4133333265781402588	433053	RWAMPARA		1	5	Yes	Yes	2024-May-22 11:10:41				Complete				Complete	None				Phone answered	${pullphone1}	Respondent reached, okay to do survey			6	RWAMPARA	39	Yes	430	Yes			Yes	Yes	1
125006	2024-05-13	2024-05-13	3399	56.65000152587891	.9441666603088378906	125006	KAMPALA		1	5	Yes	Yes	2024-May-13 15:46:31				Complete				Complete	None				Phone answered	${pullphone1}	Respondent reached, okay to do survey			6	KAMPALA	34	Yes	2761	Yes			Yes	Yes	1
308013	2024-05-10	2024-05-10	2579	42.98333358764648	.7163888812065124512	308013	MADI OKOLLO		1	5	Yes	Yes	2024-May-10 10:05:06				Completed				Completed	None				Phone answered	${pullphone1}	Respondent reached, okay to do survey			6	MADI OKOLLO	27	Yes	186	Yes			No	No	0	0	1	0	0	0	0	0	0
109052	2024-05-22	2024-05-22	2007	33.45000076293945	.557500004768371582	109052	KAMPALA		1	5	Yes	Yes	2024-May-9 11:54:47				Complete				Complete	None				Phone answered	${pullphone1}	Respondent reached, okay to do survey			6	KAMPALA	38	Yes	1845	Yes			No	No	0	8	0	0	0	0	0	0	0
105150	2024-05-08	2024-05-08	1547	25.78333282470703	.429722219705581665	105150	KAMPALA		1	5	Yes	Yes	2024-May-8 14:24:23				Completed				Completed	None				Phone answered	${pullphone1}	Respondent reached, okay to do survey			6	KAMPALA	24	Yes	1356	Yes			No	No	0	0	1	0	0	0	0	0	0
109101	2024-06-29	2024-06-29	2618	43.63333511352539	.7272222042083740234	109101	KAMPALA	9	10	5	Yes	Yes									Complete	Phone not reachable/ Phone Off				Phone answered	Other Specify	Respondent reached, okay to do survey			6	KAMPALA	24	Yes	345	No	Lost SIM		Yes	Yes	1
133051	2024-05-20	2024-05-20	2924	48.73333358764648	.8122222423553466797	133051	KAMPALA		1	5	Yes	Yes	2024-May-20 12:18:28				Complete				Complete	None				Phone answered	${pullphone1}	Respondent reached, okay to do survey			6	KAMPALA	36	Yes	1304	Yes			Yes	Yes	1
125038	2024-05-14	2024-05-14	2754	45.90000152587891	.7649999856948852539	125038	KAMPALA		1	5	Yes	Yes	2024-May-14 12:49:08				Complete				Complete	None				Phone answered	${pullphone1}	Respondent reached, okay to do survey			6	KAMPALA	35	Yes	2409	Yes			Yes	Yes	1
445108	2024-05-13	2024-05-13	1397	23.28333282470703	.3880555629730224609	445108	RWAMPARA		1	5	Yes	Yes	2024-May-13 14:04:09				Complete				Complete	None				Phone answered	Other Specify	Respondent reached, okay to do survey			6	RWAMPARA	24	Yes	427	No	The phone owner moved		Yes	Yes	0
417095	2024-06-19	2024-06-19	1737	28.95000076293945	.4824999868869781494	417095	RWAMPARA	5	6	5	Yes	Yes									Complete	Phone number out of service				Phone answered	Other Specify	Respondent reached, okay to do survey			6	RWAMPARA	45	Yes	405	No	Lost SIM		Yes	Yes	0
443023	2024-05-24	2024-05-24	2399	39.98333358764648	.6663888692855834961	443023	RWAMPARA	2	3	5	Yes	Yes			2024-May-24 13:31:49				Complete		Complete	Phone not reachable/ Phone Off				Phone answered	${pullphone1}	Respondent reached, okay to do survey			6	RWAMPARA	38	Yes	391	Yes			Yes	Yes	1
135031	2024-06-13	2024-06-13	2090	34.83333206176758	.5805555582046508789	135031	KAMPALA	2	3	5	Yes	Yes			2024-Jun-13 09:10:03				Complete		Complete	Phone number out of service				Phone answered	Other Specify	Respondent reached, okay to do survey			6	KAMPALA	25	Yes	1896	No	Airtel number shut off		Yes	Yes	1
137004	2024-06-12	2024-06-12	2161	36.01666641235352	.6002777814865112305	137004	KAMPALA	6	7	5	Yes	Yes									Complete	Phone not reachable/ Phone Off				Phone answered	Other Specify	Respondent reached, okay to do survey			6	KAMPALA	36	Yes	214	No	Lost SIM		No	No	0	2	0	0	1	0	0	0	0
141089	2024-05-16	2024-05-16	1875	31.25	.5208333134651184082	141089	KAMPALA		1	5	Yes	Yes	2024-May-16 10:22:33				Complete				Complete	None				Phone answered	${pullphone1}	Respondent reached, okay to do survey			6	KAMPALA	34	Yes	230	Yes			Yes	No	0	1 2	0	1	1	0	0	0	0
417086	2024-05-18	2024-05-18	1805	30.08333396911621	.5013889074325561523	417086	RWAMPARA	1	2	5	Yes	Yes		2024-May-18 13:36:10				Complete			Complete	No answer				Phone answered	${pullphone2}	Respondent reached, okay to do survey			6	RWAMPARA	28	Yes	597	No	Airtel number unverified		Yes	Yes	0
127076	2024-07-11	2024-07-11	1448	24.13333320617676	.4022222161293029785	127076	KAMPALA	3	4	4	Yes	Yes				2024-Jul-11 09:25:43				Complete	Complete	Phone not reachable/ Phone Off				Phone answered	Other Specify	Respondent reached, okay to do survey			6	KAMPALA	29	Yes	1102	No	Lost SIM		No	No	0	1 2	0	1	1	0	0	0	0
122141	2024-05-21	2024-05-21	1750	29.16666603088379	.4861111044883728027	122141	KAMPALA	1	2	5	Yes	Yes		2024-May-21 16:51:44				Complete			Complete	Respondent resheduled the interview				Phone answered	${pullphone1}	Respondent reached, okay to do survey			6	KAMPALA	35	Yes	41	Yes			No	No	0	0	1	0	0	0	0	0	0
244018	2024-06-22	2024-06-22	1966	32.76666641235352	.5461111068725585938	244018	KATAKWI	6	7	5	Yes	Yes									Complete	Answered but not by the respondent (Person knows the respondent)				Phone answered	Other Specify	Respondent reached, okay to do survey			6	KATAKWI	42	Yes	194	No	Lost SIM		No	No	0	0 1	1	1	0	0	0	0	0
425019	2024-05-21	2024-05-21	2420	40.33333206176758	.6722221970558166504	425019	RWAMPARA	1	2	5	Yes	Yes		2024-May-21 09:23:59				Complete			Complete	No answer				Phone answered	${pullphone2}	Respondent reached, okay to do survey			6	RWAMPARA	48	Yes	830	Yes			Yes	Yes	1
334008	2024-05-16	2024-05-16	1980	33	.5500000119209289551	334008	MADI OKOLLO		1	5	Yes	Yes	2024-May-16 14:27:58				Complete				Complete	None				Phone answered	${pullphone2}	Respondent reached, okay to do survey			6	MADI OKOLLO	35	Yes	1875	No	Lost SIM		No	No	0	0	1	0	0	0	0	0	0
301013	2024-05-09	2024-05-09	3833	63.88333511352539	1.064722180366516113	301013	MADI OKOLLO		1	5	Yes	Yes	2024-May-9 12:01:53				Complete				Complete	None				Phone answered	Other Specify	Respondent reached, okay to do survey			6	MADI OKOLLO	35	Yes	887	No	Lost SIM		Yes	Yes	0
311005	2024-05-11	2024-05-11	1940	32.33333206176758	.5388888716697692871	311005	MADI OKOLLO	1	2	5	Yes	Yes		2024-May-11 16:30:14				Complete			Complete	Phone not reachable/ Phone Off				Phone answered	${pullphone2}	Respondent reached, okay to do survey			6	MADI OKOLLO	21	Yes	357	Yes			Yes	Yes	0
242010	2024-05-16	2024-05-16	1762	29.36666679382324	.489444434642791748	242010	KATAKWI		1	5	Yes	Yes	2024-May-16 11:58:14				Complete				Complete	None				Phone answered	${pullphone2}	Respondent reached, okay to do survey			6	KATAKWI	30	Yes	572	Yes			Yes	No	1	3	0	0	0	1	0	0	0
149078	2024-05-17	2024-05-17	1726	28.76666641235352	.4794444441795349121	149078	KAMPALA		1	5	Yes	Yes	2024-May-17 10:51:34				Complete				Complete	None				Phone answered	${pullphone1}	Respondent reached, okay to do survey			6	KAMPALA	32	Yes	1567	Yes			No	No	0	0	1	0	0	0	0	0	0
418060	2024-05-16	2024-05-16	1950	32.5	.5416666865348815918	418060	RWAMPARA		1	5	Yes	Yes	2024-May-16 10:01:20				Complete				Complete	None				Phone answered	${pullphone1}	Respondent reached, okay to do survey			6	RWAMPARA	25	Yes	215	Yes			Yes	Yes	1
118056	2024-05-13	2024-05-13	1725	28.75	.4791666567325592041	118056	KAMPALA		1	5	Yes	Yes	2024-May-13 13:15:50				Complete				Complete	None				Phone answered	${pullphone1}	Respondent reached, okay to do survey			6	KAMPALA	36	Yes	447	Yes			No	No	1	0 1	1	1	0	0	0	0	0
140017	2024-05-22	2024-05-22	2181	36.34999847412109	.6058333516120910645	140017	KAMPALA		1	5	Yes	Yes	2024-May-22 14:52:08				Complete				Complete	None				Phone answered	${pullphone1}	Respondent reached, okay to do survey			6	KAMPALA	23	Yes	1796	Yes			Yes	Yes	1
108136	2024-05-14	2024-05-14	1851	30.85000038146973	.5141666531562805176	108136	KAMPALA	1	2	5	Yes	Yes		2024-May-14 11:31:15				Complete			Complete	Phone not reachable/ Phone Off				Phone answered	${pullphone1}	Respondent reached, okay to do survey			6	KAMPALA	39	Yes	359	Yes			Yes	No	0	5	0	0	0	0	0	1	0
122027	2024-07-13	2024-07-13	1856	30.9333324432373	.5155555605888366699	122027	KAMPALA	1	2	5	Yes	Yes		2024-Jul-13 14:04:40				Complete			Complete	Answered but not by the respondent (Person knows the respondent)				Phone answered	${pullphone1}	Respondent reached, okay to do survey			6	KAMPALA	25	Yes	531	Yes			No	No	0	0	1	0	0	0	0	0	0
215026	2024-06-26	2024-06-26	2073	34.54999923706055	.5758333206176757813	215026	KATAKWI	7	8	5	Yes	Yes									Complete	Phone not reachable/ Phone Off				Phone answered	Other Specify	Respondent reached, okay to do survey			6	KATAKWI	20	Yes	706	Yes			Yes	Yes	1
118099	2024-05-14	2024-05-14	1890	31.5	.5249999761581420898	118099	KAMPALA	2	3	5	Yes	Yes			2024-May-14 09:14:57				Complete		Complete	Phone not reachable/ Phone Off				Phone answered	Other Specify	Respondent reached, okay to do survey			6	KAMPALA	29	Yes	225	Yes			Yes	Yes	1
112096	2024-06-26	2024-06-26	2145	35.75	.5958333611488342285	112096	KAMPALA	5	6	5	Yes	Yes									Complete	Phone not reachable/ Phone Off				Phone answered	Other Specify	Respondent reached, okay to do survey			6	KAMPALA	20	Yes	1736	No	Lost SIM		Yes	Yes	0
203015	2024-06-04	2024-06-04	1104	18.39999961853027	.3066666722297668457	203015	KATAKWI	5	6	5	Yes	Yes									Complete	Answered but not by the respondent (Person doesn’t know the respondent)				Phone answered	Other Specify	Respondent reached, okay to do survey			6	KATAKWI	35	Yes	135	No	Lost SIM		Yes	Yes	0
242042	2024-05-29	2024-05-29	2633	43.88333511352539	.7313888669013977051	242042	KATAKWI	4	5	5	Yes	Yes									Complete	Phone not reachable/ Phone Off				Phone answered	Other Specify	Respondent reached, okay to do survey			6	KATAKWI	41	Yes	540	No	Airtel number shut off		Yes	Yes	1
428100	2024-07-02	2024-07-02	1895	31.58333396911621	.5263888835906982422	428100	RWAMPARA	2	3	5	Yes	Yes			2024-Jul-2 11:11:11				Complete		Complete	Answered but not by the respondent (Person doesn’t know the respondent)				Phone answered	Other Specify	Respondent reached, okay to do survey			6	RWAMPARA	31	Yes	312	No	Airtel number shut off		Yes	No	0	1 4	0	1	0	0	1	0	0
148005	2024-05-17	2024-05-17	1496	24.9333324432373	.4155555665493011475	148005	KAMPALA		1	5	Yes	Yes	2024-May-17 10:56:31				Complete				Complete	None				Phone answered	${pullphone1}	Respondent reached, okay to do survey			6	KAMPALA	35	Yes	325	Yes			Yes	No	0	2	0	0	1	0	0	0	0
146097	2024-05-16	2024-05-16	2213	36.88333511352539	.6147222518920898438	146097	KAMPALA		1	5	Yes	Yes	2024-May-16 13:36:44				Complete				Complete	None				Phone answered	${pullphone1}	Respondent reached, okay to do survey			6	KAMPALA	40	Yes	286	Yes			Yes	Yes	1
226020	2024-05-15	2024-05-15	1856	30.9333324432373	.5155555605888366699	226020	KATAKWI	2	3	5	Yes	Yes			2024-May-15 10:09:41				Complete		Complete	No answer				Phone answered	${pullphone2}	Respondent reached, okay to do survey			6	KATAKWI	23	Yes	526	No	Lost SIM		Yes	Yes	0
439020	2024-05-24	2024-05-24	1825	30.41666603088379	.5069444179534912109	439020	RWAMPARA	1	2	5	Yes	Yes		2024-May-24 09:39:47				Complete			Complete	No answer				Phone answered	Other Specify	Respondent reached, okay to do survey			6	RWAMPARA	35	Yes	1818	Yes			Yes	No	0	0 1 2	1	1	1	0	0	0	0
233039	2024-05-14	2024-05-14	2437	40.61666488647461	.676944434642791748	233039	KATAKWI		1	5	Yes	Yes	2024-May-14 14:22:20				Complete				Complete	None				Phone answered	${pullphone2}	Respondent reached, okay to do survey			6	KATAKWI	26	Yes	484	No	Lost SIM		Yes	Yes	1
128114	2024-06-17	2024-06-17	1150	19.16666603088379	.3194444477558135986	128114	KAMPALA	1	2	5	Yes	Yes		2024-Jun-17 09:46:56				Complete			Complete	Respondent resheduled the interview				Phone answered	${pullphone1}	Respondent reached, okay to do survey			6	KAMPALA	27	Yes	1143	Yes			No	No	0	2	0	0	1	0	0	0	0
127114	2024-06-21	2024-06-21	1611	26.85000038146973	.4474999904632568359	127114	KAMPALA	6	7	5	Yes	Yes									Complete	Phone not reachable/ Phone Off				Phone answered	Other Specify	Respondent reached, okay to do survey			6	KAMPALA	29	Yes	1407	No	Lost SIM		No	No	0	1 2	0	1	1	0	0	0	0
106024	2024-05-14	2024-05-14	1831	30.51666641235352	.5086110830307006836	106024	KAMPALA	3	4	4	Yes	Yes				2024-May-14 10:02:55				Complete	Complete	Phone not reachable/ Phone Off				Phone answered	${pullphone1}	Respondent reached, okay to do survey			6	KAMPALA	30	Yes	642	Yes			No	No	0	0 1	1	1	0	0	0	0	0
127013	2024-05-15	2024-05-15	1859	30.98333358764648	.5163888931274414063	127013	KAMPALA		1	5	Yes	Yes	2024-May-15 11:47:20				Complete				Complete	None				Phone answered	${pullphone1}	Respondent reached, okay to do survey			6			Yes	1748	Yes			Yes	Yes	1
224035	2024-06-24	2024-06-24	2323	38.71666717529297	.6452777981758117676	224035	KATAKWI	9	10	5	Yes	Yes									Complete	Phone not reachable/ Phone Off	788886804			Phone answered	${pullphone2}	Respondent reached, okay to do survey			6	KATAKWI	30	Yes	822	No	Other	Card is kept in the house without being fixed on the phone.	Yes	No	0	6	0	0	0	0	0	0	1
422067	2024-05-17	2024-05-17	2933	48.88333511352539	.8147222399711608887	422067	RWAMPARA		1	5	Yes	Yes	2024-May-17 14:45:35				Complete				Complete	None				Phone answered	${pullphone1}	Respondent reached, okay to do survey			6	RWAMPARA	36	Yes	615	Yes			Yes	Yes	0
118133	2024-05-13	2024-05-13	1913	31.88333320617676	.5313888788223266602	118133	KAMPALA	1	2	5	Yes	Yes		2024-May-13 14:52:33				Complete			Complete	Phone not reachable/ Phone Off				Phone answered	${pullphone1}	Respondent reached, okay to do survey			6	KAMPALA	40	Yes	206	Yes			Yes	Yes	1
436133	2024-05-23	2024-05-23	2596	43.26666641235352	.7211111187934875488	436133	RWAMPARA		1	5	Yes	Yes	2024-May-23 13:43:47				Complete				Complete	None				Phone answered	${pullphone1}	Respondent reached, okay to do survey			6	RWAMPARA	45	Yes	1015	Yes			Yes	Yes	1
150002	2024-05-18	2024-05-18	1430	23.83333396911621	.3972222208976745605	150002	KAMPALA		1	5	Yes	Yes	2024-May-18 11:03:30				Complete				Complete	None				Phone answered	${pullphone2}	Respondent reached, okay to do survey			6	KAMPALA	40	Yes	398	No	Airtel number shut off		Yes	No	1	4	0	0	0	0	1	0	0
448032	2024-05-16	2024-05-16	1728	28.79999923706055	.4799999892711639404	448032	RWAMPARA		1	5	Yes	Yes	2024-May-16 13:03:26				Complete				Complete	None				Phone answered	${pullphone2}	Respondent reached, okay to do survey			6	RWAMPARA	31	Yes	560	No	Other	I don't know about it	No	No	0	0	1	0	0	0	0	0	0
409005	2024-05-11	2024-05-11	2599	43.31666564941406	.7219444513320922852	409005	RWAMPARA		1	5	Yes	Yes	2024-May-11 11:45:44				Complete				Complete	None				Phone answered	${pullphone1}	Respondent reached, okay to do survey			6			Yes	514	Yes			No	Yes	0
447050	2024-05-25	2024-05-25	1620	27	.4499999880790710449	447050	RWAMPARA	3	4	4	Yes	Yes				2024-May-25 10:12:26				Complete	Complete	Phone not reachable/ Phone Off				Phone answered	${pullphone1}	Respondent reached, okay to do survey			6	RWAMPARA	37	Yes	509	Yes			Yes	No	0	0	1	0	0	0	0	0	0
228028	2024-05-11	2024-05-11	1697	28.28333282470703	.4713888764381408691	228028	KATAKWI		1	5	Yes	Yes	2024-May-11 17:29:18				Complete				Complete	None				Phone answered	${pullphone1}	Respondent reached, okay to do survey			6	KATAKWI	34	Yes	355	Yes			Yes	Yes	1
431127	2024-05-27	2024-05-27	1943	32.38333511352539	.5397222042083740234	431127	RWAMPARA	2	3	5	Yes	Yes			2024-May-27 11:52:34				Complete		Complete	No answer				Phone answered	${pullphone1}	Respondent reached, okay to do survey			6	RWAMPARA	22	Yes	513	Yes			Yes	Yes	0
415038	2024-06-15	2024-06-15	1478	24.63333320617676	.4105555415153503418	415038	RWAMPARA	8	9	5	Yes	Yes									Complete	Phone not reachable/ Phone Off				Phone answered	Other Specify	Respondent reached, okay to do survey			6	RWAMPARA	29	Yes	520	No	Phone owner doesn't give me access anymore		Yes	No	0	4	0	0	0	0	1	0	0
243048	2024-05-30	2024-05-30	1398	23.29999923706055	.3883333206176757813	243048	KATAKWI	6	7	5	Yes	Yes									Complete	Phone not reachable/ Phone Off				Phone answered	Other Specify	Respondent reached, okay to do survey			6	KATAKWI	26	Yes	170	No	The phone owner moved		No	No	0	0	1	0	0	0	0	0	0
408134	2024-06-25	2024-06-25	1355	22.58333396911621	.3763888776302337646	408134	RWAMPARA	14	15	5	Yes	Yes									Complete	Phone not reachable/ Phone Off	751351494	785517751	785517751	Phone answered	6	Respondent reached, okay to do survey			6	RWAMPARA	33	Yes	245	No	Lost SIM		Yes	No	1	3 4	0	0	0	1	1	0	0
426112	2024-05-21	2024-05-21	1681	28.01666641235352	.4669444561004638672	426112	RWAMPARA	1	2	5	Yes	Yes		2024-May-21 14:57:06				Complete			Complete	Answered but not by the respondent (Person knows the respondent)				Phone answered	${pullphone2}	Respondent reached, okay to do survey			6	RWAMPARA	40	Yes	341	No	Lost SIM		Yes	Yes	1
423057	2024-05-17	2024-05-17	2351	39.18333435058594	.6530555486679077148	423057	RWAMPARA		1	5	Yes	Yes	2024-May-17 15:09:53				Complete				Complete	None				Phone answered	${pullphone1}	Respondent reached, okay to do survey			6	RWAMPARA	25	Yes	537	Yes			Yes	Yes	1
407052	2024-05-11	2024-05-11	2350	39.16666793823242	.6527777910232543945	407052	RWAMPARA	1	2	5	Yes	Yes		2024-May-11 09:06:22				Complete			Complete	Answered but not by the respondent (Person doesn’t know the respondent)				Phone answered	${pullphone2}	Respondent reached, okay to do survey			6	RWAMPARA	34	Yes	2254	No	Airtel number unverified		Yes	No	0	0	1	0	0	0	0	0	0
442025	2024-05-13	2024-05-13	1710	28.5	.4749999940395355225	442025	RWAMPARA		1	5	Yes	Yes	2024-May-13 09:29:27				Complete				Complete	None				Phone answered	${pullphone1}	Respondent reached, okay to do survey			6	RWAMPARA	28	Yes	270	Yes			Yes	Yes	1
111014	2024-05-13	2024-05-13	2828	47.13333511352539	.7855555415153503418	111014	KAMPALA	2	3	5	Yes	Yes			2024-May-13 12:22:58				Complete		Complete	Phone not reachable/ Phone Off				Phone answered	${pullphone1}	Respondent reached, okay to do survey			6	KAMPALA	28	Yes	373	Yes			Yes	Yes	1
410138	2024-05-27	2024-05-27	2719	45.31666564941406	.7552777528762817383	410138	RWAMPARA	10	11	5	Yes	Yes									Complete	Phone not reachable/ Phone Off				Phone answered	Other Specify	Respondent reached, okay to do survey			6	RWAMPARA	36	Yes	936	Yes			Yes	Yes	0
444028	2024-05-14	2024-05-14	1805	30.08333396911621	.5013889074325561523	444028	RWAMPARA		1	5	Yes	Yes	2024-May-14 10:15:51				Complete				Complete	None				Phone answered	${pullphone1}	Respondent reached, okay to do survey			6	RWAMPARA	43	Yes	489	Yes			No	No	0	0 1	1	1	0	0	0	0	0
149051	2024-05-16	2024-05-16	2201	36.68333435058594	.611388862133026123	149051	KAMPALA		1	5	Yes	Yes	2024-May-16 15:45:38				Complete				Complete	None				Phone answered	${pullphone1}	Respondent reached, okay to do survey			6	KAMPALA	26	Yes	2040	Yes			Yes	No	0	4	0	0	0	0	1	0	0
230059	2024-07-02	2024-07-02	1640	27.33333396911621	.4555555582046508789	230059	KATAKWI	3	4	4	Yes	Yes				2024-Jul-2 14:23:03				Complete	Complete	Phone not reachable/ Phone Off				Phone answered	Other Specify	Respondent reached, okay to do survey			6	KATAKWI	33	Yes	195	No	Lost SIM		Yes	Yes	1
438032	2024-05-25	2024-05-25	2048	34.13333511352539	.5688889026641845703	438032	RWAMPARA	1	2	5	Yes	Yes		2024-May-25 09:01:55				Complete			Complete	No answer				Phone answered	${pullphone2}	Respondent reached, okay to do survey			6	RWAMPARA	19	Yes	1074	No	Other	It's for my husband and I bought mine	Yes	Yes	1
412071	2024-05-11	2024-05-11	1408	23.46666717529297	.3911111056804656982	412071	RWAMPARA		1	5	Yes	Yes	2024-May-11 13:54:06				Complete				Complete	None				Phone answered	${pullphone1}	Respondent reached, okay to do survey			6	RWAMPARA	32	Yes	325	Yes			Yes	No	0	2	0	0	1	0	0	0	0
125060	2024-05-14	2024-05-14	1836	30.60000038146973	.5099999904632568359	125060	KAMPALA		1	5	Yes	Yes	2024-May-14 16:42:21				Complete				Complete	None				Phone answered	${pullphone1}	Respondent reached, okay to do survey			6	KAMPALA	21	Yes	1610	Yes			No	No	0	0	1	0	0	0	0	0	0
428099	2024-06-01	2024-06-01	2308	38.46666717529297	.6411111354827880859	428099	RWAMPARA	3	4	4	Yes	Yes				2024-Jun-1 08:50:20				Complete	Complete	Phone not reachable/ Phone Off				Phone answered	${pullphone2}	Respondent reached, okay to do survey			6	RWAMPARA	41	Yes	1069	No	Other	The number is always off bse of network	No	No	0	0	1	0	0	0	0	0	0
413021	2024-05-13	2024-05-13	1755	29.25	.4875000119209289551	413021	RWAMPARA	1	2	5	Yes	Yes		2024-May-13 12:12:28				Complete			Complete	Phone not reachable/ Phone Off				Phone answered	Other Specify	Respondent reached, okay to do survey			6	RWAMPARA	28	Yes	596	No	Lost SIM		No	No	0	0	1	0	0	0	0	0	0
417059	2024-05-16	2024-05-16	1459	24.3166675567627	.4052777886390686035	417059	RWAMPARA		1	5	Yes	Yes	2024-May-16 11:30:14				Complete				Complete	None				Phone answered	${pullphone1}	Respondent reached, okay to do survey			6	RWAMPARA	20	Yes	237	Yes			Yes	No	1	2	0	0	1	0	0	0	0
249013	2024-05-18	2024-05-18	2105	35.08333206176758	.5847222208976745605	249013	KATAKWI	1	2	5	Yes	Yes		2024-May-18 16:18:23				Complete			Complete	Phone not reachable/ Phone Off				Phone answered	Other Specify	Respondent reached, okay to do survey			6	KATAKWI	30	Yes	558	Yes			Yes	No	1	4	0	0	0	0	1	0	0
213005	2024-05-28	2024-05-28	1586	26.4333324432373	.4405555427074432373	213005	KATAKWI	4	5	5	Yes	Yes									Complete	Phone not reachable/ Phone Off				Phone answered	Other Specify	Respondent reached, okay to do survey			6	KATAKWI	46	Yes	113	No	Gave SIM to someone else		Yes	No	1	4	0	0	0	0	1	0	0
331002	2024-06-28	2024-06-28	1721	28.6833324432373	.4780555665493011475	331002	MADI OKOLLO	5	6	5	Yes	Yes									Complete	Phone not reachable/ Phone Off				Phone answered	${pullphone1}	Respondent reached, okay to do survey			6	MADI OKOLLO	41	Yes	155	Yes			No	No	0	0 1 2	1	1	1	0	0	0	0
227097	2024-05-13	2024-05-13	1287	21.45000076293945	.3574999868869781494	227097	KATAKWI		1	5	Yes	Yes	2024-May-13 15:32:49				Complete				Complete	None				Phone answered	Other Specify	Respondent reached, okay to do survey			6	KATAKWI	35	Yes	114	No	Gave SIM to someone else		No	No	0	0	1	0	0	0	0	0	0
342009	2024-05-18	2024-05-18	2879	47.98333358764648	.7997221946716308594	342009	MADI OKOLLO	1	2	5	Yes	Yes		2024-May-18 09:21:20				Complete			Complete	Answered but not by the respondent (Person knows the respondent)				Phone answered	${pullphone1}	Respondent reached, okay to do survey			6	MADI OKOLLO	33	Yes	232	Yes			Yes	Yes	1
410008	2024-05-29	2024-05-29	1750	29.16666603088379	.4861111044883728027	410008	RWAMPARA	8	9	5	Yes	Yes									Complete	Phone not reachable/ Phone Off				Phone answered	${pullphone2}	Respondent reached, okay to do survey			6	RWAMPARA	23	Yes	422	Yes			Yes	No	0	7	0	0	0	0	0	0	0
315024	2024-07-01	2024-07-01	2562	42.70000076293945	.7116666436195373535	315024	MADI OKOLLO	6	7	5	Yes	Yes									Complete	Phone not reachable/ Phone Off	786368525			Phone answered	5	Respondent reached, okay to do survey			6	MADI OKOLLO	32	Yes	2415	No	Lost SIM		Yes	Yes	1
417092	2024-05-17	2024-05-17	2731	45.51666641235352	.7586110830307006836	417092	RWAMPARA	1	2	5	Yes	Yes		2024-May-17 11:59:11				Complete			Complete	Answered but not by the respondent (Person knows the respondent)				Phone answered	Other Specify	Respondent reached, okay to do survey			6	RWAMPARA	37	Yes	1142	No	Airtel number unverified		No	No	0	0	1	0	0	0	0	0	0
221035	2024-06-29	2024-06-29	2100	35	.5833333134651184082	221035	KATAKWI	9	10	5	Yes	Yes									Complete	Phone not reachable/ Phone Off				Phone answered	Other Specify	Respondent reached, okay to do survey			6	KATAKWI	29	Yes	454	No	Lost SIM		No	No	0	0	1	0	0	0	0	0	0
104132	2024-05-24	2024-05-24	1982	33.03333282470703	.5505555272102355957	104132	KAMPALA	4	5	5	Yes	Yes									Complete	Phone not reachable/ Phone Off				Phone answered	${pullphone1}	Respondent reached, okay to do survey			6	KAMPALA	25	Yes	233	Yes			No	No	0	0	1	0	0	0	0	0	0
412068	2024-05-13	2024-05-13	1089	18.14999961853027	.3025000095367431641	412068	RWAMPARA		1	5	Yes	Yes	2024-May-13 15:05:39				Complete				Complete	None				Phone answered	${pullphone2}	Respondent reached, okay to do survey			6	RWAMPARA	22	Yes	65	No	Other	My phone has an issue but it's being fixed	Yes	Yes	1
240004	2024-05-15	2024-05-15	1691	28.1833324432373	.4697222113609313965	240004	KATAKWI		1	5	Yes	Yes	2024-May-15 10:49:06				Complete				Complete	None				Phone answered	${pullphone1}	Respondent reached, okay to do survey			6	KATAKWI	33	Yes	1513	Yes			Yes	Yes	1
208003	2024-06-08	2024-06-08	2716	45.26666641235352	.754444420337677002	208003	KATAKWI	10	11	5	Yes	Yes									Complete	Phone not reachable/ Phone Off				Phone answered	Other Specify	Respondent reached, okay to do survey			6	KATAKWI	22	Yes	598	No	Airtel number unverified		Yes	Yes	1
304003	2024-05-18	2024-05-18	2451	40.84999847412109	.6808333396911621094	304003	MADI OKOLLO		1	5	Yes	Yes	2024-May-18 13:03:01				Complete				Complete	None				Phone answered	${pullphone2}	Respondent reached, okay to do survey			6	MADI OKOLLO	30	Yes	520	Yes			Yes	Yes	0
432076	2024-05-21	2024-05-21	2502	41.70000076293945	.694999992847442627	432076	RWAMPARA		1	5	Yes	Yes	2024-May-21 16:05:36				Complete				Complete	None				Phone answered	${pullphone1}	Respondent reached, okay to do survey			6	RWAMPARA	48	Yes	620	Yes			Yes	Yes	1
146084	2024-05-18	2024-05-18	1796	29.9333324432373	.4988888800144195557	146084	KAMPALA	1	2	5	Yes	Yes		2024-May-18 10:09:34				Complete			Complete	No answer				Phone answered	${pullphone1}	Respondent reached, okay to do survey			6	KAMPALA	27	Yes	1754	Yes			Yes	No	0	5	0	0	0	0	0	1	0
219029	2024-05-08	2024-05-08	5419	90.31666564941406	1.505277752876281738	219029	KATAKWI		1	5	Yes	Yes	2024-May-8 13:44:20				Completed				Completed	None				Phone answered	${pullphone2}	Respondent reached, okay to do survey			6	KATAKWI	29	Yes	4950	Yes			Yes	Yes	1
111007	2024-05-23	2024-05-23	2043	34.04999923706055	.567499995231628418	111007	KAMPALA	6	7	5	Yes	Yes									Complete	Phone not reachable/ Phone Off				Phone answered	Other Specify	Respondent reached, okay to do survey			6	KAMPALA	24	Yes	111	No	Lost SIM		Yes	Yes	1
205032	2024-06-15	2024-06-15	2445	40.75	.6791666746139526367	205032	KATAKWI	4	5	5	Yes	Yes									Complete	Phone not reachable/ Phone Off				Phone answered	Other Specify	Respondent reached, okay to do survey			6	KATAKWI	26	Yes	591	Yes			Yes	Yes	1
230034	2024-05-24	2024-05-24	1153	19.21666717529297	.320277780294418335	230034	KATAKWI		1	5	Yes	Yes	2024-May-24 12:36:52				Complete				Complete	None				Phone answered	${pullphone1}	Respondent reached, okay to do survey			6	KATAKWI	28	Yes	364	Yes			Yes	No	1	6	0	0	0	0	0	0	1
430013	2024-05-20	2024-05-20	2298	38.29999923706055	.6383333206176757813	430013	RWAMPARA		1	5	Yes	Yes	2024-May-20 16:53:48				Complete				Complete	None				Phone answered	${pullphone1}	Respondent reached, okay to do survey			6			Yes	722	Yes			Yes	Yes	0
229038	2024-07-03	2024-07-03	1465	24.41666603088379	.4069444537162780762	229038	KATAKWI	4	5	5	Yes	Yes									Complete	Phone not reachable/ Phone Off				Phone answered	Other Specify	Respondent reached, okay to do survey			6	KATAKWI	50	Yes	365	No	The phone owner moved		No	No	0	0	1	0	0	0	0	0	0
201003	2024-05-14	2024-05-14	2092	34.86666488647461	.5811111330986022949	201003	KATAKWI	2	3	5	Yes	Yes			2024-May-14 13:56:27				Complete		Complete	Phone not reachable/ Phone Off				Phone answered	${pullphone1}	Respondent reached, okay to do survey			6	KATAKWI	28	Yes	367	Yes			No	No	0	1	0	1	0	0	0	0	0
447125	2024-05-27	2024-05-27	1862	31.03333282470703	.5172222256660461426	447125	RWAMPARA	4	5	5	Yes	Yes									Complete	Phone not reachable/ Phone Off				Phone answered	Other Specify	Respondent reached, okay to do survey			6	RWAMPARA	25	Yes	890	No	Lost SIM		No	No	0	0	1	0	0	0	0	0	0
248009	2024-05-17	2024-05-17	585	9.75	.1624999940395355225	248009	KATAKWI		1	5	Yes	Yes	2024-May-17 10:53:58				Complete				Complete	None				Phone answered	${pullphone1}	Respondent reached, okay to do survey			6	KATAKWI	33	Yes	59	Yes			Yes	Yes	0
408025	2024-05-31	2024-05-31	2132	35.53333282470703	.5922222137451171875	408025	RWAMPARA	4	5	5	Yes	Yes									Complete	Phone not reachable/ Phone Off				Phone answered	${pullphone1}	Respondent reached, okay to do survey			6	RWAMPARA	35	Yes	2129	Yes			Yes	No	0	2	0	0	1	0	0	0	0
128006	2024-05-24	2024-05-24	2737	45.61666488647461	.7602777481079101563	128006	KAMPALA	1	2	5	Yes	Yes		2024-May-23 11:45:51				Complete			Complete	Respondent resheduled the interview				Phone answered	${pullphone1}	Respondent reached, okay to do survey			6	KAMPALA	29	Yes	780	Yes			Yes	No	0	-66	0	0	0	0	0	0	0
130033	2024-05-17	2024-05-17	2304	38.40000152587891	.6399999856948852539	130033	KAMPALA		1	5	Yes	Yes	2024-May-17 09:14:17				Complete				Complete	None				Phone answered	${pullphone1}	Respondent reached, okay to do survey			6	KAMPALA	23	Yes	574	Yes			Yes	No	0	8	0	0	0	0	0	0	0
125020	2024-05-25	2024-05-25	1750	29.16666603088379	.4861111044883728027	125020	KAMPALA		1	5	Yes	Yes	2024-May-14 15:45:37				Complete				Complete	None				Phone answered	${pullphone1}	Respondent reached, okay to do survey			6	KAMPALA	39	Yes	1151	Yes			No	No	0	0	1	0	0	0	0	0	0
239006	2024-05-15	2024-05-15	1951	32.51666641235352	.5419444441795349121	239006	KATAKWI	1	2	5	Yes	Yes		2024-May-15 11:43:33				Complete			Complete	Phone not reachable/ Phone Off				Phone answered	${pullphone2}	Respondent reached, okay to do survey			6	KATAKWI	31	Yes	277	Yes			Yes	Yes	0
423116	2024-05-20	2024-05-20	1931	32.18333435058594	.5363888740539550781	423116	RWAMPARA	1	2	5	Yes	Yes		2024-May-20 11:06:53				Complete			Complete	No answer				Phone answered	${pullphone1}	Respondent reached, okay to do survey			6	RWAMPARA	43	Yes	479	Yes			Yes	Yes	0
335009	2024-06-24	2024-06-24	1480	24.66666603088379	.4111111164093017578	335009	MADI OKOLLO	3	4	4	Yes	Yes				2024-Jun-24 08:34:57				Complete	Complete	Answered but not by the respondent (Person knows the respondent)	773421487			Phone answered	Other Specify	Respondent reached, okay to do survey			6	MADI OKOLLO	29	Yes	1352	No	Lost SIM		Yes	No	1	0 1 2 4	1	1	1	0	1	0	0
127027	2024-05-15	2024-05-15	2036	33.93333435058594	.565555572509765625	127027	KAMPALA		1	5	Yes	Yes	2024-May-15 11:15:09				Complete				Complete	None				Phone answered	${pullphone1}	Respondent reached, okay to do survey			6	KAMPALA	32	Yes	519	Yes			Yes	Yes	1
113037	2024-05-13	2024-05-13	1486	24.76666641235352	.4127777814865112305	113037	KAMPALA	1	2	5	Yes	Yes						Complete			Complete	Respondent resheduled the interview				Phone answered	${pullphone1}	Respondent reached, okay to do survey			6	KAMPALA	32	Yes	167	Yes			Yes	Yes	1
125087	2024-05-14	2024-05-14	1954	32.56666564941406	.5427777767181396484	125087	KAMPALA		1	5	Yes	Yes	2024-May-14 17:05:46				Complete				Complete	None				Phone answered	${pullphone1}	Respondent reached, okay to do survey			6	KAMPALA	45	Yes	654	Yes			Yes	Yes	1
423092	2024-05-30	2024-05-30	2103	35.04999923706055	.5841666460037231445	423092	RWAMPARA	3	4	4	Yes	Yes				2024-May-30 13:09:38				Complete	Complete	Answered but not by the respondent (Person knows the respondent)				Phone answered	${pullphone1}	Respondent reached, okay to do survey			6	RWAMPARA	21	Yes	588	Yes			No	Yes	0
310015	2024-06-05	2024-06-05	2447	40.78333282470703	.6797222495079040527	310015	MADI OKOLLO	8	9	5	Yes	Yes									Complete	Phone not reachable/ Phone Off				Phone answered	Other Specify	Respondent reached, okay to do survey			6	MADI OKOLLO	31	Yes	2360	No	The phone owner moved		Yes	No	0	1 2	0	1	1	0	0	0	0
409192	2024-05-13	2024-05-13	2475	41.25	.6875	409192	RWAMPARA		1	5	Yes	Yes	2024-May-13 16:56:56				Complete				Complete	None				Phone answered	${pullphone1}	Respondent reached, okay to do survey			6	RWAMPARA	39	Yes	708	Yes			Yes	Yes	1
139064	2024-05-20	2024-05-20	1693	28.21666717529297	.4702777862548828125	139064	KAMPALA		1	5	Yes	Yes	2024-May-20 13:30:20				Complete				Complete	None				Phone answered	${pullphone1}	Respondent reached, okay to do survey			6	KAMPALA	29	Yes	530	Yes			No	No	0	0	1	0	0	0	0	0	0
226041	2024-05-21	2024-05-21	2405	40.08333206176758	.6680555343627929688	226041	KATAKWI	4	5	5	Yes	Yes									Complete	Phone not reachable/ Phone Off				Phone answered	Other Specify	Respondent reached, okay to do survey			6	KATAKWI	38	Yes	587	No	Airtel number shut off		Yes	Yes	1
412048	2024-05-30	2024-05-30	1886	31.4333324432373	.5238888859748840332	412048	RWAMPARA	3	4	4	Yes	Yes				2024-May-30 16:20:52				Complete	Complete	Respondent resheduled the interview				Phone answered	Other Specify	Respondent reached, okay to do survey			6	RWAMPARA	28	Yes	154	No	Airtel number shut off		No	No	0	0	1	0	0	0	0	0	0
324033	2024-06-28	2024-06-28	1206	20.10000038146973	.3350000083446502686	324033	MADI OKOLLO	3	4	4	Yes	Yes				2024-Jun-28 13:40:41				Complete	Complete	No answer				Phone answered	Other Specify	Respondent reached, okay to do survey			6	MADI OKOLLO	33	Yes	230	No	The phone owner moved		Yes	No	0	4	0	0	0	0	1	0	0
120105	2024-05-16	2024-05-16	2170	36.16666793823242	.6027777791023254395	120105	KAMPALA		1	5	Yes	Yes	2024-May-15 10:15:34				Complete				Complete	None				Phone answered	${pullphone1}	Respondent reached, okay to do survey			6	KAMPALA	23	Yes	358	Yes			No	No	0	0	1	0	0	0	0	0	0
123109	2024-05-24	2024-05-24	1199	19.98333358764648	.3330555558204650879	123109	KAMPALA	3	4	4	Yes	Yes				2024-May-24 11:15:21				Complete	Complete	No answer				Phone answered	${pullphone3}	Respondent reached, okay to do survey			6	KAMPALA	27	Yes	133	Yes			No	No	0	0	1	0	0	0	0	0	0
449137	2024-05-29	2024-05-29	2889	48.15000152587891	.8025000095367431641	449137	RWAMPARA	2	3	5	Yes	Yes			2024-May-29 11:43:06				Complete		Complete	No answer				Phone answered	${pullphone1}	Respondent reached, okay to do survey			6	RWAMPARA	36	Yes	827	Yes			Yes	No	0	6	0	0	0	0	0	0	1
310020	2024-06-29	2024-06-29	841	14.01666641235352	.2336111068725585938	310020	MADI OKOLLO	11	12	5	Yes	Yes									Complete	Phone not reachable/ Phone Off				Phone answered	Other Specify	Respondent reached, okay to do survey			6	MADI OKOLLO	44	Yes	79	No	Lost SIM		Yes	No	1	4	0	0	0	0	1	0	0
127028	2024-05-30	2024-05-30	1367	22.78333282470703	.37972220778465271	127028	KAMPALA	2	3	5	Yes	Yes			2024-May-30 12:13:49				Complete		Complete	No answer				Phone answered	${pullphone2}	Respondent reached, okay to do survey			6	KAMPALA	25	Yes	1212	No	Lost SIM		No	No	0	0	1	0	0	0	0	0	0
322001	2024-05-20	2024-05-20	1810	30.16666603088379	.5027777552604675293	322001	MADI OKOLLO	3	4	4	Yes	Yes				2024-May-20 12:52:20				Complete	Complete	Answered but not by the respondent (Person knows the respondent)				Phone answered	${pullphone2}	Respondent reached, okay to do survey			6	MADI OKOLLO	20	Yes	366	Yes			Yes	No	0	5 -66	0	0	0	0	0	1	0
113034	2024-05-13	2024-05-13	1453	24.21666717529297	.4036111235618591309	113034	KAMPALA	1	2	5	Yes	Yes						Complete			Complete	No answer				Phone answered	${pullphone1}	Respondent reached, okay to do survey			6	KAMPALA	30	Yes	470	Yes			Yes	Yes	1
241018	2024-05-16	2024-05-16	2447	40.78333282470703	.6797222495079040527	241018	KATAKWI	1	2	5	Yes	Yes		2024-May-16 10:10:59				Complete			Complete	No answer				Phone answered	${pullphone1}	Respondent reached, okay to do survey			6	KATAKWI	26	Yes	772	Yes			No	No	0	0 1 2	1	1	1	0	0	0	0
221023	2024-07-03	2024-07-03	1783	29.71666717529297	.49527779221534729	221023	KATAKWI	10	11	5	Yes	Yes									Complete	Phone not reachable/ Phone Off	761013167	707081717		Phone answered	Other Specify	Respondent reached, okay to do survey			6	KATAKWI	23	Yes	489	No	Lost SIM		No	No	0	0 1	1	1	0	0	0	0	0
147121	2024-05-16	2024-05-16	1762	29.36666679382324	.489444434642791748	147121	KAMPALA		1	5	Yes	Yes	2024-May-16 13:23:01				Complete				Complete	None				Phone answered	${pullphone1}	Respondent reached, okay to do survey			6	KAMPALA	38	Yes	273	Yes			Yes	No	0	2 5	0	0	1	0	0	1	0
402087	2024-05-14	2024-05-14	2228	37.13333511352539	.6188889145851135254	402087	RWAMPARA	3	4	4	Yes	Yes				2024-May-14 12:10:27				Complete	Complete	Phone not reachable/ Phone Off				Phone answered	${pullphone1}	Respondent reached, okay to do survey			6	RWAMPARA	20	Yes	506	Yes			Yes	Yes	0
116138	2024-05-29	2024-05-29	1658	27.63333320617676	.4605555534362792969	116138	KAMPALA	5	6	5	Yes	Yes									Complete	No answer				Phone answered	${pullphone1}	Respondent reached, okay to do survey			6	KAMPALA	40	Yes	72	Yes			No	No	0	0	1	0	0	0	0	0	0
244088	2024-05-17	2024-05-17	2781	46.34999847412109	.7724999785423278809	244088	KATAKWI		1	5	Yes	Yes	2024-May-17 12:22:45				Complete				Complete	None				Phone answered	${pullphone2}	Respondent reached, okay to do survey			6	KATAKWI	37	Yes	925	No	Airtel number shut off		Yes	Yes	0
439054	2024-05-28	2024-05-28	1559	25.98333358764648	.4330555498600006104	439054	RWAMPARA	2	3	5	Yes	Yes			2024-May-28 16:29:00				Complete		Complete	Answered but not by the respondent (Person doesn’t know the respondent)				Phone answered	${pullphone1}	Respondent reached, okay to do survey			6	RWAMPARA	21	Yes	469	No	The phone owner moved		Yes	No	0	1	0	1	0	0	0	0	0
411006	2024-07-01	2024-07-01	2051	34.18333435058594	.5697222352027893066	411006	RWAMPARA	2	3	5	Yes	Yes			2024-Jul-1 16:18:17				Complete		Complete	Answered but not by the respondent (Person knows the respondent)	773717936	773464796	773464796	Phone answered	5	Respondent reached, okay to do survey			6	RWAMPARA	19	Yes	326	Yes			Yes	No	0	0 1 2 4	1	1	1	0	1	0	0
409014	2024-05-11	2024-05-11	2233	37.21666717529297	.6202777624130249023	409014	RWAMPARA		1	5	Yes	Yes	2024-May-11 11:01:45				Complete				Complete	None				Phone answered	${pullphone2}	Respondent reached, okay to do survey			6	RWAMPARA	21	Yes	286	No	Lost SIM		Yes	Yes	1
149022	2024-05-16	2024-05-16	1624	27.0666675567627	.4511111080646514893	149022	KAMPALA		1	5	Yes	Yes	2024-May-16 11:53:40				Complete				Complete	None				Phone answered	${pullphone1}	Respondent reached, okay to do survey			6	KAMPALA	30	Yes	1490	Yes			No	No	0	0	1	0	0	0	0	0	0
428058	2024-06-05	2024-06-05	2015	33.58333206176758	.5597222447395324707	428058	RWAMPARA	4	5	5	Yes	Yes									Complete	Phone not reachable/ Phone Off				Phone answered	Other Specify	Respondent reached, okay to do survey			6	RWAMPARA	29	Yes	540	No	Lost SIM		Yes	Yes	1
134019	2024-05-25	2024-05-25	1794	29.89999961853027	.4983333349227905273	134019	KAMPALA	1	2	5	Yes	Yes		2024-May-25 09:41:02				Complete			Complete	Respondent resheduled the interview				Phone answered	${pullphone1}	Respondent reached, okay to do survey			6	KAMPALA	32	Yes	589	Yes			No	No	0	0	1	0	0	0	0	0	0
403036	2024-05-09	2024-05-09	2063	34.38333511352539	.573055565357208252	403036	RWAMPARA		1	5	Yes	Yes	2024-May-9 07:25:58				Completed				Completed	None				Phone answered	${pullphone1}	Respondent reached, okay to do survey			6	RWAMPARA	22	Yes	658	Yes			Yes	Yes	1
420076	2024-05-18	2024-05-18	1852	30.86666679382324	.5144444704055786133	420076	RWAMPARA		1	5	Yes	Yes	2024-May-18 15:39:19				Complete				Complete	None				Phone answered	${pullphone3}	Respondent reached, okay to do survey			6	RWAMPARA	36	Yes	419	No	Changed phone number		Yes	Yes	1
108070	2024-05-09	2024-05-09	1295	21.58333396911621	.3597222268581390381	108070	KAMPALA		1	5	Yes	Yes	2024-May-9 11:08:41				Complete				Complete	None				Phone answered	${pullphone1}	Respondent reached, okay to do survey			6	KAMPALA	21	Yes	181	Yes			No	No	0	0	1	0	0	0	0	0	0
424023	2024-05-21	2024-05-21	2940	49	.8166666626930236816	424023	RWAMPARA		1	5	Yes	Yes	2024-May-21 14:30:22				Complete				Complete	None				Phone answered	${pullphone1}	Respondent reached, okay to do survey			6	RWAMPARA	23	Yes	848	Yes			Yes	Yes	1
313020	2024-05-09	2024-05-09	1605	26.75	.4458333253860473633	313020			1	5	Yes	Yes	2024-May-9 16:01:45				Complete				Complete	None				Phone answered	${pullphone1}	Respondent reached, okay to do survey			6	MADI OKOLLO	30	Yes	169	Yes			Yes	No	0	4	0	0	0	0	1	0	0
146014	2024-05-27	2024-05-27	2343	39.04999923706055	.6508333086967468262	146014	KAMPALA	1	2	5	Yes	Yes		2024-May-27 14:42:29				Complete			Complete	No answer				Phone answered	${pullphone1}	Respondent reached, okay to do survey			6	KAMPALA	31	Yes	192	Yes			No	No	0	0	1	0	0	0	0	0	0
143079	2024-05-29	2024-05-29	680	11.33333301544189	.1888888925313949585	143079	KAMPALA	1	2	5	Yes	Yes		2024-May-29 15:42:44				Complete			Complete	No answer				Phone answered	${pullphone1}	Respondent reached, okay to do survey			6	KAMPALA	29	Yes	49	Yes			No	No	0	0	1	0	0	0	0	0	0
338030	2024-07-03	2024-07-03	2122	35.36666488647461	.5894444584846496582	338030	MADI OKOLLO	6	7	5	Yes	Yes									Complete	Phone not reachable/ Phone Off	761192557			Phone answered	5	Respondent reached, okay to do survey			6	MADI OKOLLO	23	Yes	1922	No	Lost SIM		Yes	Yes	0
308027	2024-05-21	2024-05-21	2255	37.58333206176758	.6263889074325561523	308027	MADI OKOLLO	2	3	5	Yes	Yes			2024-May-21 14:13:51				Complete		Complete	Rescheduled				Phone answered	Other Specify	Respondent reached, okay to do survey			6	MADI OKOLLO	23	Yes	259	Yes			Yes	Yes	1
407077	2024-05-09	2024-05-09	2649	44.15000152587891	.7358333468437194824	407077	RWAMPARA		1	5	Yes	Yes	2024-May-9 11:53:43				Complete				Complete	None				Phone answered	${pullphone1}	Respondent reached, okay to do survey			6	RWAMPARA	38	Yes	2526	Yes			Yes	Yes	1
312029	2024-06-11	2024-06-11	1590	26.5	.4416666626930236816	312029	MADI OKOLLO	8	9	5	Yes	Yes									Complete	Phone not reachable/ Phone Off				Phone answered	Other Specify	Respondent reached, okay to do survey			6	MADI OKOLLO	23	Yes	214	No	Lost SIM		Yes	Yes	1
220039	2024-06-24	2024-06-24	2505	41.75	.6958333253860473633	220039	KATAKWI	8	9	5	Yes	Yes									Complete	Phone not reachable/ Phone Off	789179323			Phone answered	5	Respondent reached, okay to do survey			6	KATAKWI	19	Yes	1038	No	Lost SIM		Yes	Yes	1
140091	2024-05-22	2024-05-22	2156	35.93333435058594	.5988888740539550781	140091	KAMPALA	1	2	5	Yes	Yes		2024-May-22 12:12:17				Complete			Complete	No answer				Phone answered	${pullphone1}	Respondent reached, okay to do survey			6	KAMPALA	37	Yes	157	Yes			Yes	Yes	1
436004	2024-06-26	2024-06-26	1846	30.76666641235352	.5127778053283691406	436004	RWAMPARA	2	3	5	Yes	Yes			2024-Jun-26 15:15:47				Complete		Complete	Phone not reachable/ Phone Off				Phone answered	Other Specify	Respondent reached, okay to do survey			6	RWAMPARA	27	Yes	542	No	Airtel number unverified		Yes	Yes	1
322002	2024-05-14	2024-05-14	1792	29.86666679382324	.497777789831161499	322002	MADI OKOLLO		1	5	Yes	Yes	2024-May-14 17:27:24				Complete				Complete	None				Phone answered	${pullphone2}	Respondent reached, okay to do survey			6	MADI OKOLLO	29	Yes	183	No	Airtel number shut off		Yes	Yes	1
328005	2024-05-13	2024-05-13	1494	24.89999961853027	.4149999916553497314	328005	MADI OKOLLO	2	3	5	Yes	Yes			2024-May-13 15:38:53				Complete		Complete	Answered but not by the respondent (Person knows the respondent)				Phone answered	${pullphone1}	Respondent reached, okay to do survey			6	MADI OKOLLO	40	Yes	370	Yes			Yes	No	1	4	0	0	0	0	1	0	0
104013	2024-05-23	2024-05-23	1666	27.76666641235352	.4627777636051177979	104013	KAMPALA	4	5	5	Yes	Yes									Complete	Respondent resheduled the interview				Phone answered	${pullphone1}	Respondent reached, okay to do survey			6	KAMPALA	24	Yes	1371	Yes			No	No	0	0	1	0	0	0	0	0	0
133062	2024-07-21	2024-07-21	1300	21.66666603088379	.3611111044883728027	133062	KAMPALA	15	16	5	Yes	Yes									Complete	No answer				Phone answered	Other Specify	Respondent reached, okay to do survey			6	KAMPALA	23	Yes	653	No	Lost SIM		No	No	0	2	0	0	1	0	0	0	0
245012	2024-05-17	2024-05-17	1625	27.08333396911621	.4513888955116271973	245012	KATAKWI		1	5	Yes	Yes	2024-May-17 15:18:07				Complete				Complete	None				Phone answered	Other Specify	Respondent reached, okay to do survey			6	KATAKWI	27	Yes	117	No	Lost SIM		No	No	0	0	1	0	0	0	0	0	0
110071	2024-05-14	2024-05-14	1784	29.73333358764648	.4955555498600006104	110071	KAMPALA	2	3	5	Yes	Yes			2024-May-14 12:36:22				Complete		Complete	No answer				Phone answered	${pullphone1}	Respondent reached, okay to do survey			6	KAMPALA	26	Yes	582	Yes			No	No	0	0	1	0	0	0	0	0	0
231145	2024-05-20	2024-05-20	2269	37.81666564941406	.6302777528762817383	231145	KATAKWI		1	5	Yes	Yes	2024-May-20 14:23:27				Complete				Complete	None				Phone answered	${pullphone2}	Respondent reached, okay to do survey			6	KATAKWI	34	Yes	561	No	Airtel number shut off		Yes	Yes	1
421098	2024-05-16	2024-05-16	1359	22.64999961853027	.377499997615814209	421098	RWAMPARA		1	5	Yes	Yes	2024-May-16 13:06:38				Complete				Complete	None				Phone answered	${pullphone1}	Respondent reached, okay to do survey			6	RWAMPARA	48	Yes	444	Yes			No	No	0	2	0	0	1	0	0	0	0
213009	2024-05-28	2024-05-28	2622	43.70000076293945	.7283333539962768555	213009	KATAKWI	7	8	5	Yes	Yes									Complete	Phone not reachable/ Phone Off				Phone answered	Other Specify	Respondent reached, okay to do survey			6	KATAKWI	20	Yes	918	Yes			Yes	No	1	4	0	0	0	0	1	0	0
138088	2024-05-21	2024-05-21	1889	31.48333358764648	.5247222185134887695	138088	KAMPALA		1	5	Yes	Yes	2024-May-21 14:50:05				Complete				Complete	None				Phone answered	${pullphone1}	Respondent reached, okay to do survey			6	KAMPALA	27	Yes	1449	Yes			Yes	Yes	1
116014	2024-05-14	2024-05-14	2015	33.58333206176758	.5597222447395324707	116014	KAMPALA	1	2	5	Yes	Yes		2024-May-14 11:49:31				Complete			Complete	No answer				Phone answered	${pullphone1}	Respondent reached, okay to do survey			6			Yes	1838	Yes			Yes	Yes	1
426137	2024-05-21	2024-05-21	1907	31.78333282470703	.5297222137451171875	426137	RWAMPARA		1	5	Yes	Yes	2024-May-21 11:16:57				Complete				Complete	None				Phone answered	${pullphone1}	Respondent reached, okay to do survey			6	RWAMPARA	48	Yes	342	Yes			Yes	No	0	5	0	0	0	0	0	1	0
231207	2024-05-21	2024-05-21	2000	33.33333206176758	.5555555820465087891	231207	KATAKWI		1	5	Yes	Yes	2024-May-21 09:24:26				Complete				Complete	None				Phone answered	Other Specify	Respondent reached, okay to do survey			6	KATAKWI	24	Yes	1725	Yes			No	No	0	0	1	0	0	0	0	0	0
441056	2024-05-20	2024-05-20	2936	48.93333435058594	.815555572509765625	441056	RWAMPARA		1	5	Yes	Yes	2024-May-20 14:59:06				Complete				Complete	None				Phone answered	Other Specify	Respondent reached, okay to do survey			6	RWAMPARA	27	Yes	545	Yes			Yes	Yes	1
138128	2024-05-22	2024-05-22	1808	30.13333320617676	.5022222399711608887	138128	KAMPALA	1	2	5	Yes	Yes		2024-May-22 15:42:16				Complete			Complete	No answer				Phone answered	${pullphone1}	Respondent reached, okay to do survey			6	KAMPALA	26	Yes	1707	Yes			No	No	0	0 1	1	1	0	0	0	0	0
242076	2024-05-16	2024-05-16	2106	35.09999847412109	.5849999785423278809	242076	KATAKWI		1	5	Yes	Yes	2024-May-16 14:15:29				Complete				Complete	None				Phone answered	Other Specify	Respondent reached, okay to do survey			6	KATAKWI	18	Yes	725	Yes			Yes	Yes	0
150011	2024-05-22	2024-05-22	2919	48.65000152587891	.8108333349227905273	150011	KAMPALA	1	2	5	Yes	Yes		2024-May-22 15:48:08				Complete			Complete	No answer				Phone answered	${pullphone1}	Respondent reached, okay to do survey			6	KAMPALA	44	Yes	645	Yes			Yes	Yes	1
426044	2024-05-20	2024-05-20	1830	30.5	.5083333253860473633	426044	RWAMPARA		1	5	Yes	Yes	2024-May-20 14:34:17				Complete				Complete	None				Phone answered	${pullphone1}	Respondent reached, okay to do survey			6	RWAMPARA	37	Yes	161	Yes			Yes	No	0	4	0	0	0	0	1	0	0
408047	2024-05-13	2024-05-13	1983	33.04999923706055	.5508333444595336914	408047	RWAMPARA		1	5	Yes	Yes	2024-May-13 13:53:15				Complete				Complete	None				Phone answered	${pullphone1}	Respondent reached, okay to do survey			6	RWAMPARA	46	Yes	70	Yes			Yes	No	0	2	0	0	1	0	0	0	0
350002	2024-06-01	2024-06-01	1578	26.29999923706055	.4383333325386047363	350002	MADI OKOLLO	3	4	4	Yes	Yes				2024-Jun-1 16:52:57				Complete	Complete	Phone not reachable/ Phone Off				Phone answered	Other Specify	Respondent reached, okay to do survey			6	MADI OKOLLO	47	Yes	1340	No	Lost SIM		Yes	Yes	1
150077	2024-05-17	2024-05-17	1974	32.90000152587891	.5483333468437194824	150077	KAMPALA		1	5	Yes	Yes	2024-May-17 14:56:27				Complete				Complete	None				Phone answered	${pullphone1}	Respondent reached, okay to do survey			6			Yes	1872	Yes			Yes	No	0	6	0	0	0	0	0	0	1
227040	2024-05-09	2024-05-09	2380	39.66666793823242	.6611111164093017578	227040	KATAKWI		1	5	Yes	Yes	2024-May-9 14:28:54				Complete				Complete	None				Phone answered	${pullphone2}	Respondent reached, okay to do survey			6	KATAKWI	21	Yes	816	Yes			Yes	Yes	1
122152	2024-05-15	2024-05-15	1512	25.20000076293945	.4199999868869781494	122152	KAMPALA		1	5	Yes	Yes	2024-May-15 14:56:44				Complete				Complete	None				Phone answered	${pullphone1}	Respondent reached, okay to do survey			6	KAMPALA	36	Yes	161	Yes			No	No	0	0	1	0	0	0	0	0	0
339018	2024-06-19	2024-06-19	1287	21.45000076293945	.3574999868869781494	339018	MADI OKOLLO	5	6	5	Yes	Yes									Complete	Phone not reachable/ Phone Off				Phone answered	Other Specify	Respondent reached, okay to do survey			6	MADI OKOLLO	29	Yes	288	Yes			No	No	0	4	0	0	0	0	1	0	0
314010	2024-05-23	2024-05-23	1473	24.54999923706055	.4091666638851165771	314010	MADI OKOLLO	4	5	5	Yes	Yes									Complete	Phone not reachable/ Phone Off				Phone answered	${pullphone2}	Respondent reached, okay to do survey			6	MADI OKOLLO	20	Yes	220	No	Gave SIM to someone else		Yes	No	0	4	0	0	0	0	1	0	0
410077	2024-05-16	2024-05-16	2242	37.36666488647461	.6227777600288391113	410077	RWAMPARA	1	2	5	Yes	Yes		2024-May-16 07:44:16				Complete			Complete	Answered but not by the respondent (Person knows the respondent)				Phone answered	${pullphone2}	Respondent reached, okay to do survey			6	RWAMPARA	32	Yes	177	Yes			Yes	Yes	1
445012	2024-05-28	2024-05-28	1824	30.39999961853027	.5066666603088378906	445012	RWAMPARA	2	3	5	Yes	Yes			2024-May-28 10:14:01				Complete		Complete	Phone not reachable/ Phone Off				Phone answered	Other Specify	Respondent reached, okay to do survey			6	RWAMPARA	25	Yes	500	No	Lost SIM		Yes	Yes	1
406002	2024-05-09	2024-05-09	2005	33.41666793823242	.556944429874420166	406002	RWAMPARA		1	5	Yes	Yes	2024-May-9 15:09:52				Complete				Complete	None				Phone answered	${pullphone1}	Respondent reached, okay to do survey			6	RWAMPARA	23	Yes	876	Yes			Yes	No	0	2	0	0	1	0	0	0	0
238028	2024-05-14	2024-05-14	971	16.1833324432373	.2697222232818603516	238028	KATAKWI		1	5	Yes	Yes	2024-May-14 14:33:40				Complete				Complete	None				Phone answered	${pullphone2}	Respondent reached, okay to do survey			6	KATAKWI	26	Yes	387	No	Phone owner doesn't give me access anymore		No	No	0	2	0	0	1	0	0	0	0
442061	2024-05-13	2024-05-13	2399	39.98333358764648	.6663888692855834961	442061	RWAMPARA		1	5	Yes	Yes	2024-May-13 14:53:04				Complete				Complete	None				Phone answered	${pullphone1}	Respondent reached, okay to do survey			6	RWAMPARA	46	Yes	567	Yes			Yes	Yes	1
434013	2024-05-23	2024-05-23	1391	23.1833324432373	.3863888978958129883	434013	RWAMPARA		1	5	Yes	Yes	2024-May-23 13:37:50				Complete				Complete	None				Phone answered	Other Specify	Respondent reached, okay to do survey			6	RWAMPARA	29	Yes	401	No	Lost SIM		Yes	No	0	5	0	0	0	0	0	1	0
113052	2024-05-09	2024-05-09	2261	37.68333435058594	.628055572509765625	113052	KAMPALA		1	5	Yes	Yes	2024-May-9 15:58:41				Complete				Complete	None				Phone answered	${pullphone1}	Respondent reached, okay to do survey			6	KAMPALA	24	Yes	476	Yes			Yes	Yes	1
130015	2024-05-17	2024-05-17	2043	34.04999923706055	.567499995231628418	130015	KAMPALA		1	5	Yes	Yes	2024-May-17 14:49:18				Complete				Complete	None				Phone answered	${pullphone1}	Respondent reached, okay to do survey			6	KAMPALA	28	Yes	285	Yes			Yes	Yes	0
149120	2024-05-16	2024-05-16	1909	31.8166675567627	.5302777886390686035	149120	KAMPALA		1	5	Yes	Yes	2024-May-16 16:54:36				Complete				Complete	None				Phone answered	${pullphone1}	Respondent reached, okay to do survey			6	KAMPALA	39	Yes	637	Yes			No	No	0	0	1	0	0	0	0	0	0
147071	2024-05-27	2024-05-27	1320	22	.3666666746139526367	147071	KAMPALA	2	3	5	Yes	Yes			2024-May-27 08:54:11				Complete		Complete	No answer				Phone answered	${pullphone1}	Respondent reached, okay to do survey			6	KAMPALA	28	Yes	25	Yes			No	No	0	0	1	0	0	0	0	0	0
314017	2024-06-18	2024-06-18	1447	24.11666679382324	.4019444584846496582	314017	MADI OKOLLO	8	9	5	Yes	Yes									Complete	No answer				Phone answered	Other Specify	Respondent reached, okay to do survey			6	MADI OKOLLO	21	Yes	318	No	Lost SIM		Yes	Yes	1
111047	2024-07-11	2024-07-11	2102	35.03333282470703	.5838888883590698242	111047	KAMPALA	9	10	5	Yes	Yes									Complete	No answer				Phone answered	Other Specify	Respondent reached, okay to do survey			6	KAMPALA	39	Yes	575	No	Airtel number unverified		No	No	0	0	1	0	0	0	0	0	0
237042	2024-05-15	2024-05-15	2154	35.90000152587891	.5983333587646484375	237042	KATAKWI		1	5	Yes	Yes	2024-May-15 13:47:26				Complete				Complete	None				Phone answered	${pullphone3}	Respondent reached, okay to do survey			6	KATAKWI	35	Yes	256	Yes			Yes	No	0	0	1	0	0	0	0	0	0
214040	2024-06-20	2024-06-20	2275	37.91666793823242	.6319444179534912109	214040	KATAKWI	8	9	5	Yes	Yes									Complete	Phone not reachable/ Phone Off				Phone answered	Other Specify	Respondent reached, okay to do survey			6	KATAKWI	19	Yes	2118	No	Other	I don't know the number	No	No	0	-66	0	0	0	0	0	0	0
301004	2024-05-13	2024-05-13	2599	43.31666564941406	.7219444513320922852	301004	MADI OKOLLO	1	2	5	Yes	Yes		2024-May-13 15:00:14				Complete			Complete	Answered but not by the respondent (Person knows the respondent)				Phone answered	${pullphone2}	Respondent reached, okay to do survey			6	MADI OKOLLO	40	Yes	441	No	Lost SIM		Yes	Yes	1
203017	2024-05-31	2024-05-31	982	16.36666679382324	.2727777659893035889	203017	KATAKWI	5	6	5	Yes	Yes									Complete	Phone number out of service				Phone answered	Other Specify	Respondent reached, okay to do survey			6	KATAKWI	50	Yes	91	No	Airtel number shut off		No	No	0	0	1	0	0	0	0	0	0
229009	2024-05-20	2024-05-20	1483	24.71666717529297	.4119444489479064941	229009	KATAKWI		1	5	Yes	Yes	2024-May-20 15:18:03				Complete				Complete	None				Phone answered	${pullphone1}	Respondent reached, okay to do survey			6	KATAKWI	46	Yes	370	Yes			Yes	Yes	1
129036	2024-05-20	2024-05-20	1349	22.48333358764648	.374722212553024292	129036	KAMPALA	1	2	5	Yes	Yes		2024-May-20 14:01:30				Complete			Complete	No answer				Phone answered	${pullphone1}	Respondent reached, okay to do survey			6	KAMPALA	38	Yes	120	Yes			Yes	Yes	1
415002	2024-06-14	2024-06-14	1533	25.54999923706055	.4258333444595336914	415002	RWAMPARA	12	13	5	Yes	Yes									Complete	Phone not reachable/ Phone Off				Phone answered	Other Specify	Respondent reached, okay to do survey			6	RWAMPARA	33	Yes	574	Yes			Yes	No	0	2	0	0	1	0	0	0	0
402033	2024-05-11	2024-05-11	2335	38.91666793823242	.6486111283302307129	402033	RWAMPARA		1	5	Yes	Yes	2024-May-11 13:24:55				Complete				Complete	None				Phone answered	${pullphone1}	Respondent reached, okay to do survey			6	RWAMPARA	23	Yes	471	Yes			Yes	Yes	1
221060	2024-05-09	2024-05-09	2294	38.23333358764648	.6372222304344177246	221060	KATAKWI		1	5	Yes	Yes	2024-May-9 12:08:53				Complete				Complete	None				Phone answered	${pullphone1}	Respondent reached, okay to do survey			6	KATAKWI	30	Yes	609	Yes			Yes	Yes	0
241045	2024-06-05	2024-06-05	1723	28.71666717529297	.4786111116409301758	241045	KATAKWI	4	5	5	Yes	Yes									Complete	Phone number out of service				Phone answered	Other Specify	Respondent reached, okay to do survey			6	KATAKWI	31	Yes	157	No	Lost SIM		No	No	0	0	1	0	0	0	0	0	0
247025	2024-05-22	2024-05-22	747	12.44999980926514	.2074999958276748657	247025	KATAKWI	2	3	5	Yes	Yes			2024-May-22 14:10:00				Complete		Complete	No answer				Phone answered	${pullphone1}	Respondent reached, okay to do survey			6	KATAKWI	38	Yes	38	No	Lost SIM		No	No	1	0 1	1	1	0	0	0	0	0
449052	2024-05-15	2024-05-15	1343	22.38333320617676	.3730555474758148193	449052	RWAMPARA		1	5	Yes	Yes	2024-May-15 11:45:53				Complete				Complete	None				Phone answered	${pullphone1}	Respondent reached, okay to do survey			6	RWAMPARA	40	Yes	1325	Yes			No	No	0	0	1	0	0	0	0	0	0
401010	2024-05-08	2024-05-08	3305	55.08333206176758	.9180555343627929688	401010	RWAMPARA	1	2	5	Yes	Yes		2024-May-8 14:54:41				Completed			Completed	Rescheduled				Phone answered	${pullphone1}	Respondent reached, okay to do survey			6	RWAMPARA	23	Yes	1070	Yes			Yes	Yes	0
234024	2024-05-11	2024-05-11	2493	41.54999923706055	.692499995231628418	234024	KATAKWI		1	5	Yes	Yes	2024-May-11 15:31:02				Complete				Complete	None				Phone answered	Other Specify	Respondent reached, okay to do survey			6	KATAKWI	20	Yes	368	Yes			Yes	No	0	0	1	0	0	0	0	0	0
148101	2024-05-22	2024-05-22	1577	26.28333282470703	.4380555450916290283	148101	KAMPALA	1	2	5	Yes	Yes		2024-May-22 11:12:33				Complete			Complete	Phone not reachable/ Phone Off				Phone answered	Other Specify	Respondent reached, okay to do survey			6	KAMPALA	31	Yes	204	No	Lost SIM		No	No	0	0 1	1	1	0	0	0	0	0
203011	2024-05-11	2024-05-11	1699	28.3166675567627	.4719444513320922852	203011	KATAKWI		1	5	Yes	Yes	2024-May-11 16:34:51				Complete				Complete	None				Phone answered	${pullphone1}	Respondent reached, okay to do survey			6	KATAKWI	37	Yes	227	Yes			No	No	0	0	1	0	0	0	0	0	0
430127	2024-06-15	2024-06-15	1640	27.33333396911621	.4555555582046508789	430127	RWAMPARA	2	3	5	Yes	Yes			2024-Jun-15 14:47:01				Complete		Complete	Phone not reachable/ Phone Off				Phone answered	Other Specify	Respondent reached, okay to do survey			6	RWAMPARA	23	Yes	1521	Yes			Yes	Yes	1
303021	2024-05-09	2024-05-09	2079	34.65000152587891	.5774999856948852539	303021	MADI OKOLLO		1	5	Yes	Yes	2024-May-9 12:26:11				Completed				Completed	None				Phone answered	${pullphone2}	Respondent reached, okay to do survey			6	MADI OKOLLO	30	Yes	391	Yes			Yes	Yes	1
250024	2024-05-21	2024-05-21	926	15.43333339691162	.2572222352027893066	250024	KATAKWI		1	5	Yes	Yes	2024-May-21 10:12:05				Complete				Complete	None				Phone answered	Other Specify	Respondent reached, okay to do survey			6	KATAKWI	18	Yes	57	No	Airtel number shut off		Yes	Yes	1
338007	2024-05-21	2024-05-21	1999	33.31666564941406	.5552777647972106934	338007	MADI OKOLLO	3	4	4	Yes	Yes				2024-May-21 14:15:09				Complete	Complete	No answer				Phone answered	${pullphone1}	Respondent reached, okay to do survey			6	MADI OKOLLO	34	Yes	489	Yes			No	No	0	0	1	0	0	0	0	0	0
349019	2024-06-01	2024-06-01	1496	24.9333324432373	.4155555665493011475	349019	MADI OKOLLO	2	3	5	Yes	Yes			2024-Jun-1 16:06:39				Complete		Complete	Respondent resheduled the interview				Phone answered	Other Specify	Respondent reached, okay to do survey			6	MADI OKOLLO	26	Yes	1471	No	Lost SIM		Yes	No	0	4	0	0	0	0	1	0	0
101006	2024-05-22	2024-05-22	2257	37.61666488647461	.626944422721862793	101006	KAMPALA	1	2	5	Yes	Yes		2024-May-22 10:26:41				Complete			Complete	No answer				Phone answered	${pullphone1}	Respondent reached, okay to do survey			6	KAMPALA	23	Yes	819	Yes			Yes	Yes	0
315017	2024-05-20	2024-05-20	2939	48.98333358764648	.8163889050483703613	315017	MADI OKOLLO	2	3	5	Yes	Yes			2024-May-20 17:22:16				Complete		Complete	Phone not reachable/ Phone Off				Phone answered	${pullphone1}	Respondent reached, okay to do survey			6	MADI OKOLLO	26	Yes	2644	Yes			Yes	Yes	1
150036	2024-05-31	2024-05-31	2210	36.83333206176758	.613888859748840332	150036	KAMPALA	8	9	5	Yes	Yes									Complete	Phone not reachable/ Phone Off				Phone answered	Other Specify	Respondent reached, okay to do survey			6	KAMPALA	22	Yes	157	No	Lost SIM		Yes	Yes	0
243042	2024-05-31	2024-05-31	2056	34.26666641235352	.5711110830307006836	243042	KATAKWI	4	5	5	Yes	Yes									Complete	Phone not reachable/ Phone Off				Phone answered	Other Specify	Respondent reached, okay to do survey			6	KATAKWI	20	Yes	486	No	Lost SIM		Yes	Yes	1
214018	2024-05-22	2024-05-22	1980	33	.5500000119209289551	214018	KATAKWI	4	5	5	Yes	Yes									Complete	Phone not reachable/ Phone Off				Phone answered	${pullphone1}	Respondent reached, okay to do survey			6	KATAKWI	43	Yes	146	Yes			Yes	Yes	1
441146	2024-05-17	2024-05-17	2101	35.01666641235352	.5836111307144165039	441146	RWAMPARA	4	5	5	Yes	Yes									Complete	Phone not reachable/ Phone Off				Phone answered	${pullphone1}	Respondent reached, okay to do survey			6	RWAMPARA	43	Yes	882	Yes			Yes	Yes	1
249003	2024-05-17	2024-05-17	2293	38.21666717529297	.6369444727897644043	249003	KATAKWI		1	5	Yes	Yes	2024-May-17 13:22:37				Complete				Complete	None				Phone answered	Other Specify	Respondent reached, okay to do survey			6	KATAKWI	37	Yes	844	No	Lost SIM		Yes	No	1	2	0	0	1	0	0	0	0
405060	2024-05-09	2024-05-09	1448	24.13333320617676	.4022222161293029785	405060	RWAMPARA		1	5	Yes	Yes	2024-May-9 13:59:00				Complete				Complete	None				Phone answered	${pullphone1}	Respondent reached, okay to do survey			6	RWAMPARA	30	Yes	182	Yes			No	No	0	0 1 2	1	1	1	0	0	0	0
220042	2024-05-08	2024-05-08	3288	54.79999923706055	.9133333563804626465	220042	KATAKWI		1	5	Yes	Yes	2024-May-8 13:04:31				Completed				Completed	None				Phone answered	${pullphone1}	Respondent reached, okay to do survey			6	KATAKWI	24	Yes	1307	Yes			Yes	Yes	0
419057	2024-05-18	2024-05-18	2869	47.81666564941406	.7969444394111633301	419057	RWAMPARA		1	5	Yes	Yes	2024-May-17 16:17:45				Complete				Complete	None				Phone answered	${pullphone1}	Respondent reached, okay to do survey			6	RWAMPARA	43	Yes	1529	Yes			Yes	No	0	0	1	0	0	0	0	0	0
423056	2024-05-17	2024-05-17	2344	39.06666564941406	.6511111259460449219	423056	RWAMPARA		1	5	Yes	Yes	2024-May-17 13:48:43				Complete				Complete	None				Phone answered	${pullphone1}	Respondent reached, okay to do survey			6	RWAMPARA	27	Yes	1066	Yes			No	No	0	1	0	1	0	0	0	0	0
214028	2024-05-18	2024-05-18	2116	35.26666641235352	.5877777934074401855	214028	KATAKWI	4	5	5	Yes	Yes									Complete	Phone not reachable/ Phone Off				Phone answered	${pullphone1}	Respondent reached, okay to do survey			6	KATAKWI	22	Yes	349	Yes			Yes	Yes	1
241046	2024-05-31	2024-05-31	1706	28.4333324432373	.4738888740539550781	241046	KATAKWI	3	4	4	Yes	Yes				2024-May-31 12:04:44				Complete	Complete	Phone not reachable/ Phone Off				Phone answered	Other Specify	Respondent reached, okay to do survey			6	KATAKWI	32	Yes	406	No	Lost SIM		No	No	0	0	1	0	0	0	0	0	0
413007	2024-05-13	2024-05-13	2071	34.51666641235352	.5752778053283691406	413007	RWAMPARA		1	5	Yes	Yes	2024-May-13 15:59:07				Complete				Complete	None				Phone answered	${pullphone1}	Respondent reached, okay to do survey			6	RWAMPARA	36	Yes	420	Yes			Yes	Yes	0
326011	2024-05-30	2024-05-30	2255	37.58333206176758	.6263889074325561523	326011	MADI OKOLLO	2	3	5	Yes	Yes			2024-May-30 08:23:38				Complete		Complete	Answered but not by the respondent (Person knows the respondent)				Phone answered	Other Specify	Respondent reached, okay to do survey			6	MADI OKOLLO	21	Yes	1961	No	Other	Separated with phone owner	Yes	Yes	1
212006	2024-05-14	2024-05-14	1814	30.23333358764648	.5038889050483703613	212006	KATAKWI		1	5	Yes	Yes	2024-May-14 12:36:09				Complete				Complete	None				Phone answered	Other Specify	Respondent reached, okay to do survey			6	KATAKWI	32	Yes	331	No	Airtel number shut off		Yes	No	0	0	1	0	0	0	0	0	0
406083	2024-05-09	2024-05-09	1710	28.5	.4749999940395355225	406083	RWAMPARA		1	5	Yes	Yes	2024-May-9 15:29:28				Complete				Complete	None				Phone answered	${pullphone2}	Respondent reached, okay to do survey			6	RWAMPARA	23	Yes	323	No	Airtel number unverified		Yes	Yes	0
120065	2024-05-13	2024-05-13	1855	30.91666603088379	.5152778029441833496	120065	KAMPALA		1	5	Yes	Yes	2024-May-13 14:13:15				Complete				Complete	None				Phone answered	${pullphone1}	Respondent reached, okay to do survey			6	KAMPALA	23	Yes	704	Yes			Yes	No	0	5	0	0	0	0	0	1	0
149046	2024-05-16	2024-05-16	1832	30.53333282470703	.5088889002799987793	149046	KAMPALA		1	5	Yes	Yes	2024-May-16 15:13:29				Complete				Complete	None				Phone answered	${pullphone1}	Respondent reached, okay to do survey			6	KAMPALA	36	Yes	1736	Yes			Yes	No	0	1	0	1	0	0	0	0	0
138134	2024-06-10	2024-06-10	1550	25.83333396911621	.4305555522441864014	138134	KAMPALA	5	6	5	Yes	Yes									Complete	Phone not reachable/ Phone Off				Phone answered	Other Specify	Respondent reached, okay to do survey			6	KAMPALA	37	Yes	1428	Yes			No	No	0	2	0	0	1	0	0	0	0
450102	2024-05-27	2024-05-27	2477	41.28333282470703	.688055574893951416	450102	RWAMPARA		1	5	Yes	Yes	2024-May-25 16:17:50				Complete				Complete	None				Phone answered	${pullphone1}	Respondent reached, okay to do survey			6	RWAMPARA	40	Yes	1058	Yes			Yes	Yes	0
114103	2024-05-13	2024-05-13	1828	30.46666717529297	.5077777504920959473	114103	KAMPALA		1	5	Yes	Yes	2024-May-13 10:42:40				Complete				Complete	None				Phone answered	${pullphone1}	Respondent reached, okay to do survey			6	KAMPALA	39	Yes	1514	Yes			Yes	No	0	0 1 2	1	1	1	0	0	0	0
122041	2024-05-29	2024-05-29	1447	24.11666679382324	.4019444584846496582	122041	KAMPALA	11	12	5	Yes	Yes									Complete	No answer				Phone answered	${pullphone1}	Respondent reached, okay to do survey			6	KAMPALA	27	Yes	1348	Yes			Yes	Yes	1
126161	2024-05-16	2024-05-16	2004	33.40000152587891	.5566666722297668457	126161	KAMPALA	2	3	5	Yes	Yes			2024-May-16 09:19:38				Complete		Complete	Answered but not by the respondent (Person knows the respondent)				Phone answered	Other Specify	Respondent reached, okay to do survey			6	KAMPALA	27	Yes	539	Yes			No	No	0	0	1	0	0	0	0	0	0
105089	2024-05-08	2024-05-08	2652	44.20000076293945	.7366666793823242188	105089	KAMPALA		1	5	Yes	Yes	2024-May-8 17:24:19				Completed				Completed	None				Phone answered	${pullphone1}	Respondent reached, okay to do survey			6	KAMPALA	43	Yes	328	Yes			Yes	Yes	1
141035	2024-05-24	2024-05-24	1908	31.79999923706055	.5299999713897705078	141035	KAMPALA	4	5	5	Yes	Yes									Complete	Refusal				Phone answered	${pullphone1}	Respondent reached, okay to do survey			6	KAMPALA	33	Yes	1702	Yes			No	No	0	0	1	0	0	0	0	0	0
328011	2024-05-21	2024-05-21	2441	40.68333435058594	.6780555844306945801	328011	MADI OKOLLO	7	8	5	Yes	Yes									Complete	Phone number out of service				Phone answered	Other Specify	Respondent reached, okay to do survey			6	MADI OKOLLO	20	Yes	738	Yes			Yes	No	0	4	0	0	0	0	1	0	0
444038	2024-05-15	2024-05-15	1941	32.34999847412109	.5391666889190673828	444038	RWAMPARA	1	2	5	Yes	Yes		2024-May-15 14:24:28				Complete			Complete	Answered but not by the respondent (Person knows the respondent)				Phone answered	${pullphone2}	Respondent reached, okay to do survey			6	RWAMPARA	37	Yes	629	No	Airtel number shut off		Yes	No	1	1 4	0	1	0	0	1	0	0
147007	2024-05-27	2024-05-27	3313	55.21666717529297	.9202777743339538574	147007	KAMPALA	2	3	5	Yes	Yes			2024-May-27 09:07:20				Complete		Complete	Phone not reachable/ Phone Off				Phone answered	Other Specify	Respondent reached, okay to do survey			6	KAMPALA	46	Yes	2888	No	Changed phone number		Yes	No	1	1 4 -66	0	1	0	0	1	0	0
339007	2024-06-24	2024-06-24	1481	24.6833324432373	.4113888740539550781	339007	MADI OKOLLO	3	4	4	Yes	Yes				2024-Jun-24 14:36:11				Complete	Complete	Phone not reachable/ Phone Off				Phone answered	Other Specify	Respondent reached, okay to do survey			6	MADI OKOLLO	23	Yes	407	No	Lost SIM		Yes	Yes	1
243050	2024-05-29	2024-05-29	2783	46.38333511352539	.7730555534362792969	243050	KATAKWI	6	7	5	Yes	Yes									Complete	Phone not reachable/ Phone Off				Phone answered	${pullphone2}	Respondent reached, okay to do survey			6	KATAKWI	50	Yes	2656	No	Lost SIM		No	No	0	0 1	1	1	0	0	0	0	0
346011	2024-06-28	2024-06-28	2345	39.08333206176758	.6513888835906982422	346011	MADI OKOLLO	8	9	5	Yes	Yes									Complete	Answered but not by the respondent (Person knows the respondent)	764430267	764288075	764288075	Phone answered	6	Respondent reached, okay to do survey			6	MADI OKOLLO	39	Yes	2238	No	Lost SIM		Yes	Yes	1
123037	2024-05-15	2024-05-15	1730	28.83333396911621	.4805555641651153564	123037	KAMPALA		1	5	Yes	Yes	2024-May-15 09:14:29				Complete				Complete	None				Phone answered	${pullphone1}	Respondent reached, okay to do survey			6	KAMPALA	30	Yes	271	Yes			Yes	No	0	2	0	0	1	0	0	0	0
234029	2024-05-27	2024-05-27	883	14.71666622161865	.2452777773141860962	234029	KATAKWI	3	4	4	Yes	Yes				2024-May-27 11:59:19				Complete	Complete	Phone not reachable/ Phone Off				Phone answered	Other Specify	Respondent reached, okay to do survey			6	KATAKWI	41	Yes	68	Yes			Yes	No	0	0 1 2	1	1	1	0	0	0	0
248006	2024-05-25	2024-05-25	1978	32.96666717529297	.5494444370269775391	248006	KATAKWI	5	6	5	Yes	Yes									Complete	Phone not reachable/ Phone Off				Phone answered	Other Specify	Respondent reached, okay to do survey			6	KATAKWI	30	Yes	615	No	Airtel number unverified		Yes	Yes	1
212003	2024-05-28	2024-05-28	1717	28.61666679382324	.4769444465637207031	212003	KATAKWI	4	5	5	Yes	Yes									Complete	Phone not reachable/ Phone Off				Phone answered	Other Specify	Respondent reached, okay to do survey			6	KATAKWI	44	Yes	144	No	Lost SIM		Yes	Yes	1
135127	2024-05-22	2024-05-22	1628	27.13333320617676	.4522222280502319336	135127	KAMPALA		1	5	Yes	Yes	2024-May-22 15:26:46				Complete				Complete	None				Phone answered	${pullphone1}	Respondent reached, okay to do survey			6	KAMPALA	44	Yes	434	Yes			No	No	0	0	1	0	0	0	0	0	0
203002	2024-05-13	2024-05-13	1510	25.16666603088379	.4194444417953491211	203002	KATAKWI	1	2	5	Yes	Yes		2024-May-13 09:48:54				Complete			Complete	Phone not reachable/ Phone Off				Phone answered	${pullphone1}	Respondent reached, okay to do survey			6	KATAKWI	21	Yes	61	Yes			Yes	Yes	1
108049	2024-05-13	2024-05-13	3067	51.11666488647461	.8519444465637207031	108049	KAMPALA	1	2	5	Yes	Yes		2024-May-11 19:31:55				Complete			Complete	Answered but not by the respondent (Person knows the respondent)				Phone answered	${pullphone2}	Respondent reached, okay to do survey			6	KAMPALA	20	Yes	485	Yes			Yes	No	1	1 2	0	1	1	0	0	0	0
425133	2024-05-24	2024-05-24	3512	58.53333282470703	.9755555391311645508	425133	RWAMPARA	1	2	5	Yes	Yes		2024-May-24 10:44:33				Complete			Complete	Answered but not by the respondent (Person knows the respondent)				Phone answered	${pullphone1}	Respondent reached, okay to do survey			6	RWAMPARA	19	Yes	3309	No	The phone owner moved		Yes	Yes	0
414099	2024-05-14	2024-05-14	2454	40.90000152587891	.6816666722297668457	414099	RWAMPARA		1	5	Yes	Yes	2024-May-14 13:38:55				Complete				Complete	None				Phone answered	${pullphone1}	Respondent reached, okay to do survey			6	RWAMPARA	29	Yes	410	Yes			Yes	Yes	0
129027	2024-05-20	2024-05-20	1831	30.51666641235352	.5086110830307006836	129027	KAMPALA	1	2	5	Yes	Yes		2024-May-20 10:12:45				Complete			Complete	Respondent resheduled the interview				Phone answered	${pullphone1}	Respondent reached, okay to do survey			6	KAMPALA	38	Yes	62	Yes			Yes	Yes	1
450069	2024-05-28	2024-05-28	2648	44.13333511352539	.7355555295944213867	450069	RWAMPARA	2	3	5	Yes	Yes			2024-May-27 16:30:12				Complete		Complete	Phone not reachable/ Phone Off				Phone answered	${pullphone1}	Respondent reached, okay to do survey			6	RWAMPARA	34	Yes	860	Yes			Yes	Yes	0
205016	2024-05-31	2024-05-31	2367	39.45000076293945	.6575000286102294922	205016	KATAKWI	4	5	5	Yes	Yes									Complete	Phone not reachable/ Phone Off				Phone answered	Other Specify	Respondent reached, okay to do survey			6	KATAKWI	22	Yes	843	Yes			Yes	No	0	5	0	0	0	0	0	1	0
443075	2024-05-14	2024-05-14	2156	35.93333435058594	.5988888740539550781	443075	RWAMPARA		1	5	Yes	Yes	2024-May-14 14:33:16				Complete				Complete	None				Phone answered	${pullphone2}	Respondent reached, okay to do survey			6	RWAMPARA	31	Yes	512	Yes			No	No	0	1	0	1	0	0	0	0	0
121031	2024-05-25	2024-05-25	1486	24.76666641235352	.4127777814865112305	121031	KAMPALA	2	3	5	Yes	Yes			2024-May-25 11:56:03				Complete		Complete	Phone not reachable/ Phone Off				Phone answered	${pullphone1}	Respondent reached, okay to do survey			6	KAMPALA	26	Yes	202	Yes			Yes	Yes	1
401065	2024-05-08	2024-05-08	2365	39.41666793823242	.6569444537162780762	401065	RWAMPARA	1	2	5	Yes	Yes		2024-May-8 20:17:37				Complete			Complete	Rescheduled				Phone answered	${pullphone1}	Respondent reached, okay to do survey			6	RWAMPARA	30	Yes	2193	Yes			Yes	Yes	1
223048	2024-06-06	2024-06-06	2239	37.31666564941406	.621944427490234375	223048	KATAKWI	12	13	5	Yes	Yes									Complete	Answered but not by the respondent (Person knows the respondent)				Phone answered	Other Specify	Respondent reached, okay to do survey			6	KATAKWI	21	Yes	549	Yes			No	No	0	4	0	0	0	0	1	0	0
332013	2024-06-24	2024-06-24	1638	27.29999923706055	.4550000131130218506	332013	MADI OKOLLO	5	6	5	Yes	Yes									Complete	Phone not reachable/ Phone Off	783257729			Phone answered	Other Specify	Respondent reached, okay to do survey			6	MADI OKOLLO	31	Yes	1608	No	Other	Can't remember this number	No	No	0	0 1 2	1	1	1	0	0	0	0
434088	2024-05-27	2024-05-27	3544	59.06666564941406	.9844444394111633301	434088	RWAMPARA	2	3	5	Yes	Yes			2024-May-27 15:26:57				Complete		Complete	Phone not reachable/ Phone Off				Phone answered	${pullphone2}	Respondent reached, okay to do survey			6	RWAMPARA	22	Yes	1503	Yes			Yes	Yes	0
224021	2024-05-10	2024-05-10	2520	42	.6999999880790710449	224021	KATAKWI		1	5	Yes	Yes	2024-May-10 15:56:16				Complete				Complete	None				Phone answered	Other Specify	Respondent reached, okay to do survey			6	KATAKWI	23	Yes	1054	No	Lost SIM		No	No	0	0	1	0	0	0	0	0	0
402074	2024-05-08	2024-05-08	2052	34.20000076293945	.569999992847442627	402074	RWAMPARA		1	5	Yes	Yes	2024-May-8 16:05:34				Completed				Completed	None				Phone answered	${pullphone1}	Respondent reached, okay to do survey			6	RWAMPARA	26	Yes	673	Yes			Yes	Yes	1
232007	2024-05-15	2024-05-15	2018	33.63333511352539	.560555577278137207	232007	KATAKWI	2	3	5	Yes	Yes			2024-May-15 11:56:00				Complete		Complete	Answered but not by the respondent (Person knows the respondent)				Phone answered	${pullphone1}	Respondent reached, okay to do survey			6	KATAKWI	38	Yes	489	Yes			Yes	Yes	1
116148	2024-05-11	2024-05-11	2085	34.75	.5791666507720947266	116148	KAMPALA		1	5	Yes	Yes	2024-May-11 14:11:15				Complete				Complete	None				Phone answered	${pullphone1}	Respondent reached, okay to do survey			6	KAMPALA	38	Yes	279	Yes			Yes	Yes	1
419087	2024-06-01	2024-06-01	1687	28.11666679382324	.4686111211776733398	419087	RWAMPARA	2	3	5	Yes	Yes			2024-Jun-1 14:32:17				Complete		Complete	No answer				Phone answered	Other Specify	Respondent reached, okay to do survey			6	RWAMPARA	23	Yes	1560	Yes			Yes	Yes	0
110072	2024-05-09	2024-05-09	2580	43	.7166666388511657715	110072	KAMPALA		1	5	Yes	Yes	2024-May-9 16:53:17				Complete				Complete	None				Phone answered	${pullphone1}	Respondent reached, okay to do survey			6	KAMPALA	30	Yes	993	Yes			No	No	0	0	1	0	0	0	0	0	0
116178	2024-05-25	2024-05-25	1828	30.46666717529297	.5077777504920959473	116178	KAMPALA	6	7	5	Yes	Yes									Complete	No answer				Phone answered	${pullphone1}	Respondent reached, okay to do survey			6	KAMPALA	33	Yes	1524	Yes			Yes	Yes	1
134121	2024-05-20	2024-05-20	2359	39.31666564941406	.6552777886390686035	134121	KAMPALA		1	5	Yes	Yes	2024-May-20 13:07:38				Complete				Complete	None				Phone answered	${pullphone1}	Respondent reached, okay to do survey			6	KAMPALA	32	Yes	236	Yes			Yes	Yes	1
319009	2024-06-17	2024-06-17	1363	22.71666717529297	.3786111176013946533	319009	MADI OKOLLO	5	6	5	Yes	Yes									Complete	Phone not reachable/ Phone Off				Phone answered	Other Specify	Respondent reached, okay to do survey			6	MADI OKOLLO	38	Yes	180	No	Lost SIM		Yes	Yes	1
106111	2024-05-14	2024-05-14	1710	28.5	.4749999940395355225	106111	KAMPALA	1	2	5	Yes	Yes		2024-May-14 08:37:52				Complete			Complete	Respondent resheduled the interview				Phone answered	${pullphone1}	Respondent reached, okay to do survey			6	KAMPALA	25	Yes	1676	Yes			Yes	Yes	1
437050	2024-05-27	2024-05-27	3084	51.40000152587891	.8566666841506958008	437050	RWAMPARA		1	5	Yes	Yes	2024-May-27 16:34:03				Complete				Complete	None				Phone answered	${pullphone1}	Respondent reached, okay to do survey			6	RWAMPARA	31	Yes	1244	Yes			No	No	0	2	0	0	1	0	0	0	0
349015	2024-05-31	2024-05-31	1733	28.88333320617676	.4813888967037200928	349015	MADI OKOLLO		1	5	Yes	Yes	2024-May-31 17:25:46				Complete				Complete	None				Phone answered	${pullphone2}	Respondent reached, okay to do survey			6	MADI OKOLLO	23	Yes	226	Yes			Yes	No	0	1 2	0	1	1	0	0	0	0
330027	2024-05-18	2024-05-18	2148	35.79999923706055	.5966666936874389648	330027	MADI OKOLLO	4	5	5	Yes	Yes									Complete	Answered but not by the respondent (Person doesn’t know the respondent)				Phone answered	Other Specify	Respondent reached, okay to do survey			6	MADI OKOLLO	26	Yes	640	No	Lost SIM		No	No	0	0	1	0	0	0	0	0	0
440050	2024-05-18	2024-05-18	1639	27.3166675567627	.4552777707576751709	440050	RWAMPARA		1	5	Yes	Yes	2024-May-18 15:35:58				Complete				Complete	None				Phone answered	${pullphone1}	Respondent reached, okay to do survey			6	RWAMPARA	45	Yes	623	Yes			No	No	0	0 1	1	1	0	0	0	0	0
441135	2024-05-11	2024-05-11	1685	28.08333396911621	.4680555462837219238	441135	RWAMPARA		1	5	Yes	Yes	2024-May-11 09:18:33				Complete				Complete	None				Phone answered	${pullphone1}	Respondent reached, okay to do survey			6	RWAMPARA	19	Yes	472	Yes			No	No	1	0	1	0	0	0	0	0	0
243022	2024-05-18	2024-05-18	507	8.449999809265137	.1408333331346511841	243022	KATAKWI	1	2	5	Yes	Yes		2024-May-18 13:02:08				Complete			Complete	Phone not reachable/ Phone Off				Phone answered	${pullphone3}	Respondent reached, okay to do survey			6	KATAKWI	20	Yes	147	No	Airtel number shut off		No	No	1	0	1	0	0	0	0	0	0
335026	2024-05-18	2024-05-18	1660	27.66666603088379	.4611110985279083252	335026	MADI OKOLLO	2	3	5	Yes	Yes			2024-May-18 11:53:31				Complete		Complete	Phone not reachable/ Phone Off				Phone answered	${pullphone1}	Respondent reached, okay to do survey			6	MADI OKOLLO	38	Yes	369	Yes			Yes	Yes	1
223053	2024-05-11	2024-05-11	2427	40.45000076293945	.6741666793823242188	223053	KATAKWI	1	2	5	Yes	Yes		2024-May-11 12:24:28				Complete			Complete	Phone not reachable/ Phone Off				Phone answered	${pullphone2}	Respondent reached, okay to do survey			6	KATAKWI	30	Yes	587	No	Lost SIM		Yes	Yes	0
450097	2024-05-24	2024-05-24	1974	32.90000152587891	.5483333468437194824	450097	RWAMPARA		1	5	Yes	Yes	2024-May-24 13:40:03				Complete				Complete	None				Phone answered	${pullphone1}	Respondent reached, okay to do survey			6	RWAMPARA	29	Yes	683	Yes			No	No	0	0	1	0	0	0	0	0	0
123015	2024-06-01	2024-06-01	2078	34.63333511352539	.5772222280502319336	123015	KAMPALA	2	3	5	Yes	Yes			2024-Jun-1 14:27:06				Complete		Complete	No answer				Phone answered	${pullphone1}	Respondent reached, okay to do survey			6	KAMPALA	27	Yes	451	Yes			No	No	0	1 2	0	1	1	0	0	0	0
121061	2024-05-28	2024-05-28	1950	32.5	.5416666865348815918	121061	KAMPALA	1	2	5	Yes	Yes		2024-May-28 10:47:12				Complete			Complete	Phone not reachable/ Phone Off				Phone answered	${pullphone1}	Respondent reached, okay to do survey			6	KAMPALA	50	Yes	368	Yes			No	No	0	0	1	0	0	0	0	0	0
307018	2024-06-18	2024-06-18	1088	18.13333320617676	.3022222220897674561	307018	MADI OKOLLO	11	12	5	Yes	Yes									Complete	Phone not reachable/ Phone Off				Phone answered	Other Specify	Respondent reached, okay to do survey			6	MADI OKOLLO	19	Yes	217	No	Lost SIM		Yes	No	1	4	0	0	0	0	1	0	0
101011	2024-07-12	2024-07-12	2526	42.09999847412109	.7016666531562805176	101011	KAMPALA	6	7	5	Yes	Yes									Complete	Phone not reachable/ Phone Off				Phone answered	Other Specify	Respondent reached, okay to do survey			6	KAMPALA	36	Yes	1551	No	Lost SIM		No	No	1	0 1	1	1	0	0	0	0	0
247033	2024-06-25	2024-06-25	2204	36.73333358764648	.6122221946716308594	247033	KATAKWI	5	6	5	Yes	Yes									Complete	Phone not reachable/ Phone Off	755937622	774772859	763785860	Phone answered	7	Respondent reached, okay to do survey			6	KATAKWI	46	Yes	608	Yes			Yes	Yes	1
312004	2024-05-28	2024-05-28	1568	26.13333320617676	.4355555474758148193	312004	MADI OKOLLO	8	9	5	Yes	Yes									Complete	Answered but not by the respondent (Person doesn’t know the respondent)				Phone answered	${pullphone2}	Respondent reached, okay to do survey			6	MADI OKOLLO	37	Yes	149	Yes			Yes	Yes	1
243032	2024-05-29	2024-05-29	1226	20.4333324432373	.3405555486679077148	243032	KATAKWI	5	6	5	Yes	Yes									Complete	Phone not reachable/ Phone Off				Phone answered	Other Specify	Respondent reached, okay to do survey			6	KATAKWI	26	Yes	81	No	Lost SIM		Yes	Yes	1
111011	2024-05-11	2024-05-11	1322	22.03333282470703	.367222219705581665	111011	KAMPALA	1	2	5	Yes	Yes		2024-May-11 16:08:04				Complete			Complete	Answered but not by the respondent (Person knows the respondent)				Phone answered	${pullphone1}	Respondent reached, okay to do survey			6	KAMPALA	22	Yes	240	Yes			Yes	No	0	1 2	0	1	1	0	0	0	0
145036	2024-07-06	2024-07-06	1698	28.29999923706055	.4716666638851165771	145036	KAMPALA	1	2	5	Yes	Yes		2024-Jul-6 10:21:52				Complete			Complete	Respondent resheduled the interview				Phone answered	Other Specify	Respondent reached, okay to do survey			6	KAMPALA	43	Yes	308	Yes			Yes	No	0	1	0	1	0	0	0	0	0
137030	2024-05-22	2024-05-22	1563	26.04999923706055	.4341666698455810547	137030	KAMPALA	1	2	5	Yes	Yes		2024-May-22 15:03:02				Complete			Complete	Phone not reachable/ Phone Off				Phone answered	${pullphone1}	Respondent reached, okay to do survey			6	KAMPALA	23	Yes	78	Yes			Yes	No	1	2 -66	0	0	1	0	0	0	0
428108	2024-05-18	2024-05-18	2139	35.65000152587891	.5941666960716247559	428108	RWAMPARA		1	5	Yes	Yes	2024-May-18 13:01:58				Complete				Complete	None				Phone answered	${pullphone1}	Respondent reached, okay to do survey			6	RWAMPARA	24	Yes	189	Yes			Yes	Yes	1
127047	2024-06-04	2024-06-04	2849	47.48333358764648	.7913888692855834961	127047	KAMPALA	3	4	4	Yes	Yes				2024-Jun-1 16:28:43				Complete	Complete	Refused				Phone answered	${pullphone1}	Respondent reached, okay to do survey			6	KAMPALA	31	Yes	153	Yes			Yes	No	1	5	0	0	0	0	0	1	0
441101	2024-05-23	2024-05-23	1514	25.23333358764648	.4205555617809295654	441101	RWAMPARA	1	2	5	Yes	Yes		2024-May-23 14:20:24				Complete			Complete	Answered but not by the respondent (Person knows the respondent)				Phone answered	Other Specify	Respondent reached, okay to do survey			6	RWAMPARA	19	Yes	412	No	Lost SIM		Yes	No	0	4	0	0	0	0	1	0	0
117120	2024-05-11	2024-05-11	2278	37.96666717529297	.6327777504920959473	117120	KAMPALA		1	5	Yes	Yes	2024-May-11 15:55:50				Complete				Complete	None				Phone answered	${pullphone1}	Respondent reached, okay to do survey			6	KAMPALA	25	Yes	580	Yes			Yes	Yes	1
429013	2024-05-21	2024-05-21	1892	31.53333282470703	.5255555510520935059	429013	RWAMPARA	1	2	5	Yes	Yes		2024-May-21 13:09:03				Complete			Complete	Phone not reachable/ Phone Off				Phone answered	${pullphone1}	Respondent reached, okay to do survey			6	RWAMPARA	34	Yes	296	Yes			Yes	Yes	1
316005	2024-06-07	2024-06-07	1332	22.20000076293945	.370000004768371582	316005	MADI OKOLLO	5	6	5	Yes	Yes									Complete	Phone not reachable/ Phone Off				Phone answered	${pullphone2}	Respondent reached, okay to do survey			6	MADI OKOLLO	23	Yes	124	No	Lost SIM		Yes	No	0	5	0	0	0	0	0	1	0
207023	2024-05-18	2024-05-18	1154	19.23333358764648	.320555567741394043	207023	KATAKWI		1	5	Yes	Yes	2024-May-18 11:31:17				Complete				Complete	None				Phone answered	${pullphone2}	Respondent reached, okay to do survey			6	KATAKWI	22	Yes	240	Yes			No	No	0	0	1	0	0	0	0	0	0
113036	2024-06-22	2024-06-22	1765	29.41666603088379	.4902777671813964844	113036	KAMPALA	9	10	5	Yes	Yes									Complete	Phone not reachable/ Phone Off	758234941			Phone answered	5	Respondent reached, okay to do survey			6	KAMPALA	19	Yes	200	No	Lost SIM		Yes	No	0	1 6	0	1	0	0	0	0	1
409096	2024-05-11	2024-05-11	2577	42.95000076293945	.7158333063125610352	409096	RWAMPARA		1	5	Yes	Yes	2024-May-11 15:59:39				Complete				Complete	None				Phone answered	${pullphone1}	Respondent reached, okay to do survey			6	RWAMPARA	34	Yes	367	Yes			Yes	Yes	0
228020	2024-05-25	2024-05-25	2453	40.88333511352539	.6813889145851135254	228020	KATAKWI	3	4	4	Yes	Yes				2024-May-25 08:56:33				Complete	Complete	Phone not reachable/ Phone Off				Phone answered	Other Specify	Respondent reached, okay to do survey			6	KATAKWI	25	Yes	2406	No	Airtel number unverified		No	No	0	-66	0	0	0	0	0	0	0
139093	2024-06-10	2024-06-10	2578	42.96666717529297	.7161111235618591309	139093	KAMPALA	5	6	5	Yes	Yes									Complete	No answer				Phone answered	Other Specify	Respondent reached, okay to do survey			6	KAMPALA	38	Yes	734	No	Airtel number shut off		Yes	No	0	2	0	0	1	0	0	0	0
248010	2024-05-17	2024-05-17	2044	34.06666564941406	.5677777528762817383	248010	KATAKWI		1	5	Yes	Yes	2024-May-17 10:59:48				Complete				Complete	None				Phone answered	${pullphone2}	Respondent reached, okay to do survey			6	KATAKWI	29	Yes	641	Yes			No	No	1	0	1	0	0	0	0	0	0
309007	2024-06-12	2024-06-12	1366	22.76666641235352	.3794444501399993896	309007	MADI OKOLLO	5	6	5	Yes	Yes									Complete	Complete				Phone answered	Other Specify	Respondent reached, okay to do survey			6	MADI OKOLLO	20	Yes	366	No	Gave SIM to someone else		Yes	No	0	4	0	0	0	0	1	0	0
215031	2024-05-13	2024-05-13	1896	31.60000038146973	.5266666412353515625	215031	KATAKWI		1	5	Yes	Yes	2024-May-13 13:21:55				Complete				Complete	None				Phone answered	${pullphone2}	Respondent reached, okay to do survey			6	KATAKWI	29	Yes	516	Yes			Yes	No	0	2 4	0	0	1	0	1	0	0
122049	2024-05-14	2024-05-14	2454	40.90000152587891	.6816666722297668457	122049	KAMPALA		1	5	Yes	Yes	2024-May-14 12:50:44				Complete				Complete	None				Phone answered	${pullphone1}	Respondent reached, okay to do survey			6	KAMPALA	35	Yes	470	Yes			Yes	No	0	1 2	0	1	1	0	0	0	0
301022	2024-05-13	2024-05-13	3325	55.41666793823242	.9236111044883728027	301022	MADI OKOLLO	1	2	5	Yes	Yes		2024-May-13 09:06:07				Complete			Complete	Answered but not by the respondent (Person knows the respondent)				Phone answered	Other Specify	Respondent reached, okay to do survey			6	MADI OKOLLO	45	Yes	1072	Yes			Yes	Yes	1
128108	2024-05-17	2024-05-17	2364	39.40000152587891	.6566666960716247559	128108	KAMPALA		1	5	Yes	Yes	2024-May-17 15:20:23				Complete				Complete	None				Phone answered	${pullphone1}	Respondent reached, okay to do survey			6	KAMPALA	31	Yes	839	Yes			Yes	Yes	1
448125	2024-05-31	2024-05-31	1652	27.53333282470703	.4588888883590698242	448125	RWAMPARA	2	3	5	Yes	Yes			2024-May-31 16:43:34				Complete		Complete	None				Phone answered	${pullphone1}	Respondent reached, okay to do survey			6	RWAMPARA	37	Yes	297	Yes			No	No	0	2	0	0	1	0	0	0	0
202052	2024-05-15	2024-05-15	1164	19.39999961853027	.3233333230018615723	202052	KATAKWI	3	4	4	Yes	Yes				2024-May-15 08:53:37				Complete	Complete	Phone not reachable/ Phone Off				Phone answered	${pullphone2}	Respondent reached, okay to do survey			6	KATAKWI	30	Yes	57	No	Changed phone number		No	No	0	0	1	0	0	0	0	0	0
140120	2024-05-21	2024-05-21	2514	41.90000152587891	.6983333230018615723	140120	KAMPALA		1	5	Yes	Yes	2024-May-21 15:42:49				Complete				Complete	None				Phone answered	${pullphone1}	Respondent reached, okay to do survey			6	KAMPALA	42	Yes	615	Yes			Yes	Yes	1
437262	2024-05-24	2024-05-24	2447	40.78333282470703	.6797222495079040527	437262	RWAMPARA		1	5	Yes	Yes	2024-May-24 10:03:25				Complete				Complete	None				Phone answered	${pullphone1}	Respondent reached, okay to do survey			6	RWAMPARA	31	Yes	2256	Yes			Yes	Yes	0
129002	2024-05-17	2024-05-17	2012	33.53333282470703	.5588889122009277344	129002	KAMPALA		1	5	Yes	Yes	2024-May-17 10:12:05				Complete				Complete	None				Phone answered	${pullphone1}	Respondent reached, okay to do survey			6	KAMPALA	43	Yes	716	Yes			No	No	0	0	1	0	0	0	0	0	0
420077	2024-05-21	2024-05-21	2114	35.23333358764648	.5872222185134887695	420077	RWAMPARA	1	2	5	Yes	Yes		2024-May-21 11:40:22				Complete			Complete	Phone not reachable/ Phone Off				Phone answered	${pullphone1}	Respondent reached, okay to do survey			6	RWAMPARA	40	Yes	472	Yes			Yes	Yes	1
413006	2024-05-13	2024-05-13	1904	31.73333358764648	.5288888812065124512	413006	RWAMPARA		1	5	Yes	Yes	2024-May-13 15:19:59				Complete				Complete	None				Phone answered	${pullphone1}	Respondent reached, okay to do survey			6	RWAMPARA	27	Yes	468	Yes			Yes	Yes	1
431042	2024-05-22	2024-05-22	2206	36.76666641235352	.6127777695655822754	431042	RWAMPARA		1	5	Yes	Yes	2024-May-21 15:48:41				Complete				Complete	None				Phone answered	${pullphone1}	Respondent reached, okay to do survey			6	RWAMPARA	43	Yes	680	Yes			Yes	Yes	1
109058	2024-05-13	2024-05-13	2853	47.54999923706055	.7925000190734863281	109058	KAMPALA	1	2	5	Yes	Yes		2024-May-13 15:07:45				Complete			Complete	Respondent resheduled the interview				Phone answered	Other Specify	Respondent reached, okay to do survey			6	KAMPALA	22	Yes	2840	Yes			Yes	Yes	1
242062	2024-05-30	2024-05-30	1211	20.1833324432373	.3363888859748840332	242062	KATAKWI	3	4	4	Yes	Yes				2024-May-30 13:29:26				Complete	Complete	Phone not reachable/ Phone Off				Phone answered	Other Specify	Respondent reached, okay to do survey			6	KATAKWI	24	Yes	110	No	Lost SIM		No	No	0	0	1	0	0	0	0	0	0
230077	2024-05-21	2024-05-21	1400	23.33333396911621	.3888888955116271973	230077	KATAKWI	1	2	5	Yes	Yes		2024-May-21 14:03:45				Complete			Complete	No answer				Phone answered	${pullphone1}	Respondent reached, okay to do survey			6	KATAKWI	25	Yes	300	Yes			Yes	Yes	1
436123	2024-05-23	2024-05-23	2016	33.59999847412109	.560000002384185791	436123	RWAMPARA		1	5	Yes	Yes	2024-May-23 13:02:20				Complete				Complete	None				Phone answered	Other Specify	Respondent reached, okay to do survey			6	RWAMPARA	32	Yes	812	No	Lost SIM		Yes	Yes	1
249009	2024-05-17	2024-05-17	2816	46.93333435058594	.7822222113609313965	249009	KATAKWI		1	5	Yes	Yes	2024-May-17 14:30:55				Complete				Complete	None				Phone answered	${pullphone1}	Respondent reached, okay to do survey			6	KATAKWI	45	Yes	887	Yes			Yes	No	1	1	0	1	0	0	0	0	0
103053	2024-05-24	2024-05-24	1928	32.13333511352539	.5355555415153503418	103053	KAMPALA	1	2	5	Yes	Yes		2024-May-24 15:53:36				Complete			Complete	Phone number out of service				Phone answered	Other Specify	Respondent reached, okay to do survey			6	KAMPALA	31	Yes	229	No	Lost SIM		Yes	No	1	2	0	0	1	0	0	0	0
407008	2024-05-09	2024-05-09	1998	33.29999923706055	.555000007152557373	407008	RWAMPARA		1	5	Yes	Yes	2024-May-9 11:14:46				Complete				Complete	None				Phone answered	${pullphone1}	Respondent reached, okay to do survey			6	RWAMPARA	27	Yes	500	Yes			Yes	Yes	1
446029	2024-05-24	2024-05-24	1956	32.59999847412109	.5433333516120910645	446029	RWAMPARA	2	3	5	Yes	Yes			2024-May-24 09:43:20				Complete		Complete	Phone not reachable/ Phone Off				Phone answered	Other Specify	Respondent reached, okay to do survey			6	RWAMPARA	37	Yes	703	No	The phone owner moved		Yes	No	1	1	0	1	0	0	0	0	0
248059	2024-06-26	2024-06-26	1522	25.36666679382324	.4227777719497680664	248059	KATAKWI	5	6	5	Yes	Yes									Complete	Phone not reachable/ Phone Off	789892416			Phone answered	5	Respondent reached, okay to do survey			6	KATAKWI	49	Yes	332	No	Lost SIM		No	No	0	1	0	1	0	0	0	0	0
241039	2024-06-04	2024-06-04	2067	34.45000076293945	.5741666555404663086	241039	KATAKWI	3	4	4	Yes	Yes				2024-Jun-4 17:10:17				Complete	Complete	Phone not reachable/ Phone Off				Phone answered	Other Specify	Respondent reached, okay to do survey			6	KATAKWI	24	Yes	280	No	Lost SIM		Yes	Yes	1
449008	2024-05-14	2024-05-14	1621	27.01666641235352	.4502777755260467529	449008	RWAMPARA		1	5	Yes	Yes	2024-May-14 12:54:36				Complete				Complete	None				Phone answered	${pullphone1}	Respondent reached, okay to do survey			6	RWAMPARA	38	Yes	441	Yes			Yes	Yes	1
313008	2024-05-31	2024-05-31	1831	30.51666641235352	.5086110830307006836	313008	MADI OKOLLO	2	3	5	Yes	Yes			2024-May-31 19:45:41				Complete		Complete	Phone not reachable/ Phone Off				Phone answered	${pullphone2}	Respondent reached, okay to do survey			6	MADI OKOLLO	39	Yes	169	Yes			Yes	Yes	1
226010	2024-05-21	2024-05-21	1900	31.66666603088379	.5277777910232543945	226010	KATAKWI		1	5	Yes	Yes	2024-May-21 09:52:17				Complete				Complete	None				Phone answered	${pullphone2}	Respondent reached, okay to do survey			6	KATAKWI	45	Yes	398	No	Lost SIM		Yes	Yes	1
442099	2024-05-15	2024-05-15	1366	22.76666641235352	.3794444501399993896	442099	RWAMPARA	2	3	5	Yes	Yes			2024-May-15 10:56:41				Complete		Complete	Phone not reachable/ Phone Off				Phone answered	${pullphone1}	Respondent reached, okay to do survey			6	RWAMPARA	26	Yes	219	Yes			No	No	0	0	1	0	0	0	0	0	0
103088	2024-05-22	2024-05-22	2288	38.13333511352539	.635555565357208252	103088	KAMPALA		1	5	Yes	Yes	2024-May-22 12:51:50				Complete				Complete	None				Phone answered	${pullphone1}	Respondent reached, okay to do survey			6	KAMPALA	35	Yes	192	Yes			Yes	Yes	1
215033	2024-05-22	2024-05-22	3255	54.25	.9041666388511657715	215033	KATAKWI	2	3	5	Yes	Yes			2024-May-22 11:36:21				Complete		Complete	The child is admitted in the hospital but when they discharge her the husband will reach out				Phone answered	${pullphone2}	Respondent reached, okay to do survey			6	KATAKWI	25	Yes	698	Yes			Yes	Yes	1
104111	2024-05-08	2024-05-08	2980	49.66666793823242	.8277778029441833496	104111	KAMPALA		1	5	Yes	Yes	2024-May-8 12:35:27				Completed				Completed	None				Phone answered	${pullphone1}	Respondent reached, okay to do survey			6	KAMPALA	42	Yes	755	Yes			No	No	0	0	1	0	0	0	0	0	0
105112	2024-05-08	2024-05-08	3940	65.66666412353516	1.094444394111633301	105112	KAMPALA	1	2	5	Yes	Yes		2024-May-8 17:01:04				Completed			Completed	Rescheduled				Phone answered	${pullphone1}	Respondent reached, okay to do survey			6	KAMPALA	25	Yes	3382	Yes			Yes	Yes	1
122063	2024-05-15	2024-05-15	1996	33.26666641235352	.554444432258605957	122063	KAMPALA		1	5	Yes	Yes	2024-May-15 16:26:14				Complete				Complete	None				Phone answered	${pullphone1}	Respondent reached, okay to do survey			6	KAMPALA	29	Yes	277	Yes			Yes	Yes	1
421004	2024-06-14	2024-06-14	1791	29.85000038146973	.497500002384185791	421004	RWAMPARA	1	2	5	Yes	Yes		2024-Jun-14 12:46:45				Complete			Complete	Phone number out of service				Phone answered	Other Specify	Respondent reached, okay to do survey			6	RWAMPARA	29	Yes	568	No	Airtel number unverified		Yes	No	0	3	0	0	0	1	0	0	0
327009	2024-05-17	2024-05-17	2316	38.59999847412109	.6433333158493041992	327009	MADI OKOLLO	5	6	5	Yes	Yes									Complete	Network Issue				Phone answered	Other Specify	Respondent reached, okay to do survey			6	MADI OKOLLO	35	Yes	533	Yes			No	No	0	0	1	0	0	0	0	0	0
429064	2024-05-18	2024-05-18	1511	25.1833324432373	.4197222292423248291	429064	RWAMPARA		1	5	Yes	Yes	2024-May-18 15:04:19				Complete				Complete	None				Phone answered	${pullphone2}	Respondent reached, okay to do survey			6	RWAMPARA	21	Yes	294	No	Airtel number unverified		Yes	Yes	1
224022	2024-06-26	2024-06-26	1892	31.53333282470703	.5255555510520935059	224022	KATAKWI	8	9	5	Yes	Yes									Complete	Phone not reachable/ Phone Off	780162381			Phone answered	5	Respondent reached, okay to do survey			6	KATAKWI	19	Yes	337	No	Lost SIM		No	No	0	0	1	0	0	0	0	0	0
331001	2024-05-16	2024-05-16	2241	37.34999847412109	.622500002384185791	331001	MADI OKOLLO		1	5	Yes	Yes	2024-May-16 10:13:16				Complete				Complete	None				Phone answered	${pullphone2}	Respondent reached, okay to do survey			6	MADI OKOLLO	32	Yes	323	No	Lost SIM		Yes	Yes	1
130042	2024-05-17	2024-05-17	2262	37.70000076293945	.6283333301544189453	130042	KAMPALA		1	5	Yes	Yes	2024-May-17 14:21:06				Complete				Complete	None				Phone answered	${pullphone1}	Respondent reached, okay to do survey			6	KAMPALA	33	Yes	690	Yes			Yes	Yes	1
435057	2024-05-23	2024-05-23	3261	54.34999847412109	.9058333039283752441	435057	RWAMPARA	1	2	5	Yes	Yes						Complete			Complete	Answered but not by the respondent (Person knows the respondent)				Phone answered	${pullphone2}	Respondent reached, okay to do survey			6	RWAMPARA	34	Yes	1620	No	Lost SIM		Yes	Yes	1
141020	2024-05-15	2024-05-15	2036	33.93333435058594	.565555572509765625	141020	KAMPALA	1	2	5	Yes	Yes		2024-May-15 10:14:00				Complete			Complete	Respondent resheduled the interview				Phone answered	${pullphone1}	Respondent reached, okay to do survey			6	KAMPALA	20	Yes	465	Yes			Yes	Yes	1
447132	2024-05-28	2024-05-28	2124	35.40000152587891	.5899999737739562988	447132	RWAMPARA	6	7	5	Yes	Yes									Complete	Phone not reachable/ Phone Off				Phone answered	Other Specify	Respondent reached, okay to do survey			6	RWAMPARA	22	Yes	2016	No	Other	l moved to another place and l no longer that phone	Yes	Yes	1
235017	2024-05-15	2024-05-15	1309	21.8166675567627	.3636111021041870117	235017	KATAKWI	2	3	5	Yes	Yes			2024-May-15 14:00:57				Complete		Complete	Phone not reachable/ Phone Off				Phone answered	${pullphone1}	Respondent reached, okay to do survey			6	KATAKWI	25	Yes	60	Yes			Yes	Yes	0
141043	2024-05-16	2024-05-16	1342	22.36666679382324	.372777789831161499	141043	KAMPALA		1	5	Yes	Yes	2024-May-15 17:19:05				Complete				Complete	None				Phone answered	${pullphone1}	Respondent reached, okay to do survey			6	KAMPALA	36	Yes	207	Yes			No	No	0	0 1 2	1	1	1	0	0	0	0
408129	2024-05-09	2024-05-09	2065	34.41666793823242	.573611140251159668	408129	RWAMPARA		1	5	Yes	Yes	2024-May-9 15:59:50				Complete				Complete	None				Phone answered	${pullphone1}	Respondent reached, okay to do survey			6	RWAMPARA	28	Yes	241	Yes			Yes	Yes	1
422093	2024-05-18	2024-05-18	2561	42.68333435058594	.7113888859748840332	422093	RWAMPARA		1	5	Yes	Yes	2024-May-18 14:57:35				Complete				Complete	None				Phone answered	${pullphone1}	Respondent reached, okay to do survey			6	RWAMPARA	27	Yes	718	Yes			Yes	Yes	1
424140	2024-05-21	2024-05-21	1754	29.23333358764648	.4872222244739532471	424140	RWAMPARA		1	5	Yes	Yes	2024-May-21 10:23:14				Complete				Complete	None				Phone answered	${pullphone2}	Respondent reached, okay to do survey			6	RWAMPARA	41	Yes	607	No	Lost SIM		Yes	Yes	0
416026	2024-05-16	2024-05-16	2000	33.33333206176758	.5555555820465087891	416026	RWAMPARA		1	5	Yes	Yes	2024-May-16 12:27:34				Complete				Complete	None				Phone answered	${pullphone1}	Respondent reached, okay to do survey			6	RWAMPARA	45	Yes	234	Yes			Yes	Yes	0
419172	2024-05-27	2024-05-27	2151	35.84999847412109	.5975000262260437012	419172	RWAMPARA	1	2	5	Yes	Yes		2024-May-27 12:18:52				Complete			Complete	Phone not reachable/ Phone Off				Phone answered	${pullphone1}	Respondent reached, okay to do survey			6	RWAMPARA	19	Yes	733	Yes			Yes	Yes	0
448137	2024-06-05	2024-06-05	1619	26.98333358764648	.4497222304344177246	448137	RWAMPARA	4	5	5	Yes	Yes									Complete	Answered but not by the respondent (Person knows the respondent)				Phone answered	Other Specify	Respondent reached, okay to do survey			6	RWAMPARA	36	Yes	411	No	Lost SIM		No	No	0	0	1	0	0	0	0	0	0
118128	2024-05-11	2024-05-11	2178	36.29999923706055	.6050000190734863281	118128	KAMPALA		1	5	Yes	Yes	2024-May-11 13:23:38				Complete				Complete	None				Phone answered	${pullphone1}	Respondent reached, okay to do survey			6	KAMPALA	44	Yes	234	Yes			Yes	Yes	1
420069	2024-05-25	2024-05-25	1716	28.60000038146973	.4766666591167449951	420069	RWAMPARA	2	3	5	Yes	Yes			2024-May-25 15:29:19				Complete		Complete	Phone not reachable/ Phone Off				Phone answered	${pullphone1}	Respondent reached, okay to do survey			6	RWAMPARA	38	Yes	344	Yes			Yes	Yes	1
102007	2024-05-21	2024-05-21	2404	40.06666564941406	.6677777767181396484	102007	KAMPALA		1	5	Yes	Yes	2024-May-21 17:42:50				Complete				Complete	None				Phone answered	${pullphone2}	Respondent reached, okay to do survey			6	KAMPALA	27	Yes	522	No	Gave SIM to someone else		Yes	Yes	1
214036	2024-06-06	2024-06-06	3209	53.48333358764648	.8913888931274414063	214036	KATAKWI	7	8	5	Yes	Yes									Complete	Phone not reachable/ Phone Off				Phone answered	${pullphone2}	Respondent reached, okay to do survey			6	KATAKWI	30	Yes	583	Yes			Yes	Yes	0
231191	2024-06-25	2024-06-25	1499	24.98333358764648	.4163888990879058838	231191	KATAKWI	3	4	4	Yes	Yes				2024-Jun-25 11:15:06				Complete	Complete	Phone not reachable/ Phone Off				Phone answered	Other Specify	Respondent reached, okay to do survey			6	KATAKWI	29	Yes	432	No	Airtel number shut off		No	No	0	0	1	0	0	0	0	0	0
118113	2024-06-20	2024-06-20	2139	35.65000152587891	.5941666960716247559	118113	KAMPALA	14	15	5	Yes	Yes									Complete	Network Issue				Phone answered	Other Specify	Respondent reached, okay to do survey			6	KAMPALA	20	Yes	1721	No	The phone owner moved		Yes	No	0	2	0	0	1	0	0	0	0
403109	2024-07-04	2024-07-04	1636	27.26666641235352	.4544444382190704346	403109	RWAMPARA	6	7	5	Yes	Yes									Complete	Phone number out of service	706091196	703230988		Phone answered	${pullphone2}	Respondent reached, okay to do survey			6	RWAMPARA	29	Yes	95	Yes			Yes	Yes	0
431084	2024-05-22	2024-05-22	1869	31.14999961853027	.5191666483879089355	431084	RWAMPARA		1	5	Yes	Yes	2024-May-22 14:28:52				Complete				Complete	None				Phone answered	${pullphone1}	Respondent reached, okay to do survey			6	RWAMPARA	43	Yes	246	Yes			Yes	Yes	0
120037	2024-05-13	2024-05-13	1765	29.41666603088379	.4902777671813964844	120037	KAMPALA		1	5	Yes	Yes	2024-May-13 11:29:24				Complete				Complete	None				Phone answered	${pullphone1}	Respondent reached, okay to do survey			6	KAMPALA	39	Yes	600	Yes			Yes	Yes	1
430128	2024-06-15	2024-06-15	1615	26.91666603088379	.4486111104488372803	430128	RWAMPARA	2	3	5	Yes	Yes			2024-Jun-15 14:06:44				Complete		Complete	Phone not reachable/ Phone Off				Phone answered	Other Specify	Respondent reached, okay to do survey			6	RWAMPARA	31	Yes	1542	Yes			Yes	No	0	2	0	0	1	0	0	0	0
416003	2024-05-15	2024-05-15	2514	41.90000152587891	.6983333230018615723	416003	RWAMPARA		1	5	Yes	Yes	2024-May-15 16:05:03				Complete				Complete	None				Phone answered	${pullphone1}	Respondent reached, okay to do survey			6	RWAMPARA	35	Yes	296	Yes			Yes	Yes	1
348005	2024-06-10	2024-06-10	1256	20.9333324432373	.3488888740539550781	348005	MADI OKOLLO	2	3	5	Yes	Yes			2024-Jun-10 14:50:35				Complete		Complete	Phone not reachable/ Phone Off				Phone answered	${pullphone2}	Respondent reached, okay to do survey			6	MADI OKOLLO	49	Yes	197	No	Lost SIM		Yes	No	1	4	0	0	0	0	1	0	0
218019	2024-05-14	2024-05-14	1509	25.14999961853027	.4191666543483734131	218019	KATAKWI		1	5	Yes	Yes	2024-May-14 12:31:40				Complete				Complete	None				Phone answered	${pullphone2}	Respondent reached, okay to do survey			6	KATAKWI	40	Yes	416	No	Lost SIM		Yes	Yes	1
445009	2024-05-29	2024-05-29	2772	46.20000076293945	.7699999809265136719	445009	RWAMPARA	3	4	4	Yes	Yes				2024-May-29 10:21:04				Complete	Complete	No answer				Phone answered	Other Specify	Respondent reached, okay to do survey			6	RWAMPARA	24	Yes	1143	No	Lost SIM		Yes	Yes	1
108015	2024-05-11	2024-05-11	1495	24.91666603088379	.4152777791023254395	108015	KAMPALA		1	5	Yes	Yes	2024-May-11 11:28:39				Complete				Complete	None				Phone answered	${pullphone1}	Respondent reached, okay to do survey			6			Yes	347	Yes			No	No	1	0	1	0	0	0	0	0	0
244029	2024-06-08	2024-06-08	2268	37.79999923706055	.629999995231628418	244029	KATAKWI	6	7	5	Yes	Yes									Complete	Phone not reachable/ Phone Off				Phone answered	Other Specify	Respondent reached, okay to do survey			6	KATAKWI	34	Yes	709	Yes			No	No	0	0 1	1	1	0	0	0	0	0
107066	2024-05-09	2024-05-09	1803	30.04999923706055	.5008333325386047363	107066	KAMPALA		1	5	Yes	Yes	2024-May-9 16:44:21				Complete				Complete	None				Phone answered	${pullphone1}	Respondent reached, okay to do survey			6	KAMPALA	28	Yes	424	No	Lost SIM		Yes	No	0	0 1	1	1	0	0	0	0	0
428076	2024-06-05	2024-06-05	1987	33.11666488647461	.551944434642791748	428076	RWAMPARA	4	5	5	Yes	Yes									Complete	Phone not reachable/ Phone Off				Phone answered	Other Specify	Respondent reached, okay to do survey			6	RWAMPARA	34	Yes	594	No	Airtel number shut off		Yes	Yes	1
232003	2024-05-13	2024-05-13	2579	42.98333358764648	.7163888812065124512	232003	KATAKWI		1	5	Yes	Yes	2024-May-13 16:26:25				Complete				Complete	None				Phone answered	${pullphone2}	Respondent reached, okay to do survey			6	KATAKWI	24	Yes	2523	No	Lost SIM		Yes	No	0	3 4	0	0	0	1	1	0	0
426136	2024-05-24	2024-05-24	1865	31.08333396911621	.5180555582046508789	426136	RWAMPARA		1	5	Yes	Yes	2024-May-24 14:13:33				Complete				Complete	None				Phone answered	${pullphone2}	Respondent reached, okay to do survey			6	RWAMPARA	24	Yes	337	No	Lost SIM		Yes	Yes	1
227071	2024-05-22	2024-05-22	1431	23.85000038146973	.3975000083446502686	227071	KATAKWI	3	4	4	Yes	Yes				2024-May-22 13:47:19				Complete	Complete	Phone not reachable/ Phone Off				Phone answered	${pullphone1}	Respondent reached, okay to do survey			6	KATAKWI	44	Yes	250	Yes			No	No	0	0	1	0	0	0	0	0	0
150053	2024-05-20	2024-05-20	1872	31.20000076293945	.5199999809265136719	150053	KAMPALA		1	5	Yes	Yes	2024-May-20 12:12:08				Complete				Complete	None				Phone answered	${pullphone1}	Respondent reached, okay to do survey			6	KAMPALA	38	Yes	391	Yes			No	No	0	0 1 2	1	1	1	0	0	0	0
320011	2024-05-11	2024-05-11	2029	33.81666564941406	.5636110901832580566	320011	MADI OKOLLO		1	5	Yes	Yes	2024-May-11 15:04:11				Completed				Completed	None				Phone answered	${pullphone2}	Respondent reached, okay to do survey			6	MADI OKOLLO	30	Yes	227	No	Airtel number shut off		Yes	Yes	1
425121	2024-05-18	2024-05-18	2517	41.95000076293945	.6991666555404663086	425121	RWAMPARA		1	5	Yes	Yes	2024-May-18 15:51:13				Complete				Complete	None				Phone answered	${pullphone1}	Respondent reached, okay to do survey			6	RWAMPARA	27	Yes	641	Yes			Yes	Yes	1
307006	2024-06-19	2024-06-19	1054	17.5666675567627	.2927777767181396484	307006	MADI OKOLLO	10	11	5	Yes	Yes									Complete	Phone not reachable/ Phone Off				Phone answered	Other Specify	Respondent reached, okay to do survey			6	MADI OKOLLO	20	Yes	192	No	Lost SIM		Yes	Yes	0
433070	2024-05-22	2024-05-22	1933	32.21666717529297	.5369444489479064941	433070	RWAMPARA		1	5	Yes	Yes	2024-May-22 10:06:48				Complete				Complete	None				Phone answered	${pullphone1}	Respondent reached, okay to do survey			6	RWAMPARA	39	Yes	415	Yes			Yes	Yes	1
138097	2024-05-21	2024-05-21	2024	33.73333358764648	.5622222423553466797	138097	KAMPALA		1	5	Yes	Yes	2024-May-21 14:09:46				Complete				Complete	None				Phone answered	${pullphone1}	Respondent reached, okay to do survey			6	KAMPALA	37	Yes	1638	Yes			Yes	Yes	1
139122	2024-05-22	2024-05-22	1912	31.86666679382324	.5311111211776733398	139122	KAMPALA		1	5	Yes	Yes	2024-May-22 10:55:53				Complete				Complete	None				Phone answered	Other Specify	Respondent reached, okay to do survey			6	KAMPALA	33	Yes	558	No	Airtel number unverified		No	No	0	0 1 2	1	1	1	0	0	0	0
244092	2024-05-31	2024-05-31	1932	32.20000076293945	.5366666913032531738	244092	KATAKWI	5	6	5	Yes	Yes									Complete	Phone not reachable/ Phone Off				Phone answered	Other Specify	Respondent reached, okay to do survey			6	KATAKWI	50	Yes	724	No	Lost SIM		No	No	0	0	1	0	0	0	0	0	0
247027	2024-05-21	2024-05-21	1676	27.9333324432373	.4655555486679077148	247027	KATAKWI		1	5	Yes	Yes	2024-May-21 08:16:22				Complete				Complete	None				Phone answered	${pullphone1}	Respondent reached, okay to do survey			6	KATAKWI	48	Yes	713	Yes			Yes	Yes	0
202030	2024-05-20	2024-05-20	940	15.66666698455811	.2611111104488372803	202030	KATAKWI	6	7	5	Yes	Yes									Complete	Phone not reachable/ Phone Off				Phone answered	${pullphone1}	Respondent reached, okay to do survey			6	KATAKWI	39	Yes	223	No	Lost SIM		No	No	1	4	0	0	0	0	1	0	0
132121	2024-05-20	2024-05-20	2516	41.93333435058594	.6988888978958129883	132121	KAMPALA		1	5	Yes	Yes	2024-May-20 14:30:09				Complete				Complete	None				Phone answered	${pullphone1}	Respondent reached, okay to do survey			6	KAMPALA	45	Yes	474	Yes			Yes	No	0	0	1	0	0	0	0	0	0
439007	2024-05-23	2024-05-23	1987	33.11666488647461	.551944434642791748	439007	RWAMPARA		1	5	Yes	Yes	2024-May-23 13:19:01				Complete				Complete	None				Phone answered	${pullphone1}	Respondent reached, okay to do survey			6	RWAMPARA	43	Yes	379	Yes			Yes	No	0	0 1 2	1	1	1	0	0	0	0
220018	2024-05-21	2024-05-21	2500	41.66666793823242	.6944444179534912109	220018	KATAKWI	6	7	5	Yes	Yes									Complete	Phone not reachable/ Phone Off				Phone answered	Other Specify	Respondent reached, okay to do survey			6	KATAKWI	32	Yes	705	No	Other	The card was broken	Yes	Yes	0
133083	2024-05-18	2024-05-18	1926	32.09999847412109	.5350000262260437012	133083	KAMPALA		1	5	Yes	Yes	2024-May-18 14:32:37				Complete				Complete	None				Phone answered	${pullphone1}	Respondent reached, okay to do survey			6	KAMPALA	38	Yes	597	Yes			Yes	Yes	1
142079	2024-05-16	2024-05-16	2052	34.20000076293945	.569999992847442627	142079	KAMPALA		1	5	Yes	Yes	2024-May-16 09:24:05				Complete				Complete	None				Phone answered	${pullphone1}	Respondent reached, okay to do survey			6	KAMPALA	22	Yes	564	Yes			Yes	No	0	6	0	0	0	0	0	0	1
108072	2024-06-06	2024-06-06	2433	40.54999923706055	.6758333444595336914	108072	KAMPALA	4	5	5	Yes	Yes									Complete	Phone not reachable/ Phone Off				Phone answered	${pullphone1}	Respondent reached, okay to do survey			6	KAMPALA	38	Yes	1768	No	Phone owner doesn't give me access anymore		No	No	0	0	1	0	0	0	0	0	0
125109	2024-06-05	2024-06-05	2054	34.23333358764648	.570555567741394043	125109	KAMPALA	4	5	5	Yes	Yes									Complete	Phone number out of service				Phone answered	Other Specify	Respondent reached, okay to do survey			6	KAMPALA	24	Yes	397	No	Lost SIM		Yes	Yes	1
444045	2024-05-16	2024-05-16	1680	28	.4666666686534881592	444045	RWAMPARA		1	5	Yes	Yes	2024-May-16 12:29:15				Complete				Complete	None				Phone answered	${pullphone2}	Respondent reached, okay to do survey			6	RWAMPARA	48	Yes	582	No	Lost SIM		Yes	No	0	1	0	1	0	0	0	0	0
416058	2024-05-18	2024-05-18	2294	38.23333358764648	.6372222304344177246	416058	RWAMPARA		1	5	Yes	Yes	2024-May-18 09:48:25				Complete				Complete	None				Phone answered	${pullphone1}	Respondent reached, okay to do survey			6	RWAMPARA	26	Yes	233	Yes			Yes	Yes	1
441091	2024-05-11	2024-05-11	1578	26.29999923706055	.4383333325386047363	441091	RWAMPARA		1	5	Yes	Yes	2024-May-11 10:57:11				Complete				Complete	None				Phone answered	${pullphone1}	Respondent reached, okay to do survey			6	RWAMPARA	22	Yes	768	Yes			Yes	Yes	1
148011	2024-05-22	2024-05-22	1461	24.35000038146973	.4058333337306976318	148011	KAMPALA	1	2	5	Yes	Yes		2024-May-22 10:54:00				Complete			Complete	No answer				Phone answered	${pullphone1}	Respondent reached, okay to do survey			6	KAMPALA	45	Yes	167	Yes			Yes	No	1	2	0	0	1	0	0	0	0
430044	2024-05-21	2024-05-21	2756	45.93333435058594	.7655555605888366699	430044	RWAMPARA		1	5	Yes	Yes	2024-May-21 15:16:39				Complete				Complete	None				Phone answered	${pullphone1}	Respondent reached, okay to do survey			6	RWAMPARA	32	Yes	761	Yes			Yes	Yes	1
146066	2024-05-17	2024-05-17	2165	36.08333206176758	.6013888716697692871	146066	KAMPALA		1	5	Yes	Yes	2024-May-17 13:31:10				Complete				Complete	None				Phone answered	${pullphone1}	Respondent reached, okay to do survey			6	KAMPALA	32	Yes	632	Yes			No	No	0	0 1 2	1	1	1	0	0	0	0
122028	2024-05-18	2024-05-18	1790	29.83333396911621	.497222214937210083	122028	KAMPALA		1	5	Yes	Yes	2024-May-14 10:12:53				Complete				Complete	None				Phone answered	${pullphone1}	Respondent reached, okay to do survey			6	KAMPALA	27	Yes	500	Yes			No	No	0	0 1 2	1	1	1	0	0	0	0
115061	2024-06-01	2024-06-01	2128	35.46666717529297	.5911111235618591309	115061	KAMPALA	5	6	5	Yes	Yes									Complete	Phone not reachable/ Phone Off				Phone answered	Other Specify	Respondent reached, okay to do survey			6	KAMPALA	24	Yes	1859	No	Lost SIM		Yes	Yes	1
424042	2024-05-22	2024-05-22	2581	43.01666641235352	.7169444561004638672	424042	RWAMPARA		1	5	Yes	Yes	2024-May-22 10:55:09				Complete				Complete	None				Phone answered	${pullphone1}	Respondent reached, okay to do survey			6	RWAMPARA	44	Yes	1076	Yes			Yes	Yes	1
137119	2024-05-25	2024-05-25	2196	36.59999847412109	.6100000143051147461	137119	KAMPALA	2	3	5	Yes	Yes			2024-May-25 10:00:58				Complete		Complete	No answer				Phone answered	${pullphone1}	Respondent reached, okay to do survey			6	KAMPALA	39	Yes	1901	Yes			No	No	0	0	1	0	0	0	0	0	0
132057	2024-05-22	2024-05-22	1553	25.88333320617676	.4313888847827911377	132057	KAMPALA	1	2	5	Yes	Yes						Complete			Complete	No answer				Phone answered	${pullphone1}	Respondent reached, okay to do survey			6	KAMPALA	35	Yes	1542	Yes			No	No	0	0	1	0	0	0	0	0	0
422055	2024-06-10	2024-06-10	1902	31.70000076293945	.5283333063125610352	422055	RWAMPARA	1	2	5	Yes	Yes		2024-Jun-10 14:32:55				Complete			Complete	Phone not reachable/ Phone Off				Phone answered	Other Specify	Respondent reached, okay to do survey			6	RWAMPARA	26	Yes	599	No	Lost SIM		Yes	No	0	-66	0	0	0	0	0	0	0
330023	2024-07-02	2024-07-02	1633	27.21666717529297	.4536111056804656982	330023	MADI OKOLLO	11	12	5	Yes	Yes									Complete	Answered but not by the respondent (Person doesn’t know the respondent)				Phone answered	Other Specify	Respondent reached, okay to do survey			6	MADI OKOLLO	26	Yes	209	No	Lost SIM		Yes	Yes	1
445078	2024-05-13	2024-05-13	1167	19.45000076293945	.3241666555404663086	445078	RWAMPARA		1	5	Yes	Yes	2024-May-13 17:12:04				Complete				Complete	None				Phone answered	${pullphone1}	Respondent reached, okay to do survey			6	RWAMPARA	48	Yes	128	Yes			Yes	Yes	1
237063	2024-05-24	2024-05-24	2109	35.15000152587891	.5858333110809326172	237063	KATAKWI	2	3	5	Yes	Yes			2024-May-24 14:22:19				Complete		Complete	Phone not reachable/ Phone Off				Phone answered	Other Specify	Respondent reached, okay to do survey			6	KATAKWI	27	Yes	388	Yes			Yes	Yes	1
406032	2024-05-09	2024-05-09	2155	35.91666793823242	.5986111164093017578	406032	RWAMPARA		1	5	Yes	Yes	2024-May-9 13:00:19				Complete				Complete	None				Phone answered	${pullphone2}	Respondent reached, okay to do survey			6	RWAMPARA	30	Yes	252	No	Airtel number shut off		Yes	Yes	0
329009	2024-05-23	2024-05-23	1926	32.09999847412109	.5350000262260437012	329009	MADI OKOLLO	10	11	5	Yes	Yes									Complete	Phone not reachable/ Phone Off				Phone answered	Other Specify	Respondent reached, okay to do survey			6	MADI OKOLLO	28	Yes	482	No	Lost SIM		Yes	No	0	4 5	0	0	0	0	1	1	0
144055	2024-05-17	2024-05-17	2460	41	.6833333373069763184	144055	KAMPALA		1	5	Yes	Yes	2024-May-17 13:55:16				Complete				Complete	None				Phone answered	${pullphone1}	Respondent reached, okay to do survey			6	KAMPALA	47	Yes	506	Yes			Yes	Yes	1
303005	2024-05-24	2024-05-24	3696	61.59999847412109	1.026666641235351563	303005	MADI OKOLLO	2	3	5	Yes	Yes			2024-May-24 11:04:23				Complete		Complete	Phone not reachable/ Phone Off				Phone answered	Other Specify	Respondent reached, okay to do survey			6	MADI OKOLLO	25	Yes	3367	No	Lost SIM		Yes	Yes	1
140051	2024-05-23	2024-05-23	1631	27.1833324432373	.4530555605888366699	140051	KAMPALA		1	5	Yes	Yes	2024-May-23 15:39:46				Complete				Complete	None				Phone answered	${pullphone1}	Respondent reached, okay to do survey			6	KAMPALA	39	Yes	217	Yes			Yes	Yes	1
236009	2024-05-15	2024-05-15	1988	33.13333511352539	.5522222518920898438	236009	KATAKWI		1	5	Yes	Yes	2024-May-15 14:06:21				Complete				Complete	None				Phone answered	${pullphone1}	Respondent reached, okay to do survey			6	KATAKWI	19	Yes	499	Yes			Yes	No	1	4	0	0	0	0	1	0	0
213039	2024-05-13	2024-05-13	1981	33.01666641235352	.5502777695655822754	213039	KATAKWI		1	5	Yes	Yes	2024-May-13 11:39:50				Complete				Complete	None				Phone answered	Other Specify	Respondent reached, okay to do survey			6	KATAKWI	30	Yes	429	Yes			Yes	Yes	1
116039	2024-05-13	2024-05-13	2145	35.75	.5958333611488342285	116039	KAMPALA		1	5	Yes	Yes	2024-May-13 14:27:09				Complete				Complete	None				Phone answered	${pullphone1}	Respondent reached, okay to do survey			6	KAMPALA	25	Yes	401	Yes			Yes	Yes	1
421110	2024-05-29	2024-05-29	2017	33.61666488647461	.5602777600288391113	421110	RWAMPARA	2	3	5	Yes	Yes			2024-May-29 10:49:51				Complete		Complete	Phone not reachable/ Phone Off				Phone answered	${pullphone1}	Respondent reached, okay to do survey			6	RWAMPARA	24	Yes	506	Yes			Yes	Yes	1
407038	2024-05-28	2024-05-28	2344	39.06666564941406	.6511111259460449219	407038	RWAMPARA	4	5	5	Yes	Yes									Complete	Answered but not by the respondent (Person knows the respondent)				Phone answered	${pullphone3}	Respondent reached, okay to do survey			6	RWAMPARA	24	Yes	482	Yes			Yes	Yes	1
442103	2024-06-04	2024-06-04	1850	30.83333396911621	.5138888955116271973	442103	RWAMPARA	7	8	5	Yes	Yes									Complete	Phone not reachable/ Phone Off				Phone answered	Other Specify	Respondent reached, okay to do survey			6	RWAMPARA	49	Yes	532	No	Lost SIM		Yes	Yes	1
135049	2024-05-23	2024-05-23	1977	32.95000076293945	.5491666793823242188	135049	KAMPALA	1	2	5	Yes	Yes		2024-May-23 10:33:50				Complete			Complete	Answered but not by the respondent (Person knows the respondent)				Phone answered	${pullphone3}	Respondent reached, okay to do survey			6	KAMPALA	23	Yes	410	No	Airtel number unverified		Yes	Yes	0
327017	2024-05-11	2024-05-11	2157	35.95000076293945	.5991666913032531738	327017	MADI OKOLLO	1	2	5	Yes	Yes		2024-May-11 11:43:55				Complete			Complete	Phone not reachable/ Phone Off				Phone answered	${pullphone2}	Respondent reached, okay to do survey			6	MADI OKOLLO	43	Yes	236	No	Lost SIM		Yes	Yes	1
401086	2024-05-13	2024-05-13	2271	37.84999847412109	.6308333277702331543	401086	RWAMPARA	1	2	5	Yes	Yes		2024-May-13 10:48:28				Complete			Complete	Answered but not by the respondent (Person knows the respondent)				Phone answered	${pullphone1}	Respondent reached, okay to do survey			6	RWAMPARA	29	Yes	612	Yes			Yes	Yes	1
226049	2024-06-29	2024-06-29	2075	34.58333206176758	.5763888955116271973	226049	KATAKWI	6	7	5	Yes	Yes									Complete	Phone not reachable/ Phone Off				Phone answered	Other Specify	Respondent reached, okay to do survey			6	KATAKWI	30	Yes	489	No	Lost SIM		Yes	Yes	1
406042	2024-05-09	2024-05-09	1735	28.91666603088379	.4819444417953491211	406042	RWAMPARA		1	5	Yes	Yes	2024-May-9 14:51:21				Complete				Complete	None				Phone answered	${pullphone1}	Respondent reached, okay to do survey			6	RWAMPARA	34	Yes	219	Yes			No	No	0	0	1	0	0	0	0	0	0
428070	2024-05-20	2024-05-20	2960	49.33333206176758	.8222222328186035156	428070	RWAMPARA		1	5	Yes	Yes	2024-May-20 09:51:39				Complete				Complete	None				Phone answered	${pullphone1}	Respondent reached, okay to do survey			6	RWAMPARA	25	Yes	1479	Yes			Yes	Yes	1
309009	2024-06-06	2024-06-06	1863	31.04999923706055	.5174999833106994629	309009	MADI OKOLLO	5	6	5	Yes	Yes									Complete	Phone not reachable/ Phone Off				Phone answered	Other Specify	Respondent reached, okay to do survey			6	MADI OKOLLO	32	Yes	1835	No	Airtel number shut off		Yes	No	0	0 1 2	1	1	1	0	0	0	0
140060	2024-05-23	2024-05-23	1903	31.71666717529297	.5286111235618591309	140060	KAMPALA		1	5	Yes	Yes	2024-May-23 13:12:23				Complete				Complete	None				Phone answered	${pullphone2}	Respondent reached, okay to do survey			6	KAMPALA	42	Yes	108	Yes			Yes	No	0	2	0	0	1	0	0	0	0
114125	2024-05-22	2024-05-22	1524	25.39999961853027	.4233333468437194824	114125	KAMPALA	3	4	4	Yes	Yes				2024-May-22 12:15:13				Complete	Complete	No answer				Phone answered	${pullphone1}	Respondent reached, okay to do survey			6	KAMPALA	26	Yes	190	No	Changed phone number		No	No	0	0	1	0	0	0	0	0	0
141057	2024-05-16	2024-05-16	1418	23.63333320617676	.3938888907432556152	141057	KAMPALA		1	5	Yes	Yes	2024-May-16 09:56:30				Complete				Complete	None				Phone answered	${pullphone1}	Respondent reached, okay to do survey			6	KAMPALA	38	Yes	225	Yes			Yes	No	0	2	0	0	1	0	0	0	0
216019	2024-06-26	2024-06-26	2062	34.36666488647461	.5727777481079101563	216019	KATAKWI	7	8	5	Yes	Yes									Complete	Phone not reachable/ Phone Off	766723024			Phone answered	5	Respondent reached, okay to do survey			6	KATAKWI	29	Yes	596	No	Lost SIM		Yes	Yes	1
438076	2024-05-24	2024-05-24	1316	21.9333324432373	.3655555546283721924	438076	RWAMPARA		1	5	Yes	Yes	2024-May-24 10:49:45				Complete				Complete	None				Phone answered	Other Specify	Respondent reached, okay to do survey			6	RWAMPARA	25	Yes	402	No	Lost SIM		Yes	No	0	6	0	0	0	0	0	0	1
121110	2024-05-24	2024-05-24	1777	29.61666679382324	.4936110973358154297	121110	KAMPALA	6	7	5	Yes	Yes									Complete	Phone not reachable/ Phone Off				Phone answered	${pullphone1}	Respondent reached, okay to do survey			6	KAMPALA	29	Yes	488	Yes			No	No	0	0 1	1	1	0	0	0	0	0
104064	2024-05-08	2024-05-08	2438	40.63333511352539	.6772222518920898438	104064	KAMPALA		1	5	Yes	Yes	2024-May-8 12:33:44				Completed				Completed	None				Phone answered	${pullphone1}	Respondent reached, okay to do survey			6	KAMPALA	30	Yes	399	Yes			Yes	Yes	1
202035	2024-05-20	2024-05-20	2559	42.65000152587891	.7108333110809326172	202035	KATAKWI	5	6	5	Yes	Yes									Complete	No answer				Phone answered	${pullphone2}	Respondent reached, okay to do survey			6	KATAKWI	31	Yes	745	Yes			Yes	Yes	1
125074	2024-05-15	2024-05-15	2179	36.31666564941406	.6052777767181396484	125074	KAMPALA		1	5	Yes	Yes	2024-May-15 09:55:24				Complete				Complete	None				Phone answered	${pullphone1}	Respondent reached, okay to do survey			6	KAMPALA	44	Yes	2077	Yes			No	No	0	0	1	0	0	0	0	0	0
233050	2024-05-16	2024-05-16	2323	38.71666717529297	.6452777981758117676	233050	KATAKWI		1	5	Yes	Yes	2024-May-16 09:52:03				Complete				Complete	None				Phone answered	${pullphone1}	Respondent reached, okay to do survey			6	KATAKWI	21	Yes	541	Yes			Yes	Yes	1
214001	2024-05-17	2024-05-17	2095	34.91666793823242	.5819444656372070313	214001	KATAKWI	1	2	5	Yes	Yes		2024-May-17 11:39:26				Complete			Complete	Phone not reachable/ Phone Off				Phone answered	${pullphone3}	Respondent reached, okay to do survey			6	KATAKWI	23	Yes	763	Yes			No	No	0	0	1	0	0	0	0	0	0
323004	2024-05-15	2024-05-15	2913	48.54999923706055	.8091666698455810547	323004	MADI OKOLLO	1	2	5	Yes	Yes		2024-May-15 15:00:49				Complete			Complete	Answered but not by the respondent (Person knows the respondent)				Phone answered	${pullphone2}	Respondent reached, okay to do survey			6	MADI OKOLLO	25	Yes	2631	Yes			Yes	Yes	1
250006	2024-06-17	2024-06-17	2123	35.38333511352539	.5897222161293029785	250006	KATAKWI	6	7	5	Yes	Yes									Complete	Phone not reachable/ Phone Off				Phone answered	Other Specify	Respondent reached, okay to do survey			6	KATAKWI	28	Yes	585	No	Airtel number shut off		No	No	0	0 -66	1	0	0	0	0	0	0
144040	2024-05-17	2024-05-17	1726	28.76666641235352	.4794444441795349121	144040	KAMPALA		1	5	Yes	Yes	2024-May-17 10:14:33				Complete				Complete	None				Phone answered	${pullphone1}	Respondent reached, okay to do survey			6	KAMPALA	29	Yes	431	Yes			Yes	No	0	8	0	0	0	0	0	0	0
444021	2024-05-20	2024-05-20	2059	34.31666564941406	.5719444155693054199	444021	RWAMPARA	3	4	4	Yes	Yes				2024-May-20 10:51:02				Complete	Complete	Phone not reachable/ Phone Off				Phone answered	${pullphone1}	Respondent reached, okay to do survey			6	RWAMPARA	35	Yes	1867	Yes			Yes	No	1	2	0	0	1	0	0	0	0
147116	2024-05-17	2024-05-17	2242	37.36666488647461	.6227777600288391113	147116	KAMPALA		1	5	Yes	Yes	2024-May-17 12:09:02				Complete				Complete	None				Phone answered	${pullphone1}	Respondent reached, okay to do survey			6	KAMPALA	23	Yes	859	Yes			Yes	Yes	1
109024	2024-05-14	2024-05-14	1059	17.64999961853027	.2941666543483734131	109024	KAMPALA	2	3	5	Yes	Yes			2024-May-14 16:11:55				Complete		Complete	Respondent resheduled the interview				Phone answered	${pullphone1}	Respondent reached, okay to do survey			6	KAMPALA	35	Yes	1020	Yes			No	No	0	0	1	0	0	0	0	0	0
144084	2024-05-15	2024-05-15	1752	29.20000076293945	.4866666793823242188	144084	KAMPALA		1	5	Yes	Yes	2024-May-15 15:08:11				Complete				Complete	None				Phone answered	${pullphone1}	Respondent reached, okay to do survey			6	KAMPALA	29	Yes	1406	Yes			Yes	No	1	2	0	0	1	0	0	0	0
137043	2024-05-27	2024-05-27	1877	31.28333282470703	.5213888883590698242	137043	KAMPALA	1	2	5	Yes	Yes		2024-May-27 12:01:53				Complete			Complete	No answer				Phone answered	${pullphone2}	Respondent reached, okay to do survey			6	KAMPALA	33	Yes	631	Yes			Yes	No	1	5	0	0	0	0	0	1	0
333002	2024-06-22	2024-06-22	977	16.28333282470703	.2713888883590698242	333002	MADI OKOLLO	1	2	5	Yes	Yes		2024-Jun-22 15:03:22				Complete			Complete	Phone not reachable/ Phone Off				Phone answered	Other Specify	Respondent reached, okay to do survey			6	MADI OKOLLO	22	Yes	174	No	Lost SIM		Yes	No	0	4	0	0	0	0	1	0	0
419158	2024-06-14	2024-06-14	1890	31.5	.5249999761581420898	419158	RWAMPARA	9	10	5	Yes	Yes									Complete	Phone not reachable/ Phone Off				Phone answered	Other Specify	Respondent reached, okay to do survey			6	RWAMPARA	36	Yes	638	No	Lost SIM		Yes	Yes	0
133056	2024-05-20	2024-05-20	2165	36.08333206176758	.6013888716697692871	133056	KAMPALA	1	2	5	Yes	Yes		2024-May-20 10:58:46				Complete			Complete	Answered but not by the respondent (Person knows the respondent)				Phone answered	Other Specify	Respondent reached, okay to do survey			6	KAMPALA	19	Yes	1596	No	The phone owner moved		Yes	No	0	2	0	0	1	0	0	0	0
229061	2024-05-24	2024-05-24	1471	24.51666641235352	.4086111187934875488	229061	KATAKWI	1	2	5	Yes	Yes		2024-May-24 12:36:15				Complete			Complete	Phone number out of service				Phone answered	Other Specify	Respondent reached, okay to do survey			6	KATAKWI	41	Yes	49	No	Airtel number unverified		No	No	0	0	1	0	0	0	0	0	0
126094	2024-05-14	2024-05-14	1631	27.1833324432373	.4530555605888366699	126094	KAMPALA		1	5	Yes	Yes	2024-May-14 16:08:40				Complete				Complete	None				Phone answered	${pullphone1}	Respondent reached, okay to do survey			6	KAMPALA	20	Yes	1134	Yes			Yes	Yes	1
349011	2024-05-21	2024-05-21	2403	40.04999923706055	.6675000190734863281	349011	MADI OKOLLO	1	2	5	Yes	Yes		2024-May-21 15:54:30				Complete			Complete	No answer				Phone answered	${pullphone2}	Respondent reached, okay to do survey			6	MADI OKOLLO	28	Yes	2293	No	Lost SIM		No	No	1	0	1	0	0	0	0	0	0
434075	2024-05-23	2024-05-23	1745	29.08333396911621	.4847222268581390381	434075	RWAMPARA		1	5	Yes	Yes	2024-May-23 14:36:17				Complete				Complete	None				Phone answered	${pullphone1}	Respondent reached, okay to do survey			6	RWAMPARA	19	Yes	496	Yes			Yes	No	0	1	0	1	0	0	0	0	0
146085	2024-05-17	2024-05-17	3066	51.09999847412109	.8516666889190673828	146085	KAMPALA		1	5	Yes	Yes	2024-May-17 12:34:21				Complete				Complete	None				Phone answered	${pullphone1}	Respondent reached, okay to do survey			6	KAMPALA	18	Yes	2439	Yes			No	No	0	0	1	0	0	0	0	0	0
406029	2024-05-09	2024-05-09	1584	26.39999961853027	.439999997615814209	406029	RWAMPARA		1	5	Yes	Yes	2024-May-9 11:34:07				Complete				Complete	None				Phone answered	${pullphone1}	Respondent reached, okay to do survey			6	RWAMPARA	28	Yes	121	Yes			No	No	0	0	1	0	0	0	0	0	0
105088	2024-07-11	2024-07-11	2091	34.84999847412109	.5808333158493041992	105088	KAMPALA	9	10	5	Yes	Yes									Complete	Phone not reachable/ Phone Off				Phone answered	Other Specify	Respondent reached, okay to do survey			6	KAMPALA	27	Yes	111	No	Lost SIM		Yes	Yes	1
102072	2024-05-21	2024-05-21	1739	28.98333358764648	.4830555617809295654	102072	KAMPALA		1	5	Yes	Yes	2024-May-21 11:17:06				Complete				Complete	None				Phone answered	${pullphone1}	Respondent reached, okay to do survey			6	KAMPALA	27	Yes	545	Yes			Yes	Yes	1
220009	2024-05-23	2024-05-23	2797	46.61666488647461	.7769444584846496582	220009	KATAKWI	4	5	5	Yes	Yes									Complete	Phone not reachable/ Phone Off				Phone answered	Other Specify	Respondent reached, okay to do survey			6	KATAKWI	26	Yes	553	No	Lost SIM		Yes	Yes	1
133039	2024-06-26	2024-06-26	1941	32.34999847412109	.5391666889190673828	133039	KAMPALA	4	5	5	Yes	Yes									Complete	Answered but not by the respondent (Person knows the respondent)	781199987			Phone answered	Other Specify	Respondent reached, okay to do survey			6	KAMPALA	27	Yes	177	No	Airtel number unverified		Yes	No	1	4	0	0	0	0	1	0	0
423098	2024-06-06	2024-06-06	1905	31.75	.5291666388511657715	423098	RWAMPARA	3	4	4	Yes	Yes				2024-Jun-6 11:54:10				Complete	Complete	Phone not reachable/ Phone Off				Phone answered	${pullphone1}	Respondent reached, okay to do survey			6	RWAMPARA	24	Yes	154	No	Airtel number shut off		Yes	Yes	0
236034	2024-05-22	2024-05-22	2068	34.46666717529297	.5744444727897644043	236034	KATAKWI	3	4	4	Yes	Yes				2024-May-22 10:53:46				Complete	Complete	Phone not reachable/ Phone Off				Phone answered	Other Specify	Respondent reached, okay to do survey			6	KATAKWI	19	Yes	383	Yes			Yes	Yes	1
442090	2024-06-01	2024-06-01	1887	31.45000076293945	.5241666436195373535	442090	RWAMPARA	3	4	4	Yes	Yes				2024-Jun-1 15:01:34				Complete	Complete	Answered but not by the respondent (Person doesn’t know the respondent)				Phone answered	Other Specify	Respondent reached, okay to do survey			6	RWAMPARA	39	Yes	708	No	Lost SIM		Yes	Yes	1
111115	2024-05-11	2024-05-11	2128	35.46666717529297	.5911111235618591309	111115	KAMPALA		1	5	Yes	Yes	2024-May-11 14:47:01				Complete				Complete	None				Phone answered	${pullphone1}	Respondent reached, okay to do survey			6	KAMPALA	26	Yes	225	Yes			Yes	Yes	1
434099	2024-05-22	2024-05-22	2013	33.54999923706055	.5591666698455810547	434099	RWAMPARA		1	5	Yes	Yes	2024-May-22 12:50:03				Complete				Complete	None				Phone answered	${pullphone1}	Respondent reached, okay to do survey			6	RWAMPARA	44	Yes	760	Yes			Yes	Yes	1
335030	2024-05-18	2024-05-18	2215	36.91666793823242	.6152777671813964844	335030	MADI OKOLLO	1	2	5	Yes	Yes		2024-May-18 09:07:57				Complete			Complete	No answer				Phone answered	${pullphone1}	Respondent reached, okay to do survey			6	MADI OKOLLO	36	Yes	253	Yes			Yes	Yes	1
209013	2024-05-27	2024-05-27	1847	30.78333282470703	.5130555629730224609	209013	KATAKWI	2	3	5	Yes	Yes			2024-May-27 12:36:01				Complete		Complete	Phone not reachable/ Phone Off				Phone answered	${pullphone1}	Respondent reached, okay to do survey			6	KATAKWI	21	Yes	469	Yes			Yes	No	0	5	0	0	0	0	0	1	0
226033	2024-05-11	2024-05-11	2278	37.96666717529297	.6327777504920959473	226033	KATAKWI		1	5	Yes	Yes	2024-May-11 10:37:38				Complete				Complete	None				Phone answered	${pullphone2}	Respondent reached, okay to do survey			6	KATAKWI	43	Yes	812	Yes			No	No	0	1 3	0	1	0	1	0	0	0
147026	2024-05-22	2024-05-22	2200	36.66666793823242	.6111111044883728027	147026	KAMPALA		1	5	Yes	Yes	2024-May-21 15:07:56				Complete				Complete	None				Phone answered	${pullphone1}	Respondent reached, okay to do survey			6	KAMPALA	19	Yes	212	Yes			Yes	Yes	1
247029	2024-07-01	2024-07-01	1902	31.70000076293945	.5283333063125610352	247029	KATAKWI	7	8	5	Yes	Yes									Complete	Phone not reachable/ Phone Off				Phone answered	Other Specify	Respondent reached, okay to do survey			6	KATAKWI	31	Yes	532	Yes			No	No	0	0 1	1	1	0	0	0	0	0
110108	2024-05-09	2024-05-09	1807	30.11666679382324	.501944422721862793	110108	KAMPALA		1	5	Yes	Yes	2024-May-9 10:03:31				Complete				Complete	None				Phone answered	${pullphone1}	Respondent reached, okay to do survey			6	KAMPALA	48	Yes	543	Yes			Yes	No	0	1	0	1	0	0	0	0	0
312001	2024-05-09	2024-05-09	2005	33.41666793823242	.556944429874420166	312001			1	5	Yes	Yes	2024-May-9 16:42:51				Complete				Complete	None				Phone answered	${pullphone1}	Respondent reached, okay to do survey			6	MADI OKOLLO	18	Yes	207	Yes			Yes	Yes	1
439046	2024-06-22	2024-06-22	2239	37.31666564941406	.621944427490234375	439046	RWAMPARA	1	2	5	Yes	Yes		2024-Jun-22 15:21:29				Complete			Complete	Phone not reachable/ Phone Off				Phone answered	Other Specify	Respondent reached, okay to do survey			6	RWAMPARA	40	Yes	589	No	The phone owner moved		Yes	No	1	2 3 4	0	0	1	1	1	0	0
201018	2024-05-11	2024-05-11	3952	65.86666870117188	1.097777724266052246	201018	KATAKWI		1	5	Yes	Yes	2024-May-11 12:38:18				Complete				Complete	None				Phone answered	${pullphone2}	Respondent reached, okay to do survey			6	KATAKWI	40	Yes	1425	No	Other	Don't know	No	No	0	0	1	0	0	0	0	0	0
140058	2024-05-23	2024-05-23	1145	19.08333396911621	.318055570125579834	140058	KAMPALA		1	5	Yes	Yes	2024-May-23 12:14:14				Complete				Complete	None				Phone answered	${pullphone1}	Respondent reached, okay to do survey			6	KAMPALA	39	Yes	110	Yes			No	No	0	0	1	0	0	0	0	0	0
445037	2024-05-14	2024-05-14	2487	41.45000076293945	.6908333301544189453	445037	RWAMPARA		1	5	Yes	Yes	2024-May-14 13:26:07				Complete				Complete	None				Phone answered	Other Specify	Respondent reached, okay to do survey			6	RWAMPARA	36	Yes	704	Yes			Yes	Yes	1
120049	2024-05-14	2024-05-14	1466	24.4333324432373	.4072222113609313965	120049	KAMPALA	1	2	5	Yes	Yes		2024-May-14 11:46:13				Complete			Complete	Respondent resheduled the interview				Phone answered	${pullphone1}	Respondent reached, okay to do survey			6	KAMPALA	30	Yes	353	Yes			Yes	Yes	1
121023	2024-05-25	2024-05-25	1745	29.08333396911621	.4847222268581390381	121023	KAMPALA	2	3	5	Yes	Yes			2024-May-25 11:08:17				Complete		Complete	Phone not reachable/ Phone Off				Phone answered	${pullphone2}	Respondent reached, okay to do survey			6	KAMPALA	21	Yes	235	Yes			No	No	0	0	1	0	0	0	0	0	0
433064	2024-05-21	2024-05-21	1967	32.78333282470703	.5463888645172119141	433064	RWAMPARA		1	5	Yes	Yes	2024-May-21 16:43:47				Complete				Complete	None				Phone answered	${pullphone2}	Respondent reached, okay to do survey			6	RWAMPARA	27	Yes	364	Yes			Yes	Yes	0
103049	2024-05-24	2024-05-24	4225	70.41666412353516	1.173611164093017578	103049	KAMPALA		1	5	Yes	Yes	2024-May-23 15:52:24				Complete				Complete	None				Phone answered	${pullphone1}	Respondent reached, okay to do survey			6	KAMPALA	30	Yes	2199	Yes			No	No	0	0	1	0	0	0	0	0	0
244007	2024-06-08	2024-06-08	2379	39.65000152587891	.6608333587646484375	244007	KATAKWI	4	5	5	Yes	Yes									Complete	Phone not reachable/ Phone Off				Phone answered	Other Specify	Respondent reached, okay to do survey			6	KATAKWI	23	Yes	2060	No	Lost SIM		Yes	Yes	1
405047	2024-05-09	2024-05-09	2276	37.93333435058594	.6322222352027893066	405047	RWAMPARA		1	5	Yes	Yes	2024-May-9 10:43:52				Complete				Complete	None				Phone answered	${pullphone1}	Respondent reached, okay to do survey			6			Yes	203	Yes			Yes	Yes	0
106187	2024-05-11	2024-05-11	1977	32.95000076293945	.5491666793823242188	106187	KAMPALA		1	5	Yes	Yes	2024-May-10 16:29:43				Complete				Complete	None				Phone answered	${pullphone1}	Respondent reached, okay to do survey			6	KAMPALA	33	Yes	1826	Yes			No	No	0	0	1	0	0	0	0	0	0
213002	2024-05-16	2024-05-16	1892	31.53333282470703	.5255555510520935059	213002	KATAKWI		1	5	Yes	Yes	2024-May-16 09:22:30				Complete				Complete	None				Phone answered	${pullphone2}	Respondent reached, okay to do survey			6	KATAKWI	38	Yes	243	Yes			No	No	0	0	1	0	0	0	0	0	0
426065	2024-05-18	2024-05-18	1448	24.13333320617676	.4022222161293029785	426065	RWAMPARA		1	5	Yes	Yes	2024-May-18 16:41:46				Complete				Complete	None				Phone answered	${pullphone1}	Respondent reached, okay to do survey			6	RWAMPARA	37	Yes	321	Yes			Yes	Yes	1
335028	2024-05-16	2024-05-16	1136	18.9333324432373	.3155555427074432373	335028	MADI OKOLLO		1	5	Yes	Yes	2024-May-16 15:29:05				Complete				Complete	None				Phone answered	${pullphone2}	Respondent reached, okay to do survey			6	MADI OKOLLO	19	Yes	297	No	Gave SIM to someone else		Yes	No	0	5	0	0	0	0	0	1	0
221045	2024-05-09	2024-05-09	2784	46.40000152587891	.7733333110809326172	221045	KATAKWI		1	5	Yes	Yes	2024-May-9 10:43:03				Complete				Complete	None				Phone answered	${pullphone2}	Respondent reached, okay to do survey			6	KATAKWI	38	Yes	2704	No	Lost SIM		Yes	Yes	0
241022	2024-07-01	2024-07-01	2760	46	.7666666507720947266	241022	KATAKWI	3	4	4	Yes	Yes				2024-Jul-1 08:51:14				Complete	Complete	No answer	771795154	781290189	781290189	Phone answered	6	Respondent reached, okay to do survey			6	KATAKWI	27	Yes	2683	No	Airtel number shut off		Yes	Yes	1
128031	2024-05-18	2024-05-18	2680	44.66666793823242	.744444429874420166	128031	KAMPALA		1	5	Yes	Yes	2024-May-17 15:27:07				Complete				Complete	None				Phone answered	Other Specify	Respondent reached, okay to do survey			6	KAMPALA	22	Yes	800	Yes			Yes	Yes	1
429062	2024-05-20	2024-05-20	1269	21.14999961853027	.3524999916553497314	429062	RWAMPARA		1	5	Yes	Yes	2024-May-20 12:52:20				Complete				Complete	None				Phone answered	${pullphone1}	Respondent reached, okay to do survey			6	RWAMPARA	35	Yes	377	Yes			No	No	0	0 1	1	1	0	0	0	0	0
326006	2024-05-15	2024-05-15	2375	39.58333206176758	.6597222089767456055	326006	MADI OKOLLO		1	5	Yes	Yes	2024-May-15 11:46:35				Complete				Complete	None				Phone answered	${pullphone2}	Respondent reached, okay to do survey			6	MADI OKOLLO	45	Yes	2241	Yes			No	No	0	0	1	0	0	0	0	0	0
428095	2024-05-21	2024-05-21	2104	35.06666564941406	.5844444632530212402	428095	RWAMPARA		1	5	Yes	Yes	2024-May-21 11:18:18				Complete				Complete	None				Phone answered	${pullphone1}	Respondent reached, okay to do survey			6	RWAMPARA	35	Yes	263	Yes			Yes	Yes	1
229034	2024-05-25	2024-05-25	1901	31.6833324432373	.5280555486679077148	229034	KATAKWI	1	2	5	Yes	Yes		2024-May-25 11:40:23				Complete			Complete	Phone not reachable/ Phone Off				Phone answered	Other Specify	Respondent reached, okay to do survey			6	KATAKWI	43	Yes	541	No	Airtel number shut off		Yes	No	1	1	0	1	0	0	0	0	0
311004	2024-05-13	2024-05-13	1691	28.1833324432373	.4697222113609313965	311004	MADI OKOLLO	2	3	5	Yes	Yes			2024-May-13 10:12:02				Complete		Complete	Phone not reachable/ Phone Off				Phone answered	${pullphone2}	Respondent reached, okay to do survey			6	MADI OKOLLO	20	Yes	232	Yes			No	No	0	0	1	0	0	0	0	0	0
106006	2024-05-08	2024-05-08	2787	46.45000076293945	.7741666436195373535	106006	KAMPALA		1	5	Yes	Yes	2024-May-8 15:00:42				Completed				Completed	None				Phone answered	${pullphone1}	Respondent reached, okay to do survey			6	KAMPALA	24	Yes	832	Yes			Yes	Yes	0
431104	2024-05-22	2024-05-22	3257	54.28333282470703	.9047222137451171875	431104	RWAMPARA		1	5	Yes	Yes	2024-May-22 16:45:22				Complete				Complete	None				Phone answered	${pullphone1}	Respondent reached, okay to do survey			6	RWAMPARA	47	Yes	598	Yes			Yes	Yes	1
211031	2024-05-14	2024-05-14	2318	38.63333511352539	.6438888907432556152	211031	KATAKWI	1	2	5	Yes	Yes		2024-May-14 11:44:24				Complete			Complete	No answer				Phone answered	Other Specify	Respondent reached, okay to do survey			6	KATAKWI	19	Yes	917	No	The phone owner moved		No	No	0	0	1	0	0	0	0	0	0
101066	2024-05-22	2024-05-22	2149	35.81666564941406	.5969444513320922852	101066	KAMPALA	1	2	5	Yes	Yes		2024-May-22 09:57:52				Complete			Complete	Answered but not by the respondent (Person knows the respondent)				Phone answered	${pullphone1}	Respondent reached, okay to do survey			6	KAMPALA	30	Yes	713	Yes			No	No	0	0	1	0	0	0	0	0	0
139102	2024-05-22	2024-05-22	2499	41.65000152587891	.6941666603088378906	139102	KAMPALA		1	5	Yes	Yes	2024-May-22 10:04:20				Complete				Complete	None				Phone answered	${pullphone1}	Respondent reached, okay to do survey			6	KAMPALA	25	Yes	429	Yes			Yes	Yes	1
327022	2024-05-09	2024-05-09	2381	39.68333435058594	.6613888740539550781	327022	MADI OKOLLO		1	5	Yes	Yes	2024-May-9 17:33:37				Complete				Complete	None				Phone answered	${pullphone2}	Respondent reached, okay to do survey			6	MADI OKOLLO	32	Yes	431	Yes			Yes	Yes	1
402002	2024-05-08	2024-05-08	2990	49.83333206176758	.8305555582046508789	402002	RWAMPARA		1	5	Yes	Yes	2024-May-8 13:54:42				Completed				Completed	None				Phone answered	${pullphone1}	Respondent reached, okay to do survey			6	RWAMPARA	22	Yes	1403	Yes			Yes	No	0	5	0	0	0	0	0	1	0
110055	2024-05-09	2024-05-09	2325	38.75	.6458333134651184082	110055	KAMPALA		1	5	Yes	Yes	2024-May-9 11:22:48				Complete				Complete	None				Phone answered	${pullphone1}	Respondent reached, okay to do survey			6	KAMPALA	27	Yes	826	Yes			Yes	Yes	1
113109	2024-05-25	2024-05-25	1360	22.66666603088379	.377777785062789917	113109	KAMPALA	5	6	5	Yes	Yes									Complete	Answered but not by the respondent (Person knows the respondent)				Phone answered	${pullphone1}	Respondent reached, okay to do survey			6	KAMPALA	23	Yes	406	No	Airtel number shut off		No	No	0	0 1	1	1	0	0	0	0	0
429050	2024-06-04	2024-06-04	2032	33.86666488647461	.564444422721862793	429050	RWAMPARA	3	4	4	Yes	Yes				2024-Jun-4 12:36:41				Complete	Complete	Phone number out of service				Phone answered	Other Specify	Respondent reached, okay to do survey			6	RWAMPARA	21	Yes	707	No	Lost SIM		No	No	0	1	0	1	0	0	0	0	0
308022	2024-05-09	2024-05-09	1608	26.79999923706055	.4466666579246520996	308022	MADI OKOLLO		1	5	Yes	Yes	2024-May-9 14:51:12				Completed				Completed	None				Phone answered	${pullphone2}	Respondent reached, okay to do survey			6	MADI OKOLLO	45	Yes	234	Yes			No	No	0	0	1	0	0	0	0	0	0
432007	2024-05-21	2024-05-21	2134	35.56666564941406	.5927777886390686035	432007	RWAMPARA		1	5	Yes	Yes	2024-May-21 14:37:01				Complete				Complete	None				Phone answered	${pullphone2}	Respondent reached, okay to do survey			6	RWAMPARA	19	Yes	736	Yes			Yes	No	0	6	0	0	0	0	0	0	1
427035	2024-05-24	2024-05-24	2232	37.20000076293945	.620000004768371582	427035	RWAMPARA	4	5	5	Yes	Yes									Complete	Phone not reachable/ Phone Off				Phone answered	${pullphone1}	Respondent reached, okay to do survey			6	RWAMPARA	29	Yes	712	Yes			Yes	No	0	0	1	0	0	0	0	0	0
414123	2024-05-11	2024-05-11	1324	22.0666675567627	.3677777647972106934	414123	RWAMPARA		1	5	Yes	Yes	2024-May-11 13:55:20				Complete				Complete	None				Phone answered	${pullphone1}	Respondent reached, okay to do survey			6	RWAMPARA	47	Yes	146	Yes			Yes	Yes	0
415076	2024-05-17	2024-05-17	1822	30.36666679382324	.5061110854148864746	415076	RWAMPARA		1	5	Yes	Yes	2024-May-17 11:10:33				Complete				Complete	None				Phone answered	${pullphone1}	Respondent reached, okay to do survey			6	RWAMPARA	27	Yes	648	Yes			Yes	Yes	1
347005	2024-06-01	2024-06-01	1777	29.61666679382324	.4936110973358154297	347005	MADI OKOLLO	2	3	5	Yes	Yes			2024-Jun-1 12:42:46				Complete		Complete	Phone not reachable/ Phone Off				Phone answered	${pullphone2}	Respondent reached, okay to do survey			6	MADI OKOLLO	19	Yes	523	No	Gave SIM to someone else		Yes	Yes	1
111101	2024-05-11	2024-05-11	2121	35.34999847412109	.5891666412353515625	111101	KAMPALA		1	5	Yes	Yes	2024-May-11 16:31:24				Complete				Complete	None				Phone answered	Other Specify	Respondent reached, okay to do survey			6	KAMPALA	26	Yes	197	No	Airtel number shut off		Yes	Yes	1
414038	2024-06-06	2024-06-06	2417	40.28333282470703	.6713888645172119141	414038	RWAMPARA	2	3	5	Yes	Yes			2024-Jun-6 13:55:31				Complete		Complete	Phone not reachable/ Phone Off				Phone answered	${pullphone1}	Respondent reached, okay to do survey			6	RWAMPARA	21	Yes	747	Yes			Yes	Yes	1
134030	2024-07-05	2024-07-05	2065	34.41666793823242	.573611140251159668	134030	KAMPALA	5	6	5	Yes	Yes									Complete	Phone not reachable/ Phone Off				Phone answered	${pullphone1}	Respondent reached, okay to do survey			6	KAMPALA	25	Yes	69	Yes			Yes	Yes	1
213022	2024-05-28	2024-05-28	2074	34.56666564941406	.576111137866973877	213022	KATAKWI	2	3	5	Yes	Yes			2024-May-28 12:24:06				Complete		Complete	Answered but not by the respondent (Person doesn’t know the respondent)				Phone answered	Other Specify	Respondent reached, okay to do survey			6	KATAKWI	32	Yes	1978	No	Phone owner doesn't give me access anymore		No	No	0	0 -66	1	0	0	0	0	0	0
427036	2024-05-20	2024-05-20	2116	35.26666641235352	.5877777934074401855	427036	RWAMPARA		1	5	Yes	Yes	2024-May-20 12:05:41				Complete				Complete	None				Phone answered	${pullphone1}	Respondent reached, okay to do survey			6	RWAMPARA	25	Yes	656	Yes			Yes	Yes	1
221001	2024-05-08	2024-05-08	2353	39.21666717529297	.6536111235618591309	221001	KATAKWI		1	5	Yes	Yes	2024-May-8 17:26:17				Completed				Completed	None				Phone answered	${pullphone2}	Respondent reached, okay to do survey			6	KATAKWI	48	Yes	1032	No	Changed phone number		Yes	Yes	1
441078	2024-05-11	2024-05-11	2243	37.38333511352539	.623055577278137207	441078	RWAMPARA		1	5	Yes	Yes	2024-May-11 14:37:02				Complete				Complete	None				Phone answered	Other Specify	Respondent reached, okay to do survey			6	RWAMPARA	20	Yes	807	No	Airtel number unverified		Yes	Yes	1
344002	2024-05-17	2024-05-17	2112	35.20000076293945	.5866666436195373535	344002	MADI OKOLLO		1	5	Yes	Yes	2024-May-17 15:52:24				Complete				Complete	None				Phone answered	${pullphone1}	Respondent reached, okay to do survey			6	MADI OKOLLO	22	Yes	280	Yes			Yes	Yes	1
113110	2024-05-13	2024-05-13	1792	29.86666679382324	.497777789831161499	113110	KAMPALA	1	2	5	Yes	Yes		2024-May-13 09:46:19				Complete			Complete	Answered but not by the respondent (Person knows the respondent)				Phone answered	${pullphone1}	Respondent reached, okay to do survey			6	KAMPALA	22	Yes	312	Yes			Yes	Yes	1
217011	2024-05-18	2024-05-18	2408	40.13333511352539	.6688888669013977051	217011	KATAKWI		1	5	Yes	Yes	2024-May-18 13:23:02				Complete				Complete	None				Phone answered	${pullphone1}	Respondent reached, okay to do survey			6	KATAKWI	20	Yes	754	Yes			Yes	Yes	1
128057	2024-06-17	2024-06-17	1477	24.61666679382324	.4102777838706970215	128057	KAMPALA	1	2	5	Yes	Yes		2024-Jun-17 10:53:56				Complete			Complete	Number does not exist on network				Phone answered	${pullphone1}	Respondent reached, okay to do survey			6	KAMPALA	22	Yes	1043	No	Airtel number shut off		No	No	0	2	0	0	1	0	0	0	0
337002	2024-05-16	2024-05-16	2180	36.33333206176758	.6055555343627929688	337002	MADI OKOLLO		1	5	Yes	Yes	2024-May-16 11:48:49				Complete				Complete	None				Phone answered	Other Specify	Respondent reached, okay to do survey			6	MADI OKOLLO	39	Yes	2116	No	Lost SIM		No	No	0	0	1	0	0	0	0	0	0
212016	2024-05-14	2024-05-14	1575	26.25	.4375	212016	KATAKWI		1	5	Yes	Yes	2024-May-14 14:39:49				Complete				Complete	None				Phone answered	${pullphone1}	Respondent reached, okay to do survey			6	KATAKWI	20	Yes	151	Yes			Yes	Yes	1
212007	2024-05-14	2024-05-14	2336	38.93333435058594	.6488888859748840332	212007	KATAKWI		1	5	Yes	Yes	2024-May-14 20:26:34				Complete				Complete	None				Phone answered	${pullphone1}	Respondent reached, okay to do survey			6	KATAKWI	29	Yes	662	Yes			No	No	0	0	1	0	0	0	0	0	0
140001	2024-05-24	2024-05-24	1598	26.63333320617676	.4438889026641845703	140001	KAMPALA	1	2	5	Yes	Yes		2024-May-24 15:17:42				Complete			Complete	Respondent resheduled the interview				Phone answered	${pullphone1}	Respondent reached, okay to do survey			6	KAMPALA	31	Yes	729	Yes			Yes	Yes	1
233021	2024-06-04	2024-06-04	3033	50.54999923706055	.8424999713897705078	233021	KATAKWI	8	9	5	Yes	Yes									Complete	Phone not reachable/ Phone Off				Phone answered	Other Specify	Respondent reached, okay to do survey			6	KATAKWI	35	Yes	2859	No	Lost SIM		Yes	Yes	0
407084	2024-05-11	2024-05-11	1367	22.78333282470703	.37972220778465271	407084	RWAMPARA	1	2	5	Yes	Yes		2024-May-11 11:35:23				Complete			Complete	Phone not reachable/ Phone Off				Phone answered	${pullphone1}	Respondent reached, okay to do survey			6	RWAMPARA	34	Yes	37	Yes			Yes	Yes	1
127065	2024-06-04	2024-06-04	2395	39.91666793823242	.6652777791023254395	127065	KAMPALA	3	4	4	Yes	Yes				2024-Jun-1 15:04:35				Complete	Complete	Phone number out of service				Phone answered	Other Specify	Respondent reached, okay to do survey			6	KAMPALA	39	Yes	260	No	Airtel number unverified		No	No	0	0	1	0	0	0	0	0	0
427002	2024-06-26	2024-06-26	1776	29.60000038146973	.4933333396911621094	427002	RWAMPARA	1	2	5	Yes	Yes		2024-Jun-26 12:25:52				Complete			Complete	Phone not reachable/ Phone Off				Phone answered	Other Specify	Respondent reached, okay to do survey			6	RWAMPARA	31	Yes	551	No	Airtel number unverified		Yes	No	0	-66	0	0	0	0	0	0	0
431016	2024-05-21	2024-05-21	2448	40.79999923706055	.680000007152557373	431016	RWAMPARA		1	5	Yes	Yes	2024-May-21 12:08:19				Complete				Complete	None				Phone answered	Other Specify	Respondent reached, okay to do survey			6	RWAMPARA	38	Yes	2379	No	Changed phone number		Yes	Yes	0
207006	2024-05-20	2024-05-20	1799	29.98333358764648	.499722212553024292	207006	KATAKWI	1	2	5	Yes	Yes		2024-May-20 13:26:07				Complete			Complete	Answered but not by the respondent (Person knows the respondent)				Phone answered	Other Specify	Respondent reached, okay to do survey			6			Yes	636	No	Phone owner doesn't give me access anymore		Yes	No	1	4	0	0	0	0	1	0	0
108098	2024-05-09	2024-05-09	1389	23.14999961853027	.3858333230018615723	108098	KAMPALA		1	5	Yes	Yes	2024-May-9 12:30:24				Complete				Complete	None				Phone answered	${pullphone1}	Respondent reached, okay to do survey			6	KAMPALA	25	Yes	200	Yes			Yes	Yes	1
404142	2024-05-13	2024-05-13	2582	43.03333282470703	.7172222137451171875	404142	RWAMPARA	2	3	5	Yes	Yes			2024-May-13 13:00:53				Complete		Complete	Phone not reachable/ Phone Off				Phone answered	${pullphone2}	Respondent reached, okay to do survey			6	RWAMPARA	18	Yes	736	No	Airtel number unverified		No	No	0	0	1	0	0	0	0	0	0
407085	2024-05-09	2024-05-09	2873	47.88333511352539	.7980555295944213867	407085			1	5	Yes	Yes	2024-May-9 10:17:21				Complete				Complete	None				Phone answered	${pullphone1}	Respondent reached, okay to do survey			6	RWAMPARA	20	Yes	451	Yes			Yes	Yes	1
207004	2024-06-06	2024-06-06	1280	21.33333396911621	.3555555641651153564	207004	KATAKWI	5	6	5	Yes	Yes									Complete	Phone not reachable/ Phone Off				Phone answered	Other Specify	Respondent reached, okay to do survey			6	KATAKWI	49	Yes	389	No	Gave SIM to someone else		Yes	No	1	1 4	0	1	0	0	1	0	0
346017	2024-05-21	2024-05-21	3088	51.46666717529297	.8577777743339538574	346017	MADI OKOLLO	1	2	5	Yes	Yes		2024-May-21 15:54:45				Complete			Complete	Answered but not by the respondent (Person doesn’t know the respondent)				Phone answered	${pullphone3}	Respondent reached, okay to do survey			6	MADI OKOLLO	23	Yes	320	No	Lost SIM		Yes	Yes	0
211029	2024-06-28	2024-06-28	2614	43.56666564941406	.7261111140251159668	211029	KATAKWI	9	10	5	Yes	Yes									Complete	Phone not reachable/ Phone Off				Phone answered	Other Specify	Respondent reached, okay to do survey			6	KATAKWI	37	Yes	603	No	Airtel number shut off		Yes	Yes	1
315030	2024-06-06	2024-06-06	1828	30.46666717529297	.5077777504920959473	315030	MADI OKOLLO	4	5	5	Yes	Yes									Complete	Phone not reachable/ Phone Off				Phone answered	Other Specify	Respondent reached, okay to do survey			6	MADI OKOLLO	31	Yes	1730	No	Lost SIM		Yes	No	0	-66	0	0	0	0	0	0	0
129007	2024-05-17	2024-05-17	2815	46.91666793823242	.7819444537162780762	129007	KAMPALA		1	5	Yes	Yes	2024-May-17 12:33:34				Complete				Complete	None				Phone answered	${pullphone1}	Respondent reached, okay to do survey			6	KAMPALA	30	Yes	224	Yes			Yes	Yes	1
250041	2024-06-19	2024-06-19	1997	33.28333282470703	.5547222495079040527	250041	KATAKWI	7	8	5	Yes	Yes									Complete	Phone not reachable/ Phone Off				Phone answered	Other Specify	Respondent reached, okay to do survey			6	KATAKWI	32	Yes	501	No	Airtel number shut off		No	No	0	0 1	1	1	0	0	0	0	0
117077	2024-05-11	2024-05-11	2472	41.20000076293945	.6866666674613952637	117077	KAMPALA		1	5	Yes	Yes	2024-May-11 11:13:04				Complete				Complete	None				Phone answered	${pullphone1}	Respondent reached, okay to do survey			6	KAMPALA	37	Yes	701	Yes			No	No	0	0	1	0	0	0	0	0	0
237034	2024-05-17	2024-05-17	1846	30.76666641235352	.5127778053283691406	237034	KATAKWI		1	5	Yes	Yes	2024-May-17 09:34:16				Complete				Complete	None				Phone answered	${pullphone1}	Respondent reached, okay to do survey			6	KATAKWI	29	Yes	303	Yes			Yes	Yes	1
105127	2024-05-08	2024-05-08	1869	31.14999961853027	.5191666483879089355	105127	KAMPALA		1	5	Yes	Yes	2024-May-8 15:46:37				Completed				Completed	None				Phone answered	${pullphone1}	Respondent reached, okay to do survey			6	KAMPALA	36	Yes	294	Yes			Yes	Yes	1
105036	2024-05-08	2024-05-08	3334	55.56666564941406	.9261111021041870117	105036	KAMPALA		1	5	Yes	Yes	2024-May-8 13:44:42				Completed				Completed	None				Phone answered	Other Specify	Respondent reached, okay to do survey			6	KAMPALA	28	Yes	665	No	Lost SIM		Yes	No	0	6	0	0	0	0	0	0	1
103149	2024-05-23	2024-05-23	1804	30.0666675567627	.5011110901832580566	103149	KAMPALA		1	5	Yes	Yes	2024-May-23 15:23:12				Complete				Complete	None				Phone answered	${pullphone1}	Respondent reached, okay to do survey			6	KAMPALA	22	Yes	611	Yes			Yes	Yes	1
135006	2024-05-18	2024-05-18	1537	25.61666679382324	.426944434642791748	135006	KAMPALA		1	5	Yes	Yes	2024-May-18 10:50:16				Complete				Complete	None				Phone answered	${pullphone1}	Respondent reached, okay to do survey			6	KAMPALA	35	Yes	243	Yes			Yes	Yes	0
314023	2024-06-13	2024-06-13	1565	26.08333396911621	.434722214937210083	314023	MADI OKOLLO	8	9	5	Yes	Yes									Complete	Phone not reachable/ Phone Off				Phone answered	Other Specify	Respondent reached, okay to do survey			6	MADI OKOLLO	31	Yes	259	No	Lost SIM		No	No	1	4	0	0	0	0	1	0	0
416085	2024-05-15	2024-05-15	2638	43.96666717529297	.7327777743339538574	416085	RWAMPARA		1	5	Yes	Yes	2024-May-15 14:31:29				Complete				Complete	None				Phone answered	${pullphone1}	Respondent reached, okay to do survey			6	RWAMPARA	22	Yes	823	Yes			Yes	Yes	1
112079	2024-05-14	2024-05-14	1936	32.26666641235352	.5377777814865112305	112079	KAMPALA		1	5	Yes	Yes	2024-May-14 10:41:21				Complete				Complete	None				Phone answered	${pullphone2}	Respondent reached, okay to do survey			6	KAMPALA	31	Yes	600	No	Airtel number unverified		Yes	Yes	1
104003	2024-05-08	2024-05-08	4134	68.90000152587891	1.148333311080932617	104003	KAMPALA		1	5	Yes	Yes	2024-May-8 12:31:12				Completed				Completed	None				Phone answered	${pullphone1}	Respondent reached, okay to do survey			6	KAMPALA	30	Yes	934	Yes			Yes	Yes	1
429048	2024-06-04	2024-06-04	2164	36.06666564941406	.6011111140251159668	429048	RWAMPARA	4	5	5	Yes	Yes									Complete	Phone not reachable/ Phone Off				Phone answered	Other Specify	Respondent reached, okay to do survey			6	RWAMPARA	47	Yes	398	No	Lost SIM		Yes	No	1	4	0	0	0	0	1	0	0
318004	2024-05-24	2024-05-24	3120	52	.8666666746139526367	318004	MADI OKOLLO	1	2	5	Yes	Yes		2024-May-24 10:25:55				Complete			Complete	Phone not reachable/ Phone Off				Phone answered	${pullphone1}	Respondent reached, okay to do survey			6	MADI OKOLLO	25	Yes	3047	Yes			Yes	Yes	1
218003	2024-05-08	2024-05-08	3364	56.06666564941406	.934444427490234375	218003	KATAKWI		1	5	Yes	Yes	2024-May-8 12:57:49				Completed				Completed	None				Phone answered	Other Specify	Respondent reached, okay to do survey			6	KATAKWI	22	Yes	1299	No	Lost SIM		Yes	Yes	1
434008	2024-05-25	2024-05-25	1615	26.91666603088379	.4486111104488372803	434008	RWAMPARA	1	2	5	Yes	Yes		2024-May-25 12:27:32				Complete			Complete	Phone not reachable/ Phone Off				Phone answered	Other Specify	Respondent reached, okay to do survey			6	RWAMPARA	21	Yes	550	Yes			Yes	No	1	-66	0	0	0	0	0	0	0
108006	2024-05-11	2024-05-11	1767	29.45000076293945	.4908333420753479004	108006	KAMPALA		1	5	Yes	Yes	2024-May-11 10:02:10				Complete				Complete	None				Phone answered	${pullphone1}	Respondent reached, okay to do survey			6	KAMPALA	27	Yes	331	Yes			No	No	0	0	1	0	0	0	0	0	0
349013	2024-05-29	2024-05-29	2046	34.09999847412109	.5683333277702331543	349013	MADI OKOLLO	1	2	5	Yes	Yes		2024-May-29 11:47:13				Complete			Complete	Phone not reachable/ Phone Off				Phone answered	Other Specify	Respondent reached, okay to do survey			6	MADI OKOLLO	20	Yes	1800	No	Changed phone number		Yes	No	1	5 -66	0	0	0	0	0	1	0
436104	2024-05-23	2024-05-23	1541	25.6833324432373	.4280555546283721924	436104	RWAMPARA	1	2	5	Yes	Yes		2024-May-23 11:21:31				Complete			Complete	Phone not reachable/ Phone Off				Phone answered	${pullphone3}	Respondent reached, okay to do survey			6	RWAMPARA	26	Yes	581	Yes			Yes	No	0	8	0	0	0	0	0	0	0
148082	2024-05-23	2024-05-23	1265	21.08333396911621	.3513889014720916748	148082	KAMPALA	1	2	5	Yes	Yes		2024-May-23 14:11:04				Complete			Complete	Respondent resheduled the interview				Phone answered	${pullphone1}	Respondent reached, okay to do survey			6	KAMPALA	36	Yes	323	Yes			No	No	0	0 1 2	1	1	1	0	0	0	0
349018	2024-05-18	2024-05-18	2902	48.36666488647461	.8061110973358154297	349018	MADI OKOLLO		1	5	Yes	Yes	2024-May-18 10:22:41				Complete				Complete	None				Phone answered	Other Specify	Respondent reached, okay to do survey			6	MADI OKOLLO	27	Yes	458	No	Other	It's for husband	Yes	Yes	1
122080	2024-07-02	2024-07-02	1817	30.28333282470703	.5047222375869750977	122080	KAMPALA	2	3	5	Yes	Yes			2024-Jul-2 09:28:28				Complete		Complete	Phone number out of service				Phone answered	Other Specify	Respondent reached, okay to do survey			6	KAMPALA	32	Yes	1804	No	Lost SIM		Yes	Yes	1
407039	2024-05-09	2024-05-09	1547	25.78333282470703	.429722219705581665	407039	RWAMPARA		1	5	Yes	Yes	2024-May-9 15:05:13				Complete				Complete	None				Phone answered	${pullphone2}	Respondent reached, okay to do survey			6	RWAMPARA	45	Yes	371	Yes			Yes	Yes	1
150001	2024-05-18	2024-05-18	1562	26.03333282470703	.4338888823986053467	150001	KAMPALA		1	5	Yes	Yes	2024-May-18 13:58:15				Complete				Complete	None				Phone answered	${pullphone1}	Respondent reached, okay to do survey			6	KAMPALA	18	Yes	690	Yes			No	No	0	0	1	0	0	0	0	0	0
136108	2024-07-06	2024-07-06	1462	24.36666679382324	.4061111211776733398	136108	KAMPALA	3	4	4	Yes	Yes				2024-Jul-6 11:45:21				Complete	Complete	No answer				Phone answered	${pullphone1}	Respondent reached, okay to do survey			6	KAMPALA	27	Yes	1316	Yes			No	No	0	1	0	1	0	0	0	0	0
307008	2024-05-09	2024-05-09	2172	36.20000076293945	.6033333539962768555	307008	MADI OKOLLO		1	5	Yes	Yes	2024-May-9 11:04:44				Complete				Complete	None				Phone answered	${pullphone2}	Respondent reached, okay to do survey			6	MADI OKOLLO	22	Yes	693	Yes			Yes	Yes	0
105016	2024-05-08	2024-05-08	3116	51.93333435058594	.8655555844306945801	105016	KAMPALA		1	5	Yes	Yes	2024-May-8 14:10:34				Completed				Completed	None				Phone answered	${pullphone1}	Respondent reached, okay to do survey			6	KAMPALA	24	Yes	1656	Yes			Yes	Yes	1
446063	2024-05-17	2024-05-17	1680	28	.4666666686534881592	446063	RWAMPARA	1	2	5	Yes	Yes		2024-May-17 16:05:17				Complete			Complete	Phone not reachable/ Phone Off				Phone answered	${pullphone1}	Respondent reached, okay to do survey			6	RWAMPARA	41	Yes	815	Yes			Yes	No	0	6	0	0	0	0	0	0	1
308042	2024-05-31	2024-05-31	2323	38.71666717529297	.6452777981758117676	308042	MADI OKOLLO	5	6	5	Yes	Yes									Complete	Phone not reachable/ Phone Off				Phone answered	Other Specify	Respondent reached, okay to do survey			6	MADI OKOLLO	24	Yes	2003	No	Lost SIM		No	No	0	0 1	1	1	0	0	0	0	0
450022	2024-05-15	2024-05-15	1966	32.76666641235352	.5461111068725585938	450022	RWAMPARA		1	5	Yes	Yes	2024-May-15 15:50:50				Complete				Complete	None				Phone answered	Other Specify	Respondent reached, okay to do survey			6	RWAMPARA	30	Yes	251	Yes			No	No	0	0	1	0	0	0	0	0	0
118129	2024-05-13	2024-05-13	2361	39.34999847412109	.6558333039283752441	118129	KAMPALA	1	2	5	Yes	Yes		2024-May-13 11:16:59				Complete			Complete	Answered but not by the respondent (Person knows the respondent)				Phone answered	${pullphone1}	Respondent reached, okay to do survey			6	KAMPALA	42	Yes	100	Yes			Yes	No	0	6	0	0	0	0	0	0	1
309004	2024-05-11	2024-05-11	2746	45.76666641235352	.7627778053283691406	309004	MADI OKOLLO		1	5	Yes	Yes	2024-May-11 10:31:30				Complete				Complete	None				Phone answered	${pullphone4}	Respondent reached, okay to do survey			6	MADI OKOLLO	26	Yes	777	No	Phone owner doesn't give me access anymore		Yes	Yes	1
320013	2024-05-11	2024-05-11	2911	48.51666641235352	.8086110949516296387	320013	MADI OKOLLO		1	5	Yes	Yes	2024-May-11 12:57:03				Completed				Completed	None				Phone answered	Other Specify	Respondent reached, okay to do survey			6	MADI OKOLLO	18	Yes	475	No	Lost SIM		Yes	Yes	1
136126	2024-07-12	2024-07-12	2118	35.29999923706055	.5883333086967468262	136126	KAMPALA	2	3	5	Yes	Yes			2024-Jul-12 14:00:13				Complete		Complete	Respondent resheduled the interview				Phone answered	${pullphone1}	Respondent reached, okay to do survey			6	KAMPALA	36	Yes	1338	Yes			Yes	Yes	1
417099	2024-05-17	2024-05-17	2412	40.20000076293945	.6700000166893005371	417099	RWAMPARA	1	2	5	Yes	Yes		2024-May-17 09:10:03				Complete			Complete	Answered but not by the respondent (Person knows the respondent)				Phone answered	${pullphone1}	Respondent reached, okay to do survey			6	RWAMPARA	22	Yes	418	Yes			Yes	Yes	1
106036	2024-05-09	2024-05-09	2685	44.75	.7458333373069763184	106036	KAMPALA		1	5	Yes	Yes	2024-May-9 10:11:51				Complete				Complete	None				Phone answered	${pullphone1}	Respondent reached, okay to do survey			6	KAMPALA	21	Yes	514	Yes			Yes	Yes	0
441042	2024-05-11	2024-05-11	1125	18.75	.3125	441042	RWAMPARA		1	5	Yes	Yes	2024-May-11 16:24:42				Complete				Complete	None				Phone answered	Other Specify	Respondent reached, okay to do survey			6	RWAMPARA	23	Yes	195	No	Changed phone number		Yes	Yes	1
140023	2024-05-22	2024-05-22	2501	41.68333435058594	.6947222352027893066	140023	KAMPALA		1	5	Yes	Yes	2024-May-22 16:14:44				Complete				Complete	None				Phone answered	${pullphone1}	Respondent reached, okay to do survey			6	KAMPALA	20	Yes	2006	Yes			Yes	Yes	1
221070	2024-05-09	2024-05-09	1776	29.60000038146973	.4933333396911621094	221070	KATAKWI		1	5	Yes	Yes	2024-May-9 12:48:50				Complete				Complete	None				Phone answered	Other Specify	Respondent reached, okay to do survey			6	KATAKWI	22	Yes	531	Yes			No	No	0	1 4	0	1	0	0	1	0	0
242047	2024-05-25	2024-05-25	2185	36.41666793823242	.6069444417953491211	242047	KATAKWI		1	5	Yes	Yes	2024-May-25 07:35:03				Complete				Complete	None				Phone answered	Other Specify	Respondent reached, okay to do survey			6	KATAKWI	29	Yes	403	No	Gave SIM to someone else		Yes	No	0	0 1 4	1	1	0	0	1	0	0
234037	2024-06-01	2024-06-01	2333	38.88333511352539	.6480555534362792969	234037	KATAKWI	5	6	5	Yes	Yes									Complete	Phone not reachable/ Phone Off				Phone answered	Other Specify	Respondent reached, okay to do survey			6	KATAKWI	47	Yes	266	No	Lost SIM		Yes	Yes	1
121070	2024-05-27	2024-05-27	1671	27.85000038146973	.4641666710376739502	121070	KAMPALA	1	2	5	Yes	Yes		2024-May-27 11:03:53				Complete			Complete	Answered but not by the respondent (Person knows the respondent)				Phone answered	${pullphone1}	Respondent reached, okay to do survey			6	KAMPALA	26	Yes	159	Yes			No	No	0	0	1	0	0	0	0	0	0
132004	2024-05-21	2024-05-21	1499	24.98333358764648	.4163888990879058838	132004	KAMPALA		1	5	Yes	Yes	2024-May-20 20:37:53				Complete				Complete	None				Phone answered	${pullphone2}	Respondent reached, okay to do survey			6	KAMPALA	23	Yes	482	No	Lost SIM		No	No	0	0 1	1	1	0	0	0	0	0
428001	2024-05-18	2024-05-18	4136	68.93333435058594	1.148888945579528809	428001	RWAMPARA		1	5	Yes	Yes	2024-May-18 09:07:01				Complete				Complete	None				Phone answered	${pullphone2}	Respondent reached, okay to do survey			6	RWAMPARA	29	Yes	1459	Yes			Yes	Yes	1
439087	2024-05-25	2024-05-25	1726	28.76666641235352	.4794444441795349121	439087	RWAMPARA		1	5	Yes	Yes	2024-May-25 13:44:33				Complete				Complete	None				Phone answered	Other Specify	Respondent reached, okay to do survey			6	RWAMPARA	38	Yes	156	Yes			Yes	No	0	5	0	0	0	0	0	1	0
117013	2024-06-15	2024-06-15	1569	26.14999961853027	.4358333349227905273	117013	KAMPALA	11	12	5	Yes	Yes									Complete	Phone not reachable/ Phone Off				Phone answered	Other Specify	Respondent reached, okay to do survey			6	KAMPALA	31	Yes	876	No	Lost SIM		Yes	No	1	5	0	0	0	0	0	1	0
327025	2024-05-17	2024-05-17	2350	39.16666793823242	.6527777910232543945	327025	MADI OKOLLO	6	7	5	Yes	Yes									Complete	Phone not reachable/ Phone Off				Phone answered	Other Specify	Respondent reached, okay to do survey			6	MADI OKOLLO	24	Yes	527	No	Lost SIM		Yes	Yes	1
135056	2024-05-18	2024-05-18	1997	33.28333282470703	.5547222495079040527	135056	KAMPALA		1	5	Yes	Yes	2024-May-18 13:46:56				Complete				Complete	None				Phone answered	${pullphone1}	Respondent reached, okay to do survey			6	KAMPALA	35	Yes	198	Yes			Yes	Yes	1
417113	2024-05-25	2024-05-25	2946	49.09999847412109	.8183333277702331543	417113	RWAMPARA	1	2	5	Yes	Yes		2024-May-25 14:06:59				Complete			Complete	Phone not reachable/ Phone Off				Phone answered	${pullphone1}	Respondent reached, okay to do survey			6	RWAMPARA	31	Yes	919	Yes			Yes	Yes	0
243047	2024-05-29	2024-05-29	1159	19.3166675567627	.3219444453716278076	243047	KATAKWI	4	5	5	Yes	Yes									Complete	Phone not reachable/ Phone Off				Phone answered	Other Specify	Respondent reached, okay to do survey			6	KATAKWI	44	Yes	82	No	Lost SIM		Yes	No	0	0	1	0	0	0	0	0	0
146079	2024-05-23	2024-05-23	2154	35.90000152587891	.5983333587646484375	146079	KAMPALA	2	3	5	Yes	Yes			2024-May-23 10:02:12				Complete		Complete	No answer				Phone answered	${pullphone1}	Respondent reached, okay to do survey			6	KAMPALA	27	Yes	303	Yes			No	No	0	0	1	0	0	0	0	0	0
241041	2024-07-01	2024-07-01	2165	36.08333206176758	.6013888716697692871	241041	KATAKWI	2	3	5	Yes	Yes			2024-Jul-1 17:15:30				Complete		Complete	Phone not reachable/ Phone Off				Phone answered	${pullphone2}	Respondent reached, okay to do survey			6	KATAKWI	36	Yes	747	No	Airtel number shut off		Yes	Yes	1
439002	2024-05-29	2024-05-29	2013	33.54999923706055	.5591666698455810547	439002	RWAMPARA	3	4	4	Yes	Yes				2024-May-29 09:12:10				Complete	Complete	Respondent resheduled the interview				Phone answered	${pullphone2}	Respondent reached, okay to do survey			6	RWAMPARA	29	Yes	459	Yes			Yes	Yes	1
209027	2024-06-07	2024-06-07	2315	38.58333206176758	.6430555582046508789	209027	KATAKWI	2	3	5	Yes	Yes			2024-Jun-7 10:01:33				Complete		Complete	Phone not reachable/ Phone Off				Phone answered	Other Specify	Respondent reached, okay to do survey			6	KATAKWI	32	Yes	483	Yes			No	No	0	0 1 4	1	1	0	0	1	0	0
217014	2024-05-23	2024-05-23	2488	41.46666717529297	.6911110877990722656	217014	KATAKWI	1	2	5	Yes	Yes		2024-May-23 11:26:12				Complete			Complete	Phone not reachable/ Phone Off				Phone answered	${pullphone2}	Respondent reached, okay to do survey			6	KATAKWI	25	Yes	697	Yes			No	No	0	6	0	0	0	0	0	0	1
109080	2024-05-23	2024-05-23	1545	25.75	.4291666746139526367	109080	KAMPALA		1	5	Yes	Yes	2024-May-23 10:01:41				Complete				Complete	None				Phone answered	${pullphone1}	Respondent reached, okay to do survey			6	KAMPALA	31	Yes	1375	Yes			Yes	No	0	5	0	0	0	0	0	1	0
419001	2024-05-16	2024-05-16	2960	49.33333206176758	.8222222328186035156	419001	RWAMPARA		1	5	Yes	Yes	2024-May-16 11:43:53				Complete				Complete	None				Phone answered	${pullphone3}	Respondent reached, okay to do survey			6	RWAMPARA	39	Yes	2870	No	Airtel number shut off		Yes	Yes	1
323017	2024-05-27	2024-05-27	2008	33.46666717529297	.5577777624130249023	323017	MADI OKOLLO	3	4	4	Yes	Yes				2024-May-27 11:26:15				Complete	Complete	Answered but not by the respondent (Person knows the respondent)				Phone answered	Other Specify	Respondent reached, okay to do survey			6	MADI OKOLLO	25	Yes	1836	No	Airtel number shut off		No	No	0	0	1	0	0	0	0	0	0
301001	2024-05-11	2024-05-11	2562	42.70000076293945	.7116666436195373535	301001	MADI OKOLLO		1	5	Yes	Yes	2024-May-11 09:12:47				Complete				Complete	None				Phone answered	${pullphone2}	Respondent reached, okay to do survey			6	MADI OKOLLO	30	Yes	440	Yes			Yes	Yes	1
419147	2024-06-11	2024-06-11	1593	26.54999923706055	.442499995231628418	419147	RWAMPARA	2	3	5	Yes	Yes			2024-Jun-11 12:06:58				Complete		Complete	Phone number out of service				Phone answered	Other Specify	Respondent reached, okay to do survey			6	RWAMPARA	21	Yes	435	No	Gave SIM to someone else		Yes	No	0	2 4	0	0	1	0	1	0	0
448091	2024-05-14	2024-05-14	2214	36.90000152587891	.6150000095367431641	448091	RWAMPARA		1	5	Yes	Yes	2024-May-14 15:36:02				Complete				Complete	None				Phone answered	${pullphone1}	Respondent reached, okay to do survey			6	RWAMPARA	27	Yes	1001	Yes			Yes	Yes	1
433058	2024-05-22	2024-05-22	2046	34.09999847412109	.5683333277702331543	433058	RWAMPARA		1	5	Yes	Yes	2024-May-22 14:33:53				Complete				Complete	None				Phone answered	${pullphone2}	Respondent reached, okay to do survey			6	RWAMPARA	36	Yes	575	Yes			Yes	Yes	1
107064	2024-05-11	2024-05-11	2038	33.96666717529297	.5661110877990722656	107064	KAMPALA		1	5	Yes	Yes	2024-May-10 14:29:57				Complete				Complete	None				Phone answered	${pullphone1}	Respondent reached, okay to do survey			6	KAMPALA	28	Yes	863	Yes			Yes	No	0	4	0	0	0	0	1	0	0
132109	2024-05-20	2024-05-20	2068	34.46666717529297	.5744444727897644043	132109	KAMPALA		1	5	Yes	Yes	2024-May-20 12:10:45				Complete				Complete	None				Phone answered	${pullphone1}	Respondent reached, okay to do survey			6	KAMPALA	35	Yes	378	Yes			No	No	0	0	1	0	0	0	0	0	0
111055	2024-05-11	2024-05-11	1344	22.39999961853027	.3733333349227905273	111055	KAMPALA		1	5	Yes	Yes	2024-May-11 10:56:26				Complete				Complete	None				Phone answered	${pullphone1}	Respondent reached, okay to do survey			6	KAMPALA	34	Yes	229	Yes			No	No	0	-66	0	0	0	0	0	0	0
413045	2024-05-13	2024-05-13	1814	30.23333358764648	.5038889050483703613	413045	RWAMPARA		1	5	Yes	Yes	2024-May-13 10:43:56				Complete				Complete	None				Phone answered	${pullphone1}	Respondent reached, okay to do survey			6	RWAMPARA	23	Yes	619	Yes			Yes	Yes	1
325014	2024-05-27	2024-05-27	1602	26.70000076293945	.444999992847442627	325014	MADI OKOLLO	2	3	5	Yes	Yes			2024-May-27 14:17:13				Complete		Complete	Phone not reachable/ Phone Off				Phone answered	${pullphone2}	Respondent reached, okay to do survey			6	MADI OKOLLO	21	Yes	299	No	Lost SIM		No	No	0	0	1	0	0	0	0	0	0
148063	2024-05-24	2024-05-24	2481	41.34999847412109	.6891666650772094727	148063	KAMPALA	1	2	5	Yes	Yes		2024-May-24 12:37:19				Complete			Complete	No answer				Phone answered	${pullphone1}	Respondent reached, okay to do survey			6	KAMPALA	24	Yes	660	No	Lost SIM		Yes	Yes	1
148059	2024-05-16	2024-05-16	1698	28.29999923706055	.4716666638851165771	148059	KAMPALA		1	5	Yes	Yes	2024-May-16 13:34:36				Complete				Complete	None				Phone answered	${pullphone1}	Respondent reached, okay to do survey			6	KAMPALA	26	Yes	1499	Yes			Yes	Yes	1
425080	2024-05-21	2024-05-21	2229	37.15000152587891	.6191666722297668457	425080	RWAMPARA		1	5	Yes	Yes	2024-May-21 11:52:34				Complete				Complete	None				Phone answered	${pullphone1}	Respondent reached, okay to do survey			6	RWAMPARA	20	Yes	659	Yes			Yes	Yes	1
402130	2024-05-15	2024-05-15	2167	36.11666488647461	.6019444465637207031	402130	RWAMPARA	3	4	4	Yes	Yes				2024-May-15 14:06:07				Complete	Complete	Phone number out of service				Phone answered	${pullphone2}	Respondent reached, okay to do survey			6	RWAMPARA	18	Yes	605	No	Airtel number shut off		Yes	Yes	0
430115	2024-05-20	2024-05-20	1874	31.23333358764648	.5205555558204650879	430115	RWAMPARA		1	5	Yes	Yes	2024-May-20 17:46:04				Complete				Complete	None				Phone answered	${pullphone1}	Respondent reached, okay to do survey			6	RWAMPARA	36	Yes	649	Yes			Yes	No	0	6	0	0	0	0	0	0	1
105072	2024-07-09	2024-07-09	1337	22.28333282470703	.3713888823986053467	105072	KAMPALA	8	9	5	Yes	Yes									Complete	Phone not reachable/ Phone Off				Phone answered	${pullphone1}	Respondent reached, okay to do survey			6	KAMPALA	24	Yes	203	Yes			Yes	No	1	5	0	0	0	0	0	1	0
133025	2024-05-18	2024-05-18	2456	40.93333435058594	.6822222471237182617	133025	KAMPALA		1	5	Yes	Yes	2024-May-18 13:29:59				Complete				Complete	None				Phone answered	${pullphone1}	Respondent reached, okay to do survey			6	KAMPALA	28	Yes	658	Yes			Yes	Yes	1
237051	2024-05-15	2024-05-15	1724	28.73333358764648	.4788888990879058838	237051	KATAKWI		1	5	Yes	Yes	2024-May-15 09:36:36				Complete				Complete	None				Phone answered	${pullphone1}	Respondent reached, okay to do survey			6	KATAKWI	45	Yes	220	Yes			Yes	Yes	1
221031	2024-06-06	2024-06-06	2281	38.01666641235352	.6336110830307006836	221031	KATAKWI	8	9	5	Yes	Yes									Complete	Phone not reachable/ Phone Off				Phone answered	Other Specify	Respondent reached, okay to do survey			6	KATAKWI	33	Yes	713	Yes			Yes	No	0	4	0	0	0	0	1	0	0
112103	2024-05-14	2024-05-14	1576	26.26666641235352	.437777787446975708	112103	KAMPALA		1	5	Yes	Yes	2024-May-14 14:36:18				Complete				Complete	None				Phone answered	${pullphone1}	Respondent reached, okay to do survey			6	KAMPALA	24	Yes	1561	Yes			No	No	0	0	1	0	0	0	0	0	0
423036	2024-05-20	2024-05-20	2002	33.36666488647461	.5561110973358154297	423036	RWAMPARA	1	2	5	Yes	Yes		2024-May-20 17:02:14				Complete			Complete	Phone not reachable/ Phone Off				Phone answered	Other Specify	Respondent reached, okay to do survey			6	RWAMPARA	27	Yes	739	No	The phone owner moved		No	No	0	0	1	0	0	0	0	0	0
247020	2024-07-03	2024-07-03	1608	26.79999923706055	.4466666579246520996	247020	KATAKWI	4	5	5	Yes	Yes									Complete	Phone not reachable/ Phone Off	762688614			Phone answered	Other Specify	Respondent reached, okay to do survey			6	KATAKWI	20	Yes	233	No	Lost SIM		No	No	0	0	1	0	0	0	0	0	0
418066	2024-06-11	2024-06-11	1676	27.9333324432373	.4655555486679077148	418066	RWAMPARA	6	7	5	Yes	Yes									Complete	Phone not reachable/ Phone Off				Phone answered	Other Specify	Respondent reached, okay to do survey			6	RWAMPARA	46	Yes	773	No	Airtel number shut off		No	No	0	-66	0	0	0	0	0	0	0
250033	2024-06-17	2024-06-17	2543	42.38333511352539	.7063888907432556152	250033	KATAKWI	7	8	5	Yes	Yes									Complete	Phone not reachable/ Phone Off				Phone answered	Other Specify	Respondent reached, okay to do survey			6	KATAKWI	39	Yes	584	No	Lost SIM		No	No	0	0 1 -66	1	1	0	0	0	0	0
410102	2024-05-15	2024-05-15	2102	35.03333282470703	.5838888883590698242	410102	RWAMPARA		1	5	Yes	Yes	2024-May-15 11:36:02				Complete				Complete	None				Phone answered	${pullphone1}	Respondent reached, okay to do survey			6	RWAMPARA	25	Yes	310	Yes			Yes	No	0	5	0	0	0	0	0	1	0
419102	2024-05-29	2024-05-29	4577	76.28333282470703	1.271388888359069824	419102	RWAMPARA	1	2	5	Yes	Yes		2024-May-29 10:29:19				Complete			Complete	Answered but not by the respondent (Person knows the respondent)				Phone answered	${pullphone2}	Respondent reached, okay to do survey			6	RWAMPARA	35	Yes	477	No	Lost SIM		Yes	Yes	0
108040	2024-05-11	2024-05-11	2656	44.26666641235352	.7377777695655822754	108040	KAMPALA	1	2	5	Yes	Yes		2024-May-11 09:11:49				Complete			Complete	Respondent resheduled the interview				Phone answered	${pullphone1}	Respondent reached, okay to do survey			6	KAMPALA	27	Yes	483	Yes			Yes	Yes	1
140069	2024-05-22	2024-05-22	2754	45.90000152587891	.7649999856948852539	140069	KAMPALA		1	5	Yes	Yes	2024-May-22 14:10:49				Complete				Complete	None				Phone answered	${pullphone1}	Respondent reached, okay to do survey			6	KAMPALA	46	Yes	340	Yes			No	No	0	0 1 2	1	1	1	0	0	0	0
112071	2024-05-13	2024-05-13	1704	28.39999961853027	.4733333289623260498	112071	KAMPALA		1	5	Yes	Yes	2024-May-13 12:30:29				Complete				Complete	None				Phone answered	${pullphone2}	Respondent reached, okay to do survey			6	KAMPALA	22	Yes	239	No	Lost SIM		Yes	No	0	1 8	0	1	0	0	0	0	0
339021	2024-06-22	2024-06-22	1336	22.26666641235352	.3711111247539520264	339021	MADI OKOLLO	4	5	5	Yes	Yes									Complete	Answered but not by the respondent (Person doesn’t know the respondent)				Phone answered	Other Specify	Respondent reached, okay to do survey			6	MADI OKOLLO	21	Yes	217	Yes			Yes	No	0	4	0	0	0	0	1	0	0
245010	2024-05-20	2024-05-20	918	15.30000019073486	.254999995231628418	245010	KATAKWI	2	3	5	Yes	Yes			2024-May-20 15:00:26				Complete		Complete	Phone not reachable/ Phone Off				Phone answered	Other Specify	Respondent reached, okay to do survey			6	KATAKWI	21	Yes	63	No	Lost SIM		No	No	0	0	1	0	0	0	0	0	0
243021	2024-05-16	2024-05-16	1237	20.61666679382324	.3436111211776733398	243021	KATAKWI		1	5	Yes	Yes	2024-May-16 12:02:40				Complete				Complete	None				Phone answered	${pullphone1}	Respondent reached, okay to do survey			6	KATAKWI	35	Yes	178	Yes			No	No	0	7	0	0	0	0	0	0	0
142055	2024-05-15	2024-05-15	1366	22.76666641235352	.3794444501399993896	142055	KAMPALA		1	5	Yes	Yes	2024-May-15 15:16:42				Complete				Complete	None				Phone answered	${pullphone1}	Respondent reached, okay to do survey			6	KAMPALA	34	Yes	273	Yes			Yes	No	0	1 2	0	1	1	0	0	0	0
238016	2024-06-21	2024-06-21	2979	49.65000152587891	.8274999856948852539	238016	KATAKWI	6	7	5	Yes	Yes									Complete	No answer				Phone answered	Other Specify	Respondent reached, okay to do survey			6	KATAKWI	37	Yes	504	Yes			Yes	Yes	1
330022	2024-05-18	2024-05-18	2583	43.04999923706055	.7174999713897705078	330022	MADI OKOLLO	3	4	4	Yes	Yes				2024-May-18 16:19:00				Complete	Complete	Phone not reachable/ Phone Off				Phone answered	${pullphone1}	Respondent reached, okay to do survey			6	MADI OKOLLO	36	Yes	2518	Yes			Yes	Yes	1
215010	2024-07-03	2024-07-03	1635	27.25	.4541666805744171143	215010	KATAKWI	9	10	5	Yes	Yes									Complete	Answered but not by the respondent (Person doesn’t know the respondent)	762295481			Phone answered	5	Respondent reached, okay to do survey			6	KATAKWI	20	Yes	535	No	Lost SIM		Yes	No	1	6	0	0	0	0	0	0	1
118007	2024-05-24	2024-05-24	1890	31.5	.5249999761581420898	118007	KAMPALA	5	6	5	Yes	Yes									Complete	Phone number out of service				Phone answered	Other Specify	Respondent reached, okay to do survey			6	KAMPALA	26	Yes	1102	No	Airtel number shut off		No	No	0	0 1 2	1	1	1	0	0	0	0
243027	2024-05-31	2024-05-31	1798	29.96666717529297	.4994444549083709717	243027	KATAKWI	5	6	5	Yes	Yes									Complete	Phone not reachable/ Phone Off				Phone answered	Other Specify	Respondent reached, okay to do survey			6	KATAKWI	31	Yes	439	Yes			Yes	Yes	1
148048	2024-05-17	2024-05-17	1686	28.10000038146973	.4683333337306976318	148048	KAMPALA		1	5	Yes	Yes	2024-May-17 15:58:06				Complete				Complete	None				Phone answered	${pullphone1}	Respondent reached, okay to do survey			6	KAMPALA	40	Yes	452	Yes			No	No	0	0	1	0	0	0	0	0	0
125083	2024-05-13	2024-05-13	2386	39.76666641235352	.6627777814865112305	125083	KAMPALA		1	5	Yes	Yes	2024-May-13 13:26:10				Complete				Complete	None				Phone answered	${pullphone1}	Respondent reached, okay to do survey			6	KAMPALA	37	Yes	627	Yes			Yes	Yes	1
437109	2024-05-24	2024-05-24	2020	33.66666793823242	.5611110925674438477	437109	RWAMPARA		1	5	Yes	Yes	2024-May-24 10:19:48				Complete				Complete	None				Phone answered	${pullphone1}	Respondent reached, okay to do survey			6	RWAMPARA	29	Yes	652	Yes			No	No	0	1	0	1	0	0	0	0	0
404098	2024-05-13	2024-05-13	2116	35.26666641235352	.5877777934074401855	404098	RWAMPARA	1	2	5	Yes	Yes		2024-May-13 11:52:01				Complete			Complete	No answer				Phone answered	Other Specify	Respondent reached, okay to do survey			6	RWAMPARA	38	Yes	692	No	Airtel number unverified		No	No	0	0	1	0	0	0	0	0	0
237029	2024-06-24	2024-06-24	2482	41.36666488647461	.689444422721862793	237029	KATAKWI	5	6	5	Yes	Yes									Complete	Phone not reachable/ Phone Off	771154312			Phone answered	Other Specify	Respondent reached, okay to do survey			6	KATAKWI	33	Yes	492	No	Airtel number shut off		Yes	Yes	1
241052	2024-05-16	2024-05-16	2146	35.76666641235352	.5961111187934875488	241052	KATAKWI		1	5	Yes	Yes	2024-May-16 13:15:44				Complete				Complete	None				Phone answered	${pullphone1}	Respondent reached, okay to do survey			6	KATAKWI	23	Yes	411	Yes			Yes	Yes	1
108022	2024-05-13	2024-05-13	1098	18.29999923706055	.305000007152557373	108022	KAMPALA	1	2	5	Yes	Yes		2024-May-13 14:45:53				Complete			Complete	No answer				Phone answered	${pullphone1}	Respondent reached, okay to do survey			6	KAMPALA	39	Yes	187	Yes			Yes	No	1	5	0	0	0	0	0	1	0
439051	2024-05-30	2024-05-30	1629	27.14999961853027	.4524999856948852539	439051	RWAMPARA	3	4	4	Yes	Yes				2024-May-30 11:27:49				Complete	Complete	No answer				Phone answered	${pullphone1}	Respondent reached, okay to do survey			6	RWAMPARA	25	Yes	484	Yes			Yes	No	1	5	0	0	0	0	0	1	0
146037	2024-05-16	2024-05-16	2275	37.91666793823242	.6319444179534912109	146037	KAMPALA		1	5	Yes	Yes	2024-May-16 13:44:50				Complete				Complete	None				Phone answered	${pullphone1}	Respondent reached, okay to do survey			6	KAMPALA	22	Yes	224	Yes			Yes	Yes	1
137115	2024-05-28	2024-05-28	2624	43.73333358764648	.7288888692855834961	137115	KAMPALA	2	3	5	Yes	Yes			2024-May-25 09:54:14				Complete		Complete	Phone not reachable/ Phone Off				Phone answered	${pullphone1}	Respondent reached, okay to do survey			6	KAMPALA	29	Yes	2263	Yes			No	No	0	0	1	0	0	0	0	0	0
418095	2024-05-16	2024-05-16	2126	35.43333435058594	.5905555486679077148	418095	RWAMPARA		1	5	Yes	Yes	2024-May-16 15:52:14				Complete				Complete	None				Phone answered	${pullphone1}	Respondent reached, okay to do survey			6	RWAMPARA	28	Yes	355	Yes			Yes	Yes	0
441024	2024-06-01	2024-06-01	1692	28.20000076293945	.4699999988079071045	441024	RWAMPARA	8	9	5	Yes	Yes									Complete	Answered but not by the respondent (Person doesn’t know the respondent)				Phone answered	Other Specify	Respondent reached, okay to do survey			6	RWAMPARA	49	Yes	379	No	Airtel number shut off		No	No	0	0 1 2	1	1	1	0	0	0	0
338049	2024-06-25	2024-06-25	1035	17.25	.2874999940395355225	338049	MADI OKOLLO	4	5	5	Yes	Yes									Complete	Phone not reachable/ Phone Off				Phone answered	Other Specify	Respondent reached, okay to do survey			6	MADI OKOLLO	26	Yes	184	No	Lost SIM		No	No	0	-66	0	0	0	0	0	0	0
444007	2024-05-15	2024-05-15	1493	24.88333320617676	.4147222340106964111	444007	RWAMPARA	1	2	5	Yes	Yes		2024-May-15 20:32:35				Complete			Complete	Answered but not by the respondent (Person knows the respondent)				Phone answered	${pullphone1}	Respondent reached, okay to do survey			6	RWAMPARA	43	Yes	479	Yes			Yes	No	1	5	0	0	0	0	0	1	0
232015	2024-05-17	2024-05-17	1967	32.78333282470703	.5463888645172119141	232015	KATAKWI	1	2	5	Yes	Yes		2024-May-17 13:13:47				Complete			Complete	Phone not reachable/ Phone Off				Phone answered	Other Specify	Respondent reached, okay to do survey			6	KATAKWI	23	Yes	599	Yes			Yes	Yes	1
129068	2024-06-15	2024-06-15	1716	28.60000038146973	.4766666591167449951	129068	KAMPALA	9	10	5	Yes	Yes									Complete	Phone not reachable/ Phone Off				Phone answered	Other Specify	Respondent reached, okay to do survey			6	KAMPALA	35	Yes	1119	No	Lost SIM		No	No	0	2	0	0	1	0	0	0	0
130052	2024-05-21	2024-05-21	2350	39.16666793823242	.6527777910232543945	130052	KAMPALA		1	5	Yes	Yes	2024-May-20 12:23:47				Complete				Complete	None				Phone answered	Other Specify	Respondent reached, okay to do survey			6	KAMPALA	25	Yes	2340	No	Lost SIM		Yes	Yes	1
249015	2024-05-18	2024-05-18	2344	39.06666564941406	.6511111259460449219	249015	KATAKWI	1	2	5	Yes	Yes		2024-May-18 15:36:07				Complete			Complete	Phone not reachable/ Phone Off				Phone answered	${pullphone2}	Respondent reached, okay to do survey			6	KATAKWI	32	Yes	772	No	Lost SIM		No	No	0	0	1	0	0	0	0	0	0
403061	2024-05-08	2024-05-08	2107	35.11666488647461	.5852777957916259766	403061	RWAMPARA		1	5	Yes	Yes	2024-May-8 14:07:53				Completed				Completed	None				Phone answered	${pullphone1}	Respondent reached, okay to do survey			6	RWAMPARA	22	Yes	592	Yes			No	No	0	0 1 2	1	1	1	0	0	0	0
103111	2024-05-24	2024-05-24	1943	32.38333511352539	.5397222042083740234	103111	KAMPALA	1	2	5	Yes	Yes		2024-May-24 15:08:18				Complete			Complete	Phone not reachable/ Phone Off				Phone answered	${pullphone1}	Respondent reached, okay to do survey			6	KAMPALA	41	Yes	1516	Yes			No	No	0	0	1	0	0	0	0	0	0
231016	2024-05-23	2024-05-23	1506	25.10000038146973	.4183333218097686768	231016	KATAKWI	1	2	5	Yes	Yes		2024-May-23 15:50:26				Complete			Complete	Answered but not by the respondent (Person knows the respondent)				Phone answered	Other Specify	Respondent reached, okay to do survey			6	KATAKWI	23	Yes	145	Yes			No	No	0	0	1	0	0	0	0	0	0
439021	2024-05-24	2024-05-24	3279	54.65000152587891	.9108333587646484375	439021	RWAMPARA	1	2	5	Yes	Yes		2024-May-24 10:19:30				Complete			Complete	Answered but not by the respondent (Person knows the respondent)				Phone answered	Other Specify	Respondent reached, okay to do survey			6	RWAMPARA	25	Yes	628	No	Airtel number shut off		Yes	Yes	1
416063	2024-05-15	2024-05-15	2302	38.36666488647461	.6394444704055786133	416063	RWAMPARA		1	5	Yes	Yes	2024-May-15 13:01:50				Complete				Complete	None				Phone answered	${pullphone1}	Respondent reached, okay to do survey			6	RWAMPARA	42	Yes	813	Yes			Yes	Yes	0
411004	2024-05-14	2024-05-14	2900	48.33333206176758	.8055555820465087891	411004	RWAMPARA		1	5	Yes	Yes	2024-May-14 11:20:10				Complete				Complete	None				Phone answered	${pullphone2}	Respondent reached, okay to do survey			6			Yes	1337	Yes			Yes	Yes	1
434110	2024-05-22	2024-05-22	2035	33.91666793823242	.5652777552604675293	434110	RWAMPARA		1	5	Yes	Yes	2024-May-22 15:45:45				Complete				Complete	None				Phone answered	${pullphone2}	Respondent reached, okay to do survey			6	RWAMPARA	19	Yes	494	Yes			No	No	1	0	1	0	0	0	0	0	0
417062	2024-06-18	2024-06-18	2081	34.68333435058594	.5780555605888366699	417062	RWAMPARA	3	4	4	Yes	Yes				2024-Jun-18 07:50:28				Complete	Complete	Phone number out of service				Phone answered	Other Specify	Respondent reached, okay to do survey			6	RWAMPARA	31	Yes	1937	No	Airtel number shut off		Yes	Yes	1
116092	2024-05-15	2024-05-15	2527	42.11666488647461	.7019444704055786133	116092	KAMPALA	2	3	5	Yes	Yes							Complete		Complete	Answered but not by the respondent (Person knows the respondent)				Phone answered	Other Specify	Respondent reached, okay to do survey			6	KAMPALA	22	Yes	2498	No	Lost SIM		No	No	0	0 1	1	1	0	0	0	0	0
247022	2024-06-01	2024-06-01	2277	37.95000076293945	.632499992847442627	247022	KATAKWI	4	5	5	Yes	Yes									Complete	Answered but not by the respondent (Person knows the respondent)				Phone answered	Other Specify	Respondent reached, okay to do survey			6	KATAKWI	41	Yes	422	No	Lost SIM		Yes	Yes	0
319013	2024-06-14	2024-06-14	1464	24.39999961853027	.4066666662693023682	319013	MADI OKOLLO	4	5	5	Yes	Yes									Complete	Phone not reachable/ Phone Off				Phone answered	Other Specify	Respondent reached, okay to do survey			6	MADI OKOLLO	40	Yes	382	No	Lost SIM		Yes	No	1	4	0	0	0	0	1	0	0
202026	2024-06-01	2024-06-01	1937	32.28333282470703	.5380555391311645508	202026	KATAKWI	10	11	5	Yes	Yes									Complete	Phone not reachable/ Phone Off				Phone answered	Other Specify	Respondent reached, okay to do survey			6	KATAKWI	22	Yes	336	No	Lost SIM		Yes	Yes	1
204016	2024-05-13	2024-05-13	2395	39.91666793823242	.6652777791023254395	204016	KATAKWI	1	2	5	Yes	Yes		2024-May-13 13:36:08				Complete			Complete	No answer				Phone answered	Other Specify	Respondent reached, okay to do survey			6	KATAKWI	26	Yes	2379	No	Lost SIM		No	No	0	0	1	0	0	0	0	0	0
446031	2024-05-17	2024-05-17	1825	30.41666603088379	.5069444179534912109	446031	RWAMPARA	1	2	5	Yes	Yes		2024-May-17 14:44:10				Complete			Complete	Answered but not by the respondent (Person knows the respondent)				Phone answered	${pullphone1}	Respondent reached, okay to do survey			6	RWAMPARA	31	Yes	686	Yes			Yes	Yes	1
150074	2024-05-20	2024-05-20	1750	29.16666603088379	.4861111044883728027	150074	KAMPALA		1	5	Yes	Yes	2024-May-20 17:40:38				Complete				Complete	None				Phone answered	${pullphone1}	Respondent reached, okay to do survey			6	KAMPALA	44	Yes	314	Yes			Yes	Yes	1
145092	2024-05-16	2024-05-16	1967	32.78333282470703	.5463888645172119141	145092	KAMPALA		1	5	Yes	Yes	2024-May-16 09:05:32				Complete				Complete	None				Phone answered	${pullphone1}	Respondent reached, okay to do survey			6	KAMPALA	27	Yes	1946	Yes			Yes	No	1	8	0	0	0	0	0	0	0
111118	2024-05-11	2024-05-11	1631	27.1833324432373	.4530555605888366699	111118	KAMPALA		1	5	Yes	Yes	2024-May-11 14:19:40				Complete				Complete	None				Phone answered	${pullphone1}	Respondent reached, okay to do survey			6	KAMPALA	31	Yes	480	Yes			No	No	0	0	1	0	0	0	0	0	0
435025	2024-05-23	2024-05-23	1740	29	.4833333194255828857	435025	RWAMPARA	1	2	5	Yes	Yes		2024-May-23 11:21:43				Complete			Complete	No answer				Phone answered	${pullphone1}	Respondent reached, okay to do survey			6	RWAMPARA	21	Yes	682	Yes			No	No	0	0	1	0	0	0	0	0	0
134092	2024-07-13	2024-07-13	1690	28.16666603088379	.4694444537162780762	134092	KAMPALA	5	6	5	Yes	Yes									Complete	Respondent resheduled the interview				Phone answered	${pullphone1}	Respondent reached, okay to do survey			6	KAMPALA	37	Yes	902	Yes			Yes	No	1	5	0	0	0	0	0	1	0
338050	2024-06-01	2024-06-01	2111	35.18333435058594	.5863888859748840332	338050	MADI OKOLLO	2	3	5	Yes	Yes			2024-Jun-1 13:16:18				Complete		Complete	Answered but not by the respondent (Person knows the respondent)				Phone answered	${pullphone3}	Respondent reached, okay to do survey			6	MADI OKOLLO	40	Yes	195	No	Gave SIM to someone else		Yes	No	0	4	0	0	0	0	1	0	0
140050	2024-05-28	2024-05-28	2158	35.96666717529297	.5994444489479064941	140050	KAMPALA	1	2	5	Yes	Yes		2024-May-28 12:43:15				Complete			Complete	Respondent resheduled the interview				Phone answered	${pullphone1}	Respondent reached, okay to do survey			6	KAMPALA	25	Yes	2087	Yes			Yes	Yes	1
435005	2024-05-23	2024-05-23	1824	30.39999961853027	.5066666603088378906	435005	RWAMPARA		1	5	Yes	Yes	2024-May-23 14:08:46				Complete				Complete	None				Phone answered	${pullphone1}	Respondent reached, okay to do survey			6	RWAMPARA	24	Yes	284	Yes			Yes	Yes	0
440011	2024-05-13	2024-05-13	2002	33.36666488647461	.5561110973358154297	440011	RWAMPARA		1	5	Yes	Yes	2024-May-13 11:57:22				Complete				Complete	None				Phone answered	Other Specify	Respondent reached, okay to do survey			6	RWAMPARA	48	Yes	530	No	Airtel number shut off		Yes	No	0	2	0	0	1	0	0	0	0
125003	2024-05-14	2024-05-14	2888	48.13333511352539	.8022222518920898438	125003	KAMPALA	1	2	5	Yes	Yes		2024-May-14 14:54:13				Complete			Complete	Phone not reachable/ Phone Off				Phone answered	${pullphone1}	Respondent reached, okay to do survey			6	KAMPALA	21	Yes	2692	No	Lost SIM		Yes	Yes	1
411005	2024-05-15	2024-05-15	2837	47.28333282470703	.7880555391311645508	411005	RWAMPARA		1	5	Yes	Yes	2024-May-15 13:03:22				Complete				Complete	None				Phone answered	Other Specify	Respondent reached, okay to do survey			6	RWAMPARA	28	Yes	664	Yes			Yes	Yes	0
434050	2024-05-22	2024-05-22	1886	31.4333324432373	.5238888859748840332	434050	RWAMPARA		1	5	Yes	Yes	2024-May-22 12:06:10				Complete				Complete	None				Phone answered	${pullphone1}	Respondent reached, okay to do survey			6	RWAMPARA	37	Yes	345	Yes			Yes	No	0	2	0	0	1	0	0	0	0
108087	2024-05-09	2024-05-09	1590	26.5	.4416666626930236816	108087	KAMPALA		1	5	Yes	Yes	2024-May-9 13:21:29				Complete				Complete	None				Phone answered	${pullphone1}	Respondent reached, okay to do survey			6	KAMPALA	32	Yes	90	Yes			No	No	0	0	1	0	0	0	0	0	0
431027	2024-05-21	2024-05-21	1951	32.51666641235352	.5419444441795349121	431027	RWAMPARA		1	5	Yes	Yes	2024-May-21 12:58:58				Complete				Complete	None				Phone answered	${pullphone1}	Respondent reached, okay to do survey			6	RWAMPARA	26	Yes	446	Yes			Yes	Yes	0
410103	2024-05-30	2024-05-30	2222	37.03333282470703	.6172222495079040527	410103	RWAMPARA	3	4	4	Yes	Yes				2024-May-30 16:19:56				Complete	Complete	Phone not reachable/ Phone Off				Phone answered	${pullphone2}	Respondent reached, okay to do survey			6	RWAMPARA	40	Yes	1942	No	Changed phone number		Yes	Yes	1
105020	2024-05-08	2024-05-08	2990	49.83333206176758	.8305555582046508789	105020	KAMPALA		1	5	Yes	Yes	2024-May-8 13:21:21				Completed				Completed	None				Phone answered	${pullphone1}	Respondent reached, okay to do survey			6	KAMPALA	28	Yes	688	Yes			Yes	Yes	1
213036	2024-05-13	2024-05-13	1863	31.04999923706055	.5174999833106994629	213036	KATAKWI		1	5	Yes	Yes	2024-May-13 09:56:49				Complete				Complete	None				Phone answered	${pullphone2}	Respondent reached, okay to do survey			6	KATAKWI	45	Yes	414	Yes			Yes	Yes	0
113074	2024-05-21	2024-05-21	1676	27.9333324432373	.4655555486679077148	113074	KAMPALA	4	5	5	Yes	Yes									Complete	Phone not reachable/ Phone Off				Phone answered	${pullphone1}	Respondent reached, okay to do survey			6	KAMPALA	19	Yes	279	Yes			No	No	0	0	1	0	0	0	0	0	0
147064	2024-05-16	2024-05-16	2410	40.16666793823242	.6694444417953491211	147064	KAMPALA		1	5	Yes	Yes	2024-May-16 12:20:12				Complete				Complete	None				Phone answered	${pullphone2}	Respondent reached, okay to do survey			6	KAMPALA	24	Yes	285	Yes			No	No	0	0	1	0	0	0	0	0	0
248051	2024-05-20	2024-05-20	2314	38.56666564941406	.6427778005599975586	248051	KATAKWI	1	2	5	Yes	Yes		2024-May-20 14:56:29				Complete			Complete	Answered but not by the respondent (Person knows the respondent)				Phone answered	Other Specify	Respondent reached, okay to do survey			6	KATAKWI	26	Yes	664	No	Airtel number shut off		Yes	Yes	1
411052	2024-05-14	2024-05-14	2504	41.73333358764648	.695555567741394043	411052	RWAMPARA	1	2	5	Yes	Yes		2024-May-14 10:23:58				Complete			Complete	Phone not reachable/ Phone Off				Phone answered	Other Specify	Respondent reached, okay to do survey			6	RWAMPARA	49	Yes	979	No	Other	Doesn't know the number	Yes	No	0	4	0	0	0	0	1	0	0
422074	2024-05-23	2024-05-23	3182	53.03333282470703	.8838889002799987793	422074	RWAMPARA		1	5	Yes	Yes	2024-May-18 10:24:23				Complete				Complete	None				Phone answered	${pullphone1}	Respondent reached, okay to do survey			6	RWAMPARA	40	Yes	2831	Yes			Yes	Yes	0
142015	2024-05-18	2024-05-18	1980	33	.5500000119209289551	142015	KAMPALA	2	3	5	Yes	Yes			2024-May-18 11:54:51				Complete		Complete	No answer				Phone answered	${pullphone1}	Respondent reached, okay to do survey			6	KAMPALA	22	Yes	732	Yes			No	No	0	0	1	0	0	0	0	0	0
111102	2024-05-11	2024-05-11	2180	36.33333206176758	.6055555343627929688	111102	KAMPALA		1	5	Yes	Yes	2024-May-11 15:25:06				Complete				Complete	None				Phone answered	${pullphone1}	Respondent reached, okay to do survey			6	KAMPALA	31	Yes	242	Yes			No	No	0	0	1	0	0	0	0	0	0
414019	2024-07-01	2024-07-01	2143	35.71666717529297	.5952777862548828125	414019	RWAMPARA	3	4	4	Yes	Yes				2024-Jul-1 10:20:13				Complete	Complete	Phone not reachable/ Phone Off				Phone answered	Other Specify	Respondent reached, okay to do survey			6	RWAMPARA	33	Yes	269	No	Airtel number unverified		Yes	Yes	1
102057	2024-05-21	2024-05-21	2111	35.18333435058594	.5863888859748840332	102057	KAMPALA		1	5	Yes	Yes	2024-May-21 17:12:01				Complete				Complete	None				Phone answered	Other Specify	Respondent reached, okay to do survey			6	KAMPALA	28	Yes	452	No	Airtel number unverified		No	No	0	0	1	0	0	0	0	0	0
342007	2024-05-20	2024-05-20	3217	53.61666488647461	.8936111330986022949	342007	MADI OKOLLO	2	3	5	Yes	Yes			2024-May-20 10:05:33				Complete		Complete	No answer				Phone answered	${pullphone1}	Respondent reached, okay to do survey			6	MADI OKOLLO	34	Yes	655	Yes			No	Yes	0
437108	2024-05-23	2024-05-23	1480	24.66666603088379	.4111111164093017578	437108	RWAMPARA		1	5	Yes	Yes	2024-May-23 17:35:19				Complete				Complete	None				Phone answered	${pullphone1}	Respondent reached, okay to do survey			6	RWAMPARA	35	Yes	212	Yes			Yes	Yes	1
304001	2024-05-18	2024-05-18	1999	33.31666564941406	.5552777647972106934	304001	MADI OKOLLO		1	5	Yes	Yes	2024-May-18 11:16:54				Complete				Complete	None				Phone answered	${pullphone2}	Respondent reached, okay to do survey			6	MADI OKOLLO	25	Yes	429	Yes			No	No	0	0	1	0	0	0	0	0	0
245009	2024-05-18	2024-05-18	1587	26.45000076293945	.4408333301544189453	245009	KATAKWI	1	2	5	Yes	Yes		2024-May-18 09:53:36				Complete			Complete	Phone number out of service				Phone answered	${pullphone2}	Respondent reached, okay to do survey			6	KATAKWI	35	Yes	80	No	Airtel number shut off		Yes	No	0	2	0	0	1	0	0	0	0
108038	2024-05-09	2024-05-09	1728	28.79999923706055	.4799999892711639404	108038	KAMPALA		1	5	Yes	Yes	2024-May-9 10:01:53				Complete				Complete	None				Phone answered	${pullphone2}	Respondent reached, okay to do survey			6	KAMPALA	25	Yes	405	No	Lost SIM		No	No	0	0	1	0	0	0	0	0	0
144054	2024-05-17	2024-05-17	1932	32.20000076293945	.5366666913032531738	144054	KAMPALA		1	5	Yes	Yes	2024-May-17 13:18:40				Complete				Complete	None				Phone answered	${pullphone2}	Respondent reached, okay to do survey			6	KAMPALA	18	Yes	645	No	Lost SIM		No	No	0	0	1	0	0	0	0	0	0
114022	2024-05-11	2024-05-11	1535	25.58333396911621	.4263888895511627197	114022	KAMPALA		1	5	Yes	Yes	2024-May-11 12:55:57				Complete				Complete	None				Phone answered	Other Specify	Respondent reached, okay to do survey			6	KAMPALA	33	Yes	454	No	Airtel number shut off		Yes	No	0	4	0	0	0	0	1	0	0
401045	2024-05-08	2024-05-08	4188	69.80000305175781	1.163333296775817871	401045	RWAMPARA		1	5	Yes	Yes	2024-May-8 12:01:55				Completed				Completed	None				Phone answered	${pullphone1}	Respondent reached, okay to do survey			6	RWAMPARA	46	Yes	1505	Yes			Yes	Yes	1
422011	2024-05-20	2024-05-20	1529	25.48333358764648	.4247222244739532471	422011	RWAMPARA	2	3	5	Yes	Yes			2024-May-20 10:54:15				Complete		Complete	Phone not reachable/ Phone Off				Phone answered	${pullphone1}	Respondent reached, okay to do survey			6	RWAMPARA	32	Yes	575	Yes			Yes	No	1	6	0	0	0	0	0	0	1
115119	2024-05-14	2024-05-14	2093	34.88333511352539	.5813888907432556152	115119	KAMPALA	2	3	5	Yes	Yes			2024-May-14 13:46:11				Complete		Complete	Answered but not by the respondent (Person knows the respondent)				Phone answered	${pullphone1}	Respondent reached, okay to do survey			6	KAMPALA	19	Yes	1763	Yes			Yes	Yes	1
221018	2024-05-22	2024-05-22	2304	38.40000152587891	.6399999856948852539	221018	KATAKWI	5	6	5	Yes	Yes									Complete	Answered but not by the respondent (Person knows the respondent)				Phone answered	Other Specify	Respondent reached, okay to do survey			6	KATAKWI	28	Yes	316	Yes			Yes	Yes	0
423014	2024-05-28	2024-05-28	2842	47.36666488647461	.7894444465637207031	423014	RWAMPARA	3	4	4	Yes	Yes				2024-May-28 10:51:33				Complete	Complete	Answered but not by the respondent (Person knows the respondent)				Phone answered	${pullphone4}	Respondent reached, okay to do survey			6	RWAMPARA	19	Yes	530	Yes			Yes	Yes	1
450049	2024-05-25	2024-05-25	2227	37.11666488647461	.6186110973358154297	450049	RWAMPARA		1	5	Yes	Yes	2024-May-25 12:32:57				Complete				Complete	None				Phone answered	${pullphone1}	Respondent reached, okay to do survey			6	RWAMPARA	48	Yes	350	Yes			No	No	0	0	1	0	0	0	0	0	0
415005	2024-05-16	2024-05-16	2179	36.31666564941406	.6052777767181396484	415005	RWAMPARA	1	2	5	Yes	Yes		2024-May-16 17:10:43				Complete			Complete	Phone not reachable/ Phone Off				Phone answered	${pullphone1}	Respondent reached, okay to do survey			6	RWAMPARA	26	Yes	417	No	The phone owner moved		Yes	Yes	0
229056	2024-05-20	2024-05-20	1228	20.46666717529297	.3411111235618591309	229056	KATAKWI		1	5	Yes	Yes	2024-May-20 11:33:16				Complete				Complete	None				Phone answered	Other Specify	Respondent reached, okay to do survey			6	KATAKWI	22	Yes	66	No	Lost SIM		Yes	Yes	1
128022	2024-05-30	2024-05-30	3259	54.31666564941406	.9052777886390686035	128022	KAMPALA	2	3	5	Yes	Yes			2024-May-28 15:31:29				Complete		Complete	No answer				Phone answered	${pullphone1}	Respondent reached, okay to do survey			6	KAMPALA	37	Yes	1949	Yes			No	No	0	0	1	0	0	0	0	0	0
142108	2024-05-21	2024-05-21	2251	37.51666641235352	.6252777576446533203	142108	KAMPALA	4	5	5	Yes	Yes									Complete	Phone not reachable/ Phone Off				Phone answered	${pullphone1}	Respondent reached, okay to do survey			6	KAMPALA	29	Yes	1698	Yes			No	No	0	0	1	0	0	0	0	0	0
250014	2024-05-20	2024-05-20	1053	17.54999923706055	.2924999892711639404	250014	KATAKWI		1	5	Yes	Yes	2024-May-20 17:09:15				Complete				Complete	None				Phone answered	Other Specify	Respondent reached, okay to do survey			6	KATAKWI	30	Yes	80	Yes			No	No	0	0	1	0	0	0	0	0	0
104123	2024-05-08	2024-05-08	2166	36.09999847412109	.6016666889190673828	104123	KAMPALA		1	5	Yes	Yes	2024-May-8 15:03:54				Completed				Completed	None				Phone answered	${pullphone1}	Respondent reached, okay to do survey			6	KAMPALA	47	Yes	613	Yes			No	No	0	0	1	0	0	0	0	0	0
311003	2024-05-09	2024-05-09	1371	22.85000038146973	.3808333277702331543	311003			1	5	Yes	Yes	2024-May-9 13:39:34				Complete				Complete	None				Phone answered	${pullphone1}	Respondent reached, okay to do survey			6	MADI OKOLLO	23	Yes	224	Yes			Yes	Yes	1
439082	2024-05-25	2024-05-25	1867	31.11666679382324	.5186111330986022949	439082	RWAMPARA		1	5	Yes	Yes	2024-May-25 11:01:26				Complete				Complete	None				Phone answered	${pullphone1}	Respondent reached, okay to do survey			6	RWAMPARA	28	Yes	1586	Yes			Yes	No	0	2	0	0	1	0	0	0	0
447021	2024-05-17	2024-05-17	2693	44.88333511352539	.748055577278137207	447021	RWAMPARA	1	2	5	Yes	Yes		2024-May-17 11:00:59				Complete			Complete	No answer				Phone answered	${pullphone1}	Respondent reached, okay to do survey			6	RWAMPARA	39	Yes	765	Yes			Yes	Yes	1
350026	2024-06-25	2024-06-25	1987	33.11666488647461	.551944434642791748	350026	MADI OKOLLO	5	6	5	Yes	Yes									Complete	Phone not reachable/ Phone Off	764361131			Phone answered	5	Respondent reached, okay to do survey			6	MADI OKOLLO	40	Yes	932	No	Lost SIM		Yes	Yes	1
117103	2024-05-13	2024-05-13	1721	28.6833324432373	.4780555665493011475	117103	KAMPALA	1	2	5	Yes	Yes		2024-May-13 16:31:17				Complete			Complete	No answer				Phone answered	${pullphone1}	Respondent reached, okay to do survey			6	KAMPALA	30	Yes	525	Yes			No	No	0	0	1	0	0	0	0	0	0
108012	2024-05-13	2024-05-13	1765	29.41666603088379	.4902777671813964844	108012	KAMPALA	1	2	5	Yes	Yes		2024-May-13 13:22:26				Complete			Complete	Phone not reachable/ Phone Off				Phone answered	Other Specify	Respondent reached, okay to do survey			6	KAMPALA	29	Yes	348	No	Lost SIM		No	No	1	0	1	0	0	0	0	0	0
104035	2024-05-24	2024-05-24	2143	35.71666717529297	.5952777862548828125	104035	KAMPALA	6	7	5	Yes	Yes									Complete	Phone not reachable/ Phone Off				Phone answered	Other Specify	Respondent reached, okay to do survey			6	KAMPALA	31	Yes	1600	No	Lost SIM		Yes	Yes	1
145112	2024-05-16	2024-05-16	1218	20.29999923706055	.3383333384990692139	145112	KAMPALA		1	5	Yes	Yes	2024-May-16 11:34:50				Complete				Complete	None				Phone answered	${pullphone1}	Respondent reached, okay to do survey			6	KAMPALA	20	Yes	1166	Yes			No	No	0	0	1	0	0	0	0	0	0
223049	2024-05-14	2024-05-14	794	13.23333358764648	.2205555588006973267	223049	KATAKWI	2	3	5	Yes	Yes			2024-May-13 17:55:27				Complete		Complete	Phone number out of service				Phone answered	${pullphone2}	Respondent reached, okay to do survey			6	KATAKWI	29	Yes	111	No	Airtel number shut off		Yes	Yes	0
142081	2024-05-17	2024-05-17	2348	39.13333511352539	.6522222161293029785	142081	KAMPALA		1	5	Yes	Yes	2024-May-16 09:31:28				Complete				Complete	None				Phone answered	${pullphone1}	Respondent reached, okay to do survey			6	KAMPALA	49	Yes	356	Yes			Yes	Yes	1
110112	2024-05-09	2024-05-09	2479	41.31666564941406	.6886110901832580566	110112	KAMPALA		1	5	Yes	Yes	2024-May-9 10:34:40				Complete				Complete	None				Phone answered	${pullphone1}	Respondent reached, okay to do survey			6	KAMPALA	26	Yes	793	Yes			Yes	Yes	1
128037	2024-05-28	2024-05-28	3392	56.53333282470703	.9422222375869750977	128037	KAMPALA	2	3	5	Yes	Yes			2024-May-27 14:50:06				Complete		Complete	Phone not reachable/ Phone Off				Phone answered	${pullphone1}	Respondent reached, okay to do survey			6	KAMPALA	29	Yes	40	Yes			Yes	Yes	1
243028	2024-05-18	2024-05-18	1129	18.8166675567627	.3136111199855804443	243028	KATAKWI		1	5	Yes	Yes	2024-May-18 13:18:27				Complete				Complete	None				Phone answered	${pullphone1}	Respondent reached, okay to do survey			6	KATAKWI	19	Yes	52	Yes			Yes	Yes	0
426132	2024-06-28	2024-06-28	2280	38	.6333333253860473633	426132	RWAMPARA	2	3	5	Yes	Yes			2024-Jun-28 09:54:33				Complete		Complete	Phone number out of service				Phone answered	Other Specify	Respondent reached, okay to do survey			6	RWAMPARA	37	Yes	373	No	Lost SIM		No	No	0	0 1 2 3 4	1	1	1	1	1	0	0
431039	2024-05-21	2024-05-21	2322	38.70000076293945	.6449999809265136719	431039	RWAMPARA		1	5	Yes	Yes	2024-May-21 14:55:09				Complete				Complete	None				Phone answered	${pullphone1}	Respondent reached, okay to do survey			6	RWAMPARA	35	Yes	569	Yes			Yes	Yes	0
132091	2024-05-18	2024-05-18	2484	41.40000152587891	.689999997615814209	132091	KAMPALA		1	5	Yes	Yes	2024-May-18 12:19:03				Complete				Complete	None				Phone answered	${pullphone1}	Respondent reached, okay to do survey			6	KAMPALA	23	Yes	436	Yes			No	No	0	0 1 2	1	1	1	0	0	0	0
439030	2024-05-24	2024-05-24	2433	40.54999923706055	.6758333444595336914	439030	RWAMPARA		1	5	Yes	Yes	2024-May-24 14:18:14				Complete				Complete	None				Phone answered	Other Specify	Respondent reached, okay to do survey			6	RWAMPARA	27	Yes	519	No	Changed phone number		Yes	No	0	3 4	0	0	0	1	1	0	0
340002	2024-06-26	2024-06-26	1305	21.75	.3625000119209289551	340002	MADI OKOLLO	4	5	5	Yes	Yes									Complete	Phone not reachable/ Phone Off	761383973			Phone answered	5	Respondent reached, okay to do survey			6	MADI OKOLLO	24	Yes	1244	No	Lost SIM		Yes	No	1	4	0	0	0	0	1	0	0
443044	2024-05-14	2024-05-14	1642	27.36666679382324	.4561111032962799072	443044	RWAMPARA		1	5	Yes	Yes	2024-May-14 14:53:35				Complete				Complete	None				Phone answered	${pullphone1}	Respondent reached, okay to do survey			6	RWAMPARA	42	Yes	330	Yes			Yes	No	0	1	0	1	0	0	0	0	0
136018	2024-05-22	2024-05-22	1676	27.9333324432373	.4655555486679077148	136018	KAMPALA		1	5	Yes	Yes	2024-May-22 10:32:17				Complete				Complete	None				Phone answered	${pullphone1}	Respondent reached, okay to do survey			6	KAMPALA	21	Yes	421	Yes			No	No	0	0	1	0	0	0	0	0	0
112083	2024-06-28	2024-06-28	3331	55.51666641235352	.9252777695655822754	112083	KAMPALA	9	10	5	Yes	Yes									Complete	Respondent resheduled the interview	754992232			Phone answered	5	Respondent reached, okay to do survey			6	KAMPALA	41	Yes	2789	No	Lost SIM		No	No	1	0 1	1	1	0	0	0	0	0
147006	2024-05-27	2024-05-27	2157	35.95000076293945	.5991666913032531738	147006	KAMPALA	2	3	5	Yes	Yes			2024-May-27 10:03:43				Complete		Complete	Phone not reachable/ Phone Off				Phone answered	${pullphone1}	Respondent reached, okay to do survey			6	KAMPALA	36	Yes	124	Yes			Yes	Yes	1
118072	2024-05-13	2024-05-13	1983	33.04999923706055	.5508333444595336914	118072	KAMPALA		1	5	Yes	Yes	2024-May-13 09:28:51				Complete				Complete	None				Phone answered	${pullphone1}	Respondent reached, okay to do survey			6	KAMPALA	33	Yes	406	Yes			Yes	Yes	1
413027	2024-05-14	2024-05-14	2139	35.65000152587891	.5941666960716247559	413027	RWAMPARA	2	3	5	Yes	Yes			2024-May-14 12:21:04				Complete		Complete	Phone not reachable/ Phone Off				Phone answered	${pullphone2}	Respondent reached, okay to do survey			6	RWAMPARA	37	Yes	579	No	Lost SIM		Yes	Yes	1
144009	2024-05-18	2024-05-18	1856	30.9333324432373	.5155555605888366699	144009	KAMPALA	2	3	5	Yes	Yes			2024-May-18 10:08:06				Complete		Complete	Phone not reachable/ Phone Off				Phone answered	Other Specify	Respondent reached, okay to do survey			6	KAMPALA	24	Yes	710	Yes			Yes	No	0	5	0	0	0	0	0	1	0
242026	2024-05-29	2024-05-29	2212	36.86666488647461	.614444434642791748	242026	KATAKWI	4	5	5	Yes	Yes									Complete	Wrong number				Phone answered	Other Specify	Respondent reached, okay to do survey			6	KATAKWI	24	Yes	471	No	Lost SIM		Yes	No	1	4 7	0	0	0	0	1	0	0
139133	2024-05-22	2024-05-22	1941	32.34999847412109	.5391666889190673828	139133	KAMPALA		1	5	Yes	Yes	2024-May-22 12:26:54				Complete				Complete	None				Phone answered	${pullphone1}	Respondent reached, okay to do survey			6	KAMPALA	24	Yes	424	No	Airtel number unverified		Yes	Yes	1
437223	2024-05-24	2024-05-24	1452	24.20000076293945	.4033333361148834229	437223	RWAMPARA		1	5	Yes	Yes	2024-May-24 13:18:49				Complete				Complete	None				Phone answered	Other Specify	Respondent reached, okay to do survey			6	RWAMPARA	33	Yes	655	No	Other	For my husband	No	No	0	-66	0	0	0	0	0	0	0
103050	2024-06-07	2024-06-07	1964	32.73333358764648	.5455555319786071777	103050	KAMPALA	2	3	5	Yes	Yes			2024-Jun-7 13:02:33				Complete		Complete	Phone number out of service				Phone answered	Other Specify	Respondent reached, okay to do survey			6	KAMPALA	33	Yes	1620	No	Airtel number unverified		No	No	0	2	0	0	1	0	0	0	0
117025	2024-06-25	2024-06-25	2280	38	.6333333253860473633	117025	KAMPALA	12	13	5	Yes	Yes									Complete	Phone not reachable/ Phone Off	708789576			Phone answered	5	Respondent reached, okay to do survey			6	KAMPALA	19	Yes	1904	No	Lost SIM		Yes	Yes	1
401121	2024-05-31	2024-05-31	2247	37.45000076293945	.6241666674613952637	401121	RWAMPARA	6	7	5	Yes	Yes									Complete	Phone not reachable/ Phone Off				Phone answered	${pullphone1}	Respondent reached, okay to do survey			6	RWAMPARA	41	Yes	1017	Yes			Yes	Yes	1
120087	2024-05-21	2024-05-21	2070	34.5	.5749999880790710449	120087	KAMPALA	2	3	5	Yes	Yes			2024-May-21 10:58:50				Complete		Complete	Phone not reachable/ Phone Off				Phone answered	${pullphone1}	Respondent reached, okay to do survey			6	KAMPALA	30	Yes	284	Yes			Yes	Yes	1
410115	2024-05-16	2024-05-16	2281	38.01666641235352	.6336110830307006836	410115	RWAMPARA	1	2	5	Yes	Yes		2024-May-16 11:32:51				Complete			Complete	Answered but not by the respondent (Person knows the respondent)				Phone answered	${pullphone1}	Respondent reached, okay to do survey			6	RWAMPARA	37	Yes	351	Yes			Yes	Yes	0
130073	2024-05-20	2024-05-20	1804	30.0666675567627	.5011110901832580566	130073	KAMPALA		1	5	Yes	Yes	2024-May-20 15:57:31				Complete				Complete	None				Phone answered	${pullphone1}	Respondent reached, okay to do survey			6	KAMPALA	27	Yes	1699	Yes			No	No	0	0	1	0	0	0	0	0	0
308020	2024-06-01	2024-06-01	1445	24.08333396911621	.4013888835906982422	308020	MADI OKOLLO	5	6	5	Yes	Yes									Complete	Phone not reachable/ Phone Off				Phone answered	Other Specify	Respondent reached, okay to do survey			6	MADI OKOLLO	23	Yes	190	Yes			Yes	No	0	4	0	0	0	0	1	0	0
144028	2024-05-18	2024-05-18	1898	31.63333320617676	.5272222161293029785	144028	KAMPALA	1	2	5	Yes	Yes		2024-May-18 11:42:10				Complete			Complete	No answer				Phone answered	${pullphone1}	Respondent reached, okay to do survey			6	KAMPALA	33	Yes	446	Yes			No	No	0	0	1	0	0	0	0	0	0
428088	2024-05-21	2024-05-21	2647	44.11666488647461	.7352777719497680664	428088	RWAMPARA	1	2	5	Yes	Yes		2024-May-21 13:44:43				Complete			Complete	No answer				Phone answered	Other Specify	Respondent reached, okay to do survey			6	RWAMPARA	40	Yes	2563	No	Airtel number shut off		Yes	Yes	1
144048	2024-05-18	2024-05-18	2106	35.09999847412109	.5849999785423278809	144048	KAMPALA	1	2	5	Yes	Yes		2024-May-18 09:11:30				Complete			Complete	Answered but not by the respondent (Person knows the respondent)				Phone answered	${pullphone2}	Respondent reached, okay to do survey			6	KAMPALA	36	Yes	463	No	Changed phone number		Yes	Yes	1
137074	2024-05-23	2024-05-23	1494	24.89999961853027	.4149999916553497314	137074	KAMPALA	1	2	5	Yes	Yes		2024-May-23 16:21:09				Complete			Complete	Respondent resheduled the interview				Phone answered	${pullphone1}	Respondent reached, okay to do survey			6	KAMPALA	25	Yes	174	Yes			No	No	0	0	1	0	0	0	0	0	0
426093	2024-05-20	2024-05-20	2203	36.71666717529297	.6119444370269775391	426093	RWAMPARA		1	5	Yes	Yes	2024-May-20 15:45:00				Complete				Complete	None				Phone answered	${pullphone1}	Respondent reached, okay to do survey			6	RWAMPARA	30	Yes	354	Yes			Yes	Yes	1
339020	2024-05-23	2024-05-23	1969	32.81666564941406	.5469444394111633301	339020	MADI OKOLLO	1	2	5	Yes	Yes		2024-May-23 13:10:14				Complete			Complete	Phone not reachable/ Phone Off				Phone answered	${pullphone2}	Respondent reached, okay to do survey			6	MADI OKOLLO	27	Yes	1882	No	Lost SIM		Yes	No	1	-66	0	0	0	0	0	0	0
332015	2024-05-15	2024-05-15	1795	29.91666603088379	.4986111223697662354	332015	MADI OKOLLO		1	5	Yes	Yes	2024-May-15 12:02:40				Complete				Complete	None				Phone answered	${pullphone2}	Respondent reached, okay to do survey			6	MADI OKOLLO	20	Yes	345	No	Lost SIM		Yes	No	0	1 2	0	1	1	0	0	0	0
147024	2024-06-05	2024-06-05	2168	36.13333511352539	.6022222042083740234	147024	KAMPALA	5	6	5	Yes	Yes									Complete	Phone not reachable/ Phone Off				Phone answered	Other Specify	Respondent reached, okay to do survey			6	KAMPALA	37	Yes	172	Yes			No	No	0	0	1	0	0	0	0	0	0
248060	2024-06-20	2024-06-20	2270	37.83333206176758	.630555570125579834	248060	KATAKWI	3	4	4	Yes	Yes				2024-Jun-20 09:58:29				Complete	Complete	Answered but not by the respondent (Person doesn’t know the respondent)				Phone answered	Other Specify	Respondent reached, okay to do survey			6	KATAKWI	36	Yes	701	No	Airtel number shut off		No	No	0	0	1	0	0	0	0	0	0
118142	2024-05-18	2024-05-18	2247	37.45000076293945	.6241666674613952637	118142	KAMPALA	2	3	5	Yes	Yes			2024-May-15 10:24:22				Complete		Complete	No answer				Phone answered	${pullphone1}	Respondent reached, okay to do survey			6			Yes	268	Yes			No	No	0	0	1	0	0	0	0	0	0
221029	2024-07-03	2024-07-03	1795	29.91666603088379	.4986111223697662354	221029	KATAKWI	10	11	5	Yes	Yes									Complete	No answer	784948621	742424584	742424584	Phone answered	5	Respondent reached, okay to do survey			6	KATAKWI	29	Yes	521	No	Airtel number shut off		Yes	Yes	0
150044	2024-05-24	2024-05-24	1894	31.5666675567627	.5261111259460449219	150044	KAMPALA	2	3	5	Yes	Yes			2024-May-24 13:15:02				Complete		Complete	Phone not reachable/ Phone Off				Phone answered	${pullphone1}	Respondent reached, okay to do survey			6	KAMPALA	46	Yes	279	Yes			Yes	No	0	1 2 5	0	1	1	0	0	1	0
416072	2024-06-19	2024-06-19	1472	24.53333282470703	.4088888764381408691	416072	RWAMPARA	7	8	5	Yes	Yes									Complete	Answered but not by the respondent (Person knows the respondent)				Phone answered	Other Specify	Respondent reached, okay to do survey			6	RWAMPARA	24	Yes	395	No	Airtel number shut off		Yes	Yes	1
431118	2024-06-21	2024-06-21	1958	32.63333511352539	.5438888669013977051	431118	RWAMPARA	1	2	5	Yes	Yes		2024-Jun-21 10:52:53				Complete			Complete	Answered but not by the respondent (Person knows the respondent)				Phone answered	Other Specify	Respondent reached, okay to do survey			6	RWAMPARA	23	Yes	745	No	Lost SIM		Yes	Yes	1
439022	2024-05-24	2024-05-24	1597	26.61666679382324	.4436111152172088623	439022	RWAMPARA	1	2	5	Yes	Yes		2024-May-24 10:48:45				Complete			Complete	Phone not reachable/ Phone Off				Phone answered	${pullphone1}	Respondent reached, okay to do survey			6	RWAMPARA	35	Yes	263	Yes			Yes	Yes	0
342010	2024-05-21	2024-05-21	1809	30.14999961853027	.502499997615814209	342010	MADI OKOLLO	3	4	4	Yes	Yes				2024-May-21 09:07:58				Complete	Complete	Answered but not by the respondent (Person knows the respondent)				Phone answered	${pullphone1}	Respondent reached, okay to do survey			6	MADI OKOLLO	25	Yes	279	Yes			No	No	0	0	1	0	0	0	0	0	0
430077	2024-05-22	2024-05-22	2318	38.63333511352539	.6438888907432556152	430077	RWAMPARA	1	2	5	Yes	Yes		2024-May-22 13:44:55				Complete			Complete	No answer				Phone answered	${pullphone1}	Respondent reached, okay to do survey			6	RWAMPARA	22	Yes	586	Yes			Yes	Yes	1
141105	2024-05-15	2024-05-15	3087	51.45000076293945	.8575000166893005371	141105	KAMPALA		1	5	Yes	Yes	2024-May-15 15:06:07				Complete				Complete	None				Phone answered	${pullphone1}	Respondent reached, okay to do survey			6	KAMPALA	43	Yes	2331	Yes			Yes	Yes	1
108113	2024-05-14	2024-05-14	1560	26	.4333333373069763184	108113	KAMPALA	1	2	5	Yes	Yes		2024-May-14 10:46:16				Complete			Complete	Phone not reachable/ Phone Off				Phone answered	${pullphone2}	Respondent reached, okay to do survey			6	KAMPALA	20	Yes	252	No	Changed phone number		No	No	0	0	1	0	0	0	0	0	0
122128	2024-05-27	2024-05-27	2379	39.65000152587891	.6608333587646484375	122128	KAMPALA	1	2	5	Yes	Yes		2024-May-25 17:15:27				Complete			Complete	Refusal				Phone answered	${pullphone1}	Respondent reached, okay to do survey			6	KAMPALA	20	Yes	984	Yes			Yes	Yes	1
212002	2024-05-28	2024-05-28	1409	23.48333358764648	.3913888931274414063	212002	KATAKWI	4	5	5	Yes	Yes									Complete	Phone not reachable/ Phone Off				Phone answered	Other Specify	Respondent reached, okay to do survey			6	KATAKWI	46	Yes	187	No	Lost SIM		Yes	No	1	4	0	0	0	0	1	0	0
124092	2024-06-27	2024-06-27	2187	36.45000076293945	.6075000166893005371	124092	KAMPALA	2	3	5	Yes	Yes			2024-Jun-27 10:20:55				Complete		Complete	Answered but not by the respondent (Person doesn’t know the respondent)				Phone answered	Other Specify	Respondent reached, okay to do survey			6	KAMPALA	37	Yes	1748	No	Lost SIM		Yes	Yes	1
217015	2024-05-27	2024-05-27	412	6.866666793823242	.114444442093372345	217015	KATAKWI		1	5	Yes	Yes	2024-May-27 17:55:48				Complete				Complete	None				Phone answered	Other Specify	Respondent reached, okay to do survey			6	KATAKWI	21	Yes	44	No	Lost SIM		No	No	0	0	1	0	0	0	0	0	0
302026	2024-06-13	2024-06-13	1719	28.64999961853027	.4774999916553497314	302026	MADI OKOLLO	11	12	5	Yes	Yes									Complete	No answer				Phone answered	${pullphone2}	Respondent reached, okay to do survey			6	MADI OKOLLO	41	Yes	207	No	Lost SIM		Yes	No	0	4	0	0	0	0	1	0	0
227010	2024-05-23	2024-05-23	1478	24.63333320617676	.4105555415153503418	227010	KATAKWI	4	5	5	Yes	Yes									Complete	Answered but not by the respondent (Person doesn’t know the respondent)				Phone answered	Other Specify	Respondent reached, okay to do survey			6	KATAKWI	28	Yes	83	No	Lost SIM		Yes	Yes	0
218002	2024-05-15	2024-05-15	1637	27.28333282470703	.4547222256660461426	218002	KATAKWI	1	2	5	Yes	Yes		2024-May-15 15:10:42				Complete			Complete	Answered but not by the respondent (Person knows the respondent)				Phone answered	Other Specify	Respondent reached, okay to do survey			6	KATAKWI	22	Yes	247	Yes			Yes	Yes	1
141107	2024-05-17	2024-05-17	2436	40.59999847412109	.6766666769981384277	141107	KAMPALA	2	3	5	Yes	Yes			2024-May-17 09:32:15				Complete		Complete	Phone not reachable/ Phone Off				Phone answered	${pullphone1}	Respondent reached, okay to do survey			6	KAMPALA	38	Yes	792	Yes			Yes	Yes	1
339019	2024-06-19	2024-06-19	1700	28.33333396911621	.4722222089767456055	339019	MADI OKOLLO	4	5	5	Yes	Yes									Complete	Phone not reachable/ Phone Off				Phone answered	Other Specify	Respondent reached, okay to do survey			6	MADI OKOLLO	28	Yes	273	No	Lost SIM		Yes	No	0	4	0	0	0	0	1	0	0
136066	2024-05-21	2024-05-21	2393	39.88333511352539	.6647222042083740234	136066	KAMPALA		1	5	Yes	Yes	2024-May-21 10:40:34				Complete				Complete	None				Phone answered	${pullphone1}	Respondent reached, okay to do survey			6	KAMPALA	20	Yes	485	Yes			No	No	0	0	1	0	0	0	0	0	0
317001	2024-05-15	2024-05-15	1590	26.5	.4416666626930236816	317001	MADI OKOLLO	1	2	5	Yes	Yes		2024-May-15 15:53:24				Complete			Complete	Answered but not by the respondent (Person knows the respondent)				Phone answered	Other Specify	Respondent reached, okay to do survey			6	MADI OKOLLO	18	Yes	239	Yes			Yes	No	1	0	1	0	0	0	0	0	0
110131	2024-05-13	2024-05-13	1808	30.13333320617676	.5022222399711608887	110131	KAMPALA	1	2	5	Yes	Yes		2024-May-13 10:46:12				Complete			Complete	Phone not reachable/ Phone Off				Phone answered	${pullphone1}	Respondent reached, okay to do survey			6	KAMPALA	33	Yes	369	Yes			Yes	Yes	1
435095	2024-05-22	2024-05-22	2090	34.83333206176758	.5805555582046508789	435095	RWAMPARA		1	5	Yes	Yes	2024-May-22 13:19:08				Complete				Complete	None				Phone answered	${pullphone1}	Respondent reached, okay to do survey			6	RWAMPARA	35	Yes	866	Yes			Yes	No	0	0 1 2	1	1	1	0	0	0	0
438109	2024-05-24	2024-05-24	1669	27.8166675567627	.4636111259460449219	438109	RWAMPARA		1	5	Yes	Yes	2024-May-24 12:11:17				Complete				Complete	None				Phone answered	${pullphone1}	Respondent reached, okay to do survey			6	RWAMPARA	24	Yes	1270	Yes			Yes	Yes	1
136082	2024-05-21	2024-05-21	1504	25.0666675567627	.4177777767181396484	136082	KAMPALA	1	2	5	Yes	Yes		2024-May-21 14:11:15				Complete			Complete	Answered but not by the respondent (Person knows the respondent)				Phone answered	${pullphone1}	Respondent reached, okay to do survey			6	KAMPALA	18	Yes	480	Yes			Yes	No	0	0 5	1	0	0	0	0	1	0
221046	2024-05-23	2024-05-23	2311	38.51666641235352	.6419444680213928223	221046	KATAKWI	6	7	5	Yes	Yes									Complete	No answer				Phone answered	Other Specify	Respondent reached, okay to do survey			6	KATAKWI	26	Yes	740	No	Lost SIM		Yes	Yes	1
114061	2024-06-06	2024-06-06	729	12.14999961853027	.2025000005960464478	114061	KAMPALA	9	10	5	Yes	Yes									Complete	Phone not reachable/ Phone Off				Phone answered	Other Specify	Respondent reached, okay to do survey			6	KAMPALA	24	Yes	69	No	Lost SIM		No	No	0	0 1 2	1	1	1	0	0	0	0
139047	2024-06-10	2024-06-10	1450	24.16666603088379	.4027777910232543945	139047	KAMPALA	6	7	5	Yes	Yes									Complete	Phone not reachable/ Phone Off				Phone answered	Other Specify	Respondent reached, okay to do survey			6	KAMPALA	35	Yes	286	No	Lost SIM		Yes	No	0	2	0	0	1	0	0	0	0
322004	2024-05-28	2024-05-28	1691	28.1833324432373	.4697222113609313965	322004	MADI OKOLLO	5	6	5	Yes	Yes									Complete	Answered but not by the respondent (Person knows the respondent)				Phone answered	${pullphone2}	Respondent reached, okay to do survey			6	MADI OKOLLO	23	Yes	394	No	Lost SIM		No	No	0	4	0	0	0	0	1	0	0
213038	2024-05-13	2024-05-13	2079	34.65000152587891	.5774999856948852539	213038	KATAKWI		1	5	Yes	Yes	2024-May-13 10:48:11				Complete				Complete	None				Phone answered	${pullphone2}	Respondent reached, okay to do survey			6	KATAKWI	23	Yes	810	No	Lost SIM		No	No	0	0	1	0	0	0	0	0	0
342003	2024-05-21	2024-05-21	2916	48.59999847412109	.810000002384185791	342003	MADI OKOLLO	2	3	5	Yes	Yes			2024-May-21 10:32:45				Complete		Complete	Phone not reachable/ Phone Off				Phone answered	${pullphone2}	Respondent reached, okay to do survey			6	MADI OKOLLO	28	Yes	2589	No	Lost SIM		Yes	Yes	1
434106	2024-06-26	2024-06-26	1440	24	.4000000059604644775	434106	RWAMPARA	3	4	4	Yes	Yes				2024-Jun-26 15:54:46				Complete	Complete	Phone not reachable/ Phone Off				Phone answered	Other Specify	Respondent reached, okay to do survey			6	RWAMPARA	36	Yes	446	Yes			Yes	Yes	0
112045	2024-05-21	2024-05-21	2610	43.5	.7250000238418579102	112045	KAMPALA		1	5	Yes	Yes	2024-May-13 14:52:30				Complete				Complete	None				Phone answered	${pullphone1}	Respondent reached, okay to do survey			6	KAMPALA	30	Yes	2063	Yes			No	No	0	0	1	0	0	0	0	0	0
440085	2024-05-13	2024-05-13	1697	28.28333282470703	.4713888764381408691	440085	RWAMPARA		1	5	Yes	Yes	2024-May-13 14:32:03				Complete				Complete	None				Phone answered	Other Specify	Respondent reached, okay to do survey			6	RWAMPARA	45	Yes	337	No	Phone owner doesn't give me access anymore		Yes	Yes	1
242056	2024-05-29	2024-05-29	1339	22.3166675567627	.3719444572925567627	242056	KATAKWI	1	2	5	Yes	Yes		2024-May-29 13:07:31				Complete			Complete	Phone number out of service				Phone answered	Other Specify	Respondent reached, okay to do survey			6	KATAKWI	34	Yes	139	No	Phone owner doesn't give me access anymore		Yes	Yes	1
406084	2024-05-09	2024-05-09	1538	25.63333320617676	.4272222220897674561	406084	RWAMPARA		1	5	Yes	Yes	2024-May-9 15:58:51				Complete				Complete	None				Phone answered	${pullphone1}	Respondent reached, okay to do survey			6	RWAMPARA	29	Yes	1529	Yes			Yes	No	0	3	0	0	0	1	0	0	0
432056	2024-06-04	2024-06-04	2222	37.03333282470703	.6172222495079040527	432056	RWAMPARA	3	4	4	Yes	Yes				2024-Jun-4 08:42:12				Complete	Complete	Phone not reachable/ Phone Off				Phone answered	Other Specify	Respondent reached, okay to do survey			6	RWAMPARA	21	Yes	868	No	Lost SIM		Yes	Yes	0
327004	2024-06-18	2024-06-18	1959	32.65000152587891	.5441666841506958008	327004	MADI OKOLLO	13	14	5	Yes	Yes									Complete	Phone not reachable/ Phone Off				Phone answered	Other Specify	Respondent reached, okay to do survey			6	MADI OKOLLO	31	Yes	537	No	Lost SIM		No	No	0	4	0	0	0	0	1	0	0
132054	2024-05-18	2024-05-18	2198	36.63333511352539	.6105555295944213867	132054	KAMPALA		1	5	Yes	Yes	2024-May-18 14:27:51				Complete				Complete	None				Phone answered	${pullphone1}	Respondent reached, okay to do survey			6	KAMPALA	23	Yes	2163	Yes			Yes	Yes	1
237030	2024-05-25	2024-05-25	1916	31.9333324432373	.5322222113609313965	237030	KATAKWI	1	2	5	Yes	Yes		2024-May-25 11:42:26				Complete			Complete	Phone not reachable/ Phone Off				Phone answered	${pullphone2}	Respondent reached, okay to do survey			6	KATAKWI	25	Yes	123	Yes			Yes	Yes	1
303006	2024-06-15	2024-06-15	1832	30.53333282470703	.5088889002799987793	303006	MADI OKOLLO	6	7	5	Yes	Yes									Complete	Phone not reachable/ Phone Off				Phone answered	Other Specify	Respondent reached, okay to do survey			6	MADI OKOLLO	36	Yes	198	Yes			Yes	No	1	4	0	0	0	0	1	0	0
349006	2024-06-04	2024-06-04	2036	33.93333435058594	.565555572509765625	349006	MADI OKOLLO	3	4	4	Yes	Yes				2024-Jun-4 16:39:42				Complete	Complete	Phone not reachable/ Phone Off				Phone answered	Other Specify	Respondent reached, okay to do survey			6	MADI OKOLLO	26	Yes	1876	No	Lost SIM		Yes	Yes	1
121077	2024-05-14	2024-05-14	1565	26.08333396911621	.434722214937210083	121077	KAMPALA		1	5	Yes	Yes	2024-May-14 10:09:27				Complete				Complete	None				Phone answered	${pullphone1}	Respondent reached, okay to do survey			6	KAMPALA	20	Yes	443	Yes			Yes	No	0	2	0	0	1	0	0	0	0
412069	2024-05-13	2024-05-13	1668	27.79999923706055	.4633333384990692139	412069	RWAMPARA		1	5	Yes	Yes	2024-May-13 12:14:50				Complete				Complete	None				Phone answered	Other Specify	Respondent reached, okay to do survey			6	RWAMPARA	25	Yes	670	No	Lost SIM		Yes	Yes	1
141027	2024-05-29	2024-05-29	2266	37.76666641235352	.629444420337677002	141027	KAMPALA	3	4	4	Yes	Yes				2024-May-29 11:21:51				Complete	Complete	Phone not reachable/ Phone Off				Phone answered	Other Specify	Respondent reached, okay to do survey			6	KAMPALA	25	Yes	1870	No	Lost SIM		Yes	Yes	1
101078	2024-05-21	2024-05-21	1578	26.29999923706055	.4383333325386047363	101078	KAMPALA		1	5	Yes	Yes	2024-May-21 11:41:14				Complete				Complete	None				Phone answered	${pullphone1}	Respondent reached, okay to do survey			6	KAMPALA	40	Yes	233	Yes			Yes	Yes	1
214031	2024-05-24	2024-05-24	1813	30.21666717529297	.5036110877990722656	214031	KATAKWI	2	3	5	Yes	Yes			2024-May-24 09:13:32				Complete		Complete	Phone not reachable/ Phone Off				Phone answered	${pullphone1}	Respondent reached, okay to do survey			6	KATAKWI	23	Yes	323	Yes			No	No	0	0 1	1	1	0	0	0	0	0
231234	2024-05-21	2024-05-21	2137	35.61666488647461	.5936111211776733398	231234	KATAKWI		1	5	Yes	Yes	2024-May-21 12:37:24				Complete				Complete	None				Phone answered	${pullphone1}	Respondent reached, okay to do survey			6	KATAKWI	32	Yes	592	Yes			Yes	Yes	1
301023	2024-05-08	2024-05-08	4207	70.11666870117188	1.16861116886138916	301023	MADI OKOLLO		1	5	Yes	Yes	2024-May-8 12:43:00				Completed				Completed	None				Phone answered	${pullphone2}	Respondent reached, okay to do survey			6	MADI OKOLLO	31	Yes	1026	Yes			Yes	Yes	1
432011	2024-05-21	2024-05-21	1873	31.21666717529297	.5202777981758117676	432011	RWAMPARA		1	5	Yes	Yes	2024-May-21 14:42:54				Complete				Complete	None				Phone answered	${pullphone1}	Respondent reached, okay to do survey			6	RWAMPARA	36	Yes	548	Yes			Yes	Yes	1
448038	2024-05-16	2024-05-16	2061	34.34999847412109	.5724999904632568359	448038	RWAMPARA		1	5	Yes	Yes	2024-May-16 14:10:36				Complete				Complete	None				Phone answered	${pullphone1}	Respondent reached, okay to do survey			6	RWAMPARA	37	Yes	1038	No	The phone owner moved		Yes	Yes	1
410123	2024-05-28	2024-05-28	1812	30.20000076293945	.5033333301544189453	410123	RWAMPARA	9	10	5	Yes	Yes									Complete	Phone not reachable/ Phone Off				Phone answered	${pullphone2}	Respondent reached, okay to do survey			6	RWAMPARA	31	Yes	709	Yes			Yes	No	1	0 1 2	1	1	1	0	0	0	0
146033	2024-05-16	2024-05-16	2295	38.25	.6374999880790710449	146033	KAMPALA		1	5	Yes	Yes	2024-May-16 12:53:50				Complete				Complete	None				Phone answered	${pullphone1}	Respondent reached, okay to do survey			6	KAMPALA	20	Yes	2290	Yes			Yes	Yes	1
410098	2024-07-03	2024-07-03	1566	26.10000038146973	.435000002384185791	410098	RWAMPARA	6	7	5	Yes	Yes									Complete	Phone not reachable/ Phone Off	783097972	704098387		Phone answered	6	Respondent reached, okay to do survey			6	RWAMPARA	28	Yes	332	No	Lost SIM		Yes	No	0	0 1 2 4	1	1	1	0	1	0	0
241014	2024-06-04	2024-06-04	2717	45.28333282470703	.7547222375869750977	241014	KATAKWI	5	6	5	Yes	Yes									Complete	Phone not reachable/ Phone Off				Phone answered	Other Specify	Respondent reached, okay to do survey			6	KATAKWI	28	Yes	2656	No	The phone owner moved		No	No	1	0	1	0	0	0	0	0	0
118131	2024-06-26	2024-06-26	2299	38.31666564941406	.638611137866973877	118131	KAMPALA	4	5	5	Yes	Yes									Complete	Respondent resheduled the interview				Phone answered	${pullphone1}	Respondent reached, okay to do survey			6	KAMPALA	24	Yes	1455	Yes			Yes	Yes	1
106167	2024-05-24	2024-05-24	1182	19.70000076293945	.3283333480358123779	106167	KAMPALA	4	5	5	Yes	Yes									Complete	No answer				Phone answered	${pullphone1}	Respondent reached, okay to do survey			6	KAMPALA	33	Yes	1016	Yes			No	No	0	0	1	0	0	0	0	0	0
404008	2024-05-29	2024-05-29	2607	43.45000076293945	.7241666913032531738	404008	RWAMPARA	3	4	4	Yes	Yes				2024-May-29 09:53:43				Complete	Complete	Phone not reachable/ Phone Off				Phone answered	${pullphone2}	Respondent reached, okay to do survey			6	RWAMPARA	36	Yes	707	No	Lost SIM		Yes	Yes	0
120099	2024-05-14	2024-05-14	1962	32.70000076293945	.5450000166893005371	120099	KAMPALA		1	5	Yes	Yes	2024-May-14 14:46:36				Complete				Complete	None				Phone answered	${pullphone1}	Respondent reached, okay to do survey			6	KAMPALA	32	Yes	269	Yes			No	No	0	0 1 2	1	1	1	0	0	0	0
221006	2024-05-09	2024-05-09	3320	55.33333206176758	.9222221970558166504	221006	KATAKWI		1	5	Yes	Yes	2024-May-9 12:08:15				Complete				Complete	None				Phone answered	${pullphone2}	Respondent reached, okay to do survey			6	KATAKWI	28	Yes	888	Yes			Yes	Yes	1
126050	2024-05-28	2024-05-28	1600	26.66666603088379	.4444444477558135986	126050	KAMPALA	5	6	5	Yes	Yes									Complete	Phone not reachable/ Phone Off				Phone answered	Other Specify	Respondent reached, okay to do survey			6	KAMPALA	21	Yes	461	No	Lost SIM		Yes	No	0	1 2	0	1	1	0	0	0	0
325025	2024-05-28	2024-05-28	2004	33.40000152587891	.5566666722297668457	325025	MADI OKOLLO	2	3	5	Yes	Yes			2024-May-28 09:56:12				Complete		Complete	Phone not reachable/ Phone Off				Phone answered	${pullphone2}	Respondent reached, okay to do survey			6	MADI OKOLLO	37	Yes	271	No	Lost SIM		Yes	Yes	1
150031	2024-06-13	2024-06-13	1907	31.78333282470703	.5297222137451171875	150031	KAMPALA	3	4	4	Yes	Yes				2024-Jun-13 10:38:43				Complete	Complete	Phone not reachable/ Phone Off				Phone answered	Other Specify	Respondent reached, okay to do survey			6	KAMPALA	46	Yes	1851	No	Airtel number shut off		Yes	Yes	0
334004	2024-06-22	2024-06-22	1786	29.76666641235352	.4961111247539520264	334004	MADI OKOLLO	4	5	5	Yes	Yes									Complete	Answered but not by the respondent (Person doesn’t know the respondent)	777761100	766689588	766689588	Phone answered	5	Respondent reached, okay to do survey			6	MADI OKOLLO	42	Yes	1756	Yes			No	No	0	0 1 2	1	1	1	0	0	0	0
211039	2024-05-30	2024-05-30	1939	32.31666564941406	.5386111140251159668	211039	KATAKWI	5	6	5	Yes	Yes									Complete	Answered but not by the respondent (Person doesn’t know the respondent)				Phone answered	Other Specify	Respondent reached, okay to do survey			6	KATAKWI	37	Yes	782	No	Airtel number shut off		Yes	No	0	4	0	0	0	0	1	0	0
128096	2024-05-25	2024-05-25	1522	25.36666679382324	.4227777719497680664	128096	KAMPALA	1	2	5	Yes	Yes		2024-May-25 11:47:54				Complete			Complete	No answer				Phone answered	${pullphone1}	Respondent reached, okay to do survey			6	KAMPALA	30	Yes	506	Yes			No	No	0	0	1	0	0	0	0	0	0
202053	2024-05-31	2024-05-31	1150	19.16666603088379	.3194444477558135986	202053	KATAKWI	6	7	5	Yes	Yes									Complete	Phone not reachable/ Phone Off				Phone answered	Other Specify	Respondent reached, okay to do survey			6	KATAKWI	33	Yes	1135	Yes			No	No	0	0	1	0	0	0	0	0	0
143066	2024-05-18	2024-05-18	2326	38.76666641235352	.6461111307144165039	143066	KAMPALA		1	5	Yes	Yes	2024-May-18 09:45:42				Complete				Complete	None				Phone answered	${pullphone2}	Respondent reached, okay to do survey			6	KAMPALA	21	Yes	828	Yes			Yes	Yes	1
418101	2024-05-17	2024-05-17	1778	29.63333320617676	.4938888847827911377	418101	RWAMPARA		1	5	Yes	Yes	2024-May-17 10:50:27				Complete				Complete	None				Phone answered	${pullphone1}	Respondent reached, okay to do survey			6	RWAMPARA	18	Yes	490	Yes			Yes	No	1	2	0	0	1	0	0	0	0
133034	2024-06-15	2024-06-15	1697	28.28333282470703	.4713888764381408691	133034	KAMPALA	8	9	5	Yes	Yes									Complete	Network Issue				Phone answered	Other Specify	Respondent reached, okay to do survey			6	KAMPALA	27	Yes	1559	No	Lost SIM		No	No	1	2	0	0	1	0	0	0	0
414110	2024-05-14	2024-05-14	2031	33.84999847412109	.5641666650772094727	414110	RWAMPARA		1	5	Yes	Yes	2024-May-14 15:41:56				Complete				Complete	None				Phone answered	${pullphone1}	Respondent reached, okay to do survey			6			Yes	367	Yes			Yes	Yes	1
104093	2024-05-08	2024-05-08	2818	46.96666717529297	.7827777862548828125	104093	KAMPALA		1	5	Yes	Yes	2024-May-8 13:24:52				Completed				Completed	None				Phone answered	${pullphone1}	Respondent reached, okay to do survey			6	KAMPALA	37	Yes	1108	Yes			No	No	0	0	1	0	0	0	0	0	0
114081	2024-05-24	2024-05-24	1436	23.9333324432373	.3988888859748840332	114081	KAMPALA	6	7	5	Yes	Yes									Complete	Phone not reachable/ Phone Off				Phone answered	Other Specify	Respondent reached, okay to do survey			6	KAMPALA	33	Yes	232	Yes			No	No	0	0 1 2 8	1	1	1	0	0	0	0
416060	2024-05-18	2024-05-18	1625	27.08333396911621	.4513888955116271973	416060	RWAMPARA		1	5	Yes	Yes	2024-May-18 12:37:31				Complete				Complete	None				Phone answered	${pullphone1}	Respondent reached, okay to do survey			6	RWAMPARA	23	Yes	318	Yes			Yes	Yes	1
427032	2024-05-20	2024-05-20	1855	30.91666603088379	.5152778029441833496	427032	RWAMPARA		1	5	Yes	Yes	2024-May-20 11:33:13				Complete				Complete	None				Phone answered	${pullphone1}	Respondent reached, okay to do survey			6	RWAMPARA	28	Yes	686	Yes			Yes	Yes	1
103047	2024-05-23	2024-05-23	2951	49.18333435058594	.8197222352027893066	103047	KAMPALA		1	5	Yes	Yes	2024-May-23 09:44:22				Complete				Complete	None				Phone answered	${pullphone1}	Respondent reached, okay to do survey			6	KAMPALA	46	Yes	738	Yes			Yes	No	1	-66	0	0	0	0	0	0	0
108018	2024-05-11	2024-05-11	2207	36.78333282470703	.6130555272102355957	108018	KAMPALA		1	5	Yes	Yes	2024-May-11 12:21:05				Complete				Complete	None				Phone answered	${pullphone2}	Respondent reached, okay to do survey			6	KAMPALA	20	Yes	268	No	Changed phone number		Yes	Yes	1
201001	2024-05-11	2024-05-11	2443	40.71666717529297	.6786110997200012207	201001	KATAKWI		1	5	Yes	Yes	2024-May-11 13:54:14				Complete				Complete	None				Phone answered	${pullphone2}	Respondent reached, okay to do survey			6	KATAKWI	30	Yes	2385	Yes			No	Yes	0
126117	2024-05-13	2024-05-13	2540	42.33333206176758	.7055555582046508789	126117	KAMPALA		1	5	Yes	Yes	2024-May-13 15:16:24				Complete				Complete	None				Phone answered	${pullphone1}	Respondent reached, okay to do survey			6	KAMPALA	22	Yes	973	Yes			Yes	Yes	1
424126	2024-05-21	2024-05-21	1818	30.29999923706055	.504999995231628418	424126	RWAMPARA		1	5	Yes	Yes	2024-May-21 12:30:54				Complete				Complete	None				Phone answered	${pullphone1}	Respondent reached, okay to do survey			6	RWAMPARA	20	Yes	630	Yes			Yes	No	0	2	0	0	1	0	0	0	0
245041	2024-06-25	2024-06-25	2040	34	.5666666626930236816	245041	KATAKWI	2	3	5	Yes	Yes			2024-Jun-25 09:55:37				Complete		Complete	Answered but not by the respondent (Person doesn’t know the respondent)	770703407			Phone answered	Other Specify	Respondent reached, okay to do survey			6	KATAKWI	21	Yes	1827	No	Lost SIM		No	No	0	0	1	0	0	0	0	0	0
138089	2024-06-11	2024-06-11	2320	38.66666793823242	.6444444656372070313	138089	KAMPALA	6	7	5	Yes	Yes									Complete	Phone not reachable/ Phone Off				Phone answered	Other Specify	Respondent reached, okay to do survey			6	KAMPALA	43	Yes	1747	No	Airtel number unverified		Yes	Yes	1
138109	2024-05-25	2024-05-25	1627	27.11666679382324	.4519444406032562256	138109	KAMPALA	3	4	4	Yes	Yes				2024-May-25 09:59:42				Complete	Complete	Phone not reachable/ Phone Off				Phone answered	Other Specify	Respondent reached, okay to do survey			6	KAMPALA	27	Yes	261	No	Lost SIM		No	No	0	0 1 2	1	1	1	0	0	0	0
342011	2024-06-20	2024-06-20	1471	24.51666641235352	.4086111187934875488	342011	MADI OKOLLO	8	9	5	Yes	Yes									Complete	Phone not reachable/ Phone Off				Phone answered	Other Specify	Respondent reached, okay to do survey			6	MADI OKOLLO	46	Yes	186	No	Changed phone number		Yes	Yes	1
118093	2024-06-27	2024-06-27	1953	32.54999923706055	.5425000190734863281	118093	KAMPALA	18	19	5	Yes	Yes									Complete	No answer				Phone answered	Other Specify	Respondent reached, okay to do survey			6	KAMPALA	36	Yes	1481	Yes			No	No	0	0 1	1	1	0	0	0	0	0
104107	2024-05-14	2024-05-14	1974	32.90000152587891	.5483333468437194824	104107	KAMPALA		1	5	Yes	Yes	2024-May-14 13:10:55				Complete				Complete	None				Phone answered	${pullphone1}	Respondent reached, okay to do survey			6	KAMPALA	40	Yes	1625	Yes			Yes	No	0	5	0	0	0	0	0	1	0
334030	2024-05-20	2024-05-20	2225	37.08333206176758	.6180555820465087891	334030	MADI OKOLLO	1	2	5	Yes	Yes		2024-May-20 17:42:07				Complete			Complete	Answered but not by the respondent (Person knows the respondent)				Phone answered	${pullphone2}	Respondent reached, okay to do survey			6	MADI OKOLLO	33	Yes	328	Yes			Yes	Yes	1
121066	2024-05-15	2024-05-15	1397	23.28333282470703	.3880555629730224609	121066	KAMPALA		1	5	Yes	Yes	2024-May-15 12:12:49				Complete				Complete	None				Phone answered	${pullphone1}	Respondent reached, okay to do survey			6	KAMPALA	26	Yes	219	Yes			Yes	Yes	1
446040	2024-05-14	2024-05-14	1394	23.23333358764648	.3872222304344177246	446040	RWAMPARA		1	5	Yes	Yes	2024-May-14 12:58:30				Complete				Complete	None				Phone answered	${pullphone1}	Respondent reached, okay to do survey			6	RWAMPARA	34	Yes	158	Yes			Yes	Yes	0
240007	2024-05-15	2024-05-15	1325	22.08333396911621	.3680555522441864014	240007	KATAKWI		1	5	Yes	Yes	2024-May-15 16:30:02				Complete				Complete	None				Phone answered	${pullphone1}	Respondent reached, okay to do survey			6	KATAKWI	30	Yes	1219	Yes			No	No	0	0	1	0	0	0	0	0	0
227048	2024-07-01	2024-07-01	1952	32.53333282470703	.5422222018241882324	227048	KATAKWI	8	9	5	Yes	Yes									Complete	Answered but not by the respondent (Person doesn’t know the respondent)	774188856			Phone answered	5	Respondent reached, okay to do survey			6	KATAKWI	25	Yes	484	No	Lost SIM		Yes	Yes	1
338026	2024-05-29	2024-05-29	2517	41.95000076293945	.6991666555404663086	338026	MADI OKOLLO	5	6	5	Yes	Yes									Complete	Answered but not by the respondent (Person knows the respondent)				Phone answered	${pullphone1}	Respondent reached, okay to do survey			6	MADI OKOLLO	22	Yes	2367	Yes			Yes	Yes	1
209003	2024-06-06	2024-06-06	2685	44.75	.7458333373069763184	209003	KATAKWI	3	4	4	Yes	Yes				2024-Jun-6 12:39:26				Complete	Complete	Phone not reachable/ Phone Off				Phone answered	Other Specify	Respondent reached, okay to do survey			6	KATAKWI	31	Yes	631	No	Lost SIM		Yes	Yes	0
236026	2024-05-18	2024-05-18	1452	24.20000076293945	.4033333361148834229	236026	KATAKWI	2	3	5	Yes	Yes			2024-May-18 15:15:57				Complete		Complete	Answered but not by the respondent (Person knows the respondent)				Phone answered	${pullphone2}	Respondent reached, okay to do survey			6	KATAKWI	31	Yes	398	No	Lost SIM		No	No	0	2	0	0	1	0	0	0	0
203016	2024-06-04	2024-06-04	1421	23.6833324432373	.3947222232818603516	203016	KATAKWI	5	6	5	Yes	Yes									Complete	Answered but not by the respondent (Person doesn’t know the respondent)				Phone answered	Other Specify	Respondent reached, okay to do survey			6	KATAKWI	48	Yes	236	No	Lost SIM		Yes	Yes	1
118076	2024-05-13	2024-05-13	1731	28.85000038146973	.4808333218097686768	118076	KAMPALA		1	5	Yes	Yes	2024-May-13 10:02:48				Complete				Complete	None				Phone answered	${pullphone1}	Respondent reached, okay to do survey			6	KAMPALA	43	Yes	397	Yes			No	No	0	0 1	1	1	0	0	0	0	0
148025	2024-05-22	2024-05-22	1582	26.36666679382324	.4394444525241851807	148025	KAMPALA		1	5	Yes	Yes	2024-May-22 11:36:27				Complete				Complete	None				Phone answered	${pullphone1}	Respondent reached, okay to do survey			6	KAMPALA	29	Yes	156	Yes			Yes	Yes	0
433041	2024-05-29	2024-05-29	2161	36.01666641235352	.6002777814865112305	433041	RWAMPARA	2	3	5	Yes	Yes			2024-May-29 11:21:44				Complete		Complete	Phone not reachable/ Phone Off				Phone answered	${pullphone1}	Respondent reached, okay to do survey			6	RWAMPARA	29	Yes	2064	Yes			Yes	Yes	1
438093	2024-06-27	2024-06-27	601	10.01666641235352	.1669444441795349121	438093	RWAMPARA	1	2	5	Yes	Yes		2024-Jun-27 16:56:42				Complete			Complete	Phone not reachable/ Phone Off				Phone answered	Other Specify	Respondent reached, okay to do survey			6	RWAMPARA	41	Yes	59	No	Lost SIM		Yes	No	0	2	0	0	1	0	0	0	0
412082	2024-05-11	2024-05-11	1564	26.0666675567627	.4344444572925567627	412082	RWAMPARA		1	5	Yes	Yes	2024-May-11 12:32:46				Complete				Complete	None				Phone answered	${pullphone1}	Respondent reached, okay to do survey			6	RWAMPARA	45	Yes	196	Yes			No	No	0	0 1 2	1	1	1	0	0	0	0
247003	2024-05-18	2024-05-18	2571	42.84999847412109	.7141666412353515625	247003	KATAKWI	1	2	5	Yes	Yes		2024-May-18 17:27:49				Complete			Complete	Answered but not by the respondent (Person knows the respondent)				Phone answered	${pullphone1}	Respondent reached, okay to do survey			6	KATAKWI	39	Yes	755	Yes			Yes	Yes	1
308009	2024-05-10	2024-05-10	3027	50.45000076293945	.8408333063125610352	308009	MADI OKOLLO		1	5	Yes	Yes	2024-May-10 10:59:17				Completed				Completed	None				Phone answered	${pullphone2}	Respondent reached, okay to do survey			6	MADI OKOLLO	19	Yes	431	No	The phone owner moved		Yes	Yes	1
135100	2024-07-11	2024-07-11	1454	24.23333358764648	.4038888812065124512	135100	KAMPALA	7	8	5	Yes	Yes									Complete	Answered but not by the respondent (Person doesn’t know the respondent)				Phone answered	Other Specify	Respondent reached, okay to do survey			6	KAMPALA	25	Yes	733	No	Lost SIM		No	No	0	1	0	1	0	0	0	0	0
421083	2024-06-13	2024-06-13	1737	28.95000076293945	.4824999868869781494	421083	RWAMPARA	1	2	5	Yes	Yes		2024-Jun-13 15:12:06				Complete			Complete	Phone number out of service				Phone answered	Other Specify	Respondent reached, okay to do survey			6	RWAMPARA	36	Yes	61	No	Lost SIM		Yes	Yes	0
122147	2024-05-15	2024-05-15	1523	25.38333320617676	.4230555593967437744	122147	KAMPALA		1	5	Yes	Yes	2024-May-15 14:20:14				Complete				Complete	None				Phone answered	${pullphone1}	Respondent reached, okay to do survey			6	KAMPALA	25	Yes	220	Yes			No	No	0	0	1	0	0	0	0	0	0
226038	2024-05-15	2024-05-15	2359	39.31666564941406	.6552777886390686035	226038	KATAKWI	3	4	4	Yes	Yes				2024-May-15 16:15:45				Complete	Complete	No answer				Phone answered	Other Specify	Respondent reached, okay to do survey			6	KATAKWI	22	Yes	617	No	Phone owner doesn't give me access anymore		Yes	No	1	1 2 4	0	1	1	0	1	0	0
233028	2024-05-14	2024-05-14	2780	46.33333206176758	.7722222208976745605	233028	KATAKWI		1	5	Yes	Yes	2024-May-14 10:52:22				Complete				Complete	None				Phone answered	Other Specify	Respondent reached, okay to do survey			6	KATAKWI	35	Yes	1225	No	The phone owner moved		Yes	No	0	2 6	0	0	1	0	0	0	1
150066	2024-05-20	2024-05-20	2288	38.13333511352539	.635555565357208252	150066	KAMPALA		1	5	Yes	Yes	2024-May-20 14:15:25				Complete				Complete	None				Phone answered	${pullphone1}	Respondent reached, okay to do survey			6	KAMPALA	28	Yes	501	Yes			Yes	Yes	1
115094	2024-05-11	2024-05-11	1766	29.4333324432373	.4905555546283721924	115094	KAMPALA		1	5	Yes	Yes	2024-May-11 11:36:34				Complete				Complete	None				Phone answered	${pullphone1}	Respondent reached, okay to do survey			6	KAMPALA	36	Yes	102	Yes			Yes	No	0	2	0	0	1	0	0	0	0
116180	2024-05-13	2024-05-13	2780	46.33333206176758	.7722222208976745605	116180	KAMPALA	1	2	5	Yes	Yes		2024-May-13 10:06:09				Complete			Complete	No answer				Phone answered	${pullphone1}	Respondent reached, okay to do survey			6	KAMPALA	34	Yes	2259	Yes			Yes	Yes	1
443013	2024-05-14	2024-05-14	1703	28.38333320617676	.4730555415153503418	443013	RWAMPARA		1	5	Yes	Yes	2024-May-14 15:03:05				Complete				Complete	None				Phone answered	Other Specify	Respondent reached, okay to do survey			6	RWAMPARA	20	Yes	444	No	Changed phone number		No	No	0	0 1 2	1	1	1	0	0	0	0
319004	2024-05-13	2024-05-13	1463	24.38333320617676	.4063888788223266602	319004	MADI OKOLLO		1	5	Yes	Yes	2024-May-13 09:37:28				Completed				Completed	None				Phone answered	${pullphone2}	Respondent reached, okay to do survey			6	MADI OKOLLO	30	Yes	274	Yes			No	No	0	0	1	0	0	0	0	0	0
145080	2024-05-15	2024-05-15	1272	21.20000076293945	.3533333241939544678	145080	KAMPALA		1	5	Yes	Yes	2024-May-15 15:32:48				Complete				Complete	None				Phone answered	${pullphone1}	Respondent reached, okay to do survey			6	KAMPALA	40	Yes	284	Yes			No	No	0	0 1	1	1	0	0	0	0	0
124170	2024-05-16	2024-05-16	1733	28.88333320617676	.4813888967037200928	124170	KAMPALA	1	2	5	Yes	Yes		2024-May-16 09:06:41				Complete			Complete	Respondent resheduled the interview				Phone answered	${pullphone1}	Respondent reached, okay to do survey			6	KAMPALA	20	Yes	1474	Yes			No	No	0	0	1	0	0	0	0	0	0
326001	2024-05-18	2024-05-18	1426	23.76666641235352	.3961111009120941162	326001	MADI OKOLLO	1	2	5	Yes	Yes		2024-May-18 16:18:52				Complete			Complete	Answered but not by the respondent (Person knows the respondent)				Phone answered	${pullphone2}	Respondent reached, okay to do survey			6	MADI OKOLLO	35	Yes	119	Yes			Yes	Yes	1
330005	2024-05-13	2024-05-13	1822	30.36666679382324	.5061110854148864746	330005	MADI OKOLLO		1	5	Yes	Yes	2024-May-13 11:36:31				Complete				Complete	None				Phone answered	${pullphone2}	Respondent reached, okay to do survey			6	MADI OKOLLO	20	Yes	584	Yes			Yes	No	0	4	0	0	0	0	1	0	0
229039	2024-07-02	2024-07-02	1808	30.13333320617676	.5022222399711608887	229039	KATAKWI	4	5	5	Yes	Yes									Complete	Phone not reachable/ Phone Off	788070616			Phone answered	5	Respondent reached, okay to do survey			6	KATAKWI	21	Yes	78	No	Changed phone number		Yes	No	1	4	0	0	0	0	1	0	0
229026	2024-05-25	2024-05-25	1573	26.21666717529297	.4369444549083709717	229026	KATAKWI	1	2	5	Yes	Yes		2024-May-25 13:26:43				Complete			Complete	Phone not reachable/ Phone Off				Phone answered	${pullphone2}	Respondent reached, okay to do survey			6	KATAKWI	37	Yes	125	No	Airtel number shut off		Yes	Yes	1
101090	2024-05-27	2024-05-27	1979	32.98333358764648	.5497221946716308594	101090	KAMPALA	2	3	5	Yes	Yes			2024-May-27 10:09:48				Complete		Complete	Network Issue				Phone answered	${pullphone1}	Respondent reached, okay to do survey			6	KAMPALA	49	Yes	354	Yes			Yes	No	0	2	0	0	1	0	0	0	0
338029	2024-05-21	2024-05-21	2769	46.15000152587891	.7691666483879089355	338029	MADI OKOLLO	1	2	5	Yes	Yes		2024-May-21 13:38:10				Complete			Complete	Phone not reachable/ Phone Off				Phone answered	${pullphone1}	Respondent reached, okay to do survey			6	MADI OKOLLO	42	Yes	387	Yes			Yes	Yes	1
142062	2024-05-17	2024-05-17	2398	39.96666717529297	.6661111116409301758	142062	KAMPALA	1	2	5	Yes	Yes		2024-May-17 09:06:19				Complete			Complete	Phone not reachable/ Phone Off				Phone answered	${pullphone1}	Respondent reached, okay to do survey			6	KAMPALA	24	Yes	529	Yes			Yes	Yes	1
214027	2024-05-13	2024-05-13	2074	34.56666564941406	.576111137866973877	214027	KATAKWI		1	5	Yes	Yes	2024-May-13 10:15:04				Complete				Complete	None				Phone answered	${pullphone2}	Respondent reached, okay to do survey			6	KATAKWI	26	Yes	360	No	Lost SIM		Yes	Yes	1
246003	2024-05-21	2024-05-21	2220	37	.6166666746139526367	246003	KATAKWI	1	2	5	Yes	Yes		2024-May-21 11:47:23				Complete			Complete	Answered but not by the respondent (Person knows the respondent)				Phone answered	${pullphone2}	Respondent reached, okay to do survey			6	KATAKWI	24	Yes	320	No	Airtel number shut off		Yes	Yes	1
445035	2024-05-15	2024-05-15	2317	38.61666488647461	.6436111330986022949	445035	RWAMPARA	1	2	5	Yes	Yes		2024-May-15 11:55:42				Complete			Complete	Phone not reachable/ Phone Off				Phone answered	${pullphone1}	Respondent reached, okay to do survey			6	RWAMPARA	46	Yes	782	Yes			Yes	Yes	1
101077	2024-06-15	2024-06-15	1654	27.5666675567627	.4594444334506988525	101077	KAMPALA	11	12	5	Yes	Yes									Complete	Answered but not by the respondent (Person doesn’t know the respondent)				Phone answered	${pullphone1}	Respondent reached, okay to do survey			6	KAMPALA	22	Yes	954	No	Lost SIM		No	No	0	2	0	0	1	0	0	0	0
438089	2024-06-27	2024-06-27	1728	28.79999923706055	.4799999892711639404	438089	RWAMPARA	1	2	5	Yes	Yes		2024-Jun-27 11:57:09				Complete			Complete	Phone not reachable/ Phone Off				Phone answered	Other Specify	Respondent reached, okay to do survey			6	RWAMPARA	50	Yes	419	No	Lost SIM		No	No	0	0 1 2	1	1	1	0	0	0	0
420058	2024-05-17	2024-05-17	2061	34.34999847412109	.5724999904632568359	420058	RWAMPARA	1	2	5	Yes	Yes		2024-May-17 13:34:20				Complete			Complete	Answered but not by the respondent (Person knows the respondent)				Phone answered	${pullphone1}	Respondent reached, okay to do survey			6	RWAMPARA	24	Yes	64	Yes			Yes	No	1	0 2	1	0	1	0	0	0	0
223018	2024-05-14	2024-05-14	2388	39.79999923706055	.6633333563804626465	223018	KATAKWI	2	3	5	Yes	Yes			2024-May-14 15:09:30				Complete		Complete	Phone not reachable/ Phone Off				Phone answered	Other Specify	Respondent reached, okay to do survey			6	KATAKWI	25	Yes	546	No	Gave SIM to someone else		Yes	Yes	1
334040	2024-06-27	2024-06-27	1949	32.48333358764648	.5413888692855834961	334040	MADI OKOLLO	6	7	5	Yes	Yes									Complete	Phone not reachable/ Phone Off				Phone answered	${pullphone2}	Respondent reached, okay to do survey			6	MADI OKOLLO	33	Yes	240	No	Lost SIM		Yes	Yes	1
442096	2024-05-14	2024-05-14	1278	21.29999923706055	.3549999892711639404	442096	RWAMPARA	1	2	5	Yes	Yes		2024-May-14 11:27:27				Complete			Complete	Phone not reachable/ Phone Off				Phone answered	${pullphone2}	Respondent reached, okay to do survey			6	RWAMPARA	22	Yes	150	No	Lost SIM		Yes	Yes	1
207011	2024-06-06	2024-06-06	2689	44.81666564941406	.746944427490234375	207011	KATAKWI	5	6	5	Yes	Yes									Complete	Phone not reachable/ Phone Off				Phone answered	Other Specify	Respondent reached, okay to do survey			6	KATAKWI	41	Yes	675	No	Lost SIM		Yes	Yes	1
138078	2024-05-20	2024-05-20	2085	34.75	.5791666507720947266	138078	KAMPALA		1	5	Yes	Yes	2024-May-20 16:00:51				Complete				Complete	None				Phone answered	${pullphone1}	Respondent reached, okay to do survey			6	KAMPALA	25	Yes	389	Yes			Yes	Yes	1
450048	2024-05-30	2024-05-30	2281	38.01666641235352	.6336110830307006836	450048	RWAMPARA	1	2	5	Yes	Yes		2024-May-30 10:36:51				Complete			Complete	Phone not reachable/ Phone Off				Phone answered	${pullphone1}	Respondent reached, okay to do survey			6	RWAMPARA	30	Yes	443	Yes			Yes	Yes	1
230035	2024-06-28	2024-06-28	1521	25.35000038146973	.4225000143051147461	230035	KATAKWI	2	3	5	Yes	Yes			2024-Jun-28 10:27:08				Complete		Complete	Phone not reachable/ Phone Off				Phone answered	${pullphone2}	Respondent reached, okay to do survey			6	KATAKWI	29	Yes	435	Yes			No	No	0	0	1	0	0	0	0	0	0
428037	2024-05-27	2024-05-27	2300	38.33333206176758	.6388888955116271973	428037	RWAMPARA	1	2	5	Yes	Yes		2024-May-27 14:58:47				Complete			Complete	No answer				Phone answered	Other Specify	Respondent reached, okay to do survey			6	RWAMPARA	32	Yes	755	No	Changed phone number		Yes	Yes	0
130085	2024-06-07	2024-06-07	2431	40.51666641235352	.6752777695655822754	130085	KAMPALA	3	4	4	Yes	Yes				2024-Jun-5 16:53:49				Complete	Complete	Phone number out of service				Phone answered	Other Specify	Respondent reached, okay to do survey			6	KAMPALA	23	Yes	1761	No	Lost SIM		Yes	Yes	1
406056	2024-05-31	2024-05-31	2330	38.83333206176758	.6472222208976745605	406056	RWAMPARA	6	7	5	Yes	Yes									Complete	Phone not reachable/ Phone Off				Phone answered	${pullphone1}	Respondent reached, okay to do survey			6	RWAMPARA	44	Yes	988	Yes			Yes	No	0	5	0	0	0	0	0	1	0
449083	2024-05-15	2024-05-15	1269	21.14999961853027	.3524999916553497314	449083	RWAMPARA		1	5	Yes	Yes	2024-May-15 15:13:09				Complete				Complete	None				Phone answered	${pullphone1}	Respondent reached, okay to do survey			6	RWAMPARA	29	Yes	431	Yes			Yes	No	1	5	0	0	0	0	0	1	0
335033	2024-05-16	2024-05-16	1939	32.31666564941406	.5386111140251159668	335033	MADI OKOLLO		1	5	Yes	Yes	2024-May-16 09:09:08				Complete				Complete	None				Phone answered	${pullphone2}	Respondent reached, okay to do survey			6	MADI OKOLLO	30	Yes	1797	No	Airtel number shut off		No	No	1	0	1	0	0	0	0	0	0
447139	2024-05-16	2024-05-16	2014	33.56666564941406	.559444427490234375	447139	RWAMPARA	1	2	5	Yes	Yes		2024-May-16 12:35:23				Complete			Complete	The respondent has rescheduled the interview to 8pm today evening				Phone answered	${pullphone1}	Respondent reached, okay to do survey			6	RWAMPARA	46	Yes	692	Yes			Yes	No	1	2	0	0	1	0	0	0	0
444037	2024-05-15	2024-05-15	1980	33	.5500000119209289551	444037	RWAMPARA	1	2	5	Yes	Yes		2024-May-15 09:01:22				Complete			Complete	Answered but not by the respondent (Person knows the respondent)				Phone answered	${pullphone1}	Respondent reached, okay to do survey			6	RWAMPARA	19	Yes	612	No	Changed phone number		Yes	Yes	1
401033	2024-05-08	2024-05-08	2743	45.71666717529297	.7619444727897644043	401033	RWAMPARA		1	5	Yes	Yes	2024-May-8 11:40:04				Completed				Completed	None				Phone answered	${pullphone1}	Respondent reached, okay to do survey			6	RWAMPARA	33	Yes	753	Yes			Yes	Yes	1
307029	2024-05-09	2024-05-09	1222	20.36666679382324	.3394444584846496582	307029	MADI OKOLLO		1	5	Yes	Yes	2024-May-9 12:13:09				Completed				Completed	None				Phone answered	${pullphone1}	Respondent reached, okay to do survey			6	MADI OKOLLO	39	Yes	50	Yes			No	No	0	0	1	0	0	0	0	0	0
116137	2024-05-25	2024-05-25	1651	27.51666641235352	.4586111009120941162	116137	KAMPALA	6	7	5	Yes	Yes									Complete	No answer				Phone answered	${pullphone1}	Respondent reached, okay to do survey			6	KAMPALA	27	Yes	1479	Yes			Yes	No	1	5	0	0	0	0	0	1	0
225014	2024-05-23	2024-05-23	2864	47.73333358764648	.7955555319786071777	225014	KATAKWI	3	4	4	Yes	Yes				2024-May-23 12:19:25				Complete	Complete	Phone not reachable/ Phone Off				Phone answered	Other Specify	Respondent reached, okay to do survey			6	KATAKWI	26	Yes	693	No	Airtel number unverified		Yes	Yes	1
129060	2024-05-17	2024-05-17	2175	36.25	.6041666865348815918	129060	KAMPALA		1	5	Yes	Yes	2024-May-17 15:27:37				Complete				Complete	None				Phone answered	${pullphone1}	Respondent reached, okay to do survey			6	KAMPALA	29	Yes	896	Yes			Yes	Yes	1
446011	2024-05-13	2024-05-13	1487	24.78333282470703	.4130555689334869385	446011	RWAMPARA		1	5	Yes	Yes	2024-May-13 12:38:07				Complete				Complete	None				Phone answered	${pullphone1}	Respondent reached, okay to do survey			6	RWAMPARA	21	Yes	429	No	The phone owner moved		Yes	No	0	-66	0	0	0	0	0	0	0
112051	2024-05-13	2024-05-13	1801	30.01666641235352	.5002777576446533203	112051	KAMPALA		1	5	Yes	Yes	2024-May-13 10:14:22				Complete				Complete	None				Phone answered	${pullphone1}	Respondent reached, okay to do survey			6	KAMPALA	37	Yes	457	Yes			No	No	0	0	1	0	0	0	0	0	0
318006	2024-07-02	2024-07-02	1079	17.98333358764648	.2997222244739532471	318006	MADI OKOLLO	4	5	5	Yes	Yes									Complete	No answer				Phone answered	Other Specify	Respondent reached, okay to do survey			6	MADI OKOLLO	25	Yes	127	No	Changed phone number		No	No	1	4	0	0	0	0	1	0	0
325015	2024-05-15	2024-05-15	1837	30.61666679382324	.5102777481079101563	325015	MADI OKOLLO		1	5	Yes	Yes	2024-May-15 14:34:51				Complete				Complete	None				Phone answered	${pullphone1}	Respondent reached, okay to do survey			6	MADI OKOLLO	38	Yes	201	Yes			Yes	Yes	1
115029	2024-05-11	2024-05-11	1235	20.58333396911621	.3430555462837219238	115029	KAMPALA		1	5	Yes	Yes	2024-May-11 11:44:03				Complete				Complete	None				Phone answered	${pullphone2}	Respondent reached, okay to do survey			6	KAMPALA	18	Yes	485	No	Airtel number shut off		No	No	0	0	1	0	0	0	0	0	0
116058	2024-05-24	2024-05-24	1502	25.03333282470703	.4172222316265106201	116058	KAMPALA	2	3	5	Yes	Yes			2024-May-24 15:57:53				Complete		Complete	Respondent resheduled the interview				Phone answered	${pullphone1}	Respondent reached, okay to do survey			6	KAMPALA	42	Yes	212	Yes			No	No	0	0	1	0	0	0	0	0	0
133072	2024-05-18	2024-05-18	2043	34.04999923706055	.567499995231628418	133072	KAMPALA		1	5	Yes	Yes	2024-May-18 13:37:54				Complete				Complete	None				Phone answered	${pullphone2}	Respondent reached, okay to do survey			6	KAMPALA	33	Yes	295	No	Lost SIM		Yes	No	0	1 2	0	1	1	0	0	0	0
424111	2024-05-17	2024-05-17	2056	34.26666641235352	.5711110830307006836	424111	RWAMPARA		1	5	Yes	Yes	2024-May-17 12:49:13				Complete				Complete	None				Phone answered	${pullphone1}	Respondent reached, okay to do survey			6	RWAMPARA	30	Yes	813	Yes			Yes	Yes	1
215025	2024-05-15	2024-05-15	2437	40.61666488647461	.676944434642791748	215025	KATAKWI	2	3	5	Yes	Yes			2024-May-15 12:21:59				Complete		Complete	No answer				Phone answered	Other Specify	Respondent reached, okay to do survey			6	KATAKWI	22	Yes	657	Yes			Yes	Yes	1
433026	2024-05-23	2024-05-23	1846	30.76666641235352	.5127778053283691406	433026	RWAMPARA		1	5	Yes	Yes	2024-May-23 14:18:54				Complete				Complete	None				Phone answered	${pullphone1}	Respondent reached, okay to do survey			6	RWAMPARA	34	Yes	1777	Yes			Yes	Yes	1
146038	2024-05-17	2024-05-17	2592	43.20000076293945	.7200000286102294922	146038	KAMPALA	1	2	5	Yes	Yes		2024-May-17 09:03:22				Complete			Complete	No answer				Phone answered	${pullphone1}	Respondent reached, okay to do survey			6	KAMPALA	26	Yes	613	Yes			Yes	Yes	1
133085	2024-05-25	2024-05-25	1647	27.45000076293945	.4575000107288360596	133085	KAMPALA	1	2	5	Yes	Yes		2024-May-25 10:37:13				Complete			Complete	Answered but not by the respondent (Person knows the respondent)				Phone answered	${pullphone1}	Respondent reached, okay to do survey			6	KAMPALA	21	Yes	575	Yes			Yes	Yes	1
238027	2024-05-15	2024-05-15	2585	43.08333206176758	.7180555462837219238	238027	KATAKWI	1	2	5	Yes	Yes		2024-May-15 12:20:10				Complete			Complete	No answer				Phone answered	${pullphone2}	Respondent reached, okay to do survey			6	KATAKWI	29	Yes	729	Yes			Yes	Yes	1
434015	2024-05-23	2024-05-23	2812	46.86666488647461	.7811111211776733398	434015	RWAMPARA		1	5	Yes	Yes	2024-May-23 10:12:59				Complete				Complete	None				Phone answered	Other Specify	Respondent reached, okay to do survey			6	RWAMPARA	33	Yes	836	No	Airtel number unverified		Yes	Yes	1
107121	2024-05-09	2024-05-09	1616	26.9333324432373	.4488888978958129883	107121	KAMPALA		1	5	Yes	Yes	2024-May-9 11:03:37				Complete				Complete	None				Phone answered	Other Specify	Respondent reached, okay to do survey			6	KAMPALA	26	Yes	468	No	Airtel number shut off		No	No	0	0 1	1	1	0	0	0	0	0
406047	2024-05-09	2024-05-09	1332	22.20000076293945	.370000004768371582	406047	RWAMPARA		1	5	Yes	Yes	2024-May-9 15:28:18				Complete				Complete	None				Phone answered	${pullphone1}	Respondent reached, okay to do survey			6	RWAMPARA	19	Yes	147	Yes			Yes	No	0	5	0	0	0	0	0	1	0
121117	2024-05-15	2024-05-15	2173	36.21666717529297	.6036111116409301758	121117	KAMPALA		1	5	Yes	Yes	2024-May-15 11:24:37				Complete				Complete	None				Phone answered	${pullphone1}	Respondent reached, okay to do survey			6	KAMPALA	38	Yes	471	Yes			Yes	Yes	1
437101	2024-05-24	2024-05-24	1928	32.13333511352539	.5355555415153503418	437101	RWAMPARA	1	2	5	Yes	Yes		2024-May-24 12:31:54				Complete			Complete	Phone not reachable/ Phone Off				Phone answered	${pullphone1}	Respondent reached, okay to do survey			6	RWAMPARA	31	Yes	457	Yes			No	No	0	2	0	0	1	0	0	0	0
223043	2024-05-09	2024-05-09	2250	37.5	.625	223043	KATAKWI		1	5	Yes	Yes	2024-May-9 15:14:59				Complete				Complete	None				Phone answered	${pullphone2}	Respondent reached, okay to do survey			6	KATAKWI	33	Yes	743	Yes			No	No	0	0	1	0	0	0	0	0	0
440028	2024-05-13	2024-05-13	1678	27.96666717529297	.4661111235618591309	440028	RWAMPARA		1	5	Yes	Yes	2024-May-13 16:18:12				Complete				Complete	None				Phone answered	Other Specify	Respondent reached, okay to do survey			6	RWAMPARA	30	Yes	275	No	Lost SIM		Yes	No	1	0 1	1	1	0	0	0	0	0
335018	2024-05-16	2024-05-16	1762	29.36666679382324	.489444434642791748	335018	MADI OKOLLO		1	5	Yes	Yes	2024-May-16 12:20:26				Complete				Complete	None				Phone answered	${pullphone1}	Respondent reached, okay to do survey			6	MADI OKOLLO	28	Yes	269	Yes			Yes	No	1	4	0	0	0	0	1	0	0
250002	2024-06-17	2024-06-17	2241	37.34999847412109	.622500002384185791	250002	KATAKWI	4	5	5	Yes	Yes									Complete	Phone not reachable/ Phone Off				Phone answered	Other Specify	Respondent reached, okay to do survey			6	KATAKWI	30	Yes	571	No	Lost SIM		Yes	Yes	0
137153	2024-06-12	2024-06-12	1792	29.86666679382324	.497777789831161499	137153	KAMPALA	7	8	5	Yes	Yes									Complete	Phone not reachable/ Phone Off				Phone answered	Other Specify	Respondent reached, okay to do survey			6	KAMPALA	24	Yes	1732	No	Lost SIM		No	No	0	2	0	0	1	0	0	0	0
410141	2024-05-28	2024-05-28	1926	32.09999847412109	.5350000262260437012	410141	RWAMPARA	9	10	5	Yes	Yes									Complete	Phone not reachable/ Phone Off				Phone answered	Other Specify	Respondent reached, okay to do survey			6	RWAMPARA	45	Yes	397	No	The phone owner moved		Yes	Yes	0
314005	2024-05-11	2024-05-11	1136	18.9333324432373	.3155555427074432373	314005	MADI OKOLLO		1	5	Yes	Yes	2024-May-11 17:39:21				Complete				Complete	None				Phone answered	${pullphone2}	Respondent reached, okay to do survey			6	MADI OKOLLO	28	Yes	289	No	Airtel number shut off		Yes	Yes	0
420025	2024-05-25	2024-05-25	2059	34.31666564941406	.5719444155693054199	420025	RWAMPARA	4	5	5	Yes	Yes									Complete	No answer				Phone answered	Other Specify	Respondent reached, okay to do survey			6	RWAMPARA	21	Yes	843	Yes			No	No	0	0	1	0	0	0	0	0	0
229001	2024-05-20	2024-05-20	2309	38.48333358764648	.6413888931274414063	229001	KATAKWI		1	5	Yes	Yes	2024-May-20 14:23:31				Complete				Complete	None				Phone answered	${pullphone2}	Respondent reached, okay to do survey			6	KATAKWI	22	Yes	449	Yes			Yes	Yes	0
442063	2024-06-04	2024-06-04	1762	29.36666679382324	.489444434642791748	442063	RWAMPARA	5	6	5	Yes	Yes									Complete	Respondent resheduled the interview				Phone answered	${pullphone1}	Respondent reached, okay to do survey			6	RWAMPARA	30	Yes	1744	Yes			Yes	Yes	1
320020	2024-05-30	2024-05-30	1942	32.36666488647461	.5394444465637207031	320020	MADI OKOLLO	2	3	5	Yes	Yes			2024-May-30 11:21:28				Complete		Complete	Phone not available				Phone answered	Other Specify	Respondent reached, okay to do survey			6	MADI OKOLLO	25	Yes	359	No	Other	Belongs to husband, I do not have access to it anymore and I am not sure Ihe still has the simcard	Yes	Yes	1
313017	2024-05-09	2024-05-09	2057	34.28333282470703	.5713889002799987793	313017			1	5	Yes	Yes	2024-May-9 15:18:43				Complete				Complete	None				Phone answered	${pullphone1}	Respondent reached, okay to do survey			6	MADI OKOLLO	22	Yes	205	Yes			Yes	Yes	1
433083	2024-06-22	2024-06-22	1391	23.1833324432373	.3863888978958129883	433083	RWAMPARA	1	2	5	Yes	Yes		2024-Jun-22 14:40:44				Complete			Complete	Phone number out of service				Phone answered	Other Specify	Respondent reached, okay to do survey			6	RWAMPARA	35	Yes	323	No	Airtel number shut off		Yes	Yes	0
406012	2024-05-23	2024-05-23	1499	24.98333358764648	.4163888990879058838	406012	RWAMPARA	7	8	5	Yes	Yes									Complete	Phone not reachable/ Phone Off				Phone answered	${pullphone2}	Respondent reached, okay to do survey			6	RWAMPARA	27	Yes	589	Yes			Yes	No	0	1 2	0	1	1	0	0	0	0
150010	2024-05-25	2024-05-25	1703	28.38333320617676	.4730555415153503418	150010	KAMPALA	3	4	4	Yes	Yes				2024-May-25 09:05:03				Complete	Complete	No answer				Phone answered	${pullphone1}	Respondent reached, okay to do survey			6	KAMPALA	21	Yes	606	Yes			No	No	0	0 1	1	1	0	0	0	0	0
419004	2024-05-20	2024-05-20	1669	27.8166675567627	.4636111259460449219	419004	RWAMPARA	3	4	4	Yes	Yes				2024-May-20 12:52:23				Complete	Complete	Phone not reachable/ Phone Off				Phone answered	${pullphone1}	Respondent reached, okay to do survey			6	RWAMPARA	19	Yes	624	Yes			Yes	No	0	0	1	0	0	0	0	0	0
102075	2024-05-23	2024-05-23	1307	21.78333282470703	.3630555570125579834	102075	KAMPALA	1	2	5	Yes	Yes		2024-May-22 18:02:29				Complete			Complete	Respondent resheduled the interview				Phone answered	${pullphone1}	Respondent reached, okay to do survey			6	KAMPALA	21	Yes	285	Yes			Yes	Yes	1
128044	2024-05-18	2024-05-18	1762	29.36666679382324	.489444434642791748	128044	KAMPALA		1	5	Yes	Yes	2024-May-18 09:49:10				Complete				Complete	None				Phone answered	${pullphone1}	Respondent reached, okay to do survey			6	KAMPALA	22	Yes	354	Yes			No	No	0	0	1	0	0	0	0	0	0
316001	2024-06-26	2024-06-26	1025	17.08333396911621	.2847222089767456055	316001	MADI OKOLLO	5	6	5	Yes	Yes									Complete	Answered but not by the respondent (Person doesn’t know the respondent)				Phone answered	Other Specify	Respondent reached, okay to do survey			6	MADI OKOLLO	37	Yes	132	No	Lost SIM		Yes	No	0	4	0	0	0	0	1	0	0
112109	2024-05-15	2024-05-15	1907	31.78333282470703	.5297222137451171875	112109	KAMPALA	1	2	5	Yes	Yes		2024-May-15 10:12:31				Complete			Complete	Phone not reachable/ Phone Off				Phone answered	${pullphone1}	Respondent reached, okay to do survey			6	KAMPALA	37	Yes	307	Yes			Yes	Yes	1
422077	2024-05-18	2024-05-18	2421	40.34999847412109	.6725000143051147461	422077	RWAMPARA		1	5	Yes	Yes	2024-May-18 09:30:30				Complete				Complete	None				Phone answered	${pullphone1}	Respondent reached, okay to do survey			6	RWAMPARA	37	Yes	500	Yes			Yes	Yes	1
130012	2024-05-17	2024-05-17	1830	30.5	.5083333253860473633	130012	KAMPALA		1	5	Yes	Yes	2024-May-17 13:50:50				Complete				Complete	None				Phone answered	${pullphone1}	Respondent reached, okay to do survey			6	KAMPALA	30	Yes	231	Yes			Yes	Yes	0
102089	2024-06-22	2024-06-22	1629	27.14999961853027	.4524999856948852539	102089	KAMPALA	7	8	5	Yes	Yes									Complete	Phone not reachable/ Phone Off				Phone answered	Other Specify	Respondent reached, okay to do survey			6	KAMPALA	32	Yes	1192	Yes			No	No	0	2	0	0	1	0	0	0	0
450135	2024-05-22	2024-05-22	2059	34.31666564941406	.5719444155693054199	450135	RWAMPARA		1	5	Yes	Yes	2024-May-22 10:23:41				Complete				Complete	None				Phone answered	${pullphone2}	Respondent reached, okay to do survey			6	RWAMPARA	40	Yes	600	No	Lost SIM		No	No	0	0	1	0	0	0	0	0	0
428038	2024-05-20	2024-05-20	2468	41.13333511352539	.685555577278137207	428038	RWAMPARA		1	5	Yes	Yes	2024-May-20 14:41:59				Complete				Complete	None				Phone answered	${pullphone1}	Respondent reached, okay to do survey			6	RWAMPARA	24	Yes		Yes			Yes	No	1	1	0	1	0	0	0	0	0
323031	2024-05-27	2024-05-27	3005	50.08333206176758	.8347222208976745605	323031	MADI OKOLLO	3	4	4	Yes	Yes				2024-May-27 16:59:55				Complete	Complete	No answer				Phone answered	${pullphone1}	Respondent reached, okay to do survey			6	MADI OKOLLO	40	Yes	2865	Yes			Yes	Yes	1
107044	2024-05-09	2024-05-09	3224	53.73333358764648	.8955555558204650879	107044	KAMPALA		1	5	Yes	Yes	2024-May-9 10:27:08				Complete				Complete	None				Phone answered	${pullphone1}	Respondent reached, okay to do survey			6	KAMPALA	31	Yes	719	Yes			Yes	Yes	1
109075	2024-05-09	2024-05-09	1801	30.01666641235352	.5002777576446533203	109075	KAMPALA		1	5	Yes	Yes	2024-May-9 12:17:43				Complete				Complete	None				Phone answered	${pullphone1}	Respondent reached, okay to do survey			6	KAMPALA	22	Yes	241	Yes			No	No	0	8	0	0	0	0	0	0	0
427044	2024-06-26	2024-06-26	1627	27.11666679382324	.4519444406032562256	427044	RWAMPARA	1	2	5	Yes	Yes		2024-Jun-26 11:47:22				Complete			Complete	Answered but not by the respondent (Person doesn’t know the respondent)				Phone answered	Other Specify	Respondent reached, okay to do survey			6	RWAMPARA	36	Yes	345	No	Lost SIM		No	No	0	0 1 2 4	1	1	1	0	1	0	0
427079	2024-06-26	2024-06-26	1720	28.66666603088379	.4777777791023254395	427079	RWAMPARA	1	2	5	Yes	Yes		2024-Jun-26 13:00:20				Complete			Complete	Phone number out of service				Phone answered	Other Specify	Respondent reached, okay to do survey			6	RWAMPARA	29	Yes	248	No	Airtel number shut off		Yes	Yes	1
130046	2024-06-24	2024-06-24	1856	30.9333324432373	.5155555605888366699	130046	KAMPALA	6	7	5	Yes	Yes									Complete	Answered but not by the respondent (Person knows the respondent)	750823504			Phone answered	5	Respondent reached, okay to do survey			6	KAMPALA	27	Yes	1653	No	Lost SIM		No	No	0	1 2	0	1	1	0	0	0	0
433128	2024-05-21	2024-05-21	1945	32.41666793823242	.5402777791023254395	433128	RWAMPARA		1	5	Yes	Yes	2024-May-21 15:33:38				Complete				Complete	None				Phone answered	${pullphone3}	Respondent reached, okay to do survey			6	RWAMPARA	37	Yes	491	No	Changed phone number		Yes	Yes	0
142109	2024-05-16	2024-05-16	2170	36.16666793823242	.6027777791023254395	142109	KAMPALA	1	2	5	Yes	Yes		2024-May-16 10:41:45				Complete			Complete	Phone not reachable/ Phone Off				Phone answered	${pullphone2}	Respondent reached, okay to do survey			6	KAMPALA	23	Yes	695	No	Lost SIM		No	No	0	0	1	0	0	0	0	0	0
425071	2024-05-22	2024-05-22	2445	40.75	.6791666746139526367	425071	RWAMPARA	1	2	5	Yes	Yes		2024-May-22 10:39:10				Complete			Complete	Phone not reachable/ Phone Off				Phone answered	${pullphone1}	Respondent reached, okay to do survey			6	RWAMPARA	47	Yes	797	Yes			Yes	Yes	1
126130	2024-05-25	2024-05-25	2204	36.73333358764648	.6122221946716308594	126130	KAMPALA	4	5	5	Yes	Yes									Complete	The reciever said the respondent is not around probably will come back next week and promised to send me the new alternative number.				Phone answered	Other Specify	Respondent reached, okay to do survey			6	KAMPALA	29	Yes	141	No	Lost SIM		No	No	0	0	1	0	0	0	0	0	0
141082	2024-05-15	2024-05-15	2324	38.73333358764648	.6455555558204650879	141082	KAMPALA		1	5	Yes	Yes	2024-May-15 14:31:20				Complete				Complete	None				Phone answered	Other Specify	Respondent reached, okay to do survey			6	KAMPALA	25	Yes	544	No	Airtel number unverified		Yes	Yes	1
143055	2024-07-09	2024-07-09	1957	32.61666488647461	.5436111092567443848	143055	KAMPALA	1	2	5	Yes	Yes		2024-Jul-9 11:48:25				Complete			Complete	Incapacitated .i.e drunk, mental illness or dead				Phone answered	${pullphone1}	Respondent reached, okay to do survey			6	KAMPALA	42	Yes	1470	Yes			Yes	Yes	1
443072	2024-05-15	2024-05-15	2539	42.31666564941406	.7052778005599975586	443072	RWAMPARA		1	5	Yes	Yes	2024-May-15 11:44:42				Complete				Complete	None				Phone answered	${pullphone2}	Respondent reached, okay to do survey			6	RWAMPARA	43	Yes	285	No	Changed phone number		Yes	Yes	1
314029	2024-06-25	2024-06-25	894	14.89999961853027	.2483333349227905273	314029	MADI OKOLLO	8	9	5	Yes	Yes									Complete	Phone not reachable/ Phone Off				Phone answered	Other Specify	Respondent reached, okay to do survey			6	MADI OKOLLO	30	Yes	109	No	Lost SIM		Yes	No	0	4	0	0	0	0	1	0	0
246002	2024-05-17	2024-05-17	1672	27.86666679382324	.4644444584846496582	246002	KATAKWI		1	5	Yes	Yes	2024-May-17 13:44:11				Complete				Complete	None				Phone answered	Other Specify	Respondent reached, okay to do survey			6	KATAKWI	24	Yes	197	No	Lost SIM		Yes	Yes	1
301021	2024-05-08	2024-05-08	1875	31.25	.5208333134651184082	301021	MADI OKOLLO		1	5	Yes	Yes	2024-May-8 15:47:45				Completed				Completed	None				Phone answered	${pullphone2}	Respondent reached, okay to do survey			6	MADI OKOLLO	22	Yes	188	No	Lost SIM		No	No	0	0	1	0	0	0	0	0	0
102070	2024-05-21	2024-05-21	2049	34.15000152587891	.5691666603088378906	102070	KAMPALA		1	5	Yes	Yes	2024-May-21 09:59:07				Complete				Complete	None				Phone answered	${pullphone1}	Respondent reached, okay to do survey			6	KAMPALA	29	Yes	481	Yes			No	No	0	0 1	1	1	0	0	0	0	0
422016	2024-06-10	2024-06-10	1926	32.09999847412109	.5350000262260437012	422016	RWAMPARA	5	6	5	Yes	Yes									Complete	Phone number out of service				Phone answered	Other Specify	Respondent reached, okay to do survey			6	RWAMPARA	26	Yes	698	No	Airtel number shut off		Yes	Yes	0
113093	2024-05-09	2024-05-09	1324	22.0666675567627	.3677777647972106934	113093	KAMPALA		1	5	Yes	Yes	2024-May-9 17:17:25				Complete				Complete	None				Phone answered	${pullphone1}	Respondent reached, okay to do survey			6	KAMPALA	32	Yes	54	Yes			Yes	Yes	1
447117	2024-05-16	2024-05-16	1839	30.64999961853027	.5108333230018615723	447117	RWAMPARA	1	2	5	Yes	Yes		2024-May-16 09:14:28				Complete			Complete	Answered but not by the respondent (Person knows the respondent)				Phone answered	Other Specify	Respondent reached, okay to do survey			6	RWAMPARA	19	Yes	799	No	Lost SIM		No	No	1	-66	0	0	0	0	0	0	0
426076	2024-05-20	2024-05-20	1848	30.79999923706055	.5133333206176757813	426076	RWAMPARA		1	5	Yes	Yes	2024-May-20 14:03:01				Complete				Complete	None				Phone answered	${pullphone1}	Respondent reached, okay to do survey			6	RWAMPARA	22	Yes	350	Yes			Yes	Yes	1
215017	2024-05-15	2024-05-15	2435	40.58333206176758	.676388859748840332	215017	KATAKWI	1	2	5	Yes	Yes		2024-May-15 11:11:16				Complete			Complete	Answered but not by the respondent (Person knows the respondent)				Phone answered	Other Specify	Respondent reached, okay to do survey			6	KATAKWI	26	Yes	2341	Yes			Yes	No	0	2	0	0	1	0	0	0	0
237006	2024-06-12	2024-06-12	2235	37.25	.6208333373069763184	237006	KATAKWI	8	9	5	Yes	Yes									Complete	Phone not reachable/ Phone Off				Phone answered	Other Specify	Respondent reached, okay to do survey			6	KATAKWI	31	Yes	607	No	Phone owner doesn't give me access anymore		Yes	Yes	1
436071	2024-05-25	2024-05-25	924	15.39999961853027	.2566666603088378906	436071	RWAMPARA	1	2	5	Yes	Yes		2024-May-25 15:22:25				Complete			Complete	No answer				Phone answered	${pullphone1}	Respondent reached, okay to do survey			6	RWAMPARA	46	Yes	204	Yes			Yes	No	0	5	0	0	0	0	0	1	0
408127	2024-05-15	2024-05-15	2720	45.33333206176758	.755555570125579834	408127	RWAMPARA	1	2	5	Yes	Yes		2024-May-15 12:41:14				Complete			Complete	Answered but not by the respondent (Person knows the respondent)				Phone answered	Other Specify	Respondent reached, okay to do survey			6			Yes	1059	Yes			Yes	No	0	1	0	1	0	0	0	0	0
324028	2024-07-03	2024-07-03	1914	31.89999961853027	.5316666960716247559	324028	MADI OKOLLO	3	4	4	Yes	Yes				2024-Jul-3 13:27:06				Complete	Complete	Phone not reachable/ Phone Off	778056439	785568290	785568290	Phone answered	Other Specify	Respondent reached, okay to do survey			6	MADI OKOLLO	36	Yes	1774	No	Lost SIM		Yes	Yes	1
219004	2024-05-08	2024-05-08	3325	55.41666793823242	.9236111044883728027	219004	KATAKWI		1	5	Yes	Yes	2024-May-8 14:45:00				Completed				Completed	None				Phone answered	Other Specify	Respondent reached, okay to do survey			6	KATAKWI	25	Yes	1231	No	Lost SIM		No	No	0	4	0	0	0	0	1	0	0
405051	2024-05-13	2024-05-13	2076	34.59999847412109	.5766666531562805176	405051	RWAMPARA	1	2	5	Yes	Yes		2024-May-13 10:29:10				Complete			Complete	Phone not reachable/ Phone Off				Phone answered	${pullphone1}	Respondent reached, okay to do survey			6	RWAMPARA	18	Yes	268	Yes			Yes	Yes	0
115087	2024-05-11	2024-05-11	1284	21.39999961853027	.3566666543483734131	115087	KAMPALA		1	5	Yes	Yes	2024-May-11 10:21:24				Complete				Complete	None				Phone answered	${pullphone1}	Respondent reached, okay to do survey			6	KAMPALA	29	Yes	141	Yes			Yes	No	0	5	0	0	0	0	0	1	0
403005	2024-05-09	2024-05-09	2543	42.38333511352539	.7063888907432556152	403005	RWAMPARA		1	5	Yes	Yes	2024-May-9 12:29:35				Complete				Complete	None				Phone answered	${pullphone1}	Respondent reached, okay to do survey			6	RWAMPARA	44	Yes	866	No	The phone owner moved		Yes	No	0	4	0	0	0	0	1	0	0
350003	2024-06-11	2024-06-11	2032	33.86666488647461	.564444422721862793	350003	MADI OKOLLO	6	7	5	Yes	Yes									Complete	Network Issue				Phone answered	Other Specify	Respondent reached, okay to do survey			6	MADI OKOLLO	39	Yes	704	No	Lost SIM		Yes	Yes	1
314012	2024-06-20	2024-06-20	1547	25.78333282470703	.429722219705581665	314012	MADI OKOLLO	8	9	5	Yes	Yes									Complete	Phone not reachable/ Phone Off				Phone answered	Other Specify	Respondent reached, okay to do survey			6	MADI OKOLLO	36	Yes	480	No	Lost SIM		Yes	Yes	1
413014	2024-05-14	2024-05-14	1952	32.53333282470703	.5422222018241882324	413014	RWAMPARA		1	5	Yes	Yes	2024-May-14 14:16:32				Complete				Complete	None				Phone answered	Other Specify	Respondent reached, okay to do survey			6	RWAMPARA	19	Yes	521	Yes			Yes	No	1	4 5	0	0	0	0	1	1	0
133050	2024-06-13	2024-06-13	1620	27	.4499999880790710449	133050	KAMPALA	2	3	5	Yes	Yes			2024-Jun-13 15:13:47				Complete		Complete	Answered but not by the respondent (Person doesn’t know the respondent)				Phone answered	Other Specify	Respondent reached, okay to do survey			6	KAMPALA	45	Yes	1344	No	Airtel number shut off		No	No	0	2	0	0	1	0	0	0	0
229004	2024-06-22	2024-06-22	1273	21.21666717529297	.3536111116409301758	229004	KATAKWI	4	5	5	Yes	Yes									Complete	Answered but not by the respondent (Person doesn’t know the respondent)	771166964	759257564		Phone answered	5	Respondent reached, okay to do survey			6	KATAKWI	28	Yes	29	Yes			No	No	1	0	1	0	0	0	0	0	0
126112	2024-05-21	2024-05-21	1150	19.16666603088379	.3194444477558135986	126112	KAMPALA	1	2	5	Yes	Yes		2024-May-21 12:45:00				Complete			Complete	Respondent resheduled the interview				Phone answered	${pullphone1}	Respondent reached, okay to do survey			6	KAMPALA	38	Yes	69	Yes			No	No	0	0 1 2	1	1	1	0	0	0	0
101057	2024-05-25	2024-05-25	2303	38.38333511352539	.6397222280502319336	101057	KAMPALA	2	3	5	Yes	Yes			2024-May-24 15:12:11				Complete		Complete	No answer				Phone answered	${pullphone1}	Respondent reached, okay to do survey			6	KAMPALA	43	Yes	726	Yes			Yes	Yes	1
139142	2024-06-10	2024-06-10	1670	27.83333396911621	.4638888835906982422	139142	KAMPALA	3	4	4	Yes	Yes				2024-Jun-10 10:57:03				Complete	Complete	Phone not reachable/ Phone Off				Phone answered	Other Specify	Respondent reached, okay to do survey			6	KAMPALA	36	Yes	257	No	Lost SIM		Yes	No	0	2	0	0	1	0	0	0	0
239003	2024-05-20	2024-05-20	820	13.66666698455811	.2277777791023254395	239003	KATAKWI	3	4	4	Yes	Yes				2024-May-20 13:03:26				Complete	Complete	Phone not reachable/ Phone Off				Phone answered	${pullphone1}	Respondent reached, okay to do survey			6	KATAKWI	27	Yes	53	Yes			Yes	Yes	1
118119	2024-05-11	2024-05-11	2326	38.76666641235352	.6461111307144165039	118119	KAMPALA		1	5	Yes	Yes	2024-May-11 12:11:40				Complete				Complete	None				Phone answered	${pullphone1}	Respondent reached, okay to do survey			6	KAMPALA	24	Yes	394	Yes			Yes	Yes	0
307033	2024-05-21	2024-05-21	2067	34.45000076293945	.5741666555404663086	307033	MADI OKOLLO	2	3	5	Yes	Yes			2024-May-21 11:08:37				Complete		Complete	Phone not reachable/ Phone Off				Phone answered	${pullphone1}	Respondent reached, okay to do survey			6	MADI OKOLLO	31	Yes	230	Yes			No	No	0	0	1	0	0	0	0	0	0
434114	2024-05-23	2024-05-23	2209	36.81666564941406	.6136111021041870117	434114	RWAMPARA		1	5	Yes	Yes	2024-May-23 11:31:33				Complete				Complete	None				Phone answered	${pullphone1}	Respondent reached, okay to do survey			6	RWAMPARA	35	Yes	309	Yes			No	No	0	0	1	0	0	0	0	0	0
243038	2024-06-24	2024-06-24	2221	37.01666641235352	.616944432258605957	243038	KATAKWI	1	2	5	Yes	Yes		2024-Jun-24 15:18:57				Complete			Complete	Phone not reachable/ Phone Off	781326081	774879417		Phone answered	6	Respondent reached, okay to do survey			6	KATAKWI	22	Yes	743	No	Lost SIM		Yes	Yes	1
423029	2024-05-18	2024-05-18	1638	27.29999923706055	.4550000131130218506	423029	RWAMPARA		1	5	Yes	Yes	2024-May-18 16:09:56				Complete				Complete	None				Phone answered	${pullphone1}	Respondent reached, okay to do survey			6	RWAMPARA	28	Yes	449	Yes			Yes	Yes	1
245035	2024-05-21	2024-05-21	1901	31.6833324432373	.5280555486679077148	245035	KATAKWI	1	2	5	Yes	Yes		2024-May-21 11:16:40				Complete			Complete	Phone not reachable/ Phone Off				Phone answered	${pullphone2}	Respondent reached, okay to do survey			6	KATAKWI	28	Yes	398	No	Airtel number shut off		Yes	No	0	4	0	0	0	0	1	0	0
425046	2024-05-20	2024-05-20	1778	29.63333320617676	.4938888847827911377	425046	RWAMPARA		1	5	Yes	Yes	2024-May-20 12:19:57				Complete				Complete	None				Phone answered	${pullphone2}	Respondent reached, okay to do survey			6	RWAMPARA	20	Yes	493	No	Airtel number unverified		Yes	Yes	1
101055	2024-06-22	2024-06-22	1618	26.96666717529297	.4494444429874420166	101055	KAMPALA	4	5	5	Yes	Yes									Complete	Refusal				Phone answered	${pullphone1}	Respondent reached, okay to do survey			6	KAMPALA	39	Yes	1097	Yes			No	No	0	2	0	0	1	0	0	0	0
215013	2024-07-02	2024-07-02	2109	35.15000152587891	.5858333110809326172	215013	KATAKWI	5	6	5	Yes	Yes									Complete	Answered but not by the respondent (Person doesn’t know the respondent)	784975339			Phone answered	5	Respondent reached, okay to do survey			6	KATAKWI	24	Yes	225	Yes			Yes	Yes	0
225019	2024-05-09	2024-05-09	2912	48.53333282470703	.8088889122009277344	225019	KATAKWI		1	5	Yes	Yes	2024-May-9 16:57:54				Complete				Complete	None				Phone answered	${pullphone1}	Respondent reached, okay to do survey			6	KATAKWI	34	Yes	838	Yes			Yes	Yes	1
419031	2024-05-20	2024-05-20	2604	43.40000152587891	.7233333587646484375	419031	RWAMPARA	3	4	4	Yes	Yes				2024-May-20 10:37:55				Complete	Complete	No answer				Phone answered	${pullphone1}	Respondent reached, okay to do survey			6	RWAMPARA	35	Yes	861	Yes			Yes	Yes	1
144057	2024-05-20	2024-05-20	1668	27.79999923706055	.4633333384990692139	144057	KAMPALA	2	3	5	Yes	Yes			2024-May-20 16:14:14				Complete		Complete	No answer				Phone answered	${pullphone1}	Respondent reached, okay to do survey			6	KAMPALA	24	Yes	75	Yes			Yes	Yes	1
121039	2024-05-14	2024-05-14	1525	25.41666603088379	.4236111044883728027	121039	KAMPALA		1	5	Yes	Yes	2024-May-14 15:27:19				Complete				Complete	None				Phone answered	${pullphone1}	Respondent reached, okay to do survey			6	KAMPALA	43	Yes	232	Yes			Yes	Yes	1
248016	2024-05-20	2024-05-20	1604	26.73333358764648	.445555567741394043	248016	KATAKWI	1	2	5	Yes	Yes		2024-May-20 10:15:57				Complete			Complete	Phone not reachable/ Phone Off				Phone answered	${pullphone1}	Respondent reached, okay to do survey			6	KATAKWI	35	Yes	355	Yes			Yes	Yes	1
227045	2024-05-15	2024-05-15	1630	27.16666603088379	.4527777731418609619	227045	KATAKWI	2	3	5	Yes	Yes			2024-May-15 16:02:34				Complete		Complete	Phone number out of service				Phone answered	Other Specify	Respondent reached, okay to do survey			6	KATAKWI	36	Yes	895	No	Airtel number shut off		Yes	Yes	1
222018	2024-07-02	2024-07-02	1598	26.63333320617676	.4438889026641845703	222018	KATAKWI	3	4	4	Yes	Yes				2024-Jul-2 13:06:47				Complete	Complete	Answered but not by the respondent (Person knows the respondent)	760700071	787539457		Phone answered	5	Respondent reached, okay to do survey			6	KATAKWI	28	Yes	181	No	Airtel number shut off		Yes	Yes	1
214049	2024-05-13	2024-05-13	1942	32.36666488647461	.5394444465637207031	214049	KATAKWI		1	5	Yes	Yes	2024-May-13 15:15:13				Complete				Complete	None				Phone answered	${pullphone1}	Respondent reached, okay to do survey			6	KATAKWI	42	Yes	324	Yes			Yes	Yes	1
145082	2024-05-16	2024-05-16	1587	26.45000076293945	.4408333301544189453	145082	KAMPALA		1	5	Yes	Yes	2024-May-15 15:54:11				Complete				Complete	None				Phone answered	${pullphone1}	Respondent reached, okay to do survey			6	KAMPALA	28	Yes	470	Yes			Yes	Yes	1
134130	2024-05-20	2024-05-20	2323	38.71666717529297	.6452777981758117676	134130	KAMPALA		1	5	Yes	Yes	2024-May-20 14:59:40				Complete				Complete	None				Phone answered	${pullphone1}	Respondent reached, okay to do survey			6	KAMPALA	49	Yes	724	Yes			Yes	Yes	1
438037	2024-05-23	2024-05-23	2426	40.43333435058594	.673888862133026123	438037	RWAMPARA		1	5	Yes	Yes	2024-May-23 13:07:10				Complete				Complete	None				Phone answered	${pullphone1}	Respondent reached, okay to do survey			6	RWAMPARA	40	Yes	229	Yes			Yes	Yes	1
140024	2024-05-22	2024-05-22	1339	22.3166675567627	.3719444572925567627	140024	KAMPALA		1	5	Yes	Yes	2024-May-22 17:11:59				Complete				Complete	None				Phone answered	${pullphone1}	Respondent reached, okay to do survey			6	KAMPALA	44	Yes	574	Yes			Yes	Yes	1
242009	2024-05-16	2024-05-16	2133	35.54999923706055	.5924999713897705078	242009	KATAKWI		1	5	Yes	Yes	2024-May-16 12:31:54				Complete				Complete	None				Phone answered	${pullphone2}	Respondent reached, okay to do survey			6	KATAKWI	38	Yes	547	No	Other	Does not like using the Airtel line	Yes	No	0	1	0	1	0	0	0	0	0
210010	2024-05-18	2024-05-18	2305	38.41666793823242	.6402778029441833496	210010	KATAKWI		1	5	Yes	Yes	2024-May-18 16:55:11				Complete				Complete	None				Phone answered	${pullphone1}	Respondent reached, okay to do survey			6	KATAKWI	24	Yes	622	Yes			Yes	Yes	1
150065	2024-05-21	2024-05-21	2848	47.46666717529297	.7911111116409301758	150065	KAMPALA	1	2	5	Yes	Yes		2024-May-21 10:56:24				Complete			Complete	Phone not reachable/ Phone Off				Phone answered	${pullphone2}	Respondent reached, okay to do survey			6			Yes	930	No	Lost SIM		No	No	0	0 1 2 3	1	1	1	1	0	0	0
335036	2024-06-21	2024-06-21	2166	36.09999847412109	.6016666889190673828	335036	MADI OKOLLO	6	7	5	Yes	Yes									Complete	Phone not reachable/ Phone Off	766593821			Phone answered	Other Specify	Respondent reached, okay to do survey			6	MADI OKOLLO	26	Yes	2103	Yes			No	No	0	0 1 2	1	1	1	0	0	0	0
439061	2024-07-03	2024-07-03	1782	29.70000076293945	.495000004768371582	439061	RWAMPARA	6	7	5	Yes	Yes									Complete	Phone not reachable/ Phone Off				Phone answered	${pullphone1}	Respondent reached, okay to do survey			6	RWAMPARA	23	Yes	313	No	Airtel number unverified		Yes	Yes	0
140056	2024-05-23	2024-05-23	1684	28.0666675567627	.4677777886390686035	140056	KAMPALA		1	5	Yes	Yes	2024-May-23 14:17:29				Complete				Complete	None				Phone answered	${pullphone1}	Respondent reached, okay to do survey			6	KAMPALA	28	Yes	140	Yes			Yes	Yes	1
319010	2024-05-23	2024-05-23	2027	33.78333282470703	.563055574893951416	319010	MADI OKOLLO	1	2	5	Yes	Yes		2024-May-23 15:45:50				Complete			Complete	Phone off				Phone answered	${pullphone2}	Respondent reached, okay to do survey			6	MADI OKOLLO	26	Yes	306	No	Lost SIM		Yes	Yes	1
309025	2024-05-09	2024-05-09	2836	47.26666641235352	.7877777814865112305	309025	MADI OKOLLO		1	5	Yes	Yes	2024-May-9 16:11:50				Completed				Completed	None				Phone answered	${pullphone1}	Respondent reached, okay to do survey			6	MADI OKOLLO	26	Yes	145	No	Other	0777776684,0751884545	Yes	Yes	1
332011	2024-06-26	2024-06-26	1914	31.89999961853027	.5316666960716247559	332011	MADI OKOLLO	7	8	5	Yes	Yes									Complete	Phone not reachable/ Phone Off	787124766			Phone answered	Other Specify	Respondent reached, okay to do survey			6	MADI OKOLLO	20	Yes	1494	No	Lost SIM		Yes	Yes	1
415094	2024-05-17	2024-05-17	2076	34.59999847412109	.5766666531562805176	415094	RWAMPARA		1	5	Yes	Yes	2024-May-17 11:49:08				Complete				Complete	None				Phone answered	${pullphone1}	Respondent reached, okay to do survey			6	RWAMPARA	43	Yes	518	Yes			Yes	Yes	1
144122	2024-05-16	2024-05-16	1322	22.03333282470703	.367222219705581665	144122	KAMPALA		1	5	Yes	Yes	2024-May-16 11:46:57				Complete				Complete	None				Phone answered	${pullphone1}	Respondent reached, okay to do survey			6	KAMPALA	27	Yes	262	Yes			No	No	0	0 1	1	1	0	0	0	0	0
138034	2024-05-25	2024-05-25	1602	26.70000076293945	.444999992847442627	138034	KAMPALA	2	3	5	Yes	Yes			2024-May-25 15:43:23				Complete		Complete	No answer				Phone answered	${pullphone1}	Respondent reached, okay to do survey			6	KAMPALA	23	Yes	192	Yes			Yes	Yes	1
209024	2024-05-20	2024-05-20	2155	35.91666793823242	.5986111164093017578	209024	KATAKWI		1	5	Yes	Yes	2024-May-20 12:22:08				Complete				Complete	None				Phone answered	${pullphone2}	Respondent reached, okay to do survey			6	KATAKWI	24	Yes	659	Yes			No	No	0	0	1	0	0	0	0	0	0
122074	2024-05-15	2024-05-15	1984	33.06666564941406	.5511111021041870117	122074	KAMPALA		1	5	Yes	Yes	2024-May-15 15:22:07				Complete				Complete	None				Phone answered	${pullphone1}	Respondent reached, okay to do survey			6	KAMPALA	32	Yes	224	Yes			Yes	Yes	1
121055	2024-05-15	2024-05-15	1751	29.1833324432373	.4863888919353485107	121055	KAMPALA		1	5	Yes	Yes	2024-May-15 11:20:28				Complete				Complete	None				Phone answered	${pullphone1}	Respondent reached, okay to do survey			6	KAMPALA	28	Yes	252	Yes			Yes	Yes	1
426115	2024-05-20	2024-05-20	1826	30.4333324432373	.5072222352027893066	426115	RWAMPARA		1	5	Yes	Yes	2024-May-20 17:17:29				Complete				Complete	None				Phone answered	Other Specify	Respondent reached, okay to do survey			6	RWAMPARA	19	Yes	265	Yes			Yes	Yes	0
138086	2024-05-22	2024-05-22	1660	27.66666603088379	.4611110985279083252	138086	KAMPALA	1	2	5	Yes	Yes		2024-May-22 15:03:34				Complete			Complete	No answer				Phone answered	${pullphone1}	Respondent reached, okay to do survey			6	KAMPALA	27	Yes	1169	Yes			Yes	Yes	1
443033	2024-05-24	2024-05-24	1975	32.91666793823242	.5486111044883728027	443033	RWAMPARA	2	3	5	Yes	Yes			2024-May-24 15:04:48				Complete		Complete	Phone not reachable/ Phone Off				Phone answered	${pullphone1}	Respondent reached, okay to do survey			6	RWAMPARA	31	Yes	134	Yes			Yes	Yes	1
144065	2024-05-20	2024-05-20	1180	19.66666603088379	.3277777731418609619	144065	KAMPALA	1	2	5	Yes	Yes		2024-May-18 17:47:35				Complete			Complete	Respondent resheduled the interview				Phone answered	${pullphone2}	Respondent reached, okay to do survey			6	KAMPALA	26	Yes	86	Yes			No	No	0	0 1	1	1	0	0	0	0	0
435047	2024-05-23	2024-05-23	2534	42.23333358764648	.7038888931274414063	435047	RWAMPARA		1	5	Yes	Yes	2024-May-23 12:33:35				Complete				Complete	None				Phone answered	${pullphone1}	Respondent reached, okay to do survey			6	RWAMPARA	50	Yes	1207	Yes			Yes	No	0	2	0	0	1	0	0	0	0
448077	2024-05-23	2024-05-23	2233	37.21666717529297	.6202777624130249023	448077	RWAMPARA		1	5	Yes	Yes	2024-May-23 12:12:12				Complete				Complete	None				Phone answered	Other Specify	Respondent reached, okay to do survey			6	RWAMPARA	27	Yes	317	No	Lost SIM		Yes	Yes	1
133075	2024-05-20	2024-05-20	1813	30.21666717529297	.5036110877990722656	133075	KAMPALA	1	2	5	Yes	Yes		2024-May-20 11:42:30				Complete			Complete	Phone not reachable/ Phone Off				Phone answered	${pullphone1}	Respondent reached, okay to do survey			6	KAMPALA	32	Yes	298	Yes			Yes	No	0	3 -66	0	0	0	1	0	0	0
435105	2024-06-19	2024-06-19	1738	28.96666717529297	.4827777743339538574	435105	RWAMPARA	3	4	4	Yes	Yes				2024-Jun-19 13:31:42				Complete	Complete	Phone number out of service				Phone answered	Other Specify	Respondent reached, okay to do survey			6	RWAMPARA	38	Yes	534	No	Airtel number shut off		Yes	Yes	1
215006	2024-05-13	2024-05-13	1945	32.41666793823242	.5402777791023254395	215006	KATAKWI		1	5	Yes	Yes	2024-May-13 12:40:55				Complete				Complete	None				Phone answered	${pullphone1}	Respondent reached, okay to do survey			6	KATAKWI	29	Yes	173	Yes			No	No	0	2	0	0	1	0	0	0	0
127095	2024-05-15	2024-05-15	1313	21.88333320617676	.3647222220897674561	127095	KAMPALA		1	5	Yes	Yes	2024-May-15 16:09:30				Complete				Complete	None				Phone answered	${pullphone1}	Respondent reached, okay to do survey			6	KAMPALA	22	Yes	418	Yes			Yes	No	0	0 1	1	1	0	0	0	0	0
148086	2024-05-17	2024-05-17	1854	30.89999961853027	.5149999856948852539	148086	KAMPALA	1	2	5	Yes	Yes		2024-May-17 09:54:17				Complete			Complete	Respondent resheduled the interview				Phone answered	${pullphone1}	Respondent reached, okay to do survey			6	KAMPALA	45	Yes	365	Yes			Yes	Yes	1
116117	2024-06-01	2024-06-01	1969	32.81666564941406	.5469444394111633301	116117	KAMPALA	3	4	4	Yes	Yes				2024-May-30 23:01:05				Complete	Complete	No answer				Phone answered	${pullphone1}	Respondent reached, okay to do survey			6	KAMPALA	37	Yes	95	Yes			Yes	No	0	1 2	0	1	1	0	0	0	0
308007	2024-06-06	2024-06-06	1925	32.08333206176758	.5347222089767456055	308007	MADI OKOLLO	6	7	5	Yes	Yes									Complete	Phone not reachable/ Phone Off				Phone answered	Other Specify	Respondent reached, okay to do survey			6	MADI OKOLLO	21	Yes	1840	No	Lost SIM		No	No	0	0 1 2	1	1	1	0	0	0	0
101058	2024-05-24	2024-05-24	2292	38.20000076293945	.6366666555404663086	101058	KAMPALA	2	3	5	Yes	Yes			2024-May-24 10:37:47				Complete		Complete	Network Issue				Phone answered	${pullphone1}	Respondent reached, okay to do survey			6	KAMPALA	34	Yes	903	Yes			Yes	No	0	3	0	0	0	1	0	0	0
117081	2024-05-11	2024-05-11	2278	37.96666717529297	.6327777504920959473	117081	KAMPALA		1	5	Yes	Yes	2024-May-11 11:54:56				Complete				Complete	None				Phone answered	${pullphone1}	Respondent reached, okay to do survey			6	KAMPALA	27	Yes	700	Yes			Yes	Yes	0
122095	2024-05-13	2024-05-13	1351	22.51666641235352	.375277787446975708	122095	KAMPALA		1	5	Yes	Yes	2024-May-13 08:54:28				Complete				Complete	None				Phone answered	${pullphone1}	Respondent reached, okay to do survey			6	KAMPALA	36	Yes	204	Yes			No	Yes	1
123020	2024-05-28	2024-05-28	1539	25.64999961853027	.4275000095367431641	123020	KAMPALA	1	2	5	Yes	Yes		2024-May-28 09:45:06				Complete			Complete	No answer				Phone answered	${pullphone1}	Respondent reached, okay to do survey			6	KAMPALA	19	Yes	349	Yes			No	No	0	0	1	0	0	0	0	0	0
102066	2024-06-05	2024-06-05	2001	33.34999847412109	.5558333396911621094	102066	KAMPALA	4	5	5	Yes	Yes									Complete	No answer				Phone answered	${pullphone1}	Respondent reached, okay to do survey			6	KAMPALA	39	Yes	1781	Yes			No	No	0	2	0	0	1	0	0	0	0
425016	2024-05-20	2024-05-20	1614	26.89999961853027	.4483333230018615723	425016	RWAMPARA		1	5	Yes	Yes	2024-May-20 14:28:46				Complete				Complete	None				Phone answered	${pullphone1}	Respondent reached, okay to do survey			6	RWAMPARA	30	Yes	660	Yes			Yes	No	1	2	0	0	1	0	0	0	0
421117	2024-05-16	2024-05-16	2014	33.56666564941406	.559444427490234375	421117	RWAMPARA		1	5	Yes	Yes	2024-May-16 13:45:07				Complete				Complete	None				Phone answered	${pullphone1}	Respondent reached, okay to do survey			6	RWAMPARA	24	Yes	462	Yes			Yes	Yes	1
237003	2024-06-08	2024-06-08	1785	29.75	.4958333373069763184	237003	KATAKWI	8	9	5	Yes	Yes									Complete	Phone not reachable/ Phone Off				Phone answered	Other Specify	Respondent reached, okay to do survey			6	KATAKWI	22	Yes	1768	No	The phone owner moved		Yes	No	1	-66	0	0	0	0	0	0	0
430085	2024-06-22	2024-06-22	1836	30.60000038146973	.5099999904632568359	430085	RWAMPARA	2	3	5	Yes	Yes			2024-Jun-22 16:11:44				Complete		Complete	Phone not reachable/ Phone Off				Phone answered	Other Specify	Respondent reached, okay to do survey			6	RWAMPARA	24	Yes	361	No	Airtel number unverified		Yes	Yes	1
135101	2024-05-18	2024-05-18	2679	44.65000152587891	.7441666722297668457	135101	KAMPALA		1	5	Yes	Yes	2024-May-18 15:12:48				Complete				Complete	None				Phone answered	${pullphone1}	Respondent reached, okay to do survey			6	KAMPALA	28	Yes	334	Yes			Yes	Yes	1
129072	2024-05-17	2024-05-17	1546	25.76666641235352	.429444432258605957	129072	KAMPALA		1	5	Yes	Yes	2024-May-17 09:00:38				Complete				Complete	None				Phone answered	${pullphone1}	Respondent reached, okay to do survey			6	KAMPALA	28	Yes	275	Yes			No	No	0	0	1	0	0	0	0	0	0
417014	2024-05-15	2024-05-15	1742	29.03333282470703	.4838888943195343018	417014	RWAMPARA		1	5	Yes	Yes	2024-May-15 13:23:53				Complete				Complete	None				Phone answered	${pullphone1}	Respondent reached, okay to do survey			6	RWAMPARA	37	Yes	517	Yes			Yes	Yes	1
440036	2024-05-11	2024-05-11	2793	46.54999923706055	.7758333086967468262	440036	RWAMPARA		1	5	Yes	Yes	2024-May-11 12:13:51				Complete				Complete	None				Phone answered	${pullphone1}	Respondent reached, okay to do survey			6	RWAMPARA	39	Yes	1714	Yes			Yes	No	1	2	0	0	1	0	0	0	0
126152	2024-05-15	2024-05-15	1927	32.11666488647461	.5352777838706970215	126152	KAMPALA	1	2	5	Yes	Yes		2024-May-15 10:47:00				Complete			Complete	Phone not reachable/ Phone Off				Phone answered	${pullphone1}	Respondent reached, okay to do survey			6	KAMPALA	44	Yes	217	Yes			Yes	No	0	0 1	1	1	0	0	0	0	0
418045	2024-05-16	2024-05-16	2105	35.08333206176758	.5847222208976745605	418045	RWAMPARA		1	5	Yes	Yes	2024-May-16 13:33:20				Complete				Complete	None				Phone answered	${pullphone1}	Respondent reached, okay to do survey			6	RWAMPARA	38	Yes	410	Yes			Yes	Yes	1
135102	2024-05-18	2024-05-18	1499	24.98333358764648	.4163888990879058838	135102	KAMPALA		1	5	Yes	Yes	2024-May-18 15:58:36				Complete				Complete	None				Phone answered	${pullphone1}	Respondent reached, okay to do survey			6	KAMPALA	22	Yes	170	Yes			No	No	0	0	1	0	0	0	0	0	0
103156	2024-05-23	2024-05-23	1803	30.04999923706055	.5008333325386047363	103156	KAMPALA		1	5	Yes	Yes	2024-May-23 12:06:39				Complete				Complete	None				Phone answered	${pullphone1}	Respondent reached, okay to do survey			6	KAMPALA	29	Yes	768	Yes			No	No	0	0	1	0	0	0	0	0	0
411055	2024-05-13	2024-05-13	2402	40.03333282470703	.6672222018241882324	411055	RWAMPARA		1	5	Yes	Yes	2024-May-13 15:54:52				Complete				Complete	None				Phone answered	Other Specify	Respondent reached, okay to do survey			6			Yes	991	Yes			Yes	No	0	2	0	0	1	0	0	0	0
241037	2024-05-16	2024-05-16	3218	53.63333511352539	.8938888907432556152	241037	KATAKWI		1	5	Yes	Yes	2024-May-16 09:04:40				Complete				Complete	None				Phone answered	${pullphone2}	Respondent reached, okay to do survey			6	KATAKWI	28	Yes	699	Yes			Yes	Yes	1
406086	2024-05-15	2024-05-15	1328	22.13333320617676	.3688888847827911377	406086	RWAMPARA	3	4	4	Yes	Yes				2024-May-15 10:09:05				Complete	Complete	Answered but not by the respondent (Person knows the respondent)				Phone answered	Other Specify	Respondent reached, okay to do survey			6	RWAMPARA	29	Yes	132	No	The phone owner moved		Yes	Yes	0
447072	2024-05-16	2024-05-16	1916	31.9333324432373	.5322222113609313965	447072	RWAMPARA	1	2	5	Yes	Yes		2024-May-16 09:50:48				Complete			Complete	Network Issue				Phone answered	${pullphone1}	Respondent reached, okay to do survey			6	RWAMPARA	35	Yes	593	Yes			No	No	1	1	0	1	0	0	0	0	0
237038	2024-06-08	2024-06-08	1711	28.51666641235352	.4752777814865112305	237038	KATAKWI	3	4	4	Yes	Yes				2024-Jun-8 12:31:23				Complete	Complete	Phone not reachable/ Phone Off				Phone answered	Other Specify	Respondent reached, okay to do survey			6	KATAKWI	19	Yes	435	No	Lost SIM		No	No	0	0 1	1	1	0	0	0	0	0
123068	2024-05-15	2024-05-15	1395	23.25	.3874999880790710449	123068	KAMPALA		1	5	Yes	Yes	2024-May-15 12:06:16				Complete				Complete	None				Phone answered	${pullphone1}	Respondent reached, okay to do survey			6	KAMPALA	38	Yes	285	Yes			Yes	No	0	5	0	0	0	0	0	1	0
448017	2024-05-16	2024-05-16	1652	27.53333282470703	.4588888883590698242	448017	RWAMPARA		1	5	Yes	Yes	2024-May-16 11:22:12				Complete				Complete	None				Phone answered	${pullphone1}	Respondent reached, okay to do survey			6	RWAMPARA	36	Yes	726	Yes			No	No	0	2 -66	0	0	1	0	0	0	0
416035	2024-05-17	2024-05-17	2274	37.90000152587891	.6316666603088378906	416035	RWAMPARA	1	2	5	Yes	Yes		2024-May-17 12:26:21				Complete			Complete	Phone not reachable/ Phone Off				Phone answered	Other Specify	Respondent reached, okay to do survey			6	RWAMPARA	47	Yes	601	No	Lost SIM		Yes	Yes	1
125107	2024-05-14	2024-05-14	2424	40.40000152587891	.6733333468437194824	125107	KAMPALA		1	5	Yes	Yes	2024-May-14 13:41:58				Complete				Complete	None				Phone answered	${pullphone1}	Respondent reached, okay to do survey			6	KAMPALA	23	Yes	875	Yes			No	No	0	0	1	0	0	0	0	0	0
338045	2024-06-14	2024-06-14	1691	28.1833324432373	.4697222113609313965	338045	MADI OKOLLO	3	4	4	Yes	Yes				2024-Jun-14 08:47:50				Complete	Complete	Phone not reachable/ Phone Off				Phone answered	Other Specify	Respondent reached, okay to do survey			6	MADI OKOLLO	24	Yes	252	No	Lost SIM		Yes	Yes	1
338024	2024-06-14	2024-06-14	1058	17.63333320617676	.2938888967037200928	338024	MADI OKOLLO	9	10	5	Yes	Yes									Complete	Answered but not by the respondent (Person doesn’t know the respondent)				Phone answered	Other Specify	Respondent reached, okay to do survey			6	MADI OKOLLO	40	Yes	145	No	Lost SIM		Yes	No	1	4	0	0	0	0	1	0	0
427076	2024-05-18	2024-05-18	2171	36.18333435058594	.6030555367469787598	427076	RWAMPARA		1	5	Yes	Yes	2024-May-18 12:06:10				Complete				Complete	None				Phone answered	${pullphone3}	Respondent reached, okay to do survey			6	RWAMPARA	35	Yes	933	No	Lost SIM		Yes	No	1	0	1	0	0	0	0	0	0
132101	2024-06-17	2024-06-17	2167	36.11666488647461	.6019444465637207031	132101	KAMPALA	2	3	5	Yes	Yes			2024-Jun-17 13:05:21				Complete		Complete	No answer				Phone answered	${pullphone1}	Respondent reached, okay to do survey			6	KAMPALA	49	Yes	1230	Yes			Yes	Yes	1
117020	2024-06-07	2024-06-07	1567	26.11666679382324	.435277789831161499	117020	KAMPALA	10	11	5	Yes	Yes									Complete	Phone not reachable/ Phone Off				Phone answered	Other Specify	Respondent reached, okay to do survey			6	KAMPALA	19	Yes	1092	No	Lost SIM		No	No	1	1	0	1	0	0	0	0	0
244064	2024-05-31	2024-05-31	1266	21.10000038146973	.3516666591167449951	244064	KATAKWI	2	3	5	Yes	Yes			2024-May-31 13:29:40				Complete		Complete	Phone number out of service				Phone answered	Other Specify	Respondent reached, okay to do survey			6	KATAKWI	33	Yes	143	No	Airtel number shut off		Yes	No	1	4	0	0	0	0	1	0	0
204032	2024-05-11	2024-05-11	1441	24.01666641235352	.4002777636051177979	204032	KATAKWI		1	5	Yes	Yes	2024-May-11 17:15:02				Complete				Complete	None				Phone answered	${pullphone2}	Respondent reached, okay to do survey			6	KATAKWI	19	Yes	116	Yes			Yes	Yes	1
139120	2024-05-25	2024-05-25	3365	56.08333206176758	.9347222447395324707	139120	KAMPALA	3	4	4	Yes	Yes				2024-May-25 11:43:27				Complete	Complete	Network Issue				Phone answered	${pullphone1}	Respondent reached, okay to do survey			6	KAMPALA	25	Yes	194	Yes			Yes	Yes	1
348023	2024-07-02	2024-07-02	867	14.44999980926514	.2408333271741867065	348023	MADI OKOLLO	2	3	5	Yes	Yes			2024-Jul-2 15:46:49				Complete		Complete	Phone not reachable/ Phone Off				Phone answered	Other Specify	Respondent reached, okay to do survey			6	MADI OKOLLO	29	Yes	137	No	Changed phone number		Yes	No	0	4	0	0	0	0	1	0	0
405007	2024-05-09	2024-05-09	3344	55.73333358764648	.9288889169692993164	405007	RWAMPARA		1	5	Yes	Yes	2024-May-9 10:13:01				Complete				Complete	None				Phone answered	Other Specify	Respondent reached, okay to do survey			6	RWAMPARA	34	Yes	1201	Yes			Yes	Yes	0
315018	2024-05-14	2024-05-14	2067	34.45000076293945	.5741666555404663086	315018	MADI OKOLLO	2	3	5	Yes	Yes			2024-May-14 10:31:57				Complete		Complete	Phone not reachable/ Phone Off				Phone answered	Other Specify	Respondent reached, okay to do survey			6	MADI OKOLLO	26	Yes	416	No	Lost SIM		No	No	0	0	1	0	0	0	0	0	0
416002	2024-05-15	2024-05-15	1514	25.23333358764648	.4205555617809295654	416002	RWAMPARA		1	5	Yes	Yes	2024-May-15 15:33:30				Complete				Complete	None				Phone answered	${pullphone1}	Respondent reached, okay to do survey			6	RWAMPARA	32	Yes	194	Yes			Yes	Yes	0
211043	2024-05-14	2024-05-14	1897	31.61666679382324	.5269444584846496582	211043	KATAKWI		1	5	Yes	Yes	2024-May-14 16:00:10				Complete				Complete	None				Phone answered	Other Specify	Respondent reached, okay to do survey			6	KATAKWI	35	Yes	107	No	Airtel number shut off		No	No	1	0 2	1	0	1	0	0	0	0
422003	2024-05-17	2024-05-17	2343	39.04999923706055	.6508333086967468262	422003	RWAMPARA	1	2	5	Yes	Yes		2024-May-17 13:53:00				Complete			Complete	Phone not reachable/ Phone Off				Phone answered	Other Specify	Respondent reached, okay to do survey			6	RWAMPARA	28	Yes	761	No	Airtel number unverified		Yes	Yes	1
429067	2024-05-18	2024-05-18	1709	28.48333358764648	.4747222363948822021	429067	RWAMPARA		1	5	Yes	Yes	2024-May-18 16:15:59				Complete				Complete	None				Phone answered	${pullphone1}	Respondent reached, okay to do survey			6	RWAMPARA	23	Yes	322	Yes			No	No	0	0 1 2	1	1	1	0	0	0	0
301014	2024-05-23	2024-05-23	1902	31.70000076293945	.5283333063125610352	301014	MADI OKOLLO	3	4	4	Yes	Yes				2024-May-23 15:12:51				Complete	Complete	Phone not reachable/ Phone Off				Phone answered	Other Specify	Respondent reached, okay to do survey			6	MADI OKOLLO	29	Yes	1657	No	Lost SIM		Yes	No	0	4 -66	0	0	0	0	1	0	0
313007	2024-06-04	2024-06-04	1354	22.5666675567627	.3761111199855804443	313007	MADI OKOLLO	3	4	4	Yes	Yes				2024-Jun-4 15:20:13				Complete	Complete	Answered but not by the respondent (Person knows the respondent)				Phone answered	${pullphone2}	Respondent reached, okay to do survey			6	MADI OKOLLO	41	Yes	160	Yes			Yes	No	0	3	0	0	0	1	0	0	0
314018	2024-06-13	2024-06-13	1476	24.60000038146973	.4099999964237213135	314018	MADI OKOLLO	8	9	5	Yes	Yes									Complete	Answered but not by the respondent (Person doesn’t know the respondent)				Phone answered	Other Specify	Respondent reached, okay to do survey			6	MADI OKOLLO	21	Yes	207	No	Lost SIM		Yes	Yes	1
247026	2024-06-25	2024-06-25	1783	29.71666717529297	.49527779221534729	247026	KATAKWI	9	10	5	Yes	Yes									Complete	Answered but not by the respondent (Person doesn’t know the respondent)	763554586	766406400		Phone answered	Other Specify	Respondent reached, okay to do survey			6	KATAKWI	25	Yes	532	No	Lost SIM		No	No	0	0	1	0	0	0	0	0	0
230001	2024-07-02	2024-07-02	2339	38.98333358764648	.6497222185134887695	230001	KATAKWI	2	3	5	Yes	Yes			2024-Jul-2 11:58:35				Complete		Complete	Phone not reachable/ Phone Off				Phone answered	Other Specify	Respondent reached, okay to do survey			6	KATAKWI	26	Yes	2274	No	Lost SIM		Yes	Yes	1
124043	2024-06-21	2024-06-21	1645	27.41666603088379	.4569444358348846436	124043	KAMPALA	5	6	5	Yes	Yes									Complete	Phone not reachable/ Phone Off				Phone answered	Other Specify	Respondent reached, okay to do survey			6	KAMPALA	28	Yes	212	No	Lost SIM		Yes	Yes	1
340006	2024-06-21	2024-06-21	899	14.98333358764648	.2497222274541854858	340006	MADI OKOLLO	4	5	5	Yes	Yes									Complete	Phone not reachable/ Phone Off				Phone answered	Other Specify	Respondent reached, okay to do survey			6	MADI OKOLLO	27	Yes	43	No	Lost SIM		No	No	0	-66	0	0	0	0	0	0	0
423024	2024-05-20	2024-05-20	2161	36.01666641235352	.6002777814865112305	423024	RWAMPARA	1	2	5	Yes	Yes		2024-May-20 10:33:33				Complete			Complete	Phone not reachable/ Phone Off				Phone answered	${pullphone1}	Respondent reached, okay to do survey			6	RWAMPARA	31	Yes	647	Yes			Yes	Yes	1
323007	2024-05-30	2024-05-30	2327	38.78333282470703	.6463888883590698242	323007	MADI OKOLLO	2	3	5	Yes	Yes			2024-May-30 09:44:53				Complete		Complete	Respondent speaks Alur				Phone answered	Other Specify	Respondent reached, okay to do survey			6	MADI OKOLLO	35	Yes	560	Yes			Yes	Yes	1
247043	2024-05-17	2024-05-17	2496	41.59999847412109	.6933333277702331543	247043	KATAKWI		1	5	Yes	Yes	2024-May-17 09:43:43				Complete				Complete	None				Phone answered	${pullphone2}	Respondent reached, okay to do survey			6	KATAKWI	28	Yes	1014	Yes			Yes	Yes	1
437234	2024-05-27	2024-05-27	1472	24.53333282470703	.4088888764381408691	437234	RWAMPARA	2	3	5	Yes	Yes			2024-May-27 15:53:23				Complete		Complete	Answered but not by the respondent (Person knows the respondent)				Phone answered	${pullphone1}	Respondent reached, okay to do survey			6	RWAMPARA	34	Yes	567	Yes			No	No	0	0	1	0	0	0	0	0	0
108047	2024-05-09	2024-05-09	1610	26.83333396911621	.4472222328186035156	108047	KAMPALA		1	5	Yes	Yes	2024-May-9 10:39:56				Complete				Complete	None				Phone answered	${pullphone1}	Respondent reached, okay to do survey			6	KAMPALA	34	Yes	293	Yes			Yes	No	0	8	0	0	0	0	0	0	0
108092	2024-05-09	2024-05-09	1575	26.25	.4375	108092	KAMPALA		1	5	Yes	Yes	2024-May-9 10:23:44				Complete				Complete	None				Phone answered	${pullphone1}	Respondent reached, okay to do survey			6	KAMPALA	25	Yes	158	Yes			Yes	Yes	0
412108	2024-05-13	2024-05-13	2368	39.46666717529297	.6577777862548828125	412108	RWAMPARA		1	5	Yes	Yes	2024-May-13 13:50:10				Complete				Complete	None				Phone answered	${pullphone1}	Respondent reached, okay to do survey			6	RWAMPARA	48	Yes	297	Yes			Yes	Yes	1
319011	2024-05-21	2024-05-21	1911	31.85000038146973	.5308333039283752441	319011	MADI OKOLLO	1	2	5	Yes	Yes		2024-May-21 12:06:17				Complete			Complete	The respondent is not available during the day				Phone answered	Other Specify	Respondent reached, okay to do survey			6	MADI OKOLLO	24	Yes	385	No	Lost SIM		Yes	No	0	4	0	0	0	0	1	0	0
113005	2024-05-16	2024-05-16	2371	39.51666641235352	.6586111187934875488	113005	KAMPALA	1	2	5	Yes	Yes		2024-May-16 09:43:38				Complete			Complete	Phone not reachable/ Phone Off				Phone answered	Other Specify	Respondent reached, okay to do survey			6	KAMPALA	18	Yes	685	No	Lost SIM		Yes	Yes	1
110028	2024-05-09	2024-05-09	2391	39.84999847412109	.6641666889190673828	110028	KAMPALA		1	5	Yes	Yes	2024-May-9 13:05:25				Complete				Complete	None				Phone answered	${pullphone1}	Respondent reached, okay to do survey			6	KAMPALA	20	Yes	647	Yes			Yes	Yes	1
303027	2024-06-13	2024-06-13	1783	29.71666717529297	.49527779221534729	303027	MADI OKOLLO	3	4	4	Yes	Yes				2024-Jun-13 09:41:41				Complete	Complete	Answered but not by the respondent (Person knows the respondent)				Phone answered	Other Specify	Respondent reached, okay to do survey			6	MADI OKOLLO	50	Yes	207	No	Other	Barry spoiled	Yes	Yes	0
447056	2024-05-20	2024-05-20	1964	32.73333358764648	.5455555319786071777	447056	RWAMPARA		1	5	Yes	Yes	2024-May-20 15:35:56				Complete				Complete	None				Phone answered	${pullphone1}	Respondent reached, okay to do survey			6	RWAMPARA	46	Yes	747	Yes			Yes	No	1	5	0	0	0	0	0	1	0
407093	2024-05-09	2024-05-09	2332	38.86666488647461	.6477777957916259766	407093	RWAMPARA		1	5	Yes	Yes	2024-May-9 11:47:21				Complete				Complete	None				Phone answered	${pullphone1}	Respondent reached, okay to do survey			6	RWAMPARA	38	Yes	906	Yes			No	No	0	0	1	0	0	0	0	0	0
421093	2024-05-31	2024-05-31	2030	33.83333206176758	.5638889074325561523	421093	RWAMPARA	3	4	4	Yes	Yes				2024-May-31 12:28:40				Complete	Complete	Answered but not by the respondent (Person doesn’t know the respondent)				Phone answered	${pullphone1}	Respondent reached, okay to do survey			6	RWAMPARA	19	Yes	559	Yes			No	No	0	0	1	0	0	0	0	0	0
421077	2024-05-27	2024-05-27	1135	18.91666603088379	.315277785062789917	421077	RWAMPARA	1	2	5	Yes	Yes		2024-May-27 12:23:12				Complete			Complete	Answered but not by the respondent (Person knows the respondent)				Phone answered	${pullphone1}	Respondent reached, okay to do survey			6	RWAMPARA	36	Yes	1035	Yes			Yes	No	0	4	0	0	0	0	1	0	0
144111	2024-05-17	2024-05-17	2612	43.53333282470703	.7255555391311645508	144111	KAMPALA		1	5	Yes	Yes	2024-May-16 10:52:14				Complete				Complete	None				Phone answered	${pullphone3}	Respondent reached, okay to do survey			6	KAMPALA	36	Yes	1026	Yes			No	No	0	0 1	1	1	0	0	0	0	0
129086	2024-06-01	2024-06-01	1349	22.48333358764648	.374722212553024292	129086	KAMPALA	5	6	5	Yes	Yes									Complete	Answered but not by the respondent (Person knows the respondent)				Phone answered	Other Specify	Respondent reached, okay to do survey			6	KAMPALA	23	Yes	1133	No	Phone owner doesn't give me access anymore		No	No	0	0 1 2	1	1	1	0	0	0	0
139071	2024-05-20	2024-05-20	1798	29.96666717529297	.4994444549083709717	139071	KAMPALA		1	5	Yes	Yes	2024-May-20 14:02:32				Complete				Complete	None				Phone answered	${pullphone1}	Respondent reached, okay to do survey			6	KAMPALA	36	Yes	766	Yes			No	No	0	0	1	0	0	0	0	0	0
123013	2024-05-16	2024-05-16	1343	22.38333320617676	.3730555474758148193	123013	KAMPALA		1	5	Yes	Yes	2024-May-16 12:25:20				Complete				Complete	None				Phone answered	${pullphone1}	Respondent reached, okay to do survey			6	KAMPALA	26	Yes	114	Yes			Yes	Yes	1
242074	2024-05-20	2024-05-20	1958	32.63333511352539	.5438888669013977051	242074	KATAKWI	1	2	5	Yes	Yes		2024-May-20 16:20:12				Complete			Complete	Answered but not by the respondent (Person knows the respondent)				Phone answered	Other Specify	Respondent reached, okay to do survey			6	KATAKWI	20	Yes	487	No	Gave SIM to someone else		No	No	0	0 1	1	1	0	0	0	0	0
322006	2024-05-24	2024-05-24	1657	27.61666679382324	.4602777659893035889	322006	MADI OKOLLO	5	6	5	Yes	Yes									Complete	Number not verlideted				Phone answered	${pullphone1}	Respondent reached, okay to do survey			6	MADI OKOLLO	20	Yes	218	No	Lost SIM		Yes	Yes	1
142074	2024-05-21	2024-05-21	1861	31.01666641235352	.5169444680213928223	142074	KAMPALA	2	3	5	Yes	Yes			2024-May-21 14:14:24				Complete		Complete	Phone not reachable/ Phone Off				Phone answered	${pullphone1}	Respondent reached, okay to do survey			6	KAMPALA	21	Yes	271	Yes			Yes	Yes	1
138055	2024-05-22	2024-05-22	1780	29.66666603088379	.494444429874420166	138055	KAMPALA		1	5	Yes	Yes	2024-May-22 15:10:19				Complete				Complete	None				Phone answered	${pullphone1}	Respondent reached, okay to do survey			6	KAMPALA	28	Yes	461	No	Lost SIM		No	No	0	0	1	0	0	0	0	0	0
237009	2024-05-16	2024-05-16	1273	21.21666717529297	.3536111116409301758	237009	KATAKWI		1	5	Yes	Yes	2024-May-16 11:58:45				Complete				Complete	None				Phone answered	${pullphone1}	Respondent reached, okay to do survey			6	KATAKWI	38	Yes	147	Yes			Yes	Yes	1
402090	2024-05-11	2024-05-11	2511	41.84999847412109	.6974999904632568359	402090	RWAMPARA	2	3	5	Yes	Yes			2024-May-11 15:27:17				Complete		Complete	No answer				Phone answered	Other Specify	Respondent reached, okay to do survey			6	RWAMPARA	32	Yes	938	No	Lost SIM		Yes	No	0	6	0	0	0	0	0	0	1
438014	2024-05-24	2024-05-24	1965	32.75	.5458333492279052734	438014	RWAMPARA		1	5	Yes	Yes	2024-May-24 13:01:40				Complete				Complete	None				Phone answered	${pullphone1}	Respondent reached, okay to do survey			6	RWAMPARA	36	Yes	850	Yes			Yes	No	0	-66	0	0	0	0	0	0	0
243051	2024-06-24	2024-06-24	1694	28.23333358764648	.4705555438995361328	243051	KATAKWI	5	6	5	Yes	Yes									Complete	Phone not reachable/ Phone Off	787711395			Phone answered	5	Respondent reached, okay to do survey			6	KATAKWI	23	Yes	508	No	Airtel number shut off		Yes	No	1	4	0	0	0	0	1	0	0
132117	2024-05-20	2024-05-20	1785	29.75	.4958333373069763184	132117	KAMPALA		1	5	Yes	Yes	2024-May-20 12:54:18				Complete				Complete	None				Phone answered	${pullphone1}	Respondent reached, okay to do survey			6	KAMPALA	21	Yes	273	Yes			Yes	Yes	1
204025	2024-07-01	2024-07-01	1853	30.88333320617676	.5147222280502319336	204025	KATAKWI	11	12	5	Yes	Yes									Complete	Answered but not by the respondent (Person knows the respondent)				Phone answered	Other Specify	Respondent reached, okay to do survey			6	KATAKWI	24	Yes	1640	No	Changed phone number		No	No	0	0	1	0	0	0	0	0	0
244065	2024-06-21	2024-06-21	2592	43.20000076293945	.7200000286102294922	244065	KATAKWI	2	3	5	Yes	Yes			2024-Jun-21 06:54:38				Complete		Complete	Phone number out of service				Phone answered	Other Specify	Respondent reached, okay to do survey			6	KATAKWI	25	Yes	854	No	Lost SIM		No	No	0	0 1 2	1	1	1	0	0	0	0
144045	2024-05-23	2024-05-23	1715	28.58333396911621	.4763889014720916748	144045	KAMPALA		1	5	Yes	Yes	2024-May-23 14:14:58				Complete				Complete	None				Phone answered	${pullphone1}	Respondent reached, okay to do survey			6	KAMPALA	21	Yes	1329	Yes			Yes	No	0	0	1	0	0	0	0	0	0
232006	2024-05-20	2024-05-20	2274	37.90000152587891	.6316666603088378906	232006	KATAKWI	5	6	5	Yes	Yes									Complete	Phone not reachable/ Phone Off				Phone answered	${pullphone1}	Respondent reached, okay to do survey			6	KATAKWI	24	Yes	503	Yes			Yes	Yes	1
428065	2024-05-23	2024-05-23	1891	31.51666641235352	.5252777934074401855	428065	RWAMPARA	2	3	5	Yes	Yes			2024-May-23 11:39:25				Complete		Complete	No answer				Phone answered	${pullphone1}	Respondent reached, okay to do survey			6	RWAMPARA	26	Yes	705	Yes			Yes	Yes	0
126033	2024-05-23	2024-05-23	1828	30.46666717529297	.5077777504920959473	126033	KAMPALA	5	6	5	Yes	Yes									Complete	No answer				Phone answered	${pullphone1}	Respondent reached, okay to do survey			6	KAMPALA	26	Yes	1544	Yes			Yes	No	0	5	0	0	0	0	0	1	0
408062	2024-05-11	2024-05-11	2473	41.21666717529297	.686944425106048584	408062	RWAMPARA		1	5	Yes	Yes	2024-May-11 14:59:26				Complete				Complete	None				Phone answered	${pullphone1}	Respondent reached, okay to do survey			6	RWAMPARA	26	Yes	842	Yes			No	No	0	1	0	1	0	0	0	0	0
429003	2024-05-18	2024-05-18	2339	38.98333358764648	.6497222185134887695	429003	RWAMPARA		1	5	Yes	Yes	2024-May-18 14:33:28				Complete				Complete	None				Phone answered	${pullphone1}	Respondent reached, okay to do survey			6	RWAMPARA	26	Yes	256	Yes			Yes	Yes	1
243023	2024-05-28	2024-05-28	2240	37.33333206176758	.6222222447395324707	243023	KATAKWI	3	4	4	Yes	Yes				2024-May-28 15:40:45				Complete	Complete	Phone not reachable/ Phone Off				Phone answered	Other Specify	Respondent reached, okay to do survey			6	KATAKWI	30	Yes	521	Yes			Yes	Yes	1
107010	2024-05-09	2024-05-09	3234	53.90000152587891	.8983333110809326172	107010	KAMPALA		1	5	Yes	Yes	2024-May-9 12:21:56				Complete				Complete	None				Phone answered	${pullphone1}	Respondent reached, okay to do survey			6	KAMPALA	28	Yes	2722	Yes			No	No	0	2	0	0	1	0	0	0	0
245027	2024-06-28	2024-06-28	2011	33.51666641235352	.5586110949516296387	245027	KATAKWI	6	7	5	Yes	Yes									Complete	Phone not reachable/ Phone Off	777710116			Phone answered	Other Specify	Respondent reached, okay to do survey			6	KATAKWI	27	Yes	470	Yes			Yes	Yes	1
115071	2024-05-13	2024-05-13	1493	24.88333320617676	.4147222340106964111	115071	KAMPALA		1	5	Yes	Yes	2024-May-13 11:00:38				Complete				Complete	None				Phone answered	${pullphone1}	Respondent reached, okay to do survey			6	KAMPALA	28	Yes	276	Yes			No	No	0	0	1	0	0	0	0	0	0
312009	2024-05-15	2024-05-15	2068	34.46666717529297	.5744444727897644043	312009	MADI OKOLLO	3	4	4	Yes	Yes				2024-May-15 11:47:14				Complete	Complete	Phone not reachable/ Phone Off				Phone answered	${pullphone2}	Respondent reached, okay to do survey			6	MADI OKOLLO	30	Yes	279	Yes			Yes	Yes	1
228031	2024-05-13	2024-05-13	2099	34.98333358764648	.5830555558204650879	228031	KATAKWI		1	5	Yes	Yes	2024-May-13 14:12:11				Complete				Complete	None				Phone answered	Other Specify	Respondent reached, okay to do survey			6	KATAKWI	33	Yes	593	No	Lost SIM		No	No	0	1	0	1	0	0	0	0	0
145030	2024-05-15	2024-05-15	2043	34.04999923706055	.567499995231628418	145030	KAMPALA		1	5	Yes	Yes	2024-May-15 16:52:56				Complete				Complete	None				Phone answered	${pullphone1}	Respondent reached, okay to do survey			6	KAMPALA	49	Yes	1969	Yes			Yes	Yes	0
127099	2024-05-16	2024-05-16	1752	29.20000076293945	.4866666793823242188	127099	KAMPALA		1	5	Yes	Yes	2024-May-16 09:41:47				Complete				Complete	None				Phone answered	${pullphone1}	Respondent reached, okay to do survey			6	KAMPALA	36	Yes	461	Yes			No	No	0	0	1	0	0	0	0	0	0
418131	2024-05-16	2024-05-16	2672	44.53333282470703	.7422222495079040527	418131	RWAMPARA		1	5	Yes	Yes	2024-May-16 10:09:25				Complete				Complete	None				Phone answered	${pullphone1}	Respondent reached, okay to do survey			6	RWAMPARA	34	Yes	909	Yes			Yes	Yes	0
411029	2024-05-11	2024-05-11	2531	42.18333435058594	.7030555605888366699	411029	RWAMPARA		1	5	Yes	Yes	2024-May-11 12:37:52				Complete				Complete	None				Phone answered	${pullphone1}	Respondent reached, okay to do survey			6			Yes	925	Yes			Yes	Yes	1
428064	2024-05-21	2024-05-21	2997	49.95000076293945	.8324999809265136719	428064	RWAMPARA	1	2	5	Yes	Yes		2024-May-21 12:44:15				Complete			Complete	Phone not reachable/ Phone Off				Phone answered	${pullphone2}	Respondent reached, okay to do survey			6	RWAMPARA	19	Yes	1041	Yes			Yes	Yes	1
335003	2024-05-17	2024-05-17	3122	52.03333282470703	.8672222495079040527	335003	MADI OKOLLO	1	2	5	Yes	Yes		2024-May-17 10:45:37				Complete			Complete	Answered but not by the respondent (Person knows the respondent)				Phone answered	Other Specify	Respondent reached, okay to do survey			6	MADI OKOLLO	24	Yes	734	Yes			Yes	No	0	0	1	0	0	0	0	0	0
437032	2024-05-24	2024-05-24	2283	38.04999923706055	.6341666579246520996	437032	RWAMPARA		1	5	Yes	Yes	2024-May-24 12:49:28				Complete				Complete	None				Phone answered	${pullphone1}	Respondent reached, okay to do survey			6	RWAMPARA	21	Yes	2089	Yes			Yes	Yes	1
149124	2024-05-18	2024-05-18	1730	28.83333396911621	.4805555641651153564	149124	KAMPALA		1	5	Yes	Yes	2024-May-18 13:27:21				Complete				Complete	None				Phone answered	${pullphone1}	Respondent reached, okay to do survey			6	KAMPALA	37	Yes	548	Yes			No	No	0	0	1	0	0	0	0	0	0
334017	2024-05-20	2024-05-20	2225	37.08333206176758	.6180555820465087891	334017	MADI OKOLLO	2	3	5	Yes	Yes			2024-May-20 14:58:38				Complete		Complete	No answer				Phone answered	Other Specify	Respondent reached, okay to do survey			6	MADI OKOLLO	26	Yes	351	Yes			Yes	Yes	1
445019	2024-05-29	2024-05-29	1675	27.91666603088379	.4652777910232543945	445019	RWAMPARA	3	4	4	Yes	Yes				2024-May-29 14:22:53				Complete	Complete	Phone not reachable/ Phone Off				Phone answered	Other Specify	Respondent reached, okay to do survey			6	RWAMPARA	39	Yes	343	Yes			Yes	No	1	0 1 2 4	1	1	1	0	1	0	0
434039	2024-05-24	2024-05-24	2273	37.88333511352539	.6313889026641845703	434039	RWAMPARA		1	5	Yes	Yes	2024-May-24 13:19:04				Complete				Complete	None				Phone answered	${pullphone1}	Respondent reached, okay to do survey			6	RWAMPARA	44	Yes	534	Yes			Yes	Yes	1
147128	2024-05-28	2024-05-28	2095	34.91666793823242	.5819444656372070313	147128	KAMPALA	5	6	5	Yes	Yes									Complete	No answer				Phone answered	${pullphone1}	Respondent reached, okay to do survey			6	KAMPALA	46	Yes	220	Yes			Yes	Yes	1
147082	2024-05-16	2024-05-16	1664	27.73333358764648	.4622222185134887695	147082	KAMPALA		1	5	Yes	Yes	2024-May-16 13:01:50				Complete				Complete	None				Phone answered	${pullphone2}	Respondent reached, okay to do survey			6	KAMPALA	39	Yes	641	Yes			No	No	0	0	1	0	0	0	0	0	0
104023	2024-05-13	2024-05-13	2221	37.01666641235352	.616944432258605957	104023	KAMPALA	1	2	5	Yes	Yes		2024-May-13 08:55:40				Complete			Complete	Phone not reachable/ Phone Off				Phone answered	${pullphone1}	Respondent reached, okay to do survey			6	KAMPALA	24	Yes	2008	Yes			Yes	Yes	1
423062	2024-05-17	2024-05-17	2542	42.36666488647461	.7061111330986022949	423062	RWAMPARA		1	5	Yes	Yes	2024-May-17 12:02:33				Complete				Complete	None				Phone answered	${pullphone1}	Respondent reached, okay to do survey			6	RWAMPARA	29	Yes	230	Yes			Yes	Yes	1
128056	2024-05-18	2024-05-18	2223	37.04999923706055	.617500007152557373	128056	KAMPALA		1	5	Yes	Yes	2024-May-18 09:17:58				Complete				Complete	None				Phone answered	${pullphone1}	Respondent reached, okay to do survey			6	KAMPALA	28	Yes	409	Yes			Yes	Yes	1
439055	2024-05-25	2024-05-25	1365	22.75	.3791666626930236816	439055	RWAMPARA	1	2	5	Yes	Yes		2024-May-25 11:29:59				Complete			Complete	Respondent resheduled the interview				Phone answered	${pullphone1}	Respondent reached, okay to do survey			6	RWAMPARA	38	Yes	451	Yes			Yes	Yes	1
323013	2024-05-27	2024-05-27	1842	30.70000076293945	.5116666555404663086	323013	MADI OKOLLO	2	3	5	Yes	Yes			2024-May-27 14:18:05				Complete		Complete	Answered but not by the respondent (Person knows the respondent)				Phone answered	${pullphone3}	Respondent reached, okay to do survey			6	MADI OKOLLO	41	Yes	1728	Yes			No	No	0	0	1	0	0	0	0	0	0
319014	2024-06-17	2024-06-17	1106	18.4333324432373	.307222217321395874	319014	MADI OKOLLO	4	5	5	Yes	Yes									Complete	Phone not reachable/ Phone Off				Phone answered	Other Specify	Respondent reached, okay to do survey			6	MADI OKOLLO	50	Yes	118	No	Lost SIM		Yes	No	0	5	0	0	0	0	0	1	0
414068	2024-05-28	2024-05-28	2508	41.79999923706055	.6966666579246520996	414068	RWAMPARA	2	3	5	Yes	Yes			2024-May-28 14:04:44				Complete		Complete	Phone not reachable/ Phone Off				Phone answered	${pullphone1}	Respondent reached, okay to do survey			6	RWAMPARA	31	Yes	1091	Yes			Yes	No	0	2 6	0	0	1	0	0	0	1
107109	2024-05-14	2024-05-14	1851	30.85000038146973	.5141666531562805176	107109	KAMPALA	1	2	5	Yes	Yes		2024-May-14 09:28:45				Complete			Complete	Respondent resheduled the interview				Phone answered	${pullphone1}	Respondent reached, okay to do survey			6	KAMPALA	43	Yes	347	Yes			Yes	Yes	1
221058	2024-07-01	2024-07-01	1923	32.04999923706055	.5341666936874389648	221058	KATAKWI	9	10	5	Yes	Yes									Complete	Answered but not by the respondent (Person doesn’t know the respondent)	779069050	770445994		Phone answered	5	Respondent reached, okay to do survey			6	KATAKWI	20	Yes	559	No	Lost SIM		No	No	1	0 4	1	0	0	0	1	0	0
415125	2024-05-17	2024-05-17	2191	36.51666641235352	.6086111068725585938	415125	RWAMPARA	2	3	5	Yes	Yes			2024-May-17 12:11:45				Complete		Complete	Phone not reachable/ Phone Off				Phone answered	Other Specify	Respondent reached, okay to do survey			6	RWAMPARA	23	Yes	547	No	Changed phone number		Yes	Yes	0
350021	2024-06-27	2024-06-27	941	15.68333339691162	.2613888978958129883	350021	MADI OKOLLO	6	7	5	Yes	Yes									Complete	No answer				Phone answered	Other Specify	Respondent reached, okay to do survey			6	MADI OKOLLO	33	Yes	111	No	Lost SIM		Yes	No	1	4	0	0	0	0	1	0	0
404108	2024-05-15	2024-05-15	2273	37.88333511352539	.6313889026641845703	404108	RWAMPARA	3	4	4	Yes	Yes				2024-May-15 09:29:22				Complete	Complete	Answered but not by the respondent (Person knows the respondent)				Phone answered	Other Specify	Respondent reached, okay to do survey			6	RWAMPARA	34	Yes	684	Yes			Yes	Yes	1
128002	2024-06-17	2024-06-17	2059	34.31666564941406	.5719444155693054199	128002	KAMPALA	8	9	5	Yes	Yes									Complete	Phone not reachable/ Phone Off				Phone answered	Other Specify	Respondent reached, okay to do survey			6	KAMPALA	27	Yes	1226	No	Lost SIM		Yes	Yes	1
335022	2024-05-22	2024-05-22	1772	29.53333282470703	.492222219705581665	335022	MADI OKOLLO	3	4	4	Yes	Yes				2024-May-22 15:33:18				Complete	Complete	Phone not reachable/ Phone Off				Phone answered	${pullphone2}	Respondent reached, okay to do survey			6	MADI OKOLLO	30	Yes	297	No	Lost SIM		Yes	No	0	5	0	0	0	0	0	1	0
105083	2024-05-08	2024-05-08	2297	38.28333282470703	.6380555629730224609	105083	KAMPALA		1	5	Yes	Yes	2024-May-8 15:07:26				Completed				Completed	None				Phone answered	${pullphone1}	Respondent reached, okay to do survey			6	KAMPALA	33	Yes	282	Yes			Yes	Yes	1
118151	2024-05-13	2024-05-13	1198	19.96666717529297	.3327777683734893799	118151	KAMPALA		1	5	Yes	Yes	2024-May-13 10:08:37				Complete				Complete	None				Phone answered	Other Specify	Respondent reached, okay to do survey			6	KAMPALA	19	Yes	66	Yes			Yes	Yes	1
401078	2024-05-08	2024-05-08	3332	55.53333282470703	.9255555272102355957	401078	RWAMPARA		1	5	Yes	Yes	2024-May-8 14:16:27				Completed				Completed	None				Phone answered	${pullphone1}	Respondent reached, okay to do survey			6	RWAMPARA	30	Yes	131	Yes			Yes	Yes	0
233045	2024-06-22	2024-06-22	2242	37.36666488647461	.6227777600288391113	233045	KATAKWI	8	9	5	Yes	Yes									Complete	No answer	774713216	771668367	771668367	Phone answered	5	Respondent reached, okay to do survey			6	KATAKWI	28	Yes	656	No	Lost SIM		Yes	Yes	1
220025	2024-06-21	2024-06-21	2207	36.78333282470703	.6130555272102355957	220025	KATAKWI	9	10	5	Yes	Yes									Complete	Complete	772578729			Phone answered	5	Respondent reached, okay to do survey			6	KATAKWI	35	Yes	413	No	Lost SIM		Yes	Yes	1
118054	2024-07-11	2024-07-11	1559	25.98333358764648	.4330555498600006104	118054	KAMPALA	6	7	5	Yes	Yes									Complete	No answer				Phone answered	${pullphone1}	Respondent reached, okay to do survey			6	KAMPALA	38	Yes	759	Yes			No	No	0	1 2	0	1	1	0	0	0	0
438080	2024-06-27	2024-06-27	2037	33.95000076293945	.5658333301544189453	438080	RWAMPARA	4	5	5	Yes	Yes									Complete	Phone not reachable/ Phone Off				Phone answered	Other Specify	Respondent reached, okay to do survey			6	RWAMPARA	23	Yes	467	No	Lost SIM		Yes	Yes	0
327011	2024-05-17	2024-05-17	2489	41.48333358764648	.6913889050483703613	327011	MADI OKOLLO	4	5	5	Yes	Yes									Complete	Answered but not by the respondent (Person doesn’t know the respondent)				Phone answered	Other Specify	Respondent reached, okay to do survey			6	MADI OKOLLO	32	Yes	480	No	Lost SIM		Yes	No	1	3 4	0	0	0	1	1	0	0
429117	2024-05-20	2024-05-20	2781	46.34999847412109	.7724999785423278809	429117	RWAMPARA		1	5	Yes	Yes	2024-May-20 13:29:17				Complete				Complete	None				Phone answered	${pullphone1}	Respondent reached, okay to do survey			6	RWAMPARA	19	Yes	765	Yes			Yes	Yes	1
107144	2024-05-11	2024-05-11	1746	29.10000038146973	.4850000143051147461	107144	KAMPALA	1	2	5	Yes	Yes		2024-May-11 14:32:46				Complete			Complete	Respondent resheduled the interview				Phone answered	${pullphone1}	Respondent reached, okay to do survey			6	KAMPALA	26	Yes	397	Yes			Yes	Yes	1
437140	2024-06-28	2024-06-28	1589	26.48333358764648	.4413888752460479736	437140	RWAMPARA	1	2	5	Yes	Yes		2024-Jun-28 15:59:48				Complete			Complete	Answered but not by the respondent (Person doesn’t know the respondent)				Phone answered	Other Specify	Respondent reached, okay to do survey			6	RWAMPARA	43	Yes	491	No	Lost SIM		No	No	0	0 1 2 3 4	1	1	1	1	1	0	0
330033	2024-05-15	2024-05-15	1927	32.11666488647461	.5352777838706970215	330033	MADI OKOLLO		1	5	Yes	Yes	2024-May-15 13:25:50				Complete				Complete	None				Phone answered	${pullphone2}	Respondent reached, okay to do survey			6	MADI OKOLLO	22	Yes	459	No	Lost SIM		No	No	0	0	1	0	0	0	0	0	0
224025	2024-05-21	2024-05-21	1036	17.26666641235352	.2877777814865112305	224025	KATAKWI	3	4	4	Yes	Yes				2024-May-21 11:18:40				Complete	Complete	Respondent resheduled the interview				Phone answered	Other Specify	Respondent reached, okay to do survey			6	KATAKWI	29	Yes	125	Yes			Yes	No	0	4 6	0	0	0	0	1	0	1
230063	2024-05-20	2024-05-20	1529	25.48333358764648	.4247222244739532471	230063	KATAKWI		1	5	Yes	Yes	2024-May-20 11:20:03				Complete				Complete	None				Phone answered	${pullphone2}	Respondent reached, okay to do survey			6	KATAKWI	25	Yes	535	No	Lost SIM		Yes	No	0	0	1	0	0	0	0	0	0
417073	2024-06-18	2024-06-18	1626	27.10000038146973	.4516666531562805176	417073	RWAMPARA	5	6	5	Yes	Yes									Complete	Phone not reachable/ Phone Off				Phone answered	Other Specify	Respondent reached, okay to do survey			6	RWAMPARA	21	Yes	499	Yes			Yes	Yes	0
126044	2024-05-18	2024-05-18	1961	32.68333435058594	.5447221994400024414	126044	KAMPALA	5	6	5	Yes	Yes									Complete	No answer				Phone answered	Other Specify	Respondent reached, okay to do survey			6	KAMPALA	25	Yes	1873	Yes			Yes	No	0	0 1	1	1	0	0	0	0	0
108039	2024-05-09	2024-05-09	2871	47.84999847412109	.7975000143051147461	108039	KAMPALA		1	5	Yes	Yes	2024-May-9 09:07:51				Complete				Complete	None				Phone answered	${pullphone1}	Respondent reached, okay to do survey			6	KAMPALA	31	Yes	499	Yes			Yes	Yes	0
409143	2024-05-11	2024-05-11	2634	43.90000152587891	.7316666841506958008	409143	RWAMPARA		1	5	Yes	Yes	2024-May-11 13:11:00				Complete				Complete	None				Phone answered	${pullphone1}	Respondent reached, okay to do survey			6	RWAMPARA	30	Yes	581	Yes			Yes	Yes	1
112098	2024-05-14	2024-05-14	1953	32.54999923706055	.5425000190734863281	112098	KAMPALA		1	5	Yes	Yes	2024-May-14 13:33:10				Complete				Complete	None				Phone answered	${pullphone1}	Respondent reached, okay to do survey			6	KAMPALA	36	Yes	174	Yes			No	No	0	0	1	0	0	0	0	0	0
413063	2024-05-13	2024-05-13	2090	34.83333206176758	.5805555582046508789	413063	RWAMPARA		1	5	Yes	Yes	2024-May-13 13:16:31				Complete				Complete	None				Phone answered	Other Specify	Respondent reached, okay to do survey			6	RWAMPARA	18	Yes	786	No	Lost SIM		Yes	No	0	0	1	0	0	0	0	0	0
128071	2024-05-28	2024-05-28	1825	30.41666603088379	.5069444179534912109	128071	KAMPALA	1	2	5	Yes	Yes		2024-May-28 08:20:49				Complete			Complete	No answer				Phone answered	${pullphone1}	Respondent reached, okay to do survey			6	KAMPALA	29	Yes	298	Yes			Yes	Yes	1
236030	2024-06-22	2024-06-22	2386	39.76666641235352	.6627777814865112305	236030	KATAKWI	6	7	5	Yes	Yes									Complete	Phone not reachable/ Phone Off				Phone answered	Other Specify	Respondent reached, okay to do survey			6	KATAKWI	21	Yes	2317	Yes			No	No	0	0	1	0	0	0	0	0	0
122096	2024-05-13	2024-05-13	1209	20.14999961853027	.3358333408832550049	122096	KAMPALA		1	5	Yes	Yes	2024-May-13 15:13:14				Complete				Complete	None				Phone answered	${pullphone1}	Respondent reached, okay to do survey			6	KAMPALA	39	Yes	198	Yes			No	No	0	0	1	0	0	0	0	0	0
438064	2024-05-23	2024-05-23	1938	32.29999923706055	.5383333563804626465	438064	RWAMPARA		1	5	Yes	Yes	2024-May-23 15:06:05				Complete				Complete	None				Phone answered	${pullphone1}	Respondent reached, okay to do survey			6	RWAMPARA	30	Yes	445	Yes			Yes	Yes	1
214029	2024-07-02	2024-07-02	1607	26.78333282470703	.4463889002799987793	214029	KATAKWI	7	8	5	Yes	Yes									Complete	Phone not reachable/ Phone Off	761547724			Phone answered	5	Respondent reached, okay to do survey			6	KATAKWI	36	Yes	441	No	Lost SIM		Yes	No	0	4	0	0	0	0	1	0	0
103004	2024-05-28	2024-05-28	2308	38.46666717529297	.6411111354827880859	103004	KAMPALA	3	4	4	Yes	Yes				2024-May-28 12:36:25				Complete	Complete	Refusal				Phone answered	Other Specify	Respondent reached, okay to do survey			6	KAMPALA	25	Yes	520	No	Lost SIM		Yes	Yes	1
117033	2024-05-11	2024-05-11	1893	31.54999923706055	.5258333086967468262	117033	KAMPALA		1	5	Yes	Yes	2024-May-11 14:56:55				Complete				Complete	None				Phone answered	${pullphone1}	Respondent reached, okay to do survey			6	KAMPALA	19	Yes	1720	Yes			No	No	0	0	1	0	0	0	0	0	0
111074	2024-05-11	2024-05-11	2563	42.71666717529297	.7119444608688354492	111074	KAMPALA		1	5	Yes	Yes	2024-May-11 11:30:14				Complete				Complete	None				Phone answered	${pullphone1}	Respondent reached, okay to do survey			6	KAMPALA	41	Yes	373	Yes			Yes	Yes	0
430121	2024-05-21	2024-05-21	1983	33.04999923706055	.5508333444595336914	430121	RWAMPARA		1	5	Yes	Yes	2024-May-21 11:09:58				Complete				Complete	None				Phone answered	${pullphone1}	Respondent reached, okay to do survey			6	RWAMPARA	42	Yes	941	Yes			Yes	No	0	6	0	0	0	0	0	0	1
221043	2024-06-28	2024-06-28	2755	45.91666793823242	.7652778029441833496	221043	KATAKWI	8	9	5	Yes	Yes									Complete	Phone not reachable/ Phone Off				Phone answered	Other Specify	Respondent reached, okay to do survey			6	KATAKWI	24	Yes	505	No	Lost SIM		No	No	0	0 3	1	0	0	1	0	0	0
226018	2024-05-15	2024-05-15	2199	36.65000152587891	.6108333468437194824	226018	KATAKWI	2	3	5	Yes	Yes			2024-May-15 08:14:43				Complete		Complete	Phone not reachable/ Phone Off				Phone answered	${pullphone2}	Respondent reached, okay to do survey			6	KATAKWI	23	Yes	371	Yes			Yes	Yes	1
447008	2024-05-21	2024-05-21	1776	29.60000038146973	.4933333396911621094	447008	RWAMPARA		1	5	Yes	Yes	2024-May-21 16:10:51				Complete				Complete	None				Phone answered	${pullphone4}	Respondent reached, okay to do survey			6	RWAMPARA	29	Yes	347	Yes			Yes	Yes	1
134034	2024-06-07	2024-06-07	1785	29.75	.4958333373069763184	134034	KAMPALA	1	2	5	Yes	Yes		2024-Jun-7 17:20:36				Complete			Complete	Answered but not by the respondent (Person doesn’t know the respondent)				Phone answered	Other Specify	Respondent reached, okay to do survey			6	KAMPALA	31	Yes	229	No	Airtel number unverified		No	No	0	2	0	0	1	0	0	0	0
111051	2024-05-13	2024-05-13	2228	37.13333511352539	.6188889145851135254	111051	KAMPALA		1	5	Yes	Yes	2024-May-13 09:26:01				Complete				Complete	None				Phone answered	${pullphone1}	Respondent reached, okay to do survey			6	KAMPALA	41	Yes	458	Yes			Yes	Yes	1
248066	2024-05-23	2024-05-23	2127	35.45000076293945	.5908333063125610352	248066	KATAKWI	3	4	4	Yes	Yes				2024-May-23 11:53:26				Complete	Complete	Phone not reachable/ Phone Off				Phone answered	Other Specify	Respondent reached, okay to do survey			6	KATAKWI	22	Yes	637	Yes			Yes	No	0	4	0	0	0	0	1	0	0
242073	2024-05-16	2024-05-16	1908	31.79999923706055	.5299999713897705078	242073	KATAKWI		1	5	Yes	Yes	2024-May-16 11:07:25				Complete				Complete	None				Phone answered	${pullphone2}	Respondent reached, okay to do survey			6	KATAKWI	26	Yes	220	No	Lost SIM		No	No	0	0 1	1	1	0	0	0	0	0
230076	2024-05-21	2024-05-21	1364	22.73333358764648	.3788888752460479736	230076	KATAKWI		1	5	Yes	Yes	2024-May-21 16:44:12				Complete				Complete	None				Phone answered	${pullphone2}	Respondent reached, okay to do survey			6	KATAKWI	31	Yes	256	No	Phone owner doesn't give me access anymore		No	No	0	0	1	0	0	0	0	0	0
235011	2024-05-13	2024-05-13	1874	31.23333358764648	.5205555558204650879	235011	KATAKWI		1	5	Yes	Yes	2024-May-13 10:40:32				Complete				Complete	None				Phone answered	${pullphone1}	Respondent reached, okay to do survey			6	KATAKWI	40	Yes	260	Yes			Yes	Yes	1
129008	2024-05-17	2024-05-17	1609	26.8166675567627	.4469444453716278076	129008	KAMPALA		1	5	Yes	Yes	2024-May-17 13:47:18				Complete				Complete	None				Phone answered	${pullphone1}	Respondent reached, okay to do survey			6	KAMPALA	30	Yes	129	Yes			No	No	0	0	1	0	0	0	0	0	0
247012	2024-06-24	2024-06-24	2276	37.93333435058594	.6322222352027893066	247012	KATAKWI	3	4	4	Yes	Yes				2024-Jun-24 11:30:43				Complete	Complete	Phone not reachable/ Phone Off				Phone answered	Other Specify	Respondent reached, okay to do survey			6	KATAKWI	31	Yes	570	No	Lost SIM		Yes	Yes	0
434007	2024-05-21	2024-05-21	1727	28.78333282470703	.4797222316265106201	434007	RWAMPARA		1	5	Yes	Yes	2024-May-21 16:12:04				Complete				Complete	None				Phone answered	Other Specify	Respondent reached, okay to do survey			6	RWAMPARA	39	Yes	362	Yes			Yes	Yes	0
237027	2024-05-16	2024-05-16	1899	31.64999961853027	.5274999737739562988	237027	KATAKWI		1	5	Yes	Yes	2024-May-16 15:52:28				Complete				Complete	None				Phone answered	Other Specify	Respondent reached, okay to do survey			6	KATAKWI	31	Yes	325	Yes			Yes	Yes	1
124021	2024-05-29	2024-05-29	1463	24.38333320617676	.4063888788223266602	124021	KAMPALA	2	3	5	Yes	Yes			2024-May-29 15:44:09				Complete		Complete	No answer				Phone answered	${pullphone1}	Respondent reached, okay to do survey			6	KAMPALA	29	Yes	142	Yes			No	No	0	0 1 2	1	1	1	0	0	0	0
350005	2024-05-29	2024-05-29	3344	55.73333358764648	.9288889169692993164	350005	MADI OKOLLO	6	7	5	Yes	Yes									Complete	Phone not reachable/ Phone Off				Phone answered	${pullphone1}	Respondent reached, okay to do survey			6	MADI OKOLLO	33	Yes	3099	Yes			Yes	Yes	1
137121	2024-06-14	2024-06-14	1867	31.11666679382324	.5186111330986022949	137121	KAMPALA	6	7	5	Yes	Yes									Complete	Phone not reachable/ Phone Off				Phone answered	Other Specify	Respondent reached, okay to do survey			6	KAMPALA	24	Yes	1533	No	Lost SIM		Yes	Yes	1
334019	2024-05-15	2024-05-15	1793	29.88333320617676	.4980555474758148193	334019	MADI OKOLLO		1	5	Yes	Yes	2024-May-15 15:19:14				Complete				Complete	None				Phone answered	${pullphone2}	Respondent reached, okay to do survey			6	MADI OKOLLO	24	Yes	1746	Yes			No	No	0	0	1	0	0	0	0	0	0
423019	2024-05-17	2024-05-17	1914	31.89999961853027	.5316666960716247559	423019	RWAMPARA		1	5	Yes	Yes	2024-May-17 16:24:06				Complete				Complete	None				Phone answered	${pullphone2}	Respondent reached, okay to do survey			6	RWAMPARA	28	Yes	344	Yes			Yes	Yes	1
432114	2024-05-23	2024-05-23	1711	28.51666641235352	.4752777814865112305	432114	RWAMPARA		1	5	Yes	Yes	2024-May-23 14:28:24				Complete				Complete	None				Phone answered	${pullphone1}	Respondent reached, okay to do survey			6	RWAMPARA	30	Yes	625	Yes			Yes	No	0	-66	0	0	0	0	0	0	0
139056	2024-05-30	2024-05-30	1754	29.23333358764648	.4872222244739532471	139056	KAMPALA	3	4	4	Yes	Yes				2024-May-30 13:09:20				Complete	Complete	Answered but not by the respondent (Person doesn’t know the respondent)				Phone answered	${pullphone1}	Respondent reached, okay to do survey			6	KAMPALA	23	Yes	448	Yes			No	No	0	0 1	1	1	0	0	0	0	0
138015	2024-05-20	2024-05-20	2039	33.98333358764648	.5663889050483703613	138015	KAMPALA		1	5	Yes	Yes	2024-May-20 10:47:58				Complete				Complete	None				Phone answered	${pullphone1}	Respondent reached, okay to do survey			6	KAMPALA	26	Yes	1948	Yes			Yes	Yes	1
420036	2024-05-21	2024-05-21	1931	32.18333435058594	.5363888740539550781	420036	RWAMPARA	3	4	4	Yes	Yes				2024-May-21 10:17:14				Complete	Complete	Answered but not by the respondent (Person knows the respondent)				Phone answered	${pullphone3}	Respondent reached, okay to do survey			6	RWAMPARA	26	Yes	1774	No	Changed phone number		Yes	No	0	2 6	0	0	1	0	0	0	1
324011	2024-06-01	2024-06-01	1968	32.79999923706055	.5466666817665100098	324011	MADI OKOLLO	2	3	5	Yes	Yes			2024-Jun-1 19:22:49				Complete		Complete	Phone not reachable/ Phone Off				Phone answered	${pullphone2}	Respondent reached, okay to do survey			6	MADI OKOLLO	20	Yes	234	No	Lost SIM		Yes	No	1	4	0	0	0	0	1	0	0
445058	2024-05-27	2024-05-27	2281	38.01666641235352	.6336110830307006836	445058	RWAMPARA	3	4	4	Yes	Yes				2024-May-27 12:51:01				Complete	Complete	No answer				Phone answered	${pullphone2}	Respondent reached, okay to do survey			6	RWAMPARA	29	Yes	868	Yes			Yes	Yes	1
311001	2024-05-13	2024-05-13	2057	34.28333282470703	.5713889002799987793	311001	MADI OKOLLO	2	3	5	Yes	Yes			2024-May-13 12:54:53				Complete		Complete	No answer				Phone answered	${pullphone2}	Respondent reached, okay to do survey			6	MADI OKOLLO	30	Yes	170	Yes			Yes	Yes	0
231171	2024-05-21	2024-05-21	2934	48.90000152587891	.814999997615814209	231171	KATAKWI		1	5	Yes	Yes	2024-May-20 16:43:54				Complete				Complete	None				Phone answered	${pullphone1}	Respondent reached, okay to do survey			6	KATAKWI	25	Yes	933	Yes			Yes	Yes	1
125023	2024-05-14	2024-05-14	2594	43.23333358764648	.7205555438995361328	125023	KAMPALA		1	5	Yes	Yes	2024-May-14 11:09:48				Complete				Complete	None				Phone answered	${pullphone1}	Respondent reached, okay to do survey			6	KAMPALA	34	Yes	664	Yes			Yes	Yes	1
146065	2024-05-18	2024-05-18	2189	36.48333358764648	.6080555319786071777	146065	KAMPALA	1	2	5	Yes	Yes		2024-May-18 16:06:00				Complete			Complete	Spoke to the respondent but survey not completed				Phone answered	${pullphone1}	Respondent reached, okay to do survey			6	KAMPALA	25	Yes	652	Yes			Yes	No	0	0 1 2	1	1	1	0	0	0	0
442089	2024-05-31	2024-05-31	2310	38.5	.6416666507720947266	442089	RWAMPARA	6	7	5	Yes	Yes									Complete	Phone not reachable/ Phone Off				Phone answered	Other Specify	Respondent reached, okay to do survey			6	RWAMPARA	29	Yes	2300	No	Lost SIM		Yes	No	0	-66	0	0	0	0	0	0	0
250023	2024-05-22	2024-05-22	1369	22.8166675567627	.380277782678604126	250023	KATAKWI	1	2	5	Yes	Yes		2024-May-22 11:22:05				Complete			Complete	Phone not reachable/ Phone Off				Phone answered	Other Specify	Respondent reached, okay to do survey			6	KATAKWI	36	Yes	189	Yes			No	No	0	0	1	0	0	0	0	0	0
224006	2024-05-28	2024-05-28	1782	29.70000076293945	.495000004768371582	224006	KATAKWI	8	9	5	Yes	Yes									Complete	Phone not reachable/ Phone Off				Phone answered	${pullphone3}	Respondent reached, okay to do survey			6	KATAKWI	25	Yes	535	Yes			No	No	0	1	0	1	0	0	0	0	0
113105	2024-05-11	2024-05-11	1297	21.61666679382324	.3602777719497680664	113105	KAMPALA		1	5	Yes	Yes	2024-May-11 15:17:49				Complete				Complete	None				Phone answered	Other Specify	Respondent reached, okay to do survey			6	KAMPALA	33	Yes	429	No	Airtel number shut off		Yes	No	0	5	0	0	0	0	0	1	0
326014	2024-05-15	2024-05-15	2303	38.38333511352539	.6397222280502319336	326014	MADI OKOLLO		1	5	Yes	Yes	2024-May-15 12:38:19				Complete				Complete	None				Phone answered	${pullphone2}	Respondent reached, okay to do survey			6	MADI OKOLLO	24	Yes	2148	Yes			No	No	0	0	1	0	0	0	0	0	0
438103	2024-05-30	2024-05-30	2814	46.90000152587891	.7816666960716247559	438103	RWAMPARA	1	2	5	Yes	Yes		2024-May-30 12:15:15				Complete			Complete	Answered but not by the respondent (Person knows the respondent)				Phone answered	Other Specify	Respondent reached, okay to do survey			6	RWAMPARA	29	Yes	2810	No	Gave SIM to someone else		Yes	Yes	1
404001	2024-05-09	2024-05-09	2577	42.95000076293945	.7158333063125610352	404001	RWAMPARA		1	5	Yes	Yes	2024-May-9 10:37:48				Complete				Complete	None				Phone answered	${pullphone1}	Respondent reached, okay to do survey			6	RWAMPARA	19	Yes	529	Yes			Yes	Yes	0
423050	2024-06-28	2024-06-28	1742	29.03333282470703	.4838888943195343018	423050	RWAMPARA	5	6	5	Yes	Yes									Complete	Answered but not by the respondent (Person doesn’t know the respondent)				Phone answered	Other Specify	Respondent reached, okay to do survey			6	RWAMPARA	26	Yes	261	No	Lost SIM		Yes	Yes	1
403065	2024-05-13	2024-05-13	2061	34.34999847412109	.5724999904632568359	403065	RWAMPARA	1	2	5	Yes	Yes		2024-May-13 10:31:28				Complete			Complete	Answered but not by the respondent (Person knows the respondent)				Phone answered	${pullphone2}	Respondent reached, okay to do survey			6	RWAMPARA	28	Yes	113	Yes			Yes	Yes	1
431119	2024-05-23	2024-05-23	2301	38.34999847412109	.6391666531562805176	431119	RWAMPARA	1	2	5	Yes	Yes		2024-May-23 10:51:13				Complete			Complete	Phone not reachable/ Phone Off				Phone answered	${pullphone1}	Respondent reached, okay to do survey			6	RWAMPARA	19	Yes	646	Yes			Yes	Yes	1
405052	2024-05-14	2024-05-14	1707	28.45000076293945	.4741666615009307861	405052	RWAMPARA	2	3	5	Yes	Yes			2024-May-14 11:27:14				Complete		Complete	Answered but not by the respondent (Person knows the respondent)				Phone answered	Other Specify	Respondent reached, okay to do survey			6	RWAMPARA	27	Yes	268	No	Changed phone number		Yes	Yes	1
234016	2024-05-11	2024-05-11	1951	32.51666641235352	.5419444441795349121	234016	KATAKWI		1	5	Yes	Yes	2024-May-11 14:13:35				Complete				Complete	None				Phone answered	${pullphone2}	Respondent reached, okay to do survey			6	KATAKWI	24	Yes	357	No	Lost SIM		Yes	Yes	0
434034	2024-05-22	2024-05-22	2635	43.91666793823242	.7319444417953491211	434034	RWAMPARA	1	2	5	Yes	Yes		2024-May-22 09:40:34				Complete			Complete	Answered but not by the respondent (Person knows the respondent)				Phone answered	${pullphone1}	Respondent reached, okay to do survey			6	RWAMPARA	26	Yes	589	Yes			Yes	Yes	1
206016	2024-06-22	2024-06-22	2220	37	.6166666746139526367	206016	KATAKWI	6	7	5	Yes	Yes									Complete	Phone not reachable/ Phone Off				Phone answered	Other Specify	Respondent reached, okay to do survey			6	KATAKWI	19	Yes	499	No	Airtel number shut off		No	No	1	0 1 4 -66	1	1	0	0	1	0	0
232023	2024-05-21	2024-05-21	1728	28.79999923706055	.4799999892711639404	232023	KATAKWI	6	7	5	Yes	Yes									Complete	No answer				Phone answered	${pullphone1}	Respondent reached, okay to do survey			6	KATAKWI	30	Yes	383	Yes			Yes	Yes	1
448072	2024-06-26	2024-06-26	1902	31.70000076293945	.5283333063125610352	448072	RWAMPARA	1	2	5	Yes	Yes		2024-Jun-26 10:02:25				Complete			Complete	Answered but not by the respondent (Person knows the respondent)				Phone answered	${pullphone1}	Respondent reached, okay to do survey			6	RWAMPARA	27	Yes	213	Yes			No	No	0	0 1 2 4	1	1	1	0	1	0	0
236011	2024-06-22	2024-06-22	2204	36.73333358764648	.6122221946716308594	236011	KATAKWI	5	6	5	Yes	Yes									Complete	Phone not reachable/ Phone Off				Phone answered	Other Specify	Respondent reached, okay to do survey			6	KATAKWI	27	Yes	2002	No	Lost SIM		No	No	0	0 4 -66	1	0	0	0	1	0	0
420072	2024-05-18	2024-05-18	1888	31.46666717529297	.5244444608688354492	420072	RWAMPARA		1	5	Yes	Yes	2024-May-18 11:43:28				Complete				Complete	None				Phone answered	${pullphone2}	Respondent reached, okay to do survey			6	RWAMPARA	44	Yes	609	No	Lost SIM		Yes	Yes	0
439026	2024-05-30	2024-05-30	1853	30.88333320617676	.5147222280502319336	439026	RWAMPARA	3	4	4	Yes	Yes				2024-May-30 13:35:03				Complete	Complete	Phone not reachable/ Phone Off				Phone answered	${pullphone1}	Respondent reached, okay to do survey			6	RWAMPARA	33	Yes	509	Yes			Yes	Yes	0
120068	2024-06-01	2024-06-01	1558	25.96666717529297	.43277779221534729	120068	KAMPALA	3	4	4	Yes	Yes				2024-Jun-1 11:08:00				Complete	Complete	Respondent resheduled the interview				Phone answered	${pullphone1}	Respondent reached, okay to do survey			6	KAMPALA	29	Yes	107	Yes			Yes	No	0	0	1	0	0	0	0	0	0
342013	2024-06-24	2024-06-24	1134	18.89999961853027	.314999997615814209	342013	MADI OKOLLO	8	9	5	Yes	Yes									Complete	Phone not reachable/ Phone Off				Phone answered	Other Specify	Respondent reached, okay to do survey			6	MADI OKOLLO	49	Yes	170	No	Lost SIM		Yes	No	1	4	0	0	0	0	1	0	0
242022	2024-05-17	2024-05-17	2438	40.63333511352539	.6772222518920898438	242022	KATAKWI	1	2	5	Yes	Yes		2024-May-17 10:21:12				Complete			Complete	No answer				Phone answered	Other Specify	Respondent reached, okay to do survey			6	KATAKWI	20	Yes	511	Yes			Yes	Yes	1
310018	2024-05-13	2024-05-13	1992	33.20000076293945	.5533333420753479004	310018	MADI OKOLLO	2	3	5	Yes	Yes			2024-May-13 12:04:58				Complete		Complete	Phone not reachable/ Phone Off				Phone answered	${pullphone1}	Respondent reached, okay to do survey			6	MADI OKOLLO	28	Yes	237	Yes			Yes	Yes	0
438042	2024-06-27	2024-06-27	2336	38.93333435058594	.6488888859748840332	438042	RWAMPARA	4	5	5	Yes	Yes									Complete	Phone not reachable/ Phone Off				Phone answered	Other Specify	Respondent reached, okay to do survey			6	RWAMPARA	44	Yes	652	No	Lost SIM		Yes	Yes	1
417066	2024-05-16	2024-05-16	1585	26.41666603088379	.440277785062789917	417066	RWAMPARA		1	5	Yes	Yes	2024-May-16 09:23:35				Complete				Complete	None				Phone answered	${pullphone1}	Respondent reached, okay to do survey			6	RWAMPARA	44	Yes	379	Yes			Yes	Yes	1
446002	2024-05-28	2024-05-28	2541	42.34999847412109	.7058333158493041992	446002	RWAMPARA	1	2	5	Yes	Yes		2024-May-28 12:40:47				Complete			Complete	Phone not reachable/ Phone Off				Phone answered	${pullphone2}	Respondent reached, okay to do survey			6	RWAMPARA	23	Yes	1234	Yes			Yes	No	0	-66	0	0	0	0	0	0	0
242071	2024-05-16	2024-05-16	1973	32.88333511352539	.5480555295944213867	242071	KATAKWI		1	5	Yes	Yes	2024-May-16 10:02:57				Complete				Complete	None				Phone answered	${pullphone1}	Respondent reached, okay to do survey			6	KATAKWI	20	Yes	248	No	Gave SIM to someone else		No	No	0	0 1	1	1	0	0	0	0	0
203010	2024-05-11	2024-05-11	1675	27.91666603088379	.4652777910232543945	203010	KATAKWI		1	5	Yes	Yes	2024-May-11 10:35:33				Complete				Complete	None				Phone answered	${pullphone2}	Respondent reached, okay to do survey			6			Yes	142	No	Phone owner doesn't give me access anymore		No	No	0	0	1	0	0	0	0	0	0
[truncated: 3,841 more rows]
[truncated: 237 more columns]
