# Supplementary material for: Estimating the impact of Viamo call-in information services on sexual and reproductive health knowledge, behavior, and outcomes among women of reproductive age: A 2-arm open label randomized controlled trial in Uganda
Source: PLoS One. 2026 Feb 13;21(2):e0342327. doi: 10.1371/journal.pone.0342327 (PMC12904432; doi:10.1371/journal.pone.0342327)
Supplement: S3 File — (TAR) [file pone.0342327.s003.tar › Viamo Endline in person.csv]

today	date	durinsecs	durinmins	durinhrs	districtid	respid	respid_ver	cal_respid	district	subcounty	idlength	age	consent	dur_eligibility	dur_childbirth	currentpreg	preg_month	planned_preg	twins_triplets	antenatal	month_preg_curr	times_anc_preg	selfcard_curr_preg_1	pics_anc_curr	pic_anc_curr_count	img_card_times_anc_prgcurr_1	img_card_times_anc_prgcurr_2	img_card_times_anc_prgcurr_3	img_card_times_anc_prgcurr_4	img_card_times_anc_prgcurr_5	img_card_times_anc_prgcurr_6	img_card_times_anc_prgcurr_7	img_card_times_anc_prgcurr_8	no_card_curr	no_card_other_curr	anaemiayn_curr	anaemiaout_curr	irontabs_given_curr	irontabs_pay_curr	ironyn_curr	iron_how_often_curr	nooftmsworms_curr	fnootimessp_curr	pregbefore	recent_preg	planned_last_preg	pregoutcome	noofbabies	cal_pregoutcome
2024-07-18	2024-07-18	1076	17.9333324432373	.2988888919353485107	KAMPALA	108050	108050	108050			6	24	Yes	84	84	No																												Yes	1-3 years ago	Unplanned	Live birth	1	Live birth
2024-06-12	2024-06-12	606	10.10000038146973	.1683333367109298706	KAMPALA	135128	135128	135128			6	44	Yes	85	85	No																												Yes	1-3 years ago	Unplanned	Live birth	1	Live birth
2024-05-29	2024-05-29	1427	23.78333282470703	.3963888883590698242	RWAMPARA	450007	450007	450007			6	36	Yes	355	355	No																												Yes	More than 5 years ago	Unplanned	Live birth	1	Kuzaariraho
2024-06-12	2024-06-12	1152	19.20000076293945	.319999992847442627	MADI OKOLLO	314017	314017	314017			6	21	Yes	208	208	No																												Yes	Less than 1 year ago	Unplanned	Live birth	1	Mva osi edri ru
2024-07-08	2024-07-08	686	11.43333339691162	.1905555576086044312	KATAKWI	207018	207018	207018			6	31	Yes	167	167	Yes	8	Planned	No, it's a single pregnancy	Yes	2	4	ANC card/booklet/child health card	1	1	media\1720437773838.jpg										Yes	I was not anaemic	Yes	No	Yes	Daily	1	3	Yes	1-3 years ago	Planned	Live birth	1	Live birth
2024-05-30	2024-05-30	1361	22.6833324432373	.3780555427074432373	RWAMPARA	445020	445020	445020			6	30	Yes	220	220	No																												Yes	4-5 years ago	Unplanned	Live birth	1	Live birth
2024-06-10	2024-06-10	750	12.5	.2083333283662796021	MADI OKOLLO	307026	307026	307026			6	19	Yes	54	54	No																												Yes	1-3 years ago	Unplanned	Live birth	1	Mva osi edri ru
2024-07-03	2024-07-03	632	10.53333377838135	.1755555570125579834	KATAKWI	225001	225001	225001			6	39	Yes	116	116	No																												Yes	4-5 years ago	Planned	Live birth	1	Ikoku yen ejari
2024-06-17	2024-06-17	817	13.61666679382324	.2269444465637207031	KATAKWI	209013	209013	209013			6	21	Yes	141	141	No																												Yes	1-3 years ago	Planned	Live birth	1	Live birth
2024-07-15	2024-07-15	728	12.13333320617676	.2022222280502319336	KAMPALA	118088	118088	118088			6	30	Yes	58	58	No																												Yes	4-5 years ago	Planned	Live birth	1	Live birth
2024-06-29	2024-06-29	954	15.89999961853027	.2649999856948852539	RWAMPARA	436104	436104	436104			6	26	Yes	135	135	No																												Yes	1-3 years ago	Planned	Live birth	1	Live birth
2024-06-20	2024-06-20	733	12.21666622161865	.2036111056804656982	KAMPALA	137121	137121	137121			6	24	Yes	163	163	No																												Yes	1-3 years ago	Planned	Live birth	1	Live birth
2024-06-12	2024-06-12	1385	23.08333396911621	.3847222328186035156	RWAMPARA	418045	418045	418045			6	39	Yes	375	375	No																												Yes	More than 5 years ago	Planned	Live birth	1	Live birth
2024-06-07	2024-06-07	738	12.30000019073486	.2049999982118606567	KATAKWI	220037	220037	220037			6	19	Yes	194	194	No																												Yes	1-3 years ago	Planned	Live birth	1	Live birth
2024-05-24	2024-05-24	863	14.38333320617676	.2397222220897674561	KAMPALA	101055	101055	101055			6	39	Yes	42	42	No																												Yes	More than 5 years ago	Planned	Live birth	1	Omwana yazilibwa mulamu
2024-06-21	2024-06-21	940	15.66666698455811	.2611111104488372803	KATAKWI	237052	237052	237052			6	29	Yes	229	229	No																												Yes	1-3 years ago	Planned	Live birth	1	Live birth
2024-06-25	2024-06-25	1811	30.1833324432373	.503055572509765625	KAMPALA	112117	112117	112117			6	26	Yes	466	466	No																												Yes	4-5 years ago	Planned	Live birth	1	Omwana yazilibwa mulamu
2024-05-28	2024-05-28	1225	20.41666603088379	.3402777910232543945	RWAMPARA	414115	414115	414115			6	39	Yes	455	455	No																												Yes	1-3 years ago	Planned	Live birth	1	Kuzaariraho
2024-05-29	2024-05-29	1249	20.8166675567627	.3469444513320922852	RWAMPARA	450102	450102	450102			6	40	Yes	383	383	No																												Yes	4-5 years ago	Planned	Live birth	1	Kuzaariraho
2024-07-30	2024-07-30	904	15.06666660308838	.2511111199855804443	KAMPALA	124140	124140	124140			6	28	Yes	105	105	No																												Yes	1-3 years ago	Planned	Live birth	1	Live birth
2024-06-13	2024-06-13	770	12.83333301544189	.2138888835906982422	KAMPALA	130022	130022	130022			6	40	Yes	63	63	No																												Yes	More than 5 years ago	Planned	Live birth	1	Live birth
2024-05-29	2024-05-29	964	16.0666675567627	.2677777707576751709	MADI OKOLLO	320002	320002	320002			6	25	Yes	130	130	No																												Yes	1-3 years ago	Unplanned	Live birth	1	Mva osi edri ru
2024-07-06	2024-07-06	2072	34.53333282470703	.5755555629730224609	RWAMPARA	438046	438046	438046			6	39	Yes	617	617	No																												Yes	1-3 years ago	Planned	Live birth	1	Kuzaariraho
2024-06-21	2024-06-21	653	10.88333320617676	.1813888847827911377	MADI OKOLLO	346003	346003	346003			6	36	Yes	118	118	No																												Yes	1-3 years ago	Planned	Live birth	1	Live birth
2024-06-24	2024-06-24	648	10.80000019073486	.180000007152557373	KAMPALA	110072	110072	110072			6	31	Yes	126	126	No																												Yes	1-3 years ago	Planned	Live birth	1	Live birth
2024-06-15	2024-06-15	1175	19.58333396911621	.3263888955116271973	KAMPALA	132121	132121	132121			6	46	Yes	146	146	No																												Yes	More than 5 years ago	Planned	Live birth	1	Omwana yazilibwa mulamu
2024-07-03	2024-07-03	1349	22.48333358764648	.374722212553024292	RWAMPARA	439023	439023	439023			6	49	Yes	450	450	No																												Yes	More than 5 years ago	Planned	Live birth	1	Kuzaariraho
2024-06-22	2024-06-22	1354	22.5666675567627	.3761111199855804443	RWAMPARA	430093	430093	430093			6	39	Yes	416	416	No																												Yes	1-3 years ago	Planned	Live birth	1	Kuzaariraho
2024-05-24	2024-05-24	1363	22.71666717529297	.3786111176013946533	KAMPALA	122108	122108	122108			6	25	Yes	66	66	No																												Yes	Less than 1 year ago	Planned	Live birth	1	Live birth
2024-05-24	2024-05-24	666	11.10000038146973	.185000002384185791	KAMPALA	118086	118086	118086			6	43	Yes	134	134	No																												Yes	More than 5 years ago	Planned	Live birth	1	Omwana yazilibwa mulamu
2024-06-24	2024-06-24	686	11.43333339691162	.1905555576086044312	KATAKWI	245010	245010	245010			6	22	Yes	163	163	No																												Yes	Less than 1 year ago	Planned	Live birth	1	Live birth
2024-05-21	2024-05-21	803	13.38333320617676	.2230555564165115356	KAMPALA	111033	111033	111033			6	29	Yes	45	45	Yes	8	Unplanned	No, it's a single pregnancy	Yes	5	4	Self-reported											Card not available		No		Yes	Yes	Yes	1-3 times per week	0	1	Yes	1-3 years ago	Planned	Live birth	1	Omwana yazilibwa mulamu
2024-06-25	2024-06-25	632	10.53333377838135	.1755555570125579834	KATAKWI	245035	245035	245035			6	29	Yes	119	119	No																												Yes	Less than 1 year ago	Unplanned	Live birth	1	Live birth
2024-05-15	2024-05-15	705	11.75	.1958333402872085571	KATAKWI	221009	221009	221009			6	29	Yes	165	165	No																												Yes	Less than 1 year ago	Unplanned	Live birth	1	Live birth
2024-05-28	2024-05-28	2080	34.66666793823242	.5777778029441833496	RWAMPARA	414019	414019	414019			6	33	Yes	696	696	No																												Yes	Less than 1 year ago	Unplanned	Live birth	2	Kuzaariraho
2024-07-10	2024-07-10	1060	17.66666603088379	.2944444417953491211	RWAMPARA	415110	415110	415110			6	30	Yes	220	220	No																												Yes	1-3 years ago	Unplanned	Live birth	1	Live birth
2024-07-16	2024-07-16	541	9.016666412353516	.1502777785062789917	KAMPALA	149108	149022	149022			6	31	Yes	43	43	No																												No
2024-05-29	2024-05-29	930	15.5	.2583333253860473633	KAMPALA	120088	120088	120088			6	47	Yes	51	51	No																												Yes	More than 5 years ago	Planned	Live birth	1	Live birth
2024-06-12	2024-06-12	638	10.63333320617676	.1772222220897674561	KAMPALA	134154	134154	134154			6	41	Yes	138	138	No																												Yes	1-3 years ago	Unplanned	Live birth	1	Omwana yazilibwa mulamu
2024-05-17	2024-05-17	2075	34.58333206176758	.5763888955116271973	RWAMPARA	404097	404097	404097			6	37	Yes	428	428	No																												Yes	1-3 years ago	Planned	Live birth	1	Kuzaariraho
2024-06-17	2024-06-17	808	13.46666622161865	.2244444489479064941	KAMPALA	136113	136113	136113			6	33	Yes	130	130	No																												Yes	Less than 1 year ago	Planned	Live birth	1	Live birth
2024-06-11	2024-06-11	674	11.23333358764648	.1872222274541854858	KAMPALA	138139	138139	138139			6	23	Yes	109	109	No																												Yes	1-3 years ago	Planned	Live birth	1	Live birth
2024-05-16	2024-05-16	1193	19.88333320617676	.3313888907432556152	KATAKWI	220005	220005	220005			6	32	Yes	271	271	No																												Yes	1-3 years ago	Planned	Stillbirths	1	Aidoun ikoku yen atwanit
2024-06-01	2024-06-01	404	6.733333110809326	.1122222244739532471	KAMPALA	123093	123093	123093			6	37	Yes	45	45	No																												Yes	1-3 years ago	Planned	Live birth	1	Live birth
2024-06-20	2024-06-20	950	15.83333301544189	.2638888955116271973	MADI OKOLLO	341006	341006	341006			6	33	Yes	157	157	No																												Yes	1-3 years ago	Unplanned	Live birth	1	Live birth
2024-07-09	2024-07-09	1259	20.98333358764648	.3497222363948822021	RWAMPARA	416042	416042	416042			6	42	Yes	396	396	No																												Yes	More than 5 years ago	Unplanned	Live birth	1	Kuzaariraho
2024-07-10	2024-07-10	677	11.28333377838135	.1880555599927902222	KATAKWI	247038	247038	247038			6	24	Yes	151	151	No																												Yes	1-3 years ago	Unplanned	Live birth	1	Live birth
2024-05-15	2024-05-15	964	16.0666675567627	.2677777707576751709	MADI OKOLLO	302016	302016	302016			6	18	Yes	140	140	No																												Yes	Less than 1 year ago	Unplanned	Live birth	1	Mva osi edri ru
2024-05-29	2024-05-29	620	10.33333301544189	.1722222268581390381	KATAKWI	204031	204031	204031			6	36	Yes	63	63	Yes	8	Planned	No, it's a single pregnancy	Yes	1	6	Self-reported											Card not available		No		Yes	No	Yes	Daily	2	3	Yes	1-3 years ago	Planned	Live birth	1	Ikoku yen ejari
2024-06-14	2024-06-14	943	15.71666622161865	.2619444429874420166	KAMPALA	130073	130073	130073			6	28	Yes	48	48	No																												Yes	More than 5 years ago	Planned	Live birth	1	Live birth
2024-07-22	2024-07-22	1695	28.25	.4708333313465118408	RWAMPARA	402055	402055	402055			6	22	Yes	700	700	No																												Yes	4-5 years ago	Unplanned	Live birth	1	Kuzaariraho
2024-05-22	2024-05-22	1054	17.5666675567627	.2927777767181396484	KAMPALA	103092	103092	103092			6	45	Yes	99	99	No																												Yes	More than 5 years ago	Unplanned	Live birth	1	Live birth
2024-06-18	2024-06-18	698	11.63333320617676	.1938888877630233765	KATAKWI	238001	238001	238001			6	38	Yes	82	82	Yes	6	Unplanned	No, it's a single pregnancy	No																No		No	No	No		0	0	Yes	1-3 years ago	Unplanned	Live birth	1	Live birth
2024-06-27	2024-06-27	1655	27.58333396911621	.4597222208976745605	RWAMPARA	435042	435042	435042			6	31	Yes	371	371	No																												Yes	1-3 years ago	Planned	Live birth	1	Kuzaariraho
2024-06-17	2024-06-17	1080	18	.3000000119209289551	MADI OKOLLO	338004	338004	338004			6	32	Yes	191	191	No																												Yes	More than 5 years ago	Unplanned	Live birth	1	Mva osi edri ru
2024-05-21	2024-05-21	1442	24.03333282470703	.4005555510520935059	KATAKWI	227040	227040	227040			6	21	Yes	209	209	Yes	8	Unplanned	Don't know	Yes	4	6	Self-reported											Card not available		No		No	No	No		0	6	Yes	Less than 1 year ago	Planned	Live birth	1	Ikoku yen ejari
2024-06-07	2024-06-07	1257	20.95000076293945	.3491666615009307861	RWAMPARA	426051	426051	426051			6	22	Yes	377	377	No																												Yes	1-3 years ago	Planned	Live birth	1	Kuzaariraho
2024-05-18	2024-05-18	674	11.23333358764648	.1872222274541854858	KAMPALA	113067	113067	113067			6	18	Yes	72	72	No																												No
2024-05-20	2024-05-20	966	16.10000038146973	.2683333456516265869	KATAKWI	226043	226043	226043			6	39	Yes	227	227	No																												Yes	More than 5 years ago	Planned	Live birth	1	Ikoku yen ejari
2024-05-20	2024-05-20	579	9.649999618530273	.1608333289623260498	KAMPALA	110028	110028	110028			6	20	Yes	38	38	No																												Yes	Less than 1 year ago	Planned	Live birth	1	Omwana yazilibwa mulamu
2024-05-14	2024-05-14	740	12.33333301544189	.2055555582046508789	KATAKWI	221020	221020	221020			6	30	Yes	83	83	No																												Yes	More than 5 years ago	Planned	Live birth	1	Live birth
2024-07-10	2024-07-10	656	10.93333339691162	.182222217321395874	KATAKWI	213030	213030	213030			6	22	Yes	106	106	Yes	4	Unplanned	No, it's a single pregnancy	Yes	3	1	Self-reported											Card not available		No		Yes	No	Yes	Daily	1	1	Yes	4-5 years ago	Planned	Live birth	1	Ikoku yen ejari
2024-05-28	2024-05-28	1524	25.39999961853027	.4233333468437194824	MADI OKOLLO	326017	326017	326017			6	26	Yes	194	194	Yes	9	Planned	No, it's a single pregnancy	Yes	4	6	ANC card/booklet/child health card	1	1	media\1716894646828.jpg										Yes	I don't remember/I don't know	Yes	Yes	Yes	Daily	0	0	Yes	1-3 years ago	Planned	Live birth	1	Mva osi edri ru
2024-06-01	2024-06-01	588	9.800000190734863	.1633333265781402588	KATAKWI	241030	241030	241030			6	33	Yes	109	109	No																												Yes	Less than 1 year ago	Unplanned	Live birth	1	Ikoku yen ejari
2024-05-18	2024-05-18	656	10.93333339691162	.182222217321395874	KAMPALA	113105	113105	113105			6	33	Yes	146	146	No																												Yes	More than 5 years ago	Planned	Live birth	1	Omwana yazilibwa mulamu
2024-06-17	2024-06-17	500	8.333333015441895	.1388888955116271973	MADI OKOLLO	309013	309013	309013			6	23	Yes	146	146	No																												No
2024-07-23	2024-07-23	1102	18.36666679382324	.3061110973358154297	RWAMPARA	412069	412069	412069			6	26	Yes	350	350	No																												Yes	1-3 years ago	Planned	Live birth	1	Kuzaariraho
2024-05-27	2024-05-27	1089	18.14999961853027	.3025000095367431641	MADI OKOLLO	349006	349006	349006			6	26	Yes	52	52	Yes	1	Planned	Don't know	No																No		No	No	No		0	0	Yes	1-3 years ago	Unplanned	Live birth	1	Mva osi edri ru
2024-06-25	2024-06-25	735	12.25	.2041666656732559204	KATAKWI	245003	245003	245003			6	30	Yes	110	110	Yes	2	Planned	No, it's a single pregnancy	No																No		No	No	No		0	0	Yes	4-5 years ago	Planned	Live birth	1	Live birth
2024-06-18	2024-06-18	1041	17.35000038146973	.2891666591167449951	MADI OKOLLO	304003	304003	304003			6	31	Yes	257	257	No																												Yes	1-3 years ago	Planned	Live birth	1	Live birth
2024-08-01	2024-08-01	866	14.43333339691162	.2405555546283721924	KAMPALA	144065	144065	144065			6	27	Yes	151	151	No																												No
2024-05-28	2024-05-28	890	14.83333301544189	.247222214937210083	KAMPALA	126006	126006	126006			6	26	Yes	221	221	No																												Yes	1-3 years ago	Planned	Live birth	1	Omwana yazilibwa mulamu
2024-05-21	2024-05-21	2118	35.29999923706055	.5883333086967468262	RWAMPARA	407002	407002	407002			6	42	Yes	682	682	No																												Yes	Less than 1 year ago	Planned	Live birth	1	Kuzaariraho
2024-05-25	2024-05-25	1075	17.91666603088379	.2986111044883728027	MADI OKOLLO	323023	323023	323023			6	28	Yes	107	107	Yes	3	Planned	Don't know	No																No		No	No	No		0	0	Yes	More than 5 years ago	Unplanned	Live birth	1	Mva osi edri ru
2024-05-23	2024-05-23	941	15.68333339691162	.2613888978958129883	KAMPALA	101032	101032	101032			6	19	Yes	70	70	Yes	4	Unplanned	Yes, twins (two babies)	Yes	0	0	Self-reported											Card not available		No		Yes	Yes	Yes	Less than once per week.	0	0	No
2024-06-01	2024-06-01	2097	34.95000076293945	.5824999809265136719	RWAMPARA	440088	440088	440088			6	30	Yes	762	762	No																												Yes	1-3 years ago	Planned	Live birth	1	Kuzaariraho
2024-05-22	2024-05-22	2043	34.04999923706055	.567499995231628418	RWAMPARA	410047	410047	410047			6	29	Yes	612	612	No																												Yes	Less than 1 year ago	Planned	Live birth	1	Kuzaariraho
2024-08-03	2024-08-03	1205	20.08333396911621	.3347222208976745605	KAMPALA	111115	111115	111115			6	27	Yes	232	232	No																												Yes	1-3 years ago	Planned	Live birth	1	Live birth
2024-06-07	2024-06-07	1367	22.78333282470703	.37972220778465271	RWAMPARA	426093	426093	426093			6	31	Yes	528	528	No																												Yes	More than 5 years ago	Unplanned	Live birth	1	Kuzaariraho
2024-07-04	2024-07-04	518	8.633333206176758	.1438888907432556152	KAMPALA	101067	101067	101067			6	28	Yes	57	57	No																												Yes	Less than 1 year ago	Planned	Live birth	1	Live birth
2024-06-15	2024-06-15	649	10.81666660308838	.1802777796983718872	KATAKWI	207017	207017	207017			6	41	Yes	51	51	No																												Yes	More than 5 years ago	Planned	Live birth	1	Live birth
2024-06-11	2024-06-11	2053	34.21666717529297	.5702777504920959473	KAMPALA	145044	145044	145044			6	49	Yes	1344	1344	No																												Yes	More than 5 years ago	Planned	Live birth	1	Live birth
2024-06-28	2024-06-28	480	8	.1333333402872085571	KATAKWI	249019	249019	249019			6	37	Yes	99	99	No																												Yes	4-5 years ago	Planned	Live birth	1	Live birth
2024-05-22	2024-05-22	760	12.66666698455811	.211111113429069519	KAMPALA	112048	112048	112048			6	39	Yes	50	50	No																												Yes	More than 5 years ago	Planned	Live birth	1	Omwana yazilibwa mulamu
2024-06-06	2024-06-06	1938	32.29999923706055	.5383333563804626465	RWAMPARA	425019	425019	425019			6	49	Yes	810	810	No																												Yes	1-3 years ago	Planned	Live birth	1	Kuzaariraho
2024-06-14	2024-06-14	739	12.31666660308838	.2052777707576751709	KATAKWI	206010	206010	206010			6	26	Yes	153	153	No																												Yes	1-3 years ago	Planned	Live birth	1	Ikoku yen ejari
2024-06-17	2024-06-17	962	16.03333282470703	.2672222256660461426	KAMPALA	137004	137004	137004			6	36	Yes	151	151	No																												Yes	1-3 years ago	Planned	Live birth	1	Live birth
2024-06-04	2024-06-04	689	11.48333358764648	.1913888901472091675	MADI OKOLLO	315005	315005	315005			6	31	Yes	129	129	No																												Yes	Less than 1 year ago	Unplanned	Live birth	1	Mva osi edri ru
2024-05-23	2024-05-23	1870	31.16666603088379	.5194444656372070313	RWAMPARA	411013	411013	411013			6	24	Yes	508	508	No																												Yes	1-3 years ago	Planned	Live birth	1	Kuzaariraho
2024-06-11	2024-06-11	786	13.10000038146973	.2183333337306976318	KATAKWI	234001	234001	234001			6	21	Yes	127	127	No																												Yes	1-3 years ago	Unplanned	Live birth	1	Live birth
2024-07-12	2024-07-12	930	15.5	.2583333253860473633	KATAKWI	241026	241026	241026			6	36	Yes	209	209	No																												Yes	More than 5 years ago	Planned	Live birth	1	Live birth
2024-07-05	2024-07-05	811	13.51666641235352	.2252777814865112305	KATAKWI	211020	211020	211020			6	19	Yes	516	516	Yes	7	Unplanned	No, it's a single pregnancy	Yes	5	2	Self-reported											Card not available		No		Yes	No	Yes	Daily	1	2	Yes	1-3 years ago	Planned	Live birth	1	Ikoku yen ejari
2024-05-20	2024-05-20	610	10.16666698455811	.1694444417953491211	KATAKWI	226021	226021	226021			6	47	Yes	144	144	No																												Yes	More than 5 years ago	Planned	Stillbirths	1	Aidoun ikoku yen atwanit
2024-07-03	2024-07-03	1266	21.10000038146973	.3516666591167449951	RWAMPARA	439077	439077	439077			6	40	Yes	445	445	No																												Yes	1-3 years ago	Planned	Live birth	1	Kuzaariraho
2024-06-07	2024-06-07	1588	26.46666717529297	.4411111176013946533	RWAMPARA	426023	426023	426023			6	50	Yes	537	537	No																												Yes	More than 5 years ago	Unplanned	Live birth	1	Kuzaariraho
2024-06-26	2024-06-26	521	8.683333396911621	.1447222232818603516	KAMPALA	112080	112080	112080			6	35	Yes	99	99	No																												Yes	1-3 years ago	Planned	Live birth	1	Live birth
2024-06-13	2024-06-13	1238	20.63333320617676	.3438888788223266602	RWAMPARA	424042	424042	424042			6	44	Yes	316	316	No																												Yes	4-5 years ago	Planned	Live birth	1	Live birth
2024-05-21	2024-05-21	899	14.98333358764648	.2497222274541854858	KAMPALA	111098	111098	111098			6	23	Yes	51	51	No																												Yes	1-3 years ago	Planned	Live birth	1	Omwana yazilibwa mulamu
2024-06-01	2024-06-01	852	14.19999980926514	.2366666644811630249	RWAMPARA	442008	442008	442008			6	44	Yes	286	286	No																												Yes	More than 5 years ago	Planned	Live birth	1	Live birth
2024-07-01	2024-07-01	629	10.48333358764648	.1747222244739532471	KAMPALA	133052	133052	133052			6	27	Yes	92	92	No																												Yes	More than 5 years ago	Planned	Live birth	1	Live birth
2024-06-07	2024-06-07	559	9.316666603088379	.1552777737379074097	KAMPALA	141064	141064	141064			6	43	Yes	95	95	No																												Yes	More than 5 years ago	Planned	Live birth	1	Live birth
2024-07-18	2024-07-18	873	14.55000019073486	.242500007152557373	KAMPALA	149032	149032	149032			6	26	Yes	65	65	No																												Yes	More than 5 years ago	Planned	Live birth	1	Live birth
2024-06-19	2024-06-19	701	11.68333339691162	.1947222203016281128	MADI OKOLLO	334004	334004	334004			6	42	Yes	140	140	No																												Yes	More than 5 years ago	Planned	Live birth	1	Mva osi edri ru
2024-05-22	2024-05-22	842	14.03333377838135	.2338888943195343018	KAMPALA	108007	108007	108007			6	46	Yes	85	85	No																												Yes	More than 5 years ago	Planned	Live birth	1	Omwana yazilibwa mulamu
2024-07-06	2024-07-06	877	14.61666679382324	.2436111122369766235	KATAKWI	244065	244065	244065			6	25	Yes	159	159	No																												Yes	1-3 years ago	Unplanned	Live birth	1	Live birth
2024-06-04	2024-06-04	2166	36.09999847412109	.6016666889190673828	KATAKWI	241031	241031	241031			6	25	Yes	488	488	Yes	8	Planned	No, it's a single pregnancy	Yes	4	4	Self-reported											Card not available		No		Yes	No	Yes	Daily	1	4	Yes	1-3 years ago	Planned	Live birth	1	Live birth
2024-06-06	2024-06-06	1064	17.73333358764648	.2955555617809295654	KATAKWI	243041	243041	243041			6	24	Yes	220	220	No																												Yes	1-3 years ago	Planned	Live birth	1	Live birth
2024-06-24	2024-06-24	1132	18.86666679382324	.3144444525241851807	KATAKWI	248044	248044	248044			6	33	Yes	282	282	Yes	3	Planned	No, it's a single pregnancy	No																No		No	No	No		0	0	Yes	4-5 years ago	Unplanned	Live birth	1	Live birth
2024-06-25	2024-06-25	1720	28.66666603088379	.4777777791023254395	RWAMPARA	432106	432106	432106			6	28	Yes	650	650	No																												Yes	4-5 years ago	Planned	Live birth	1	Kuzaariraho
2024-06-11	2024-06-11	354	5.900000095367432	.09833333641290664673	KAMPALA	135086	135086	135086			6	29	Yes	61	61	No																												Yes	Less than 1 year ago	Planned	Live birth	1	Live birth
2024-06-06	2024-06-06	911	15.18333339691162	.2530555427074432373	RWAMPARA	425092	425092	425092			6	22	Yes	361	361	No																												No
2024-05-21	2024-05-21	950	15.83333301544189	.2638888955116271973	KAMPALA	114030	114030	114030			6	32	Yes	64	64	No																												Yes	More than 5 years ago	Planned	Live birth	1	Live birth
2024-07-12	2024-07-12	1022	17.03333282470703	.2838888764381408691	KATAKWI	211016	211016	211016			6	20	Yes	159	159	No																												Yes	1-3 years ago	Planned	Live birth	1	Live birth
2024-06-14	2024-06-14	1055	17.58333396911621	.2930555641651153564	KAMPALA	132054	132054	132054			6	24	Yes	100	100	No																												Yes	More than 5 years ago	Planned	Live birth	1	Omwana yazilibwa mulamu
2024-05-16	2024-05-16	1224	20.39999961853027	.3400000035762786865	KAMPALA	104111	104111	104111			6	42	Yes	66	66	No																												Yes	More than 5 years ago	Unplanned	Live birth	1	Omwana yazilibwa mulamu
2024-05-21	2024-05-21	734	12.23333358764648	.2038888931274414063	KAMPALA	109072	109072	109072			6	33	Yes	90	90	No																												Yes	1-3 years ago	Planned	Live birth	1	Omwana yazilibwa mulamu
2024-06-14	2024-06-14	810	13.5	.2249999940395355225	KATAKWI	206014	206014	206014			6	24	Yes	146	146	No																												Yes	1-3 years ago	Planned	Live birth	1	Ikoku yen ejari
2024-06-29	2024-06-29	728	12.13333320617676	.2022222280502319336	KATAKWI	230066	230066	230066			6	36	Yes	134	134	No																												Yes	Less than 1 year ago	Planned	Live birth	1	Ikoku yen ejari
2024-05-22	2024-05-22	1391	23.1833324432373	.3863888978958129883	MADI OKOLLO	303009	303009	303009			6	31	Yes	321	321	No																												Yes	Less than 1 year ago	Unplanned	Live birth	1	Live birth
2024-07-17	2024-07-17	1329	22.14999961853027	.3691666722297668457	RWAMPARA	448052	448052	448052			6	40	Yes	399	399	No																												Yes	More than 5 years ago	Unplanned	Live birth	1	Kuzaariraho
2024-06-21	2024-06-21	969	16.14999961853027	.2691666781902313232	MADI OKOLLO	338043	338043	338043			6	24	Yes	115	115	No																												Yes	4-5 years ago	Unplanned	Live birth	1	Live birth
2024-06-15	2024-06-15	1161	19.35000038146973	.3224999904632568359	RWAMPARA	443030	443030	443030			6	38	Yes	245	245	No																												Yes	More than 5 years ago	Planned	Live birth	1	Live birth
2024-07-15	2024-07-15	620	10.33333301544189	.1722222268581390381	KATAKWI	233047	233047	233047			6	22	Yes	99	99	No																												Yes	Less than 1 year ago	Planned	Live birth	1	Live birth
2024-06-08	2024-06-08	734	12.23333358764648	.2038888931274414063	KATAKWI	244071	244071	244071			6	36	Yes	99	99	No																												Yes	Less than 1 year ago	Unplanned	Live birth	1	Live birth
2024-06-11	2024-06-11	806	13.43333339691162	.223888888955116272	MADI OKOLLO	321009	321009	321009			6	30	Yes	114	114	No																												Yes	1-3 years ago	Unplanned	Live birth	1	Mva osi edri ru
2024-05-24	2024-05-24	969	16.14999961853027	.2691666781902313232	KATAKWI	211022	211022	211022			6	46	Yes	89	89	No																												Yes	More than 5 years ago	Planned	Live birth	1	Ikoku yen ejari
2024-06-06	2024-06-06	1589	26.48333358764648	.4413888752460479736	RWAMPARA	425072	425072	425072			6	33	Yes	509	509	No																												Yes	More than 5 years ago	Planned	Live birth	1	Kuzaariraho
2024-05-20	2024-05-20	1211	20.1833324432373	.3363888859748840332	MADI OKOLLO	325003	325003	325003			6	22	Yes	197	197	No																												Yes	1-3 years ago	Unplanned	Stillbirths	1	mva a'beza
2024-07-14	2024-07-14	390	6.5	.1083333343267440796	KAMPALA	114062	114062	114062			6	25	Yes	60	60	No																												Yes	1-3 years ago	Unplanned	Live birth	1	Live birth
2024-07-20	2024-07-20	1482	24.70000076293945	.4116666615009307861	RWAMPARA	427009	427009	427009			6	47	Yes	439	439	No																												Yes	More than 5 years ago	Planned	Live birth	1	Kuzaariraho
2024-07-04	2024-07-04	1062	17.70000076293945	.2949999868869781494	RWAMPARA	429009	429009	429009			6	47	Yes	457	457	No																												Yes	More than 5 years ago	Unplanned	Live birth	1	Kuzaariraho
2024-05-16	2024-05-16	1601	26.6833324432373	.4447222352027893066	MADI OKOLLO	330012	330012	330012			6	23	Yes	226	226	No																												Yes	Less than 1 year ago	Planned	Live birth	1	Live birth
2024-06-12	2024-06-12	2519	41.98333358764648	.6997222304344177246	RWAMPARA	418095	418095	418095			6	29	Yes	1016	1016	No																												Yes	4-5 years ago	Planned	Live birth	1	Kuzaariraho
2024-06-11	2024-06-11	1586	26.4333324432373	.4405555427074432373	RWAMPARA	422017	422017	422017			6	29	Yes	379	379	No																												Yes	1-3 years ago	Planned	Live birth	1	Kuzaariraho
2024-05-15	2024-05-15	2213	36.88333511352539	.6147222518920898438	RWAMPARA	401104	401104	401104			6	42	Yes	638	638	No																												Yes	4-5 years ago	Planned	Live birth	1	Kuzaariraho
2024-05-27	2024-05-27	1041	17.35000038146973	.2891666591167449951	RWAMPARA	405008	405008	405008			6	31	Yes	84	84	No																												Yes	4-5 years ago	Planned	Live birth	1	Kuzaariraho
2024-06-22	2024-06-22	802	13.36666679382324	.2227777838706970215	KATAKWI	248016	248016	248016			6	36	Yes	59	59	No																												Yes	4-5 years ago	Unplanned	Live birth	1	Live birth
2024-06-20	2024-06-20	1013	16.88333320617676	.2813888788223266602	KAMPALA	102056	102056	102056			6	44	Yes	142	142	No																												Yes	More than 5 years ago	Planned	Live birth	1	Live birth
2024-05-31	2024-05-31	483	8.050000190734863	.1341666728258132935	KAMPALA	123033	123033	123033			6	35	Yes	43	43	No																												Yes	Less than 1 year ago	Unplanned	Live birth	1	Live birth
2024-06-01	2024-06-01	1900	31.66666603088379	.5277777910232543945	RWAMPARA	440020	440020	440020			6	50	Yes	610	610	No																												Yes	More than 5 years ago	Planned	Live birth	1	Kuzaariraho
2024-05-31	2024-05-31	654	10.89999961853027	.1816666722297668457	KAMPALA	124160	124160	124160			6	45	Yes	78	78	No																												Yes	More than 5 years ago	Planned	Live birth	1	Omwana yazilibwa mulamu
2024-05-28	2024-05-28	916	15.26666641235352	.2544444501399993896	KAMPALA	116137	116137	116137			6	27	Yes	97	97	No																												Yes	1-3 years ago	Planned	Live birth	1	Live birth
2024-06-04	2024-06-04	1382	23.03333282470703	.3838889002799987793	MADI OKOLLO	309025	309025	309025			6	27	Yes	214	214	Yes	8	Planned	No, it's a single pregnancy	Yes	2	7	Self-reported											Other	Left in the second home	No		Yes	No	Yes	Daily	0	2	Yes	4-5 years ago	Planned	Live birth	1	Mva osi edri ru
2024-06-10	2024-06-10	802	13.36666679382324	.2227777838706970215	MADI OKOLLO	307009	307009	307009			6	30	Yes	103	103	No																												Yes	1-3 years ago	Planned	Miscarriage		Mva vuza
2024-05-25	2024-05-25	779	12.98333358764648	.216388896107673645	KATAKWI	213018	213018	213018			6	41	Yes	123	123	No																												Yes	1-3 years ago	Planned	Live birth	1	Ikoku yen ejari
2024-06-08	2024-06-08	762	12.69999980926514	.2116666734218597412	MADI OKOLLO	312017	312017	312017			6	29	Yes	54	54	No																												Yes	1-3 years ago	Unplanned	Live birth	1	Mva osi edri ru
2024-07-24	2024-07-24	1458	24.29999923706055	.4050000011920928955	RWAMPARA	425080	425080	425080			6	21	Yes	418	418	No																												Yes	Less than 1 year ago	Planned	Live birth	1	Kuzaariraho
2024-06-15	2024-06-15	558	9.300000190734863	.1550000011920928955	KAMPALA	124154	124154	124154			6	43	Yes	43	43	No																												Yes	More than 5 years ago	Planned	Live birth	1	Live birth
2024-06-17	2024-06-17	1141	19.01666641235352	.3169444501399993896	KATAKWI	209006	209006	209006			6	36	Yes	308	308	Yes	8	Unplanned	No, it's a single pregnancy	Yes	3	5	Self-reported											Card not available		No		Yes	No	Yes	Daily	0	2	Yes	1-3 years ago	Planned	Live birth	1	Live birth
2024-06-18	2024-06-18	867	14.44999980926514	.2408333271741867065	RWAMPARA	416058	416058	416058			6	27	Yes	237	237	No																												Yes	1-3 years ago	Unplanned	Live birth	1	Kuzaariraho
2024-06-22	2024-06-22	676	11.26666641235352	.1877777725458145142	KAMPALA	145061	145061	145061			6	19	Yes	53	53	No																												Yes	Less than 1 year ago	Unplanned	Live birth	1	Live birth
2024-07-07	2024-07-07	501	8.350000381469727	.1391666680574417114	KAMPALA	134153	134153	134153			6	49	Yes	43	43	No																												Yes	More than 5 years ago	Planned	Live birth	1	Omwana yazilibwa mulamu
2024-05-18	2024-05-18	2088	34.79999923706055	.5799999833106994629	RWAMPARA	408077	408077	408077			6	25	Yes	581	581	No																												Yes	Less than 1 year ago	Planned	Live birth	1	Kuzaariraho
2024-06-29	2024-06-29	565	9.416666984558105	.1569444388151168823	KATAKWI	248062	248062	248062			6	20	Yes	54	54	Yes	6	Unplanned	No, it's a single pregnancy	Yes	1	5	Self-reported											Card not available		Yes	I don't remember/I don't know	Yes	No	Yes	Daily	3	1	Yes	1-3 years ago	Planned	Live birth	1	Live birth
2024-05-25	2024-05-25	1299	21.64999961853027	.3608333468437194824	KAMPALA	122085	122085	122085			6	34	Yes	170	170	Yes	8	Planned	No, it's a single pregnancy	Yes	4	4	ANC card/booklet/child health card	2	2	media\1716642794966.jpg	media\1716642832574.jpg									No		Yes	No	Yes	Daily	1	2	Yes	4-5 years ago	Planned	Live birth	1	Live birth
2024-07-01	2024-07-01	603	10.05000019073486	.1675000041723251343	KATAKWI	230059	230059	230059			6	33	Yes	112	112	No																												Yes	More than 5 years ago	Planned	Live birth	2	Ikoku yen ejari
2024-07-07	2024-07-07	1025	17.08333396911621	.2847222089767456055	KAMPALA	134063	134063	134063			6	22	Yes	106	106	No																												Yes	Less than 1 year ago	Unplanned	Live birth	1	Omwana yazilibwa mulamu
2024-06-14	2024-06-14	781	13.01666641235352	.2169444411993026733	KATAKWI	206006	206006	206006			6	39	Yes	160	160	No																												Yes	4-5 years ago	Planned	Live birth	2	Ikoku yen ejari
2024-07-13	2024-07-13	1334	22.23333358764648	.3705555498600006104	KATAKWI	231135	231135	231135			6	34	Yes	85	85	Yes	8	Planned	No, it's a single pregnancy	Yes	4	5	ANC card/booklet/child health card	1	1	media\1720879391378.jpg										No		Yes	No	Yes	Daily	0	5	Yes	More than 5 years ago	Planned	Live birth	1	Live birth
2024-07-09	2024-07-09	732	12.19999980926514	.2033333331346511841	KATAKWI	248022	248022	248022			6	20	Yes	119	119	No																												No
2024-07-23	2024-07-23	468	7.800000190734863	.129999995231628418	KAMPALA	123057	123057	123057			6	30	Yes	109	109	No																												Yes	4-5 years ago	Planned	Live birth	1	Live birth
2024-05-22	2024-05-22	1124	18.73333358764648	.312222212553024292	KAMPALA	103099	103099	103099			6	31	Yes	87	87	No																												Yes	More than 5 years ago	Planned	Live birth	1	Live birth
2024-06-19	2024-06-19	682	11.36666679382324	.1894444376230239868	KAMPALA	140069	140069	140069			6	46	Yes	86	86	No																												Yes	More than 5 years ago	Planned	Live birth	1	Live birth
2024-07-17	2024-07-17	252	4.199999809265137	.07000000029802322388	KAMPALA	114005	114005	114005			6	21	Yes	40	40	No																												No
2024-06-04	2024-06-04	668	11.13333320617676	.1855555623769760132	MADI OKOLLO	315011	315011	315011			6	36	Yes	145	145	No																												Yes	More than 5 years ago	Planned	Live birth	1	Mva osi edri ru
2024-08-03	2024-08-03	668	11.13333320617676	.1855555623769760132	KAMPALA	122022	122022	122022			6	27	Yes	245	245	No																												Yes	More than 5 years ago	Planned	Live birth	1	Live birth
2024-06-19	2024-06-19	1534	25.5666675567627	.4261111021041870117	RWAMPARA	420017	420017	420017			6	25	Yes	516	516	No																												Yes	1-3 years ago	Planned	Live birth	1	Kuzaariraho
2024-06-21	2024-06-21	1204	20.0666675567627	.3344444334506988525	KAMPALA	124026	124026	124026			6	46	Yes	66	66	No																												Yes	More than 5 years ago	Planned	Live birth	1	Live birth
2024-05-31	2024-05-31	808	13.46666622161865	.2244444489479064941	KAMPALA	116097	116097	116097			6	27	Yes	130	130	No																												Yes	4-5 years ago	Planned	Live birth	1	Live birth
2024-07-07	2024-07-07	567	9.449999809265137	.1574999988079071045	KAMPALA	129036	129036	129036			6	39	Yes	87	87	No																												Yes	1-3 years ago	Planned	Live birth	1	Live birth
2024-05-23	2024-05-23	992	16.53333282470703	.2755555510520935059	RWAMPARA	411055	411055	411055			6	36	Yes	361	361	No																												Yes	1-3 years ago	Planned	Live birth	2	Live birth
2024-06-20	2024-06-20	1020	17	.2833333313465118408	KAMPALA	142058	142058	142058			6	21	Yes	159	159	No																												Yes	Less than 1 year ago	Planned	Live birth	2	Live birth
2024-05-27	2024-05-27	900	15	.25	MADI OKOLLO	349017	349017	349017			6	25	Yes	90	90	No																												Yes	1-3 years ago	Unplanned	Live birth	1	Mva osi edri ru
2024-05-16	2024-05-16	2583	43.04999923706055	.7174999713897705078	RWAMPARA	402108	402108	402108			6	23	Yes	767	767	No																												Yes	1-3 years ago	Planned	Live birth	1	Kuzaariraho
2024-05-30	2024-05-30	1023	17.04999923706055	.2841666638851165771	RWAMPARA	445077	445077	445077			6	29	Yes	296	296	No																												Yes	1-3 years ago	Planned	Live birth	1	Live birth
2024-07-01	2024-07-01	723	12.05000019073486	.2008333355188369751	KATAKWI	230053	230053	230053			6	38	Yes	328	328	No																												Yes	More than 5 years ago	Planned	Live birth	1	Ikoku yen ejari
2024-05-17	2024-05-17	1363	22.71666717529297	.3786111176013946533	RWAMPARA	404141	404141	404141			6	19	Yes	262	262	No																												Yes	1-3 years ago	Planned	Live birth	1	Kuzaariraho
2024-06-10	2024-06-10	945	15.75	.2624999880790710449	KAMPALA	147081	147081	147081			6	44	Yes	110	110	Don't know																												Yes	More than 5 years ago	Planned	Live birth	1	Live birth
2024-06-08	2024-06-08	1050	17.5	.2916666567325592041	MADI OKOLLO	307032	307032	307032			6	43	Yes	237	237	No																												Yes	More than 5 years ago	Planned	Live birth	1	Mva osi edri ru
2024-05-30	2024-05-30	473	7.883333206176758	.1313888877630233765	KAMPALA	127044	127044	127044			6	35	Yes	74	74	No																												Yes	1-3 years ago	Planned	Live birth	1	Omwana yazilibwa mulamu
2024-06-18	2024-06-18	1369	22.8166675567627	.380277782678604126	RWAMPARA	416099	416099	416099			6	47	Yes	351	351	No																												Yes	More than 5 years ago	Planned	Live birth	1	Kuzaariraho
2024-06-20	2024-06-20	1016	16.9333324432373	.2822222113609313965	RWAMPARA	415063	415063	415063			6	24	Yes	376	376	No																												Yes	Less than 1 year ago	Planned	Live birth	1	Kuzaariraho
2024-05-22	2024-05-22	1397	23.28333282470703	.3880555629730224609	KATAKWI	228020	228020	228020			6	25	Yes	336	336	No																												Yes	Less than 1 year ago	Planned	Live birth	1	Ikoku yen ejari
2024-06-14	2024-06-14	480	8	.1333333402872085571	KAMPALA	133034	133034	133034			6	27	Yes	73	73	No																												Yes	Less than 1 year ago	Planned	Live birth	1	Live birth
2024-06-10	2024-06-10	545	9.083333015441895	.1513888835906982422	KAMPALA	149054	149054	149054			6	20	Yes	125	125	No																												No
2024-05-21	2024-05-21	864	14.39999961853027	.2399999946355819702	MADI OKOLLO	302021	302021	302021			6	18	Yes	122	122	No																												Yes	Less than 1 year ago	Planned	Live birth	1	Mva osi edri ru
2024-07-05	2024-07-05	1234	20.5666675567627	.3427777886390686035	RWAMPARA	438059	438059	438059			6	40	Yes	355	355	No																												Yes	1-3 years ago	Unplanned	Live birth	1	Kuzaariraho
2024-06-05	2024-06-05	1053	17.54999923706055	.2924999892711639404	MADI OKOLLO	307003	307003	307003			6	26	Yes	60	60	No																												Yes	1-3 years ago	Planned	Live birth	1	Mva osi edri ru
2024-05-17	2024-05-17	385	6.416666507720947	.1069444417953491211	KATAKWI	223035	223035	223035			6	21	Yes	44	44	No																												Yes	Less than 1 year ago	Planned	Live birth	1	Live birth
2024-06-25	2024-06-25	1145	19.08333396911621	.318055570125579834	MADI OKOLLO	342010	342010	342010			6	26	Yes	218	218	No																												Yes	Less than 1 year ago	Unplanned	Live birth	2	Live birth
2024-05-30	2024-05-30	867	14.44999980926514	.2408333271741867065	MADI OKOLLO	350020	350020	350020			6	26	Yes	108	108	No																												Yes	1-3 years ago	Planned	Live birth	1	Mva osi edri ru
2024-06-25	2024-06-25	697	11.61666679382324	.1936111152172088623	KATAKWI	246017	246017	246017			6	31	Yes	74	74	No																												Yes	1-3 years ago	Planned	Live birth	1	Live birth
2024-08-01	2024-08-01	859	14.31666660308838	.2386111170053482056	KAMPALA	138027	138027	138027			6	22	Yes	180	180	Yes	3	Planned	No, it's a single pregnancy	No																No		No	No	No		0	0	No
2024-05-18	2024-05-18	1280	21.33333396911621	.3555555641651153564	MADI OKOLLO	301027	301027	301027			6	28	Yes	49	49	No																												Yes	1-3 years ago	Unplanned	Live birth	1	Mva osi edri ru
2024-06-06	2024-06-06	927	15.44999980926514	.257499992847442627	KATAKWI	243026	243026	243026			6	27	Yes	173	173	No																												Yes	Less than 1 year ago	Planned	Live birth	1	Live birth
2024-07-04	2024-07-04	771	12.85000038146973	.2141666710376739502	MADI OKOLLO	334016	334016	334016			6	38	Yes	226	226	No																												Yes	1-3 years ago	Planned	Live birth	1	Mva osi edri ru
2024-07-01	2024-07-01	658	10.96666622161865	.1827777773141860962	KAMPALA	104146	104146	104146			6	31	Yes	70	70	No																												Yes	More than 5 years ago	Planned	Live birth	1	Live birth
2024-05-17	2024-05-17	766	12.76666641235352	.2127777785062789917	KAMPALA	105073	105073	105073			6	25	Yes	151	151	No																												Yes	More than 5 years ago	Unplanned	Live birth	1	Omwana yazilibwa mulamu
2024-07-27	2024-07-27	1445	24.08333396911621	.4013888835906982422	RWAMPARA	430012	430012	430012			6	36	Yes	417	417	No																												Yes	1-3 years ago	Unplanned	Live birth	1	Kuzaariraho
2024-06-05	2024-06-05	1924	32.06666564941406	.5344444513320922852	RWAMPARA	448101	448101	448101			6	27	Yes	528	528	No																												Yes	1-3 years ago	Planned	Live birth	1	Kuzaariraho
2024-05-31	2024-05-31	582	9.699999809265137	.1616666615009307861	KATAKWI	202052	202052	202052			6	31	Yes	116	116	No																												Yes	1-3 years ago	Planned	Live birth	1	Ikoku yen ejari
2024-06-21	2024-06-21	1173	19.54999923706055	.3258333206176757813	RWAMPARA	421034	421034	421034			6	19	Yes	343	343	No																												Yes	1-3 years ago	Planned	Live birth	1	Kuzaariraho
2024-06-26	2024-06-26	347	5.783333301544189	.09638889133930206299	KAMPALA	146002	146002	146002			6	23	Yes	75	75	No																												No
2024-07-02	2024-07-02	1041	17.35000038146973	.2891666591167449951	RWAMPARA	433023	433023	433023			6	50	Yes	481	481	No																												Yes	More than 5 years ago	Planned	Live birth	1	Kuzaariraho
2024-06-17	2024-06-17	865	14.41666698455811	.2402777820825576782	MADI OKOLLO	338047	338047	338047			6	31	Yes	172	172	No																												Yes	1-3 years ago	Unplanned	Live birth	1	Mva osi edri ru
2024-05-17	2024-05-17	1191	19.85000038146973	.3308333456516265869	RWAMPARA	404073	404073	404073			6	35	Yes	54	54	No																												Yes	1-3 years ago	Planned	Live birth	1	Kuzaariraho
2024-07-09	2024-07-09	2027	33.78333282470703	.563055574893951416	RWAMPARA	424051	424051	424051			6	32	Yes	902	902	No																												Yes	4-5 years ago	Planned	Live birth	1	Kuzaariraho
2024-07-10	2024-07-10	622	10.36666679382324	.1727777719497680664	KATAKWI	243010	243010	243010			6	26	Yes	564	564	No																												Yes	1-3 years ago	Planned	Stillbirths	1	Stillbirths
2024-05-20	2024-05-20	1256	20.9333324432373	.3488888740539550781	KAMPALA	114042	114042	114042			6	38	Yes	169	169	No																												Yes	4-5 years ago	Planned	Live birth	1	Live birth
2024-06-28	2024-06-28	680	11.33333301544189	.1888888925313949585	KATAKWI	247026	247026	247026			6	25	Yes	113	113	No																												Yes	Less than 1 year ago	Unplanned	Live birth	1	Ikoku yen ejari
2024-05-24	2024-05-24	778	12.96666622161865	.216111108660697937	MADI OKOLLO	324025	324025	324025			6	29	Yes	43	43	No																												Yes	1-3 years ago	Unplanned	Live birth	2	Mva osi edri ru
2024-06-27	2024-06-27	890	14.83333301544189	.247222214937210083	KATAKWI	247025	247025	247025			6	39	Yes	200	200	No																												Yes	1-3 years ago	Planned	Live birth	1	Ikoku yen ejari
2024-07-01	2024-07-01	635	10.58333301544189	.1763888895511627197	KAMPALA	126009	126009	126009			6	29	Yes	33	33	No																												Yes	Less than 1 year ago	Unplanned	Live birth	1	Live birth
2024-06-18	2024-06-18	722	12.03333377838135	.2005555629730224609	KATAKWI	240012	240012	240012			6	31	Yes	139	139	No																												Yes	Less than 1 year ago	Unplanned	Live birth	1	Live birth
2024-08-04	2024-08-04	956	15.93333339691162	.2655555605888366699	KAMPALA	145042	145042	145042			6	39	Yes	53	53	No																												Yes	1-3 years ago	Planned	Live birth	1	Live birth
2024-06-20	2024-06-20	778	12.96666622161865	.216111108660697937	KATAKWI	237055	237055	237055			6	32	Yes	185	185	Yes	5	Planned	No, it's a single pregnancy	Yes	3	2	Self-reported											Card not available		No		Yes	No	Yes	Daily	1	1	Yes	4-5 years ago	Planned	Live birth	1	Live birth
2024-05-25	2024-05-25	976	16.26666641235352	.2711111009120941162	KATAKWI	213013	213013	213013			6	23	Yes	208	208	Yes	5	Planned	No, it's a single pregnancy	Yes	3	3	ANC card/booklet/child health card	1	1	media\1716647517252.jpg										No		Yes	No	Yes	Daily	0	2	No
2024-07-04	2024-07-04	1508	25.13333320617676	.4188888967037200928	RWAMPARA	429124	429124	429124			6	31	Yes	657	657	No																												Yes	More than 5 years ago	Planned	Live birth	1	Kuzaariraho
2024-07-12	2024-07-12	1202	20.03333282470703	.3338888883590698242	RWAMPARA	404136	404136	404136			6	48	Yes	218	218	No																												Yes	More than 5 years ago	Planned	Live birth	1	Live birth
2024-06-29	2024-06-29	766	12.76666641235352	.2127777785062789917	KAMPALA	145019	145019	145019			6	30	Yes	151	151	No																												No
2024-06-17	2024-06-17	672	11.19999980926514	.1866666674613952637	KATAKWI	209015	209015	209015			6	37	Yes	121	121	No																												Yes	1-3 years ago	Unplanned	Stillbirths	1	Aidoun ikoku yen atwanit
2024-05-31	2024-05-31	403	6.716666698455811	.111944444477558136	KAMPALA	127086	127086	127086			6	43	Yes	81	81	No																												Yes	4-5 years ago	Planned	Live birth	1	Omwana yazilibwa mulamu
2024-05-28	2024-05-28	1032	17.20000076293945	.2866666615009307861	KATAKWI	215010	215010	215010			6	20	Yes	143	143	No																												Yes	1-3 years ago	Planned	Live birth	1	Ikoku yen ejari
2024-06-25	2024-06-25	537	8.949999809265137	.1491666734218597412	KAMPALA	146035	146035	146035			6	38	Yes	103	103	No																												Yes	1-3 years ago	Planned	Live birth	1	Live birth
2024-05-29	2024-05-29	603	10.05000019073486	.1675000041723251343	KAMPALA	125130	125130	125130			6	44	Yes	150	150	No																												Yes	More than 5 years ago	Unplanned	Live birth	1	Live birth
2024-08-01	2024-08-01	522	8.699999809265137	.1449999958276748657	RWAMPARA	439026	439026	439026			6	33	Yes	56	56	No																												Yes	1-3 years ago	Planned	Live birth	1	Live birth
2024-07-02	2024-07-02	1031	17.1833324432373	.2863888740539550781	KAMPALA	139102	139102	139102			6	25	Yes	55	55	No																												Yes	1-3 years ago	Planned	Live birth	1	Live birth
2024-05-16	2024-05-16	1259	20.98333358764648	.3497222363948822021	RWAMPARA	403097	403097	403097			6	23	Yes	307	307	No																												Yes	1-3 years ago	Unplanned	Live birth	1	Live birth
2024-06-11	2024-06-11	968	16.13333320617676	.2688888907432556152	KATAKWI	234039	234039	234039			6	31	Yes	338	338	Yes	4	Unplanned	No, it's a single pregnancy	No																No		No	No	No		0	0	Yes	1-3 years ago	Planned	Live birth	1	Live birth
2024-05-21	2024-05-21	715	11.91666698455811	.1986111104488372803	KATAKWI	227019	227019	227019			6	33	Yes	177	177	Yes	4	Unplanned	No, it's a single pregnancy	Yes	2	3	Self-reported											Card not available		Yes	I was not anaemic	Yes	No	Yes	Daily	3	3	Yes	1-3 years ago	Planned	Live birth	2	Ikoku yen ejari
2024-06-06	2024-06-06	1042	17.36666679382324	.2894444465637207031	KAMPALA	144130	144130	144130			6	36	Yes	243	243	No																												Yes	1-3 years ago	Planned	Live birth	1	Live birth
2024-05-20	2024-05-20	876	14.60000038146973	.2433333396911621094	KAMPALA	109017	109017	109017			6	30	Yes	256	256	No																												Yes	1-3 years ago	Planned	Live birth	1	Omwana yazilibwa mulamu
2024-07-01	2024-07-01	703	11.71666622161865	.195277780294418335	KATAKWI	231040	231040	231040			6	46	Yes	41	41	No																												Yes	More than 5 years ago	Planned	Live birth	1	Live birth
2024-05-18	2024-05-18	403	6.716666698455811	.111944444477558136	KATAKWI	223036	223036	223036			6	28	Yes	61	61	No																												Yes	More than 5 years ago	Planned	Live birth	1	Live birth
2024-05-25	2024-05-25	516	8.600000381469727	.1433333307504653931	KATAKWI	213038	213038	213038			6	24	Yes	113	113	No																												Yes	1-3 years ago	Planned	Live birth	1	Ikoku yen ejari
2024-06-18	2024-06-18	459	7.650000095367432	.127499997615814209	KAMPALA	128043	128043	128043			6	20	Yes	84	84	No																												Yes	1-3 years ago	Unplanned	Live birth	1	Live birth
2024-05-18	2024-05-18	2777	46.28333282470703	.7713888883590698242	RWAMPARA	408074	408074	408074			6		Yes	658	658	No																												Yes	1-3 years ago	Planned	Live birth	1	Kuzaariraho
2024-06-20	2024-06-20	669	11.14999961853027	.1858333349227905273	MADI OKOLLO	341001	341001	341001			6	33	Yes	269	269	No																												Yes	1-3 years ago	Planned	Live birth	1	Live birth
2024-06-20	2024-06-20	812	13.53333377838135	.2255555540323257446	KAMPALA	140092	140092	140092			6	28	Yes	58	58	No																												Yes	1-3 years ago	Planned	Live birth	1	Live birth
2024-05-14	2024-05-14	2354	39.23333358764648	.6538888812065124512	KATAKWI	221014	221014	221014			6		Yes	283	283	No																												Yes	More than 5 years ago	Unplanned	Live birth	1	Ikoku yen ejari
2024-06-28	2024-06-28	654	10.89999961853027	.1816666722297668457	KAMPALA	140048	140048	140048			6	24	Yes	74	74	No																												Yes	Less than 1 year ago	Planned	Live birth	1	Live birth
2024-07-03	2024-07-03	668	11.13333320617676	.1855555623769760132	MADI OKOLLO	323013	323013	323013			6	41	Yes	108	108	No																												Yes	More than 5 years ago	Unplanned	Live birth	1	Mva osi edri ru
2024-06-22	2024-06-22	760	12.66666698455811	.211111113429069519	KAMPALA	117145	117145	117145			6	33	Yes	73	73	No																												Yes	1-3 years ago	Planned	Live birth	1	Live birth
2024-05-29	2024-05-29	509	8.483333587646484	.1413888931274414063	KAMPALA	120034	120034	120034			6	26	Yes	53	53	No																												Yes	Less than 1 year ago	Unplanned	Live birth	1	Live birth
2024-07-04	2024-07-04	574	9.566666603088379	.1594444513320922852	KATAKWI	226038	226038	226038			6	23	Yes	142	142	No																												Yes	1-3 years ago	Planned	Live birth	1	Ikoku yen ejari
2024-05-21	2024-05-21	1147	19.11666679382324	.3186111152172088623	KAMPALA	114082	114082	114082			6	20	Yes	83	83	No																												Yes	1-3 years ago	Unplanned	Live birth	1	Live birth
2024-06-01	2024-06-01	741	12.35000038146973	.2058333307504653931	KAMPALA	123100	123100	123100			6	19	Yes	209	209	No																												Yes	1-3 years ago	Planned	Live birth	1	Live birth
2024-07-02	2024-07-02	543	9.050000190734863	.1508333384990692139	KATAKWI	231234	231234	231234			6	33	Yes	67	67	No																												Yes	1-3 years ago	Unplanned	Live birth	1	Live birth
2024-07-02	2024-07-02	466	7.766666889190674	.1294444501399993896	KAMPALA	103110	103110	103110			6	39	Yes	36	36	No																												Yes	More than 5 years ago	Planned	Live birth	1	Live birth
2024-06-07	2024-06-07	728	12.13333320617676	.2022222280502319336	KAMPALA	141077	141077	141077			6	33	Yes	53	53	No																												Yes	Less than 1 year ago	Unplanned	Live birth	1	Live birth
2024-05-30	2024-05-30	948	15.80000019073486	.2633333206176757813	MADI OKOLLO	348002	348002	348002			6	47	Yes	273	273	No																												Yes	More than 5 years ago	Planned	Live birth	1	Mva osi edri ru
2024-07-17	2024-07-17	1227	20.45000076293945	.3408333361148834229	RWAMPARA	450128	450128	450128			6	26	Yes	477	477	No																												No
2024-06-06	2024-06-06	308	5.133333206176758	.08555555343627929688	KAMPALA	150008	150008	150008			6	21	Yes	50	50	No																												No
2024-07-23	2024-07-23	659	10.98333358764648	.1830555498600006104	RWAMPARA	431113	431113	431113			6	31	Yes	96	96	No																												Yes	4-5 years ago	Planned	Live birth	1	Live birth
2024-05-29	2024-05-29	1001	16.6833324432373	.2780555486679077148	KATAKWI	202050	202050	202050			6	29	Yes	270	270	No																												Yes	Less than 1 year ago	Planned	Live birth	1	Ikoku yen ejari
2024-07-16	2024-07-16	1025	17.08333396911621	.2847222089767456055	KAMPALA	113010	113010	113010			6	24	Yes	54	54	No																												Yes	Less than 1 year ago	Planned	Live birth	1	Live birth
2024-05-27	2024-05-27	1350	22.5	.375	MADI OKOLLO	349021	349021	349021			6	35	Yes	106	106	No																												Yes	More than 5 years ago	Unplanned	Live birth	1	Mva osi edri ru
2024-06-22	2024-06-22	843	14.05000019073486	.2341666668653488159	RWAMPARA	430157	430157	430157			6	27	Yes	286	286	No																												Yes	4-5 years ago	Unplanned	Live birth	1	Kuzaariraho
2024-05-16	2024-05-16	1770	29.5	.4916666746139526367	KATAKWI	220014	220014	220014			6		Yes	642	642	No																												Yes	Less than 1 year ago	Planned	Live birth	1	Ikoku yen ejari
2024-06-14	2024-06-14	793	13.21666622161865	.2202777713537216187	KAMPALA	130016	130016	130016			6	23	Yes	42	42	Yes	7	Planned	No, it's a single pregnancy	Yes	7	1	ANC card/booklet/child health card	1	1	media\1718368482629.jpg										Yes	I was not anaemic	Yes	Yes	Yes	Daily	1	1	Yes	1-3 years ago	Planned	Live birth	1	Live birth
2024-06-18	2024-06-18	972	16.20000076293945	.2700000107288360596	KATAKWI	239016	239016	239016			6	32	Yes	272	272	Yes	3	Planned	No, it's a single pregnancy	Yes	2	1	Self-reported											Card not available		No		Yes	No	Yes	Daily	0	0	Yes	Less than 1 year ago	Planned	Live birth	1	Live birth
2024-06-10	2024-06-10	1866	31.10000038146973	.5183333158493041992	RWAMPARA	423086	423086	423086			6	31	Yes	523	523	No																												Yes	1-3 years ago	Planned	Live birth	1	Kuzaariraho
2024-05-28	2024-05-28	765	12.75	.2125000059604644775	KATAKWI	215033	215033	215033			6	25	Yes	48	48	No																												Yes	Less than 1 year ago	Planned	Live birth	1	Ikoku yen ejari
2024-05-16	2024-05-16	1031	17.1833324432373	.2863888740539550781	MADI OKOLLO	303012	303012	303012			6	30	Yes	50	50	No																												Yes	More than 5 years ago	Planned	Live birth	1	Mva osi edri ru
2024-06-15	2024-06-15	565	9.416666984558105	.1569444388151168823	KAMPALA	117103	117103	117103			6	31	Yes	106	106	No																												Yes	1-3 years ago	Planned	Live birth	1	Live birth
2024-06-07	2024-06-07	1311	21.85000038146973	.3641666769981384277	RWAMPARA	426065	426065	426065			6	38	Yes	440	440	Yes	8	Planned	No, it's a single pregnancy	Yes	3	3	ANC card/booklet/child health card	3	3	media\1717755193418.jpg	media\1717755213183.jpg	media\1717755227085.jpg								Yes	I was not anaemic	Yes	Yes	Yes	Daily	1	1	Yes	4-5 years ago	Unplanned	Live birth	1	Kuzaariraho
2024-06-04	2024-06-04	538	8.966666221618652	.1494444459676742554	KAMPALA	142130	142130	142130			6	37	Yes	50	50	No																												Yes	More than 5 years ago	Planned	Live birth	1	Omwana yazilibwa mulamu
2024-06-20	2024-06-20	1055	17.58333396911621	.2930555641651153564	KAMPALA	102001	102001	102001			6	33	Yes	253	253	No																												Yes	1-3 years ago	Planned	Live birth	1	Live birth
2024-05-14	2024-05-14	1723	28.71666717529297	.4786111116409301758	RWAMPARA	403003	403003	403003			6	22	Yes	267	267	No																												Yes	1-3 years ago	Planned	Live birth	1	Live birth
2024-06-21	2024-06-21	1850	30.83333396911621	.5138888955116271973	RWAMPARA	421063	421063	421063			6	38	Yes	433	433	Yes	8	Planned	No, it's a single pregnancy	Yes	7	1	Self-reported											Other	Antenatal booklet left home her room was rocked	Yes	I was not anaemic	Yes	No	Yes	Daily	0	1	Yes	More than 5 years ago	Unplanned	Live birth	1	Kuzaariraho
2024-06-14	2024-06-14	813	13.55000019073486	.2258333265781402588	KATAKWI	206002	206002	206002			6	22	Yes	188	188	No																												Yes	1-3 years ago	Planned	Live birth	1	Ikoku yen ejari
2024-06-05	2024-06-05	1217	20.28333282470703	.3380555510520935059	MADI OKOLLO	315007	315007	315007			6	39	Yes	213	213	No																												Yes	Less than 1 year ago	Planned	Live birth	1	Mva osi edri ru
2024-06-19	2024-06-19	1172	19.53333282470703	.3255555629730224609	MADI OKOLLO	334025	334025	334025			6	28	Yes	60	60	Yes	4	Planned	Don't know	Yes	3	2	ANC card/booklet/child health card	2	2	media\1718800784575.jpg	media\1718800812466.jpg									No		Yes	Yes	Yes	Daily	2	2	Yes	4-5 years ago	Planned	Live birth	1	Mva osi edri ru
2024-06-19	2024-06-19	743	12.38333320617676	.2063888907432556152	KATAKWI	236019	236019	236019			6	28	Yes	258	258	No																												Yes	Less than 1 year ago	Planned	Live birth	1	Live birth
2024-05-25	2024-05-25	657	10.94999980926514	.182500004768371582	KAMPALA	117086	117086	117086			6	21	Yes	55	55	No																												Yes	Less than 1 year ago	Planned	Live birth	1	Omwana yazilibwa mulamu
2024-06-20	2024-06-20	1986	33.09999847412109	.5516666769981384277	RWAMPARA	415013	415013	415013			6	41	Yes	827	827	No																												Yes	More than 5 years ago	Planned	Live birth	1	Kuzaariraho
2024-07-02	2024-07-02	913	15.21666622161865	.2536111176013946533	KATAKWI	213012	213012	213012			6	48	Yes	130	130	No																												Yes	More than 5 years ago	Planned	Live birth	1	Ikoku yen ejari
2024-05-18	2024-05-18	481	8.016666412353516	.1336111128330230713	KATAKWI	223032	223032	223032			6	24	Yes	87	87	No																												Yes	Less than 1 year ago	Planned	Live birth	1	Live birth
2024-06-07	2024-06-07	1656	27.60000038146973	.4600000083446502686	RWAMPARA	426145	426145	426145			6	25	Yes	618	618	No																												Yes	4-5 years ago	Planned	Live birth	1	Kuzaariraho
2024-06-12	2024-06-12	1188	19.79999923706055	.3300000131130218506	RWAMPARA	418098	418098	418098			6	32	Yes	155	155	Yes	7	Unplanned	Don't know	Yes	6	2	ANC card/booklet/child health card	2	2	media\1718182821441.jpg	media\1718182842069.jpg									No		Yes	No	No		1	0	Yes	Less than 1 year ago	Planned	Miscarriage		Miscarriage
2024-06-29	2024-06-29	1518	25.29999923706055	.4216666519641876221	RWAMPARA	436019	436019	436019			6	33	Yes	363	363	Yes	7	Unplanned	No, it's a single pregnancy	Yes	7	1	ANC card/booklet/child health card	1	1	media\1719650123637.jpg										Yes	I was anaemic	Yes	No	Yes	Daily	-99	1	Yes	1-3 years ago	Planned	Live birth	1	Kuzaariraho
2024-06-08	2024-06-08	1537	25.61666679382324	.426944434642791748	KAMPALA	147108	147108	147108			6	34	Yes	146	146	No																												Yes	4-5 years ago	Unplanned	Live birth	2	Live birth
2024-07-22	2024-07-22	1117	18.61666679382324	.310277789831161499	RWAMPARA	446018	446018	446018			6	31	Yes	346	346	No																												Yes	1-3 years ago	Planned	Live birth	1	Kuzaariraho
2024-07-01	2024-07-01	776	12.93333339691162	.2155555486679077148	KATAKWI	230051	230051	230051			6	33	Yes	223	223	No																												Yes	4-5 years ago	Planned	Live birth	1	Ikoku yen ejari
2024-06-01	2024-06-01	486	8.100000381469727	.1350000053644180298	KAMPALA	123090	123090	123090			6	50	Yes	35	35	No																												Yes	More than 5 years ago	Planned	Live birth	1	Live birth
2024-06-21	2024-06-21	1013	16.88333320617676	.2813888788223266602	KATAKWI	225003	225003	225003			6	25	Yes	260	260	No																												Yes	Less than 1 year ago	Planned	Live birth	1	Live birth
2024-06-18	2024-06-18	667	11.11666679382324	.1852777749300003052	KAMPALA	137053	137053	137053			6	26	Yes	41	41	No																												Yes	1-3 years ago	Planned	Live birth	1	Live birth
2024-06-06	2024-06-06	640	10.66666698455811	.1777777820825576782	KAMPALA	146073	146073	146073			6	47	Yes	169	169	No																												Yes	More than 5 years ago	Planned	Live birth	1	Omwana yazilibwa mulamu
2024-06-19	2024-06-19	726	12.10000038146973	.2016666680574417114	MADI OKOLLO	346017	346017	346017			6	24	Yes	75	75	No																												Yes	More than 5 years ago	Planned	Live birth	1	Mva osi edri ru
2024-05-29	2024-05-29	674	11.23333358764648	.1872222274541854858	KATAKWI	202044	202044	202044			6	37	Yes	174	174	No																												Yes	1-3 years ago	Planned	Live birth	1	Ikoku yen ejari
2024-05-23	2024-05-23	1208	20.13333320617676	.3355555534362792969	KATAKWI	229009	229009	229009			6	47	Yes	211	211	No																												Yes	More than 5 years ago	Planned	Live birth	1	Ikoku yen ejari
2024-05-25	2024-05-25	344	5.733333110809326	.09555555880069732666	KATAKWI	213014	213014	213014			6	41	Yes	60	60	No																												Yes	1-3 years ago	Planned	Live birth	1	Ikoku yen ejari
2024-06-22	2024-06-22	1730	28.83333396911621	.4805555641651153564	RWAMPARA	430138	430138	430138			6	25	Yes	537	537	No																												Yes	1-3 years ago	Unplanned	Live birth	1	Kuzaariraho
2024-06-04	2024-06-04	519	8.649999618530273	.1441666632890701294	KAMPALA	121111	121111	121111			6	36	Yes	56	56	No																												Yes	More than 5 years ago	Unplanned	Live birth	1	Omwana yazilibwa mulamu
2024-06-08	2024-06-08	1048	17.46666717529297	.2911111116409301758	KATAKWI	244017	244017	244017			6	27	Yes	326	326	No																												Yes	Less than 1 year ago	Planned	Live birth	1	Live birth
2024-07-22	2024-07-22	1005	16.75	.2791666686534881592	RWAMPARA	405078	405078	405078			6	44	Yes	335	335	No																												Yes	1-3 years ago	Unplanned	Live birth	1	Kuzaariraho
2024-07-16	2024-07-16	1119	18.64999961853027	.3108333349227905273	RWAMPARA	408023	408023	408023			6	48	Yes	419	419	No																												Yes	More than 5 years ago	Unplanned	Live birth	1	Kuzaariraho
2024-07-27	2024-07-27	485	8.083333015441895	.1347222179174423218	KAMPALA	102075	102075	102075			6	21	Yes	128	128	No																												No
2024-05-17	2024-05-17	1635	27.25	.4541666805744171143	RWAMPARA	404108	404108	404108			6	34	Yes	916	916	No																												Yes	4-5 years ago	Planned	Live birth	1	Kuzaariraho
2024-06-01	2024-06-01	2370	39.5	.6583333611488342285	RWAMPARA	440099	440099	440099			6	41	Yes	1215	1215	No																												Yes	More than 5 years ago	Unplanned	Live birth	1	Kuzaariraho
2024-07-13	2024-07-13	741	12.35000038146973	.2058333307504653931	KATAKWI	231149	231149	231149			6	23	Yes	170	170	No																												Yes	Less than 1 year ago	Planned	Live birth	1	Live birth
2024-06-10	2024-06-10	1786	29.76666641235352	.4961111247539520264	RWAMPARA	422019	422019	422019			6	49	Yes	465	465	No																												Yes	More than 5 years ago	Planned	Live birth	2	Kuzaariraho
2024-05-15	2024-05-15	1103	18.38333320617676	.3063888847827911377	KATAKWI	218007	218007	218007			6		Yes	146	146	No																												Yes	1-3 years ago	Unplanned	Live birth	1	Ikoku yen ejari
2024-07-04	2024-07-04	855	14.25	.2374999970197677612	KATAKWI	221052	221052	221052			6	29	Yes	374	374	No																												Yes	1-3 years ago	Planned	Live birth	1	Ikoku yen ejari
2024-06-21	2024-06-21	387	6.449999809265137	.1075000017881393433	KATAKWI	237001	237001	237001			6	26	Yes	39	39	No																												No
2024-07-12	2024-07-12	646	10.76666641235352	.1794444471597671509	KATAKWI	233006	233006	233006			6	46	Yes	78	78	No																												Yes	More than 5 years ago	Planned	Live birth	1	Live birth
2024-05-20	2024-05-20	961	16.01666641235352	.2669444382190704346	KATAKWI	226050	226050	226050			6	42	Yes	258	258	No																												Yes	More than 5 years ago	Planned	Live birth	1	Ikoku yen ejari
2024-06-18	2024-06-18	535	8.916666984558105	.148611113429069519	MADI OKOLLO	338036	338036	338036			6	20	Yes	59	59	No																												No
2024-07-01	2024-07-01	389	6.483333110809326	.1080555543303489685	KAMPALA	132115	132115	132115			6	48	Yes	56	56	No																												Yes	More than 5 years ago	Unplanned	Live birth	1	Live birth
2024-05-20	2024-05-20	1421	23.6833324432373	.3947222232818603516	RWAMPARA	403089	403089	403089			6	48	Yes	577	577	No																												Yes	More than 5 years ago	Unplanned	Live birth	1	Live birth
2024-05-21	2024-05-21	1034	17.23333358764648	.2872222363948822021	KATAKWI	227024	227024	227024			6	20	Yes	213	213	No																												Yes	1-3 years ago	Unplanned	Miscarriage		akoik alomun
2024-05-31	2024-05-31	378	6.300000190734863	.1049999967217445374	KAMPALA	123068	123068	123068			6	39	Yes	47	47	No																												Yes	More than 5 years ago	Unplanned	Live birth	1	Live birth
2024-06-08	2024-06-08	674	11.23333358764648	.1872222274541854858	KAMPALA	141107	141107	141107			6	39	Yes	128	128	No																												Yes	More than 5 years ago	Planned	Live birth	1	Live birth
2024-05-14	2024-05-14	982	16.36666679382324	.2727777659893035889	KAMPALA	106134	106134	106134			6	22	Yes	77	77	No																												Yes	4-5 years ago	Planned	Live birth	1	Omwana yazilibwa mulamu
2024-06-15	2024-06-15	1749	29.14999961853027	.4858333468437194824	RWAMPARA	443072	443072	443072			6	44	Yes	424	424	No																												Yes	More than 5 years ago	Unplanned	Live birth	1	Kuzaariraho
2024-06-01	2024-06-01	2061	34.34999847412109	.5724999904632568359	RWAMPARA	440053	440053	440053			6	44	Yes	815	815	No																												Yes	More than 5 years ago	Unplanned	Live birth	1	Kuzaariraho
2024-06-14	2024-06-14	998	16.63333320617676	.2772222161293029785	KAMPALA	130011	130011	130011			6	20	Yes	85	85	Yes	9	Planned	No, it's a single pregnancy	Yes	6	3	Self-reported											Card not available		No		Yes	No	Yes	Daily	2	1	Yes	1-3 years ago	Planned	Live birth	1	Live birth
2024-06-07	2024-06-07	1316	21.9333324432373	.3655555546283721924	RWAMPARA	426018	426018	426018			6	23	Yes	668	668	No																												Yes	More than 5 years ago	Planned	Live birth	1	Kuzaariraho
2024-06-12	2024-06-12	660	11	.1833333373069763184	KAMPALA	138089	138089	138089			6	43	Yes	74	74	No																												Yes	More than 5 years ago	Planned	Live birth	1	Live birth
2024-06-27	2024-06-27	671	11.18333339691162	.1863888949155807495	KAMPALA	129038	129038	129038			6	23	Yes	38	38	Yes	5	Planned	Don't know	No																No		No	No	No		0	0	Yes	4-5 years ago	Planned	Live birth	1	Live birth
2024-05-28	2024-05-28	694	11.56666660308838	.192777782678604126	KAMPALA	116140	116140	116140			6	46	Yes	99	99	No																												Yes	More than 5 years ago	Unplanned	Live birth	1	Omwana yazilibwa mulamu
2024-06-06	2024-06-06	1123	18.71666717529297	.3119444549083709717	RWAMPARA	425033	425033	425033			6	19	Yes	419	419	No																												Yes	1-3 years ago	Planned	Live birth	1	Kuzaariraho
2024-06-06	2024-06-06	872	14.53333377838135	.242222219705581665	KAMPALA	150031	150031	150031			6	46	Yes	145	145	No																												Yes	More than 5 years ago	Planned	Live birth	1	Omwana yazilibwa mulamu
2024-06-08	2024-06-08	1419	23.64999961853027	.3941666781902313232	RWAMPARA	446017	446017	446017			6	36	Yes	465	465	No																												Yes	Less than 1 year ago	Planned	Live birth	1	Kuzaariraho
2024-05-14	2024-05-14	1663	27.71666717529297	.4619444310665130615	RWAMPARA	403022	403022	403022			6	46	Yes	255	255	No																												Yes	More than 5 years ago	Planned	Live birth	1	Live birth
2024-05-28	2024-05-28	1406	23.4333324432373	.3905555605888366699	RWAMPARA	414132	414132	414132			6	20	Yes	396	396	Yes	8	Planned	No, it's a single pregnancy	Yes	3	4	ANC card/booklet/child health card	5	5	media\1716916501647.jpg	media\1716916531124.jpg	media\1716916543959.jpg	media\1716916563526.jpg	media\1716916578343.jpg						No		Yes	No	Yes	Daily	4	4	No
2024-06-26	2024-06-26	732	12.19999980926514	.2033333331346511841	KATAKWI	250020	250020	250020			6	27	Yes	54	54	No																												Yes	1-3 years ago	Planned	Live birth	1	Live birth
2024-05-15	2024-05-15	1087	18.11666679382324	.301944434642791748	MADI OKOLLO	302018	302018	302018			6	32	Yes	118	118	No																												Yes	1-3 years ago	Unplanned	Live birth	1	Mva osi edri ru
2024-05-24	2024-05-24	779	12.98333358764648	.216388896107673645	KAMPALA	101090	101090	101090			6	49	Yes	43	43	No																												Yes	More than 5 years ago	Unplanned	Live birth	1	Omwana yazilibwa mulamu
2024-06-08	2024-06-08	822	13.69999980926514	.2283333390951156616	KATAKWI	244094	244094	244094			6	21	Yes	204	204	No																												Yes	1-3 years ago	Unplanned	Live birth	1	Live birth
2024-06-08	2024-06-08	1259	20.98333358764648	.3497222363948822021	KATAKWI	244023	244023	244023			6	19	Yes	309	309	No																												Yes	Less than 1 year ago	Planned	Live birth	1	Ikoku yen ejari
2024-06-12	2024-06-12	799	13.31666660308838	.2219444513320922852	KATAKWI	233009	233009	233009			6	25	Yes	151	151	Yes	5	Planned	No, it's a single pregnancy	Yes	2	3	Self-reported											Card not available		No		Yes	No	Yes	Daily	3	3	Yes	4-5 years ago	Unplanned	Live birth	1	Ikoku yen ejari
2024-06-17	2024-06-17	650	10.83333301544189	.1805555522441864014	KATAKWI	209024	209024	209024			6	25	Yes	132	132	No																												No
2024-05-25	2024-05-25	2217	36.95000076293945	.6158333420753479004	RWAMPARA	413027	413027	413027			6	38	Yes	999	999	No																												Yes	1-3 years ago	Planned	Live birth	1	Kuzaariraho
2024-07-03	2024-07-03	708	11.80000019073486	.1966666728258132935	KAMPALA	126130	126130	126130			6	29	Yes	204	204	No																												Yes	1-3 years ago	Unplanned	Live birth	1	Live birth
2024-05-29	2024-05-29	844	14.06666660308838	.2344444394111633301	KAMPALA	120041	120041	120041			6	32	Yes	239	239	No																												Yes	1-3 years ago	Planned	Live birth	1	Live birth
2024-05-17	2024-05-17	373	6.216666698455811	.1036111116409301758	KATAKWI	224022	224022	224022			6	18	Yes	63	63	No																												No
2024-07-03	2024-07-03	1772	29.53333282470703	.492222219705581665	RWAMPARA	439039	439039	439039			6	35	Yes	921	921	No																												Yes	More than 5 years ago	Unplanned	Live birth	1	Kuzaariraho
2024-07-16	2024-07-16	429	7.150000095367432	.1191666647791862488	KATAKWI	222007	222007	222007			6	26	Yes	56	56	No																												Yes	Less than 1 year ago	Planned	Live birth	1	Live birth
2024-06-08	2024-06-08	966	16.10000038146973	.2683333456516265869	KATAKWI	244080	244080	244080			6	30	Yes	182	182	No																												Yes	1-3 years ago	Planned	Live birth	1	Live birth
2024-05-21	2024-05-21	891	14.85000038146973	.247500002384185791	KAMPALA	114061	114061	114061			6	23	Yes	59	59	No																												Yes	4-5 years ago	Planned	Live birth	1	Live birth
2024-06-04	2024-06-04	1378	22.96666717529297	.382777780294418335	MADI OKOLLO	315018	315018	315018			6	27	Yes	105	105	No																												Yes	Less than 1 year ago	Unplanned	Live birth	1	Live birth
2024-06-25	2024-06-25	1795	29.91666603088379	.4986111223697662354	RWAMPARA	432001	432001	432001			6	29	Yes	796	796	No																												Yes	Less than 1 year ago	Planned	Abortion		Abotion
2024-07-03	2024-07-03	501	8.350000381469727	.1391666680574417114	KAMPALA	118139	118139	118139			6	28	Yes	66	66	No																												No
2024-06-18	2024-06-18	861	14.35000038146973	.2391666620969772339	KAMPALA	129005	129005	129005			6	21	Yes	203	203	No																												No
2024-06-05	2024-06-05	1323	22.04999923706055	.367500007152557373	KATAKWI	242033	242033	242033			6	37	Yes	189	189	No																												Yes	1-3 years ago	Planned	Live birth	1	Live birth
2024-06-12	2024-06-12	1762	29.36666679382324	.489444434642791748	MADI OKOLLO	326006	326006	326006			6	46	Yes	293	293	No																												Yes	1-3 years ago	Planned	Live birth	1	Mva osi edri ru
2024-06-06	2024-06-06	1123	18.71666717529297	.3119444549083709717	MADI OKOLLO	313015	313015	313015			6	32	Yes	115	115	No																												Yes	1-3 years ago	Unplanned	Live birth	2	Live birth
2024-06-11	2024-06-11	874	14.56666660308838	.2427777796983718872	KAMPALA	135126	135126	135126			6	24	Yes	131	131	No																												Yes	1-3 years ago	Unplanned	Live birth	1	Live birth
2024-07-07	2024-07-07	616	10.26666641235352	.1711111068725585938	KAMPALA	114057	114057	114057			6	19	Yes	56	56	No																												No
2024-05-29	2024-05-29	1406	23.4333324432373	.3905555605888366699	RWAMPARA	445081	445081	445081			6	21	Yes	336	336	No																												Yes	4-5 years ago	Planned	Live birth	1	Live birth
2024-05-14	2024-05-14	2925	48.75	.8125	RWAMPARA	402074	402074	402074			6	26	Yes	1399	1399	No																												Yes	Less than 1 year ago	Unplanned	Live birth	1	Kuzaariraho
2024-05-23	2024-05-23	1891	31.51666641235352	.5252777934074401855	RWAMPARA	411028	411028	411028			6	34	Yes	623	623	No																												Yes	4-5 years ago	Planned	Live birth	1	Kuzaariraho
2024-07-09	2024-07-09	916	15.26666641235352	.2544444501399993896	RWAMPARA	421004	421004	421004			6	29	Yes	218	218	No																												Yes	More than 5 years ago	Planned	Live birth	1	Live birth
2024-07-01	2024-07-01	1663	27.71666717529297	.4619444310665130615	RWAMPARA	428075	428075	428075			6	33	Yes	546	546	No																												Yes	4-5 years ago	Planned	Miscarriage		Okutaoroga/okurigwamu enda
2024-07-05	2024-07-05	775	12.91666698455811	.2152777761220932007	MADI OKOLLO	338040	338040	338040			6	29	Yes	169	169	No																												Yes	1-3 years ago	Unplanned	Live birth	1	Live birth
2024-05-22	2024-05-22	736	12.26666641235352	.2044444382190704346	KATAKWI	228023	228023	228023			6	49	Yes	289	289	No																												Yes	More than 5 years ago	Planned	Live birth	1	Ikoku yen ejari
2024-05-24	2024-05-24	2219	36.98333358764648	.6163889169692993164	RWAMPARA	412029	412029	412029			6	19	Yes	770	770	No																												Yes	Less than 1 year ago	Planned	Live birth	1	Kuzaariraho
2024-06-21	2024-06-21	744	12.39999961853027	.2066666632890701294	KATAKWI	238005	238005	238005			6	26	Yes	51	51	No																												Yes	1-3 years ago	Planned	Live birth	1	Live birth
2024-06-20	2024-06-20	664	11.06666660308838	.1844444423913955688	KATAKWI	237018	237018	237018			6	25	Yes	134	134	No																												Yes	Less than 1 year ago	Planned	Live birth	1	Live birth
2024-06-14	2024-06-14	1442	24.03333282470703	.4005555510520935059	RWAMPARA	419153	419153	419153			6	46	Yes	487	487	No																												Yes	More than 5 years ago	Planned	Live birth	1	Kuzaariraho
2024-06-20	2024-06-20	588	9.800000190734863	.1633333265781402588	KAMPALA	140050	140050	140050			6	25	Yes	232	232	No																												Yes	1-3 years ago	Planned	Live birth	1	Live birth
2024-06-13	2024-06-13	807	13.44999980926514	.2241666615009307861	KAMPALA	134093	134093	134093			6	40	Yes	104	104	No																												Yes	1-3 years ago	Planned	Live birth	1	Omwana yazilibwa mulamu
2024-07-27	2024-07-27	1628	27.13333320617676	.4522222280502319336	RWAMPARA	429036	429036	429036			6	21	Yes	445	445	Yes	7	Unplanned	No, it's a single pregnancy	Yes	5	2	ANC card/booklet/child health card	2	2	media\1722099395814.jpg	media\1722099471100.jpg									Yes	I was not anaemic	Yes	No	Yes	Daily	0	2	Yes	1-3 years ago	Planned	Live birth	1	Kuzaariraho
2024-05-18	2024-05-18	1111	18.51666641235352	.3086111247539520264	MADI OKOLLO	328011	328011	328011			6	20	Yes	197	197	No																												Yes	1-3 years ago	Unplanned	Live birth	1	Live birth
2024-06-15	2024-06-15	1033	17.21666717529297	.2869444489479064941	MADI OKOLLO	334008	334008	334008			6	36	Yes	319	319	No																												Yes	Less than 1 year ago	Unplanned	Live birth	1	Live birth
2024-06-13	2024-06-13	1032	17.20000076293945	.2866666615009307861	RWAMPARA	424020	424020	424020			6	41	Yes	291	291	No																												Yes	Less than 1 year ago	Unplanned	Miscarriage		Miscarriage
2024-06-01	2024-06-01	927	15.44999980926514	.257499992847442627	MADI OKOLLO	348006	348006	348006			6	21	Yes	149	149	No																												Yes	1-3 years ago	Unplanned	Live birth	1	Mva osi edri ru
2024-06-13	2024-06-13	590	9.833333015441895	.163888886570930481	KAMPALA	134061	134061	134061			6	26	Yes	191	191	No																												No
2024-07-15	2024-07-15	945	15.75	.2624999880790710449	KAMPALA	110150	110150	110150			6	32	Yes	235	235	No																												Yes	Less than 1 year ago	Planned	Live birth	1	Live birth
2024-05-22	2024-05-22	2011	33.51666641235352	.5586110949516296387	RWAMPARA	410137	410137	410137			6	23	Yes	756	756	No																												Yes	1-3 years ago	Planned	Live birth	1	Kuzaariraho
2024-05-30	2024-05-30	906	15.10000038146973	.2516666650772094727	MADI OKOLLO	320020	320020	320020			6	25	Yes	89	89	No																												Yes	1-3 years ago	Unplanned	Live birth	1	Mva osi edri ru
2024-06-11	2024-06-11	671	11.18333339691162	.1863888949155807495	KAMPALA	138061	138061	138061			6	41	Yes	86	86	No																												Yes	Less than 1 year ago	Planned	Live birth	1	Live birth
2024-06-14	2024-06-14	833	13.88333320617676	.2313888818025588989	KAMPALA	132039	132039	132039			6	30	Yes	139	139	No																												Yes	More than 5 years ago	Planned	Live birth	1	Omwana yazilibwa mulamu
2024-06-10	2024-06-10	639	10.64999961853027	.1774999946355819702	KAMPALA	149124	149124	149124			6	38	Yes	160	160	No																												Yes	More than 5 years ago	Planned	Live birth	1	Omwana yazilibwa mulamu
2024-05-18	2024-05-18	1412	23.53333282470703	.3922222256660461426	MADI OKOLLO	328009	328009	328009			6	23	Yes	282	282	No																												Yes	1-3 years ago	Planned	Live birth	1	Live birth
2024-07-09	2024-07-09	715	11.91666698455811	.1986111104488372803	KATAKWI	220022	220022	220022			6	20	Yes	147	147	Yes	4	Unplanned	No, it's a single pregnancy	Yes	4	1	Self-reported											Card not available		No		Yes	No	Yes	Daily	1	1	Yes	1-3 years ago	Planned	Live birth	1	Ikoku yen ejari
2024-05-16	2024-05-16	896	14.93333339691162	.2488888949155807495	MADI OKOLLO	327002	327002	327002			6	20	Yes	159	159	No																												Yes	1-3 years ago	Unplanned	Live birth	1	Live birth
2024-06-11	2024-06-11	1603	26.71666717529297	.445277780294418335	RWAMPARA	422006	422006	422006			6	41	Yes	472	472	No																												Yes	More than 5 years ago	Unplanned	Live birth	1	Kuzaariraho
2024-06-04	2024-06-04	637	10.61666679382324	.1769444495439529419	MADI OKOLLO	308011	308011	308011			6	36	Yes	49	49	No																												Yes	4-5 years ago	Planned	Live birth	1	Mva osi edri ru
2024-07-03	2024-07-03	1118	18.63333320617676	.3105555474758148193	RWAMPARA	439061	439061	439061			6	23	Yes	542	542	No																												Yes	1-3 years ago	Planned	Live birth	1	Kuzaariraho
2024-07-25	2024-07-25	949	15.81666660308838	.2636111080646514893	KAMPALA	122031	122031	122031			6	22	Yes	72	72	No																												Yes	Less than 1 year ago	Unplanned	Live birth	1	Live birth
2024-05-20	2024-05-20	2025	33.75	.5625	RWAMPARA	409034	409034	409034			6	42	Yes	579	579	No																												Yes	More than 5 years ago	Planned	Live birth	1	Kuzaariraho
2024-06-10	2024-06-10	482	8.033333778381348	.1338888853788375854	KAMPALA	145112	145112	145112			6	21	Yes	69	69	No																												No
2024-06-01	2024-06-01	1701	28.35000038146973	.4724999964237213135	RWAMPARA	440070	440070	440070			6	22	Yes	506	506	No																												No
2024-07-11	2024-07-11	1681	28.01666641235352	.4669444561004638672	RWAMPARA	409144	409144	409144			6	43	Yes	641	641	No																												Yes	4-5 years ago	Planned	Live birth	1	Kuzaariraho
2024-07-23	2024-07-23	704	11.73333358764648	.1955555528402328491	RWAMPARA	430127	430127	430127			6	23	Yes	152	152	No																												No
2024-05-14	2024-05-14	1558	25.96666717529297	.43277779221534729	KATAKWI	221010	221010	221010			6	29	Yes	139	139	No																												Yes	Less than 1 year ago	Planned	Live birth	2	Ikoku yen ejari
2024-05-20	2024-05-20	1098	18.29999923706055	.305000007152557373	MADI OKOLLO	325025	325025	325025			6	36	Yes	201	201	No																												Yes	1-3 years ago	Planned	Live birth	1	Mva osi edri ru
2024-06-21	2024-06-21	891	14.85000038146973	.247500002384185791	MADI OKOLLO	318004	318004	318004			6	26	Yes	184	184	Yes	6	Planned	No, it's a single pregnancy	Yes	1	4	Self-reported											Card not available		Yes	I was anaemic	Yes	Yes	Yes	Daily	3	4	Yes	1-3 years ago	Planned	Live birth	1	Mva osi edri ru
2024-05-29	2024-05-29	1248	20.79999923706055	.3466666638851165771	RWAMPARA	445078	445078	445078			6	49	Yes	794	794	No																												Yes	More than 5 years ago	Unplanned	Live birth	1	Live birth
2024-05-24	2024-05-24	2022	33.70000076293945	.5616666674613952637	RWAMPARA	412048	412048	412048			6	28	Yes	534	534	Yes	8	Planned	No, it's a single pregnancy	Yes	3	6	ANC card/booklet/child health card													No		Yes	No	Yes	Daily	2	3	Yes	4-5 years ago	Planned	Live birth	1	Kuzaariraho
2024-05-18	2024-05-18	1289	21.48333358764648	.3580555617809295654	KATAKWI	224011	224011	224011			6	42	Yes	269	269	No																												Yes	More than 5 years ago	Planned	Live birth	1	Ikoku yen ejari
2024-07-10	2024-07-10	980	16.33333396911621	.2722222208976745605	RWAMPARA	423096	423096	423096			6	19	Yes	193	193	Yes	5	Planned	Don't know	No																No		No	No	No		0	0	Yes	1-3 years ago	Planned	Live birth	1	Live birth
2024-07-03	2024-07-03	1353	22.54999923706055	.3758333325386047363	RWAMPARA	439051	439051	439051			6	25	Yes	388	388	No																												Yes	1-3 years ago	Planned	Live birth	1	Kuzaariraho
2024-07-20	2024-07-20	914	15.23333358764648	.2538888752460479736	RWAMPARA	443023	443023	443023			6	38	Yes	349	349	No																												Yes	More than 5 years ago	Planned	Live birth	2	Kuzaariraho
2024-06-05	2024-06-05	975	16.25	.2708333432674407959	MADI OKOLLO	307029	307029	307029			6	40	Yes	63	63	No																												Yes	More than 5 years ago	Planned	Live birth	1	Mva osi edri ru
2024-06-22	2024-06-22	2180	36.33333206176758	.6055555343627929688	RWAMPARA	430053	430053	430053			6	33	Yes	574	574	Yes	6	Planned	No, it's a single pregnancy	Yes	4	2	Self-reported											Other	Antenatal booklet for her current pregnancy misplaced	Yes	I was not anaemic	Yes	No	Yes	Daily	0	0	Yes	More than 5 years ago	Unplanned	Live birth	1	Kuzaariraho
2024-05-15	2024-05-15	3515	58.58333206176758	.9763888716697692871	RWAMPARA	401033	401033	401033			6	33	Yes	1518	1518	No																												Yes	4-5 years ago	Planned	Live birth	1	Kuzaariraho
2024-05-14	2024-05-14	1966	32.76666641235352	.5461111068725585938	MADI OKOLLO	302012	302012	302012			6	30	Yes	258	258	No																												Yes	1-3 years ago	Unplanned	Live birth	1	Mva osi edri ru
2024-05-28	2024-05-28	1040	17.33333396911621	.2888889014720916748	MADI OKOLLO	348010	348010	348010			6	38	Yes	94	94	No																												Yes	1-3 years ago	Planned	Live birth	1	Mva osi edri ru
2024-05-23	2024-05-23	716	11.93333339691162	.1988888829946517944	KAMPALA	112098	112098	112098			6	37	Yes	50	50	No																												Yes	More than 5 years ago	Unplanned	Live birth	1	Omwana yazilibwa mulamu
2024-05-30	2024-05-30	1097	18.28333282470703	.304722219705581665	RWAMPARA	445018	445018	445018			6	26	Yes	418	418	No																												Yes	4-5 years ago	Planned	Live birth	1	Live birth
2024-07-25	2024-07-25	696	11.60000038146973	.1933333277702331543	KAMPALA	143035	143035	143035			6	31	Yes	52	52	Yes	6	Unplanned	No, it's a single pregnancy	Yes	2	4	Self-reported											Card not available		No		Yes	No	Yes	Daily	2	2	Yes	1-3 years ago	Planned	Live birth	1	Live birth
2024-06-29	2024-06-29	478	7.966666698455811	.132777780294418335	KATAKWI	231150	231150	231150			6	43	Yes	58	58	No																												Yes	More than 5 years ago	Planned	Live birth	1	Live birth
2024-06-17	2024-06-17	1141	19.01666641235352	.3169444501399993896	KAMPALA	136085	136085	136085			6	44	Yes	313	313	No																												Yes	More than 5 years ago	Planned	Live birth	1	Live birth
2024-05-22	2024-05-22	1424	23.73333358764648	.3955555558204650879	RWAMPARA	410046	410046	410046			6	24	Yes	410	410	No																												Yes	1-3 years ago	Planned	Live birth	1	Kuzaariraho
2024-05-27	2024-05-27	786	13.10000038146973	.2183333337306976318	KATAKWI	214033	214033	214033			6	28	Yes	157	157	No																												Yes	4-5 years ago	Planned	Live birth	1	Ikoku yen ejari
2024-05-18	2024-05-18	832	13.86666679382324	.2311111092567443848	KATAKWI	224005	224005	224005			6	22	Yes	246	246	No																												Yes	1-3 years ago	Planned	Live birth	1	Ikoku yen ejari
2024-06-08	2024-06-08	778	12.96666622161865	.216111108660697937	KATAKWI	244047	244047	244047			6	36	Yes	152	152	No																												Yes	1-3 years ago	Planned	Live birth	1	Live birth
2024-07-02	2024-07-02	506	8.433333396911621	.1405555605888366699	KAMPALA	103156	103156	103156			6	29	Yes	84	84	No																												Yes	More than 5 years ago	Planned	Live birth	1	Live birth
2024-05-18	2024-05-18	648	10.80000019073486	.180000007152557373	KAMPALA	110071	110071	110071			6	26	Yes	80	80	No																												Yes	1-3 years ago	Planned	Live birth	1	Omwana yazilibwa mulamu
2024-06-01	2024-06-01	477	7.949999809265137	.132499992847442627	KAMPALA	123103	123103	123103			6	29	Yes	68	68	No																												Yes	1-3 years ago	Planned	Live birth	1	Live birth
2024-06-04	2024-06-04	880	14.66666698455811	.2444444447755813599	MADI OKOLLO	315020	315020	315020			6	28	Yes	76	76	No																												Yes	Less than 1 year ago	Unplanned	Live birth	1	Mva osi edri ru
2024-07-23	2024-07-23	736	12.26666641235352	.2044444382190704346	KAMPALA	150050	150050	150050			6	49	Yes	113	113	No																												Yes	More than 5 years ago	Unplanned	Live birth	1	Live birth
2024-05-28	2024-05-28	988	16.46666717529297	.2744444310665130615	RWAMPARA	405040	405040	405040			6	33	Yes	326	326	No																												Yes	4-5 years ago	Planned	Live birth	1	Live birth
2024-07-20	2024-07-20	1351	22.51666641235352	.375277787446975708	RWAMPARA	437169	437169	437169			6	41	Yes	368	368	No																												Yes	More than 5 years ago	Planned	Live birth	1	Kuzaariraho
2024-05-27	2024-05-27	723	12.05000019073486	.2008333355188369751	KAMPALA	116152	116152	116152			6	39	Yes	74	74	No																												Yes	Less than 1 year ago	Planned	Live birth	1	Omwana yazilibwa mulamu
2024-07-23	2024-07-23	1337	22.28333282470703	.3713888823986053467	RWAMPARA	443056	443056	443056			6	29	Yes	387	387	No																												Yes	4-5 years ago	Planned	Live birth	1	Kuzaariraho
2024-05-31	2024-05-31	1062	17.70000076293945	.2949999868869781494	MADI OKOLLO	308017	308017	308017			6	36	Yes	100	100	No																												Yes	4-5 years ago	Planned	Live birth	1	Mva osi edri ru
2024-05-17	2024-05-17	2214	36.90000152587891	.6150000095367431641	RWAMPARA	404069	404069	404069			6	35	Yes	766	766	No																												Yes	More than 5 years ago	Planned	Live birth	1	Kuzaariraho
2024-05-20	2024-05-20	1879	31.3166675567627	.5219444632530212402	RWAMPARA	409122	409122	409122			6	35	Yes	735	735	No																												Yes	1-3 years ago	Unplanned	Live birth	1	Kuzaariraho
2024-07-01	2024-07-01	955	15.91666698455811	.2652777731418609619	RWAMPARA	428033	428033	428033			6	36	Yes	481	481	No																												Yes	Less than 1 year ago	Planned	Miscarriage		Okutaoroga/okurigwamu enda
2024-06-14	2024-06-14	930	15.5	.2583333253860473633	KATAKWI	206007	206007	206007			6	29	Yes	130	130	No																												Yes	1-3 years ago	Planned	Live birth	2	Ikoku yen ejari
2024-06-18	2024-06-18	934	15.56666660308838	.2594444453716278076	KATAKWI	239001	239001	239001			6	41	Yes	320	320	No																												Yes	1-3 years ago	Planned	Live birth	1	Live birth
2024-07-30	2024-07-30	431	7.183333396911621	.1197222247719764709	KAMPALA	147099	147099	147099			6	26	Yes	85	85	No																												Yes	1-3 years ago	Unplanned	Live birth	1	Live birth
2024-07-08	2024-07-08	657	10.94999980926514	.182500004768371582	KAMPALA	104013	104013	104013			6	24	Yes	105	105	No																												Yes	More than 5 years ago	Unplanned	Live birth	1	Omwana yazilibwa mulamu
2024-06-28	2024-06-28	514	8.566666603088379	.1427777707576751709	KAMPALA	149046	149046	149046			6	37	Yes	63	63	No																												Yes	More than 5 years ago	Planned	Live birth	1	Live birth
2024-06-01	2024-06-01	885	14.75	.2458333373069763184	MADI OKOLLO	308025	308025	308025			6	46	Yes	64	64	No																												Yes	More than 5 years ago	Planned	Live birth	1	Mva osi edri ru
2024-07-04	2024-07-04	624	10.39999961853027	.1733333319425582886	KATAKWI	230055	230055	230055			6	41	Yes	146	146	No																												Yes	More than 5 years ago	Planned	Live birth	1	Ikoku yen ejari
2024-05-14	2024-05-14	2131	35.51666641235352	.5919444561004638672	KAMPALA	106207	106207	106207			6	20	Yes	146	146	No																												Yes	1-3 years ago	Planned	Live birth	1	Omwana yazilibwa mulamu
2024-06-04	2024-06-04	2304	38.40000152587891	.6399999856948852539	RWAMPARA	448099	448099	448099			6	35	Yes	749	749	No																												Yes	1-3 years ago	Unplanned	Live birth	1	Kuzaariraho
2024-05-16	2024-05-16	715	11.91666698455811	.1986111104488372803	KATAKWI	220041	220041	220041			6	31	Yes	52	52	No																												Yes	Less than 1 year ago	Planned	Live birth	1	Live birth
2024-05-31	2024-05-31	1161	19.35000038146973	.3224999904632568359	RWAMPARA	441146	441146	441146			6	44	Yes	277	277	No																												Yes	More than 5 years ago	Planned	Live birth	1	Live birth
2024-05-22	2024-05-22	1106	18.4333324432373	.307222217321395874	KAMPALA	112064	112064	112064			6	50	Yes	69	69	No																												Yes	More than 5 years ago	Planned	Live birth	1	Omwana yazilibwa mulamu
2024-05-31	2024-05-31	914	15.23333358764648	.2538888752460479736	KAMPALA	123030	123030	123030			6	26	Yes	842	842	No																												Yes	Less than 1 year ago	Unplanned	Live birth	1	Live birth
2024-07-03	2024-07-03	840	14	.2333333343267440796	MADI OKOLLO	330016	330016	330016			6	24	Yes	134	134	No																												No
2024-06-06	2024-06-06	1148	19.13333320617676	.3188889026641845703	KATAKWI	243034	243034	243034			6	44	Yes	144	144	No																												Yes	More than 5 years ago	Planned	Live birth	1	Live birth
2024-06-13	2024-06-13	903	15.05000019073486	.2508333325386047363	KATAKWI	216026	216026	216026			6	26	Yes	111	111	No																												Yes	Less than 1 year ago	Planned	Live birth	1	Ikoku yen ejari
2024-05-18	2024-05-18	2333	38.88333511352539	.6480555534362792969	RWAMPARA	408047	408047	408047			6	46	Yes	679	679	No																												Yes	1-3 years ago	Planned	Miscarriage		Okutaoroga/okurigwamu enda
2024-06-28	2024-06-28	1114	18.5666675567627	.3094444572925567627	MADI OKOLLO	338044	338044	338044			6	25	Yes	433	433	No																												Yes	1-3 years ago	Planned	Live birth	1	Live birth
2024-05-14	2024-05-14	819	13.64999961853027	.2275000065565109253	KATAKWI	221029	221029	221029			6	28	Yes	73	73	No																												Yes	Less than 1 year ago	Unplanned	Live birth	1	Live birth
2024-06-25	2024-06-25	1774	29.5666675567627	.4927777647972106934	RWAMPARA	432112	432112	432112			6	31	Yes	611	611	No																												Yes	More than 5 years ago	Planned	Live birth	1	Kuzaariraho
2024-06-01	2024-06-01	1712	28.53333282470703	.4755555689334869385	RWAMPARA	440016	440016	440016			6	20	Yes	482	482	No																												Yes	1-3 years ago	Unplanned	Live birth	1	Kuzaariraho
2024-06-06	2024-06-06	1089	18.14999961853027	.3025000095367431641	KATAKWI	243044	243044	243044			6	44	Yes	227	227	No																												Yes	1-3 years ago	Planned	Live birth	1	Live birth
2024-06-05	2024-06-05	864	14.39999961853027	.2399999946355819702	KATAKWI	242036	242036	242036			6	23	Yes	109	109	No																												Yes	1-3 years ago	Planned	Live birth	1	Live birth
2024-05-29	2024-05-29	392	6.533333301544189	.1088888868689537048	KAMPALA	125020	125020	125020			6	40	Yes	47	47	No																												Yes	More than 5 years ago	Unplanned	Live birth	1	Live birth
2024-05-25	2024-05-25	1254	20.89999961853027	.3483333289623260498	RWAMPARA	406066	406066	406066			6	37	Yes	422	422	No																												Yes	More than 5 years ago	Planned	Live birth	1	Live birth
2024-06-25	2024-06-25	928	15.46666622161865	.257777780294418335	KAMPALA	112022	112022	112022			6	21	Yes	117	117	No																												Yes	1-3 years ago	Planned	Live birth	1	Omwana yazilibwa mulamu
2024-07-08	2024-07-08	1532	25.53333282470703	.4255555570125579834	RWAMPARA	440009	440009	440009			6	30	Yes	509	509	No																												Yes	1-3 years ago	Planned	Live birth	1	Kuzaariraho
2024-06-19	2024-06-19	793	13.21666622161865	.2202777713537216187	KATAKWI	236033	236033	236033			6	29	Yes	246	246	No																												Yes	1-3 years ago	Planned	Live birth	1	Live birth
2024-06-08	2024-06-08	558	9.300000190734863	.1550000011920928955	KAMPALA	141056	141056	141056			6	46	Yes	86	86	No																												Yes	More than 5 years ago	Planned	Live birth	1	Live birth
2024-06-22	2024-06-22	700	11.66666698455811	.1944444477558135986	KAMPALA	105006	105006	105006			6	43	Yes	67	67	No																												Yes	More than 5 years ago	Planned	Live birth	1	Live birth
2024-06-29	2024-06-29	850	14.16666698455811	.2361111044883728027	KAMPALA	136067	136067	136067			6	27	Yes	72	72	No																												Yes	1-3 years ago	Planned	Live birth	1	Live birth
2024-05-31	2024-05-31	1200	20	.3333333432674407959	RWAMPARA	442007	442007	442007			6	22	Yes	438	438	No																												Yes	4-5 years ago	Planned	Live birth	1	Kuzaariraho
2024-06-06	2024-06-06	1033	17.21666717529297	.2869444489479064941	MADI OKOLLO	313005	313005	313005			6	39	Yes	167	167	No																												Yes	More than 5 years ago	Unplanned	Live birth	1	Mva osi edri ru
2024-06-27	2024-06-27	856	14.26666641235352	.2377777844667434692	KATAKWI	247034	247034	247034			6	38	Yes	35	35	No																												Yes	1-3 years ago	Unplanned	Live birth	1	Live birth
2024-06-06	2024-06-06	1310	21.83333396911621	.3638888895511627197	RWAMPARA	425036	425036	425036			6	38	Yes	546	546	No																												Yes	1-3 years ago	Unplanned	Live birth	1	Kuzaariraho
2024-05-16	2024-05-16	1314	21.89999961853027	.3650000095367431641	MADI OKOLLO	327011	327011	327011			6	32	Yes	192	192	No																												Yes	4-5 years ago	Unplanned	Live birth	1	Live birth
2024-06-20	2024-06-20	602	10.03333377838135	.1672222167253494263	KAMPALA	140119	140119	140119			6	33	Yes	60	60	No																												Yes	4-5 years ago	Planned	Live birth	1	Live birth
2024-06-15	2024-06-15	1285	21.41666603088379	.3569444417953491211	RWAMPARA	443022	443022	443022			6	41	Yes	359	359	No																												Yes	More than 5 years ago	Unplanned	Live birth	2	Kuzaariraho
2024-06-29	2024-06-29	655	10.91666698455811	.1819444447755813599	KATAKWI	231179	231179	231179			6	37	Yes	104	104	No																												Yes	Less than 1 year ago	Unplanned	Live birth	1	Live birth
2024-05-28	2024-05-28	523	8.716666221618652	.1452777832746505737	KAMPALA	116019	116019	116019			6	39	Yes	140	140	No																												Yes	More than 5 years ago	Unplanned	Live birth	1	Omwana yazilibwa mulamu
2024-06-07	2024-06-07	818	13.63333320617676	.2272222191095352173	KATAKWI	243048	243048	243048			6	26	Yes	157	157	No																												Yes	1-3 years ago	Unplanned	Live birth	1	Ikoku yen ejari
2024-05-20	2024-05-20	859	14.31666660308838	.2386111170053482056	KAMPALA	111037	111037	111037			6	27	Yes	55	55	No																												Yes	1-3 years ago	Planned	Live birth	1	Omwana yazilibwa mulamu
2024-05-20	2024-05-20	1238	20.63333320617676	.3438888788223266602	KAMPALA	114035	114035	114035			6	21	Yes	113	113	Don't know																												Yes	4-5 years ago	Unplanned	Live birth	1	Live birth
2024-06-20	2024-06-20	1362	22.70000076293945	.3783333301544189453	RWAMPARA	415099	415099	415099			6	26	Yes	489	489	No																												Yes	1-3 years ago	Planned	Live birth	1	Kuzaariraho
2024-05-16	2024-05-16	892	14.86666679382324	.2477777749300003052	KAMPALA	105001	105001	105001			6	24	Yes	94	94	No																												Yes	1-3 years ago	Unplanned	Live birth	1	Omwana yazilibwa mulamu
2024-06-06	2024-06-06	715	11.91666698455811	.1986111104488372803	KATAKWI	243003	243003	243003			6	27	Yes	105	105	No																												Yes	Less than 1 year ago	Planned	Live birth	1	Ikoku yen ejari
2024-05-14	2024-05-14	2712	45.20000076293945	.7533333301544189453	RWAMPARA	402061	402061	402061			6	34	Yes	484	484	No																												Yes	1-3 years ago	Planned	Live birth	1	Kuzaariraho
2024-07-04	2024-07-04	1465	24.41666603088379	.4069444537162780762	RWAMPARA	429107	429107	429107			6	34	Yes	507	507	No																												Yes	4-5 years ago	Planned	Live birth	1	Kuzaariraho
2024-06-29	2024-06-29	650	10.83333301544189	.1805555522441864014	KATAKWI	230035	230035	230035			6	29	Yes	145	145	No																												No
2024-06-28	2024-06-28	1067	17.78333282470703	.2963888943195343018	RWAMPARA	427065	427065	427065			6	31	Yes	328	328	No																												Yes	More than 5 years ago	Unplanned	Live birth	1	Live birth
2024-05-24	2024-05-24	700	11.66666698455811	.1944444477558135986	KAMPALA	118056	118056	118056			6	37	Yes	212	212	No																												Yes	More than 5 years ago	Planned	Live birth	1	Omwana yazilibwa mulamu
2024-05-24	2024-05-24	2510	41.83333206176758	.6972222328186035156	RWAMPARA	412009	412009	412009			6	32	Yes	878	878	No																												Yes	1-3 years ago	Unplanned	Live birth	1	Kuzaariraho
2024-05-30	2024-05-30	1213	20.21666717529297	.3369444310665130615	KATAKWI	201024	201024	201024			6	31	Yes	239	239	No																												Yes	Less than 1 year ago	Planned	Live birth	1	Ikoku yen ejari
2024-06-20	2024-06-20	899	14.98333358764648	.2497222274541854858	MADI OKOLLO	333001	333001	333001			6	29	Yes	104	104	No																												Yes	1-3 years ago	Unplanned	Stillbirths	1	Stillbirths
2024-07-07	2024-07-07	349	5.816666603088379	.09694444388151168823	KAMPALA	129033	129033	129033			6	27	Yes	61	61	No																												Yes	Less than 1 year ago	Planned	Live birth	1	Live birth
2024-06-27	2024-06-27	811	13.51666641235352	.2252777814865112305	KATAKWI	247037	247037	247037			6	25	Yes	209	209	Yes	6	Unplanned	No, it's a single pregnancy	Yes	5	2	ANC card/booklet/child health card	1	1	media\1719496405745.jpg										No		No	No	Yes	Daily	0	2	Yes	1-3 years ago	Unplanned	Live birth	1	Live birth
2024-06-04	2024-06-04	1719	28.64999961853027	.4774999916553497314	RWAMPARA	448115	448115	448115			6	31	Yes	527	527	No																												Yes	More than 5 years ago	Unplanned	Live birth	1	Kuzaariraho
2024-06-29	2024-06-29	1451	24.1833324432373	.4030555486679077148	KAMPALA	118051	118051	118051			6	27	Yes	200	200	No																												Yes	4-5 years ago	Unplanned	Live birth	1	Omwana yazilibwa mulamu
2024-06-17	2024-06-17	772	12.86666679382324	.2144444435834884644	KATAKWI	209009	209009	209009			6	46	Yes	60	60	No																												Yes	More than 5 years ago	Planned	Live birth	1	Ikoku yen ejari
2024-06-12	2024-06-12	2281	38.01666641235352	.6336110830307006836	RWAMPARA	418130	418130	418130			6	35	Yes	998	998	Yes	9	Planned	No, it's a single pregnancy	Yes	6	3	Self-reported											Other	She was found at school She is a teacher	No		Yes	Yes	Yes	Daily	0	3	Yes	More than 5 years ago	Planned	Live birth	1	Kuzaariraho
2024-05-30	2024-05-30	710	11.83333301544189	.1972222179174423218	KATAKWI	202045	202045	202045			6	22	Yes	201	201	No																												Yes	Less than 1 year ago	Planned	Live birth	1	Live birth
2024-06-10	2024-06-10	2266	37.76666641235352	.629444420337677002	KATAKWI	232005	232005	232005			6	25	Yes	1193	1193	No																												Yes	1-3 years ago	Planned	Live birth	1	Live birth
2024-06-12	2024-06-12	660	11	.1833333373069763184	KAMPALA	138134	138134	138134			6	37	Yes	58	58	No																												Yes	More than 5 years ago	Planned	Live birth	1	Live birth
2024-08-04	2024-08-04	1230	20.5	.3416666686534881592	KAMPALA	133072	133072	133072			6	34	Yes	278	278	Yes	5	Planned	Don't know	No																No		No	No	No		0	0	Yes	1-3 years ago	Planned	Live birth	1	Live birth
2024-05-20	2024-05-20	1680	28	.4666666686534881592	MADI OKOLLO	325031	325031	325031			6	48	Yes	55	55	No																												Yes	More than 5 years ago	Unplanned	Live birth	1	Mva osi edri ru
2024-05-15	2024-05-15	1387	23.11666679382324	.3852777779102325439	MADI OKOLLO	302007	302007	302007			6	18	Yes	331	331	No																												Yes	1-3 years ago	Unplanned	Live birth	1	Mva osi edri ru
2024-06-18	2024-06-18	783	13.05000019073486	.2175000011920928955	MADI OKOLLO	338007	338007	338007			6	35	Yes	139	139	Don't know																												Yes	1-3 years ago	Planned	Live birth	1	Mva osi edri ru
2024-06-01	2024-06-01	1729	28.8166675567627	.4802777767181396484	RWAMPARA	442110	442110	442110			6	49	Yes	449	449	No																												Yes	4-5 years ago	Unplanned	Miscarriage		Okutaoroga/okurigwamu enda
2024-07-12	2024-07-12	2373	39.54999923706055	.6591666936874389648	RWAMPARA	414074	414074	414074			6	41	Yes	1001	1001	No																												Yes	More than 5 years ago	Unplanned	Live birth	1	Kuzaariraho
2024-07-16	2024-07-16	1351	22.51666641235352	.375277787446975708	KAMPALA	102007	102007	102007			6	28	Yes	458	458	No																												Yes	1-3 years ago	Planned	Live birth	1	Live birth
2024-06-10	2024-06-10	1023	17.04999923706055	.2841666638851165771	KATAKWI	235011	235011	235011			6	41	Yes	145	145	No																												Yes	More than 5 years ago	Planned	Live birth	1	Live birth
2024-05-14	2024-05-14	4006	66.76667022705078	1.112777829170227051	RWAMPARA	402085	402085	402085			6	25	Yes	1158	1158	No																												Yes	1-3 years ago	Planned	Live birth	1	Kuzaariraho
2024-07-01	2024-07-01	946	15.76666641235352	.2627777755260467529	RWAMPARA	428026	428026	428026			6	39	Yes	358	358	No																												Yes	1-3 years ago	Unplanned	Live birth	1	Kuzaariraho
2024-06-17	2024-06-17	1907	31.78333282470703	.5297222137451171875	RWAMPARA	417080	417080	417080			6	38	Yes	513	513	No																												Yes	More than 5 years ago	Planned	Live birth	1	Kuzaariraho
2024-06-18	2024-06-18	1353	22.54999923706055	.3758333325386047363	RWAMPARA	416085	416085	416085			6	23	Yes	442	442	No																												No
2024-06-26	2024-06-26	2625	43.75	.7291666865348815918	RWAMPARA	434015	434015	434015			6	33	Yes	530	530	No																												Yes	1-3 years ago	Planned	Live birth	1	Kuzaariraho
2024-06-25	2024-06-25	1287	21.45000076293945	.3574999868869781494	RWAMPARA	432056	432056	432056			6	21	Yes	384	384	No																												Yes	1-3 years ago	Planned	Live birth	1	Live birth
2024-05-17	2024-05-17	1353	22.54999923706055	.3758333325386047363	MADI OKOLLO	301017	301017	301017			6	22	Yes	145	145	No																												Yes	1-3 years ago	Unplanned	Live birth	1	Mva osi edri ru
2024-06-14	2024-06-14	2347	39.11666488647461	.6519444584846496582	RWAMPARA	419001	419001	419001			6	40	Yes	651	651	No																												Yes	4-5 years ago	Planned	Live birth	1	Kuzaariraho
2024-05-14	2024-05-14	1558	25.96666717529297	.43277779221534729	KAMPALA	106011	106011	106011			6	32	Yes	309	309	No																												Yes	1-3 years ago	Unplanned	Live birth	1	Omwana yazilibwa mulamu
2024-07-23	2024-07-23	1433	23.88333320617676	.3980555534362792969	RWAMPARA	446038	446038	446038			6	25	Yes	436	436	No																												Yes	1-3 years ago	Planned	Live birth	1	Kuzaariraho
2024-05-27	2024-05-27	1721	28.6833324432373	.4780555665493011475	MADI OKOLLO	325036	325036	325036			6	28	Yes	325	325	No																												Yes	4-5 years ago	Planned	Live birth	1	Mva osi edri ru
2024-06-07	2024-06-07	552	9.199999809265137	.1533333361148834229	KAMPALA	141049	141049	141049			6	27	Yes	76	76	No																												Yes	Less than 1 year ago	Planned	Live birth	1	Live birth
2024-07-11	2024-07-11	440	7.333333492279053	.1222222223877906799	KAMPALA	149034	149034	149034			6	27	Yes	75	75	No																												Yes	1-3 years ago	Planned	Live birth	1	Live birth
2024-07-17	2024-07-17	641	10.68333339691162	.1780555546283721924	KAMPALA	141088	141088	141088			6	20	Yes	48	48	No																												Yes	Less than 1 year ago	Planned	Live birth	1	Live birth
2024-06-27	2024-06-27	422	7.033333301544189	.117222219705581665	KAMPALA	129031	129031	129031			6	48	Yes	57	57	No																												Yes	More than 5 years ago	Planned	Live birth	1	Live birth
2024-06-25	2024-06-25	636	10.60000038146973	.1766666620969772339	KATAKWI	250037	250037	250037			6	32	Yes	51	51	No																												Yes	1-3 years ago	Planned	Live birth	1	Live birth
2024-05-20	2024-05-20	1808	30.13333320617676	.5022222399711608887	RWAMPARA	409157	409157	409157			6		Yes	620	620	No																												Yes	1-3 years ago	Planned	Live birth	1	Kuzaariraho
2024-05-20	2024-05-20	684	11.39999961853027	.189999997615814209	KAMPALA	109004	109004	109004			6	45	Yes	80	80	No																												Yes	Less than 1 year ago	Planned	Abortion		Okujjamu olubuto
2024-06-18	2024-06-18	1749	29.14999961853027	.4858333468437194824	RWAMPARA	416072	416072	416072			6	24	Yes	620	620	No																												Yes	4-5 years ago	Unplanned	Live birth	1	Kuzaariraho
2024-07-01	2024-07-01	651	10.85000038146973	.1808333396911621094	KAMPALA	104094	104094	104094			6	29	Yes	73	73	No																												Yes	Less than 1 year ago	Planned	Live birth	1	Live birth
2024-06-06	2024-06-06	1652	27.53333282470703	.4588888883590698242	RWAMPARA	425074	425074	425074			6	40	Yes	636	636	No																												Yes	1-3 years ago	Planned	Live birth	1	Kuzaariraho
2024-06-11	2024-06-11	511	8.516666412353516	.1419444382190704346	KAMPALA	139025	139025	139025			6	21	Yes	136	136	No																												Yes	1-3 years ago	Planned	Live birth	1	Omwana yazilibwa mulamu
2024-06-11	2024-06-11	1596	26.60000038146973	.4433333277702331543	RWAMPARA	422077	422077	422077			6	38	Yes	439	439	No																												Yes	More than 5 years ago	Planned	Live birth	1	Live birth
2024-07-21	2024-07-21	273	4.550000190734863	.0758333355188369751	KAMPALA	128094	128094	128094			6	35	Yes	61	61	No																												No
2024-05-16	2024-05-16	1594	26.5666675567627	.442777782678604126	MADI OKOLLO	330020	330020	330020			6	20	Yes	186	186	No																												Yes	1-3 years ago	Unplanned	Live birth	1	Live birth
2024-07-09	2024-07-09	1498	24.96666717529297	.4161111116409301758	RWAMPARA	415030	415030	415030			6	31	Yes	590	590	No																												Yes	1-3 years ago	Unplanned	Live birth	1	Kuzaariraho
2024-06-06	2024-06-06	1132	18.86666679382324	.3144444525241851807	KATAKWI	243050	243050	243050			6	50	Yes	147	147	No																												Yes	More than 5 years ago	Planned	Live birth	1	Live birth
2024-06-18	2024-06-18	929	15.48333358764648	.258055567741394043	RWAMPARA	416052	416052	416052			6	20	Yes	374	374	No																												No
2024-07-27	2024-07-27	389	6.483333110809326	.1080555543303489685	KAMPALA	125001	125001	125001			6	23	Yes	79	79	No																												Yes	1-3 years ago	Unplanned	Live birth	1	Live birth
2024-06-29	2024-06-29	1216	20.26666641235352	.3377777636051177979	RWAMPARA	436133	436133	436133			6	45	Yes	479	479	No																												Yes	More than 5 years ago	Planned	Live birth	1	Kuzaariraho
2024-06-04	2024-06-04	426	7.099999904632568	.1183333322405815125	KAMPALA	121055	121055	121055			6	29	Yes	33	33	No																												Yes	More than 5 years ago	Unplanned	Miscarriage		olubuto okuvaamu ng'omwana tanaweza myezi musanvu
2024-05-25	2024-05-25	883	14.71666622161865	.2452777773141860962	MADI OKOLLO	323026	323026	323026			6	26	Yes	125	125	No																												Yes	Less than 1 year ago	Unplanned	Live birth	1	Mva osi edri ru
2024-06-06	2024-06-06	736	12.26666641235352	.2044444382190704346	KAMPALA	146058	146058	146058			6	41	Yes	132	132	No																												Yes	More than 5 years ago	Planned	Live birth	1	Omwana yazilibwa mulamu
2024-06-01	2024-06-01	477	7.949999809265137	.132499992847442627	KAMPALA	123108	123108	123108			6	36	Yes	45	45	No																												Yes	More than 5 years ago	Unplanned	Live birth	1	Live birth
2024-06-10	2024-06-10	1453	24.21666717529297	.4036111235618591309	RWAMPARA	423080	423080	423080			6	35	Yes	381	381	No																												Yes	4-5 years ago	Planned	Live birth	1	Kuzaariraho
2024-05-31	2024-05-31	2572	42.86666488647461	.7144444584846496582	RWAMPARA	440047	440047	440047			6	33	Yes	618	618	Yes	5	Unplanned	No, it's a single pregnancy	Yes	4	1	ANC card/booklet/child health card	1	1	media\1717161468762.jpg										Yes	I was not anaemic	Yes	No	Yes	Daily	0	1	Yes	1-3 years ago	Planned	Live birth	1	Kuzaariraho
2024-06-20	2024-06-20	484	8.066666603088379	.1344444453716278076	KATAKWI	237058	237058	237058			6	35	Yes	96	96	No																												Yes	Less than 1 year ago	Planned	Live birth	1	Live birth
2024-06-14	2024-06-14	1214	20.23333358764648	.3372222185134887695	RWAMPARA	419072	419072	419072			6	28	Yes	404	404	No																												No
2024-06-10	2024-06-10	797	13.28333377838135	.221388891339302063	KAMPALA	147121	147121	147121			6	39	Yes	143	143	No																												Yes	1-3 years ago	Planned	Live birth	1	Live birth
2024-06-20	2024-06-20	488	8.133333206176758	.1355555504560470581	KAMPALA	101045	101045	101045			6	30	Yes	66	66	No																												Yes	More than 5 years ago	Unplanned	Live birth	1	Live birth
2024-05-23	2024-05-23	726	12.10000038146973	.2016666680574417114	KATAKWI	229004	229004	229004			6	28	Yes	69	69	No																												Yes	1-3 years ago	Planned	Live birth	1	Ikoku yen ejari
2024-06-25	2024-06-25	897	14.94999980926514	.2491666674613952637	MADI OKOLLO	332016	332016	332016			6	23	Yes	137	137	No																												Yes	1-3 years ago	Planned	Live birth	1	Live birth
2024-07-27	2024-07-27	807	13.44999980926514	.2241666615009307861	KAMPALA	114078	114078	114078			6	29	Yes	150	150	No																												Yes	1-3 years ago	Planned	Live birth	1	Live birth
2024-06-05	2024-06-05	1360	22.66666603088379	.377777785062789917	RWAMPARA	448043	448043	448043			6	26	Yes	454	454	No																												Yes	More than 5 years ago	Planned	Live birth	1	Kuzaariraho
2024-05-27	2024-05-27	1374	22.89999961853027	.3816666603088378906	RWAMPARA	405060	405060	405060			6	31	Yes	484	484	No																												Yes	More than 5 years ago	Planned	Live birth	1	Kuzaariraho
2024-05-17	2024-05-17	884	14.73333358764648	.2455555498600006104	KAMPALA	105039	105039	105039			6	33	Yes	173	173	No																												Yes	More than 5 years ago	Planned	Live birth	1	Omwana yazilibwa mulamu
2024-05-27	2024-05-27	2705	45.08333206176758	.7513889074325561523	RWAMPARA	412108	412108	412108			6	49	Yes	1063	1063	No																												Yes	More than 5 years ago	Unplanned	Live birth	1	Kuzaariraho
2024-05-30	2024-05-30	397	6.616666793823242	.1102777794003486633	KAMPALA	127079	127079	127079			6	34	Yes	57	57	No																												Yes	1-3 years ago	Planned	Live birth	1	Omwana yazilibwa mulamu
2024-07-21	2024-07-21	669	11.14999961853027	.1858333349227905273	KAMPALA	133070	133070	133070			6	29	Yes	110	110	No																												Yes	Less than 1 year ago	Planned	Live birth	1	Live birth
2024-06-25	2024-06-25	1042	17.36666679382324	.2894444465637207031	RWAMPARA	432027	432027	432027			6	44	Yes	172	172	No																												Yes	More than 5 years ago	Planned	Live birth	1	Live birth
2024-05-23	2024-05-23	581	9.683333396911621	.161388888955116272	KATAKWI	231032	231032	231032			6	28	Yes	120	120	No																												Yes	4-5 years ago	Planned	Live birth	1	Ikoku yen ejari
2024-06-06	2024-06-06	1006	16.76666641235352	.2794444561004638672	KAMPALA	144111	144111	144111			6	37	Yes	61	61	No																												Yes	More than 5 years ago	Planned	Live birth	1	Live birth
2024-05-18	2024-05-18	1152	19.20000076293945	.319999992847442627	KAMPALA	113093	113093	113093			6	32	Yes	190	190	No																												Yes	4-5 years ago	Planned	Live birth	1	Omwana yazilibwa mulamu
2024-06-04	2024-06-04	1351	22.51666641235352	.375277787446975708	RWAMPARA	447136	447136	447136			6	49	Yes	558	558	No																												Yes	More than 5 years ago	Planned	Live birth	1	Kuzaariraho
2024-06-06	2024-06-06	1779	29.64999961853027	.4941666722297668457	RWAMPARA	425143	425143	425143			6	24	Yes	404	404	Yes	7	Planned	No, it's a single pregnancy	Yes	5	2	ANC card/booklet/child health card	3	3	media\1717691661457.jpg	media\1717691725153.jpg	media\1717691735173.jpg								Yes	I was not anaemic	Yes	No	Yes	Daily	0	2	Yes	1-3 years ago	Planned	Live birth	1	Kuzaariraho
2024-06-05	2024-06-05	656	10.93333339691162	.182222217321395874	KAMPALA	142089	142089	142089			6	36	Yes	95	95	No																												Yes	More than 5 years ago	Planned	Live birth	1	Omwana yazilibwa mulamu
2024-06-18	2024-06-18	855	14.25	.2374999970197677612	KAMPALA	129055	129055	129055			6	29	Yes	58	58	No																												Yes	1-3 years ago	Planned	Live birth	1	Live birth
2024-06-24	2024-06-24	466	7.766666889190674	.1294444501399993896	KATAKWI	245014	245014	245014			6	23	Yes	85	85	No																												No
2024-05-30	2024-05-30	970	16.16666603088379	.2694444358348846436	KATAKWI	201025	201025	201025			6	20	Yes	154	154	No																												Yes	Less than 1 year ago	Planned	Live birth	1	Ikoku yen ejari
2024-06-13	2024-06-13	802	13.36666679382324	.2227777838706970215	KATAKWI	217007	217007	217007			6	22	Yes	153	153	No																												Yes	Less than 1 year ago	Planned	Live birth	1	Ikoku yen ejari
2024-07-02	2024-07-02	1598	26.63333320617676	.4438889026641845703	RWAMPARA	433070	433070	433070			6	39	Yes	575	575	No																												Yes	Less than 1 year ago	Planned	Live birth	1	Kuzaariraho
2024-06-22	2024-06-22	1406	23.4333324432373	.3905555605888366699	RWAMPARA	430027	430027	430027			6	37	Yes	400	400	No																												Yes	1-3 years ago	Planned	Live birth	1	Kuzaariraho
2024-05-20	2024-05-20	2729	45.48333358764648	.758055567741394043	RWAMPARA	409015	409015	409015			6	40	Yes	842	842	No																												Yes	More than 5 years ago	Planned	Live birth	1	Kuzaariraho
2024-05-22	2024-05-22	1282	21.36666679382324	.3561111092567443848	KATAKWI	228036	228036	228036			6	25	Yes	230	230	No																												Yes	Less than 1 year ago	Planned	Live birth	1	Ikoku yen ejari
2024-06-21	2024-06-21	1225	20.41666603088379	.3402777910232543945	KATAKWI	237038	237038	237038			6	19	Yes	521	521	No																												Yes	1-3 years ago	Planned	Live birth	1	Live birth
2024-05-29	2024-05-29	1217	20.28333282470703	.3380555510520935059	RWAMPARA	445007	445007	445007			6	26	Yes	226	226	No																												Yes	1-3 years ago	Planned	Live birth	1	Live birth
2024-07-02	2024-07-02	1604	26.73333358764648	.445555567741394043	RWAMPARA	433062	433062	433062			6	36	Yes	593	593	No																												Yes	1-3 years ago	Planned	Live birth	1	Kuzaariraho
2024-07-08	2024-07-08	654	10.89999961853027	.1816666722297668457	KATAKWI	204034	204034	204034			6	31	Yes	125	125	No																												Yes	1-3 years ago	Unplanned	Live birth	1	Ikoku yen ejari
2024-06-13	2024-06-13	1512	25.20000076293945	.4199999868869781494	RWAMPARA	424137	424137	424137			6	28	Yes	415	415	No																												Yes	Less than 1 year ago	Unplanned	Live birth	1	Kuzaariraho
2024-06-26	2024-06-26	1669	27.8166675567627	.4636111259460449219	RWAMPARA	434108	434108	434108			6	28	Yes	549	549	No																												Yes	Less than 1 year ago	Planned	Live birth	1	Kuzaariraho
2024-05-20	2024-05-20	2082	34.70000076293945	.5783333182334899902	MADI OKOLLO	325029	325029	325029			6	45	Yes	303	303	No																												Yes	Less than 1 year ago	Unplanned	Live birth	1	Mva osi edri ru
2024-07-16	2024-07-16	648	10.80000019073486	.180000007152557373	KAMPALA	116142	116142	116142			6	21	Yes	78	78	No																												No
2024-05-15	2024-05-15	2578	42.96666717529297	.7161111235618591309	RWAMPARA	402066	402066	402066			6	35	Yes	790	790	No																												Yes	4-5 years ago	Unplanned	Live birth	1	Kuzaariraho
2024-06-08	2024-06-08	698	11.63333320617676	.1938888877630233765	KATAKWI	244059	244059	244059			6	24	Yes	118	118	No																												Yes	1-3 years ago	Planned	Live birth	1	Live birth
2024-06-28	2024-06-28	1340	22.33333396911621	.372222214937210083	RWAMPARA	427093	427093	427093			6	48	Yes	552	552	No																												Yes	More than 5 years ago	Planned	Live birth	1	Live birth
2024-05-18	2024-05-18	623	10.38333320617676	.1730555593967437744	KATAKWI	224016	224016	224016			6	41	Yes	152	152	No																												Yes	More than 5 years ago	Planned	Live birth	1	Live birth
2024-05-23	2024-05-23	712	11.86666679382324	.1977777779102325439	KATAKWI	229032	229032	229032			6	28	Yes	46	46	No																												Yes	Less than 1 year ago	Planned	Live birth	2	Ikoku yen ejari
2024-07-04	2024-07-04	471	7.849999904632568	.1308333277702331543	MADI OKOLLO	350012	350012	350012			6	21	Yes	90	90	No																												Yes	1-3 years ago	Planned	Live birth	1	Mva osi edri ru
2024-05-21	2024-05-21	968	16.13333320617676	.2688888907432556152	KATAKWI	227100	227100	227100			6	24	Yes	177	177	No																												Yes	1-3 years ago	Unplanned	Miscarriage		Miscarriage
2024-07-02	2024-07-02	544	9.066666603088379	.151111111044883728	KATAKWI	215038	215038	215038			6	44	Yes	120	120	No																												Yes	More than 5 years ago	Planned	Live birth	1	Ikoku yen ejari
2024-05-15	2024-05-15	1005	16.75	.2791666686534881592	RWAMPARA	401027	401027	401027			6	21	Yes	84	84	No																												Yes	1-3 years ago	Planned	Live birth	1	Live birth
2024-06-08	2024-06-08	1742	29.03333282470703	.4838888943195343018	RWAMPARA	446029	446029	446029			6	37	Yes	470	470	No																												Yes	More than 5 years ago	Unplanned	Live birth	1	Kuzaariraho
2024-05-20	2024-05-20	2311	38.51666641235352	.6419444680213928223	RWAMPARA	409056	409056	409056			6	27	Yes	963	963	No																												Yes	1-3 years ago	Planned	Live birth	1	Kuzaariraho
2024-05-25	2024-05-25	751	12.51666641235352	.2086111158132553101	KAMPALA	122152	122152	122152			6	37	Yes	217	217	No																												Yes	More than 5 years ago	Planned	Live birth	1	Live birth
2024-07-04	2024-07-04	888	14.80000019073486	.2466666698455810547	RWAMPARA	429075	429075	429075			6	38	Yes	379	379	No																												Yes	More than 5 years ago	Planned	Live birth	1	Kuzaariraho
2024-06-14	2024-06-14	1850	30.83333396911621	.5138888955116271973	RWAMPARA	419163	419163	419163			6	24	Yes	412	412	No																												Yes	4-5 years ago	Planned	Live birth	1	Kuzaariraho
2024-06-05	2024-06-05	680	11.33333301544189	.1888888925313949585	KAMPALA	142026	142026	142026			6	49	Yes	118	118	No																												Yes	More than 5 years ago	Planned	Live birth	1	Omwana yazilibwa mulamu
2024-06-15	2024-06-15	2316	38.59999847412109	.6433333158493041992	RWAMPARA	443061	443061	443061			6	29	Yes	793	793	No																												Yes	More than 5 years ago	Planned	Live birth	2	Kuzaariraho
2024-05-24	2024-05-24	1777	29.61666679382324	.4936110973358154297	RWAMPARA	412066	412066	412066			6	22	Yes	491	491	No																												Yes	1-3 years ago	Planned	Live birth	1	Kuzaariraho
2024-05-28	2024-05-28	2143	35.71666717529297	.5952777862548828125	RWAMPARA	414101	414101	414101			6	24	Yes	579	579	Yes	1	Planned	No, it's a single pregnancy	No																No		No	No	No		0	0	Yes	4-5 years ago	Planned	Live birth	2	Kuzaariraho
2024-07-16	2024-07-16	1616	26.9333324432373	.4488888978958129883	RWAMPARA	428063	428063	428063			6	27	Yes	465	465	No																												Yes	1-3 years ago	Planned	Live birth	1	Kuzaariraho
2024-05-15	2024-05-15	1402	23.36666679382324	.3894444406032562256	KAMPALA	107022	107022	107022			6	36	Yes	142	142	No																												Yes	Less than 1 year ago	Unplanned	Live birth	1	Omwana yazilibwa mulamu
2024-06-24	2024-06-24	749	12.48333358764648	.2080555558204650879	MADI OKOLLO	316005	316005	316005			6	23	Yes	112	112	No																												Yes	1-3 years ago	Unplanned	Live birth	1	Live birth
2024-07-14	2024-07-14	769	12.81666660308838	.213611111044883728	KAMPALA	118151	118151	118151			6	20	Yes	228	228	No																												No
2024-07-06	2024-07-06	312	5.199999809265137	.08666666597127914429	MADI OKOLLO	308015	308015	308015			6	27	Yes	96	96	No																												Yes	Less than 1 year ago	Unplanned	Live birth	1	Live birth
2024-06-08	2024-06-08	1455	24.25	.4041666686534881592	RWAMPARA	446079	446079	446079			6	50	Yes	512	512	No																												Yes	More than 5 years ago	Planned	Live birth	1	Kuzaariraho
2024-07-24	2024-07-24	1728	28.79999923706055	.4799999892711639404	RWAMPARA	441064	441064	441064			6	33	Yes	594	594	No																												Yes	1-3 years ago	Planned	Live birth	1	Kuzaariraho
2024-07-07	2024-07-07	407	6.783333301544189	.1130555570125579834	KAMPALA	114079	114079	114079			6	37	Yes	60	60	No																												Yes	More than 5 years ago	Planned	Live birth	1	Live birth
2024-07-01	2024-07-01	743	12.38333320617676	.2063888907432556152	KATAKWI	230067	230067	230067			6	21	Yes	194	194	No																												Yes	1-3 years ago	Unplanned	Live birth	1	Ikoku yen ejari
2024-06-11	2024-06-11	1108	18.46666717529297	.30777779221534729	MADI OKOLLO	312001	312001	312001			6	19	Yes	129	129	No																												Yes	1-3 years ago	Planned	Live birth	1	Mva osi edri ru
2024-06-08	2024-06-08	1722	28.70000076293945	.4783333241939544678	RWAMPARA	446022	446022	446022			6	50	Yes	417	417	No																												Yes	More than 5 years ago	Unplanned	Live birth	1	Kuzaariraho
2024-06-27	2024-06-27	1296	21.60000038146973	.3600000143051147461	KAMPALA	150032	150032	150032			6	25	Yes	360	360	No																												Yes	1-3 years ago	Planned	Live birth	1	Omwana yazilibwa mulamu
2024-06-18	2024-06-18	868	14.46666622161865	.2411111146211624146	KAMPALA	137101	137101	137101			6	49	Yes	63	63	No																												Yes	More than 5 years ago	Planned	Live birth	1	Live birth
2024-06-08	2024-06-08	1417	23.61666679382324	.3936111032962799072	RWAMPARA	446021	446021	446021			6	28	Yes	646	646	No																												Yes	1-3 years ago	Planned	Live birth	1	Kuzaariraho
2024-07-11	2024-07-11	1492	24.86666679382324	.4144444465637207031	RWAMPARA	402117	402117	402117			6	38	Yes	607	607	No																												Yes	More than 5 years ago	Planned	Live birth	1	Live birth
2024-05-27	2024-05-27	1133	18.88333320617676	.314722210168838501	KATAKWI	214039	214039	214039			6	46	Yes	192	192	No																												Yes	More than 5 years ago	Unplanned	Live birth	1	Ikoku yen ejari
2024-05-27	2024-05-27	2861	47.68333435058594	.7947221994400024414	RWAMPARA	413029	413029	413029			6	46	Yes	1184	1184	No																												Yes	More than 5 years ago	Planned	Stillbirths	1	Okuzaara omwaana afiire
2024-06-25	2024-06-25	1726	28.76666641235352	.4794444441795349121	RWAMPARA	432015	432015	432015			6	27	Yes	650	650	No																												Yes	1-3 years ago	Planned	Abortion		Abotion
2024-06-01	2024-06-01	574	9.566666603088379	.1594444513320922852	KAMPALA	121020	121020	121020			6	22	Yes	147	147	No																												No
2024-06-24	2024-06-24	817	13.61666679382324	.2269444465637207031	KATAKWI	248012	248012	248012			6	26	Yes	106	106	Yes	4	Planned	No, it's a single pregnancy	Yes	4	1	Self-reported											Card not available		No		Yes	No	Yes	Daily	1	1	Yes	1-3 years ago	Planned	Live birth	1	Live birth
2024-05-21	2024-05-21	1990	33.16666793823242	.5527777671813964844	RWAMPARA	407088	407088	407088			6	40	Yes	597	597	No																												Yes	More than 5 years ago	Planned	Live birth	1	Kuzaariraho
2024-07-16	2024-07-16	369	6.150000095367432	.1024999991059303284	KAMPALA	144028	144028	144028			6	34	Yes	53	53	No																												Yes	More than 5 years ago	Planned	Live birth	1	Live birth
2024-06-24	2024-06-24	1137	18.95000076293945	.3158333301544189453	RWAMPARA	431120	431120	431120			6	35	Yes	449	449	No																												Yes	1-3 years ago	Planned	Live birth	1	Kuzaariraho
2024-06-27	2024-06-27	1669	27.8166675567627	.4636111259460449219	RWAMPARA	435035	435035	435035			6	29	Yes	471	471	No																												Yes	1-3 years ago	Planned	Live birth	1	Kuzaariraho
2024-06-29	2024-06-29	586	9.766666412353516	.1627777814865112305	KAMPALA	125028	125028	125028			6	39	Yes	47	47	No																												Yes	More than 5 years ago	Planned	Live birth	1	Live birth
2024-07-30	2024-07-30	1058	17.63333320617676	.2938888967037200928	KAMPALA	129025	129025	129025			6	39	Yes	172	172	No																												Yes	4-5 years ago	Planned	Live birth	1	Live birth
2024-07-27	2024-07-27	864	14.39999961853027	.2399999946355819702	KAMPALA	136066	136066	136066			6	21	Yes	110	110	No																												Yes	Less than 1 year ago	Planned	Live birth	1	Live birth
2024-05-27	2024-05-27	2002	33.36666488647461	.5561110973358154297	RWAMPARA	406055	406055	406055			6	22	Yes	829	829	No																												Yes	1-3 years ago	Unplanned	Live birth	1	Kuzaariraho
2024-05-15	2024-05-15	546	9.100000381469727	.1516666710376739502	KATAKWI	221070	221070	221070			6	22	Yes	54	54	No																												Yes	Less than 1 year ago	Unplanned	Live birth	1	Live birth
2024-06-04	2024-06-04	1360	22.66666603088379	.377777785062789917	KATAKWI	241010	241010	241010			6	25	Yes	463	463	No																												Yes	1-3 years ago	Unplanned	Live birth	1	Live birth
2024-05-28	2024-05-28	1036	17.26666641235352	.2877777814865112305	KATAKWI	215021	215021	215021			6	31	Yes	323	323	No																												Yes	Less than 1 year ago	Planned	Live birth	1	Live birth
2024-07-08	2024-07-08	712	11.86666679382324	.1977777779102325439	KATAKWI	211027	211027	211027			6	19	Yes	109	109	No																												Yes	Less than 1 year ago	Planned	Live birth	1	Ikoku yen ejari
2024-06-25	2024-06-25	845	14.08333301544189	.2347222268581390381	KAMPALA	135146	135146	135146			6	44	Yes	97	97	No																												Yes	More than 5 years ago	Planned	Live birth	1	Live birth
2024-05-21	2024-05-21	1774	29.5666675567627	.4927777647972106934	RWAMPARA	407019	407019	407019			6	39	Yes	459	459	No																												Yes	1-3 years ago	Planned	Stillbirths	1	Okuzaara omwaana afiire
2024-07-02	2024-07-02	1656	27.60000038146973	.4600000083446502686	RWAMPARA	433053	433053	433053			6	39	Yes	429	429	No																												Yes	4-5 years ago	Planned	Live birth	1	Kuzaariraho
2024-06-13	2024-06-13	863	14.38333320617676	.2397222220897674561	KAMPALA	130082	130082	130082			6	47	Yes	72	72	No																												Yes	More than 5 years ago	Planned	Live birth	1	Live birth
2024-06-11	2024-06-11	2435	40.58333206176758	.676388859748840332	RWAMPARA	422038	422038	422038			6	48	Yes	731	731	No																												Yes	4-5 years ago	Planned	Live birth	1	Kuzaariraho
2024-06-05	2024-06-05	656	10.93333339691162	.182222217321395874	KATAKWI	242029	242029	242029			6	43	Yes	92	92	No																												Yes	More than 5 years ago	Planned	Stillbirths	1	Stillbirths
2024-05-29	2024-05-29	1527	25.45000076293945	.4241666793823242188	RWAMPARA	444037	444037	444037			6	20	Yes	464	464	No																												No
2024-07-05	2024-07-05	2254	37.56666564941406	.6261110901832580566	RWAMPARA	438021	438021	438021			6	33	Yes	1099	1099	No																												Yes	Less than 1 year ago	Unplanned	Miscarriage		Okutaoroga/okurigwamu enda
2024-05-28	2024-05-28	984	16.39999961853027	.2733333408832550049	KAMPALA	116042	116042	116042			6	39	Yes	85	85	No																												Yes	1-3 years ago	Unplanned	Live birth	1	Omwana yazilibwa mulamu
2024-05-21	2024-05-21	552	9.199999809265137	.1533333361148834229	KAMPALA	109001	109001	109001			6	22	Yes	83	83	No																												Yes	1-3 years ago	Planned	Live birth	1	Omwana yazilibwa mulamu
2024-06-11	2024-06-11	453	7.550000190734863	.1258333325386047363	KAMPALA	135118	135118	135118			6	50	Yes	106	106	No																												Yes	More than 5 years ago	Unplanned	Live birth	1	Live birth
2024-07-08	2024-07-08	250	4.166666507720947	.06944444775581359863	KAMPALA	106026	106026	106026			6	19	Yes	59	59	No																												No
2024-06-28	2024-06-28	420	7	.1166666671633720398	MADI OKOLLO	335002	335002	335002			6	21	Yes	45	45	No																												No
2024-06-20	2024-06-20	938	15.63333320617676	.260555565357208252	RWAMPARA	415002	415002	415002			6	33	Yes	298	298	No																												Yes	1-3 years ago	Unplanned	Live birth	1	Kuzaariraho
2024-06-20	2024-06-20	1539	25.64999961853027	.4275000095367431641	RWAMPARA	415101	415101	415101			6	22	Yes	526	526	No																												No
2024-06-08	2024-06-08	2409	40.15000152587891	.6691666841506958008	RWAMPARA	446047	446047	446047			6	23	Yes	919	919	No																												Yes	1-3 years ago	Unplanned	Live birth	1	Kuzaariraho
2024-05-22	2024-05-22	2229	37.15000152587891	.6191666722297668457	RWAMPARA	410085	410085	410085			6	33	Yes	804	804	Yes	7	Planned	No, it's a single pregnancy	Yes	5	2	Self-reported											Card not available		Yes	I was not anaemic	Yes	No	Yes	Daily	0	0	Yes	1-3 years ago	Planned	Live birth	1	Kuzaariraho
2024-06-11	2024-06-11	657	10.94999980926514	.182500004768371582	MADI OKOLLO	326013	326013	326013			6	24	Yes	94	94	No																												Yes	More than 5 years ago	Unplanned	Live birth	1	Mva osi edri ru
2024-06-05	2024-06-05	759	12.64999961853027	.210833325982093811	KATAKWI	242010	242010	242010			6	31	Yes	71	71	No																												Yes	1-3 years ago	Planned	Live birth	1	Live birth
2024-06-05	2024-06-05	645	10.75	.1791666597127914429	KAMPALA	142082	142082	142082			6	34	Yes	75	75	No																												Yes	1-3 years ago	Planned	Live birth	1	Omwana yazilibwa mulamu
2024-06-20	2024-06-20	662	11.03333377838135	.1838888823986053467	KATAKWI	237030	237030	237030			6	25	Yes	118	118	No																												Yes	1-3 years ago	Planned	Live birth	1	Live birth
2024-06-29	2024-06-29	396	6.599999904632568	.1099999994039535522	KAMPALA	147091	147091	147091			6	31	Yes	57	57	No																												Yes	More than 5 years ago	Planned	Live birth	1	Live birth
2024-05-25	2024-05-25	1298	21.63333320617676	.3605555593967437744	KATAKWI	213015	213015	213015			6	41	Yes	339	339	No																												Yes	More than 5 years ago	Planned	Live birth	1	Ikoku yen ejari
2024-05-22	2024-05-22	695	11.58333301544189	.1930555552244186401	KAMPALA	112008	112008	112008			6	49	Yes	71	71	No																												Yes	More than 5 years ago	Planned	Live birth	1	Omwana yazilibwa mulamu
2024-06-04	2024-06-04	1050	17.5	.2916666567325592041	RWAMPARA	449088	449088	449088			6	41	Yes	247	247	No																												Yes	More than 5 years ago	Planned	Live birth	1	Live birth
2024-07-07	2024-07-07	614	10.23333358764648	.1705555617809295654	KAMPALA	114112	114112	114112			6	24	Yes	56	56	No																												Yes	4-5 years ago	Planned	Live birth	1	Live birth
2024-05-15	2024-05-15	935	15.58333301544189	.2597222328186035156	KATAKWI	219018	219018	219018			6	18	Yes	42	42	Yes	6	Unplanned	No, it's a single pregnancy	Yes	5	2	Self-reported											Card not available		Yes	I was not anaemic	No	No	No		1	0	Yes	Less than 1 year ago	Planned	Miscarriage		akoik alomun
2024-05-21	2024-05-21	656	10.93333339691162	.182222217321395874	KAMPALA	109050	109050	109050			6	30	Yes	55	55	No																												Yes	More than 5 years ago	Planned	Live birth	1	Omwana yazilibwa mulamu
2024-05-20	2024-05-20	1585	26.41666603088379	.440277785062789917	RWAMPARA	409196	409196	409196			6	25	Yes	546	546	No																												Yes	1-3 years ago	Planned	Live birth	1	Kuzaariraho
2024-06-25	2024-06-25	962	16.03333282470703	.2672222256660461426	MADI OKOLLO	316002	316002	316002			6	21	Yes	204	204	No																												Yes	Less than 1 year ago	Planned	Live birth	1	Live birth
2024-07-03	2024-07-03	805	13.41666698455811	.2236111164093017578	MADI OKOLLO	332007	332007	332007			6	46	Yes	197	197	No																												Yes	More than 5 years ago	Planned	Live birth	1	Mva osi edri ru
2024-06-05	2024-06-05	749	12.48333358764648	.2080555558204650879	MADI OKOLLO	309014	309014	309014			6	30	Yes	48	48	No																												Yes	1-3 years ago	Planned	Live birth	1	Mva osi edri ru
2024-06-05	2024-06-05	2937	48.95000076293945	.8158333301544189453	RWAMPARA	448026	448026	448026			6	41	Yes	631	631	No																												Yes	More than 5 years ago	Planned	Stillbirths	1	Okuzaara omwaana afiire
2024-06-01	2024-06-01	609	10.14999961853027	.1691666692495346069	KATAKWI	241028	241028	241028			6	41	Yes	127	127	No																												Yes	More than 5 years ago	Planned	Live birth	1	Ikoku yen ejari
2024-05-17	2024-05-17	1254	20.89999961853027	.3483333289623260498	MADI OKOLLO	301020	301020	301020			6	21	Yes	185	185	No																												Yes	1-3 years ago	Unplanned	Live birth	1	Mva osi edri ru
2024-06-21	2024-06-21	588	9.800000190734863	.1633333265781402588	MADI OKOLLO	335033	335033	335033			6	31	Yes	39	39	Yes	4	Planned	No, it's a single pregnancy	No																Yes	I was anaemic	No	No	No		0	0	Yes	1-3 years ago	Planned	Live birth	1	Live birth
2024-06-28	2024-06-28	1228	20.46666717529297	.3411111235618591309	RWAMPARA	427016	427016	427016			6	36	Yes	163	163	No																												Yes	4-5 years ago	Planned	Live birth	1	Live birth
2024-05-29	2024-05-29	1321	22.01666641235352	.366944432258605957	RWAMPARA	450055	450055	450055			6	37	Yes	429	429	No																												Yes	More than 5 years ago	Unplanned	Live birth	1	Kuzaariraho
2024-06-25	2024-06-25	616	10.26666641235352	.1711111068725585938	KATAKWI	246012	246012	246012			6	23	Yes	68	68	No																												Yes	Less than 1 year ago	Planned	Live birth	1	Live birth
2024-06-20	2024-06-20	741	12.35000038146973	.2058333307504653931	KATAKWI	237041	237041	237041			6	33	Yes	125	125	Yes	9	Unplanned	No, it's a single pregnancy	Yes	4	4	Self-reported											Card not available		No		Yes	No	Yes	Daily	1	4	Yes	1-3 years ago	Planned	Live birth	1	Live birth
2024-05-30	2024-05-30	787	13.11666679382324	.218611106276512146	KAMPALA	115033	115033	115033			6	36	Yes	115	115	No																												Yes	More than 5 years ago	Planned	Live birth	1	Omwana yazilibwa mulamu
2024-05-24	2024-05-24	841	14.01666641235352	.2336111068725585938	KAMPALA	101031	101031	101031			6	44	Yes	39	39	No																												Yes	More than 5 years ago	Unplanned	Live birth	1	Live birth
2024-05-15	2024-05-15	2242	37.36666488647461	.6227777600288391113	MADI OKOLLO	330032	330032	330032			6	38	Yes	282	282	No																												Yes	Less than 1 year ago	Unplanned	Live birth	1	Live birth
2024-05-14	2024-05-14	1831	30.51666641235352	.5086110830307006836	KAMPALA	106071	106071	106071			6	42	Yes	417	417	No																												Yes	More than 5 years ago	Planned	Live birth	1	Omwana yazilibwa mulamu
2024-07-03	2024-07-03	841	14.01666641235352	.2336111068725585938	KAMPALA	130004	130004	130004			6	29	Yes	44	44	No																												Yes	Less than 1 year ago	Planned	Live birth	1	Live birth
2024-06-18	2024-06-18	773	12.88333320617676	.2147222161293029785	KATAKWI	239015	239015	239015			6	28	Yes	211	211	Yes	7	Planned	No, it's a single pregnancy	Yes	4	3	Self-reported											Card not available		No		Yes	No	Yes	Daily	1	2	Yes	1-3 years ago	Planned	Live birth	1	Live birth
2024-07-21	2024-07-21	306	5.099999904632568	.08500000089406967163	KAMPALA	125077	125077	125077			6	24	Yes	100	100	No																												No
2024-06-15	2024-06-15	737	12.28333377838135	.2047222256660461426	KATAKWI	234006	234006	234006			6	24	Yes	122	122	No																												Yes	Less than 1 year ago	Unplanned	Live birth	1	Ikoku yen ejari
2024-05-25	2024-05-25	1593	26.54999923706055	.442499995231628418	KATAKWI	213009	213009	213009			6	20	Yes	331	331	Yes	6	Unplanned	No, it's a single pregnancy	Yes	6	1	ANC card/booklet/child health card	1	1	media\1716644316266.jpg										Yes	I was not anaemic	Yes	No	Yes	Daily	0	1	Yes	1-3 years ago	Planned	Live birth	1	Ikoku yen ejari
2024-05-28	2024-05-28	1402	23.36666679382324	.3894444406032562256	MADI OKOLLO	326005	326005	326005			6	29	Yes	241	241	No																												Yes	Less than 1 year ago	Planned	Live birth	1	Mva osi edri ru
2024-06-18	2024-06-18	618	10.30000019073486	.1716666668653488159	KAMPALA	128063	128063	128063			6	38	Yes	229	229	No																												Yes	1-3 years ago	Planned	Live birth	1	Live birth
2024-06-21	2024-06-21	858	14.30000019073486	.2383333295583724976	KAMPALA	124175	124175	124175			6	19	Yes	57	57	No																												No
2024-06-21	2024-06-21	1613	26.88333320617676	.448055565357208252	RWAMPARA	421030	421030	421030			6	44	Yes	433	433	No																												Yes	4-5 years ago	Unplanned	Live birth	1	Kuzaariraho
2024-06-27	2024-06-27	1291	21.51666641235352	.3586111068725585938	RWAMPARA	435037	435037	435037			6	27	Yes	413	413	No																												Yes	1-3 years ago	Planned	Live birth	1	Kuzaariraho
2024-05-15	2024-05-15	1055	17.58333396911621	.2930555641651153564	KATAKWI	218019	218019	218019			6	40	Yes	162	162	No																												Yes	More than 5 years ago	Planned	Live birth	1	Ikoku yen ejari
2024-06-06	2024-06-06	1077	17.95000076293945	.2991666793823242188	MADI OKOLLO	326003	326003	326003			6	24	Yes	890	890	No																												Yes	1-3 years ago	Planned	Live birth	1	Mva osi edri ru
2024-07-23	2024-07-23	2067	34.45000076293945	.5741666555404663086	RWAMPARA	437101	437101	437101			6	31	Yes	784	784	No																												No
2024-05-24	2024-05-24	1372	22.86666679382324	.3811111152172088623	RWAMPARA	412086	412086	412086			6	39	Yes	496	496	No																												Yes	1-3 years ago	Planned	Live birth	1	Kuzaariraho
2024-07-15	2024-07-15	1255	20.91666603088379	.3486111164093017578	RWAMPARA	412031	412031	412031			6	38	Yes	666	666	No																												Yes	1-3 years ago	Unplanned	Live birth	1	Kuzaariraho
2024-06-11	2024-06-11	388	6.466666698455811	.1077777743339538574	KAMPALA	139014	139014	139014			6	38	Yes	171	171	No																												No
2024-05-28	2024-05-28	584	9.733333587646484	.1622222214937210083	KAMPALA	117135	117135	117135			6	45	Yes	46	46	No																												Yes	More than 5 years ago	Planned	Live birth	1	Live birth
2024-06-25	2024-06-25	1621	27.01666641235352	.4502777755260467529	KAMPALA	112049	112049	112049			6	36	Yes	387	387	No																												Yes	More than 5 years ago	Planned	Live birth	1	Omwana yazilibwa mulamu
2024-05-21	2024-05-21	1924	32.06666564941406	.5344444513320922852	RWAMPARA	407004	407004	407004			6	34	Yes	487	487	Yes	8	Planned	No, it's a single pregnancy	Yes	6	1	ANC card/booklet/child health card													No		Yes	No	Yes	Daily	-99	1	Yes	More than 5 years ago	Planned	Live birth	1	Kuzaariraho
2024-06-25	2024-06-25	804	13.39999961853027	.2233333289623260498	MADI OKOLLO	342004	342004	342004			6	30	Yes	243	243	No																												Yes	More than 5 years ago	Planned	Live birth	1	Live birth
2024-05-23	2024-05-23	517	8.616666793823242	.1436111181974411011	KATAKWI	231034	231034	231034			6	33	Yes	69	69	No																												Yes	More than 5 years ago	Planned	Live birth	1	Ikoku yen ejari
2024-06-10	2024-06-10	934	15.56666660308838	.2594444453716278076	KATAKWI	232006	232006	232006			6	25	Yes	190	190	Yes	8	Planned	No, it's a single pregnancy	Yes	4	4	ANC card/booklet/child health card	1	1	media\1718012791944.jpg										No		Yes	No	Yes	Daily	1	7	Yes	More than 5 years ago	Planned	Live birth	1	Live birth
2024-06-12	2024-06-12	649	10.81666660308838	.1802777796983718872	KAMPALA	138097	138097	138097			6	38	Yes	72	72	No																												Yes	4-5 years ago	Planned	Live birth	1	Live birth
2024-07-07	2024-07-07	1028	17.13333320617676	.2855555415153503418	KAMPALA	137043	137043	137043			6	33	Yes	220	220	No																												Yes	More than 5 years ago	Planned	Live birth	1	Omwana yazilibwa mulamu
2024-06-05	2024-06-05	602	10.03333377838135	.1672222167253494263	KATAKWI	242075	242075	242075			6	35	Yes	152	152	No																												Yes	More than 5 years ago	Planned	Live birth	1	Live birth
2024-07-02	2024-07-02	1001	16.6833324432373	.2780555486679077148	MADI OKOLLO	342009	342009	342009			6	34	Yes	173	173	No																												Yes	1-3 years ago	Planned	Live birth	2	Mva osi edri ru
2024-07-27	2024-07-27	1286	21.4333324432373	.3572222292423248291	RWAMPARA	437026	437026	437026			6	34	Yes	491	491	No																												Yes	1-3 years ago	Unplanned	Live birth	1	Kuzaariraho
2024-06-28	2024-06-28	854	14.23333358764648	.2372222244739532471	KAMPALA	121083	121083	121083			6	33	Yes	82	82	No																												Yes	1-3 years ago	Planned	Live birth	2	Omwana yazilibwa mulamu
2024-05-20	2024-05-20	1186	19.76666641235352	.3294444382190704346	MADI OKOLLO	325023	325023	325023			6	48	Yes	238	238	No																												Yes	More than 5 years ago	Unplanned	Live birth	1	Mva osi edri ru
2024-05-20	2024-05-20	936	15.60000038146973	.2599999904632568359	KAMPALA	111030	111030	111030			6	35	Yes	83	83	No																												Yes	1-3 years ago	Planned	Miscarriage		olubuto okuvaamu ng'omwana tanaweza myezi musanvu
2024-06-17	2024-06-17	1960	32.66666793823242	.5444444417953491211	RWAMPARA	417047	417047	417047			6	24	Yes	548	548	No																												Yes	4-5 years ago	Unplanned	Live birth	1	Kuzaariraho
2024-06-13	2024-06-13	707	11.78333377838135	.1963888853788375854	MADI OKOLLO	314033	314033	314033			6	29	Yes	108	108	No																												Yes	1-3 years ago	Planned	Live birth	1	Mva osi edri ru
2024-06-10	2024-06-10	1441	24.01666641235352	.4002777636051177979	RWAMPARA	423115	423115	423115			6	38	Yes	444	444	No																												Yes	1-3 years ago	Planned	Live birth	1	Live birth
2024-07-14	2024-07-14	344	5.733333110809326	.09555555880069732666	KAMPALA	132015	132015	132015			6	24	Yes	61	61	No																												No
2024-07-05	2024-07-05	881	14.68333339691162	.244722217321395874	MADI OKOLLO	301022	301022	301022			6	46	Yes	385	385	No																												Yes	More than 5 years ago	Unplanned	Live birth	1	Mva osi edri ru
2024-05-31	2024-05-31	2087	34.78333282470703	.5797222256660461426	RWAMPARA	440031	440031	440031			6	28	Yes	826	826	No																												Yes	4-5 years ago	Planned	Live birth	1	Kuzaariraho
2024-05-16	2024-05-16	1784	29.73333358764648	.4955555498600006104	RWAMPARA	403067	403067	403067			6	37	Yes	318	318	No																												Yes	1-3 years ago	Planned	Live birth	1	Kuzaariraho
2024-07-01	2024-07-01	879	14.64999961853027	.2441666722297668457	RWAMPARA	428056	428056	428056			6	26	Yes	298	298	No																												Yes	1-3 years ago	Unplanned	Live birth	1	Kuzaariraho
2024-06-05	2024-06-05	585	9.75	.1624999940395355225	KAMPALA	150035	150035	150035			6	23	Yes	121	121	No																												Yes	1-3 years ago	Unplanned	Live birth	1	Live birth
2024-05-31	2024-05-31	859	14.31666660308838	.2386111170053482056	MADI OKOLLO	349008	349008	349008			6	23	Yes	116	116	No																												Yes	1-3 years ago	Planned	Live birth	1	Mva osi edri ru
2024-07-30	2024-07-30	634	10.56666660308838	.1761111170053482056	KAMPALA	130083	130083	130083			6	21	Yes	69	69	No																												Yes	Less than 1 year ago	Unplanned	Live birth	1	Live birth
2024-06-13	2024-06-13	590	9.833333015441895	.163888886570930481	KAMPALA	134146	134146	134146			6	36	Yes	116	116	No																												Yes	Less than 1 year ago	Unplanned	Live birth	1	Omwana yazilibwa mulamu
2024-06-18	2024-06-18	1007	16.78333282470703	.2797222137451171875	KAMPALA	137115	137115	137115			6	29	Yes	164	164	No																												Yes	1-3 years ago	Planned	Live birth	1	Live birth
2024-05-17	2024-05-17	1065	17.75	.2958333194255828857	KATAKWI	224003	224003	224003			6	44	Yes	223	223	No																												Yes	1-3 years ago	Planned	Live birth	1	Live birth
2024-05-27	2024-05-27	1780	29.66666603088379	.494444429874420166	RWAMPARA	406083	406083	406083			6	24	Yes	547	547	No																												Yes	1-3 years ago	Planned	Live birth	1	Live birth
2024-06-01	2024-06-01	412	6.866666793823242	.114444442093372345	KAMPALA	123067	123067	123067			6	28	Yes	52	52	No																												Yes	Less than 1 year ago	Unplanned	Live birth	1	Live birth
2024-07-10	2024-07-10	566	9.433333396911621	.1572222262620925903	KATAKWI	240002	240002	240002			6	48	Yes	95	95	No																												Yes	More than 5 years ago	Planned	Live birth	2	Live birth
2024-05-15	2024-05-15	1277	21.28333282470703	.3547222316265106201	MADI OKOLLO	302010	302010	302010			6	34	Yes	207	207	No																												Yes	4-5 years ago	Unplanned	Live birth	1	Mva osi edri ru
2024-05-25	2024-05-25	1259	20.98333358764648	.3497222363948822021	RWAMPARA	406081	406081	406081			6	37	Yes	519	519	No																												Yes	More than 5 years ago	Planned	Live birth	1	Live birth
2024-06-06	2024-06-06	645	10.75	.1791666597127914429	KAMPALA	146019	146019	146019			6	31	Yes	170	170	No																												Yes	More than 5 years ago	Planned	Live birth	1	Omwana yazilibwa mulamu
2024-06-08	2024-06-08	659	10.98333358764648	.1830555498600006104	KAMPALA	148086	148086	148086			6	46	Yes	91	91	No																												Yes	More than 5 years ago	Planned	Live birth	1	Omwana yazilibwa mulamu
2024-06-04	2024-06-04	953	15.88333320617676	.2647222280502319336	KAMPALA	143023	143023	143023			6	38	Yes	59	59	No																												Yes	4-5 years ago	Unplanned	Live birth	1	Live birth
2024-06-27	2024-06-27	904	15.06666660308838	.2511111199855804443	KATAKWI	247002	247002	247002			6	29	Yes	346	346	No																												Yes	1-3 years ago	Unplanned	Live birth	1	Ikoku yen ejari
2024-06-14	2024-06-14	1017	16.95000076293945	.2824999988079071045	KATAKWI	219019	219019	219019			6	31	Yes	217	217	Yes	5	Planned	No, it's a single pregnancy	Yes	4	2	Self-reported											Card not available		No		Yes	No	Yes	Daily	1	1	Yes	4-5 years ago	Planned	Live birth	1	Ikoku yen ejari
2024-07-14	2024-07-14	677	11.28333377838135	.1880555599927902222	KAMPALA	136124	136124	136124			6	23	Yes	114	114	No																												No
2024-06-01	2024-06-01	1719	28.64999961853027	.4774999916553497314	RWAMPARA	440050	440050	440050			6	46	Yes	673	673	No																												Yes	More than 5 years ago	Unplanned	Live birth	1	Kuzaariraho
2024-07-05	2024-07-05	728	12.13333320617676	.2022222280502319336	KATAKWI	230004	230004	230004			6	37	Yes	177	177	No																												Yes	More than 5 years ago	Planned	Live birth	1	Ikoku yen ejari
2024-07-12	2024-07-12	701	11.68333339691162	.1947222203016281128	KATAKWI	231278	231278	231278			6	46	Yes	185	185	No																												Yes	More than 5 years ago	Planned	Live birth	1	Live birth
2024-05-16	2024-05-16	549	9.149999618530273	.1525000035762786865	KATAKWI	220030	220030	220030			6	30	Yes	81	81	No																												Yes	More than 5 years ago	Planned	Live birth	1	Live birth
2024-07-10	2024-07-10	659	10.98333358764648	.1830555498600006104	KATAKWI	220010	220010	220010			6	28	Yes	89	89	No																												Yes	1-3 years ago	Planned	Live birth	1	Ikoku yen ejari
2024-05-31	2024-05-31	1385	23.08333396911621	.3847222328186035156	RWAMPARA	442089	442089	442089			6	29	Yes	428	428	No																												Yes	1-3 years ago	Planned	Live birth	1	Kuzaariraho
2024-05-20	2024-05-20	1759	29.3166675567627	.4886111021041870117	RWAMPARA	409014	409014	409014			6	21	Yes	601	601	No																												Yes	1-3 years ago	Planned	Live birth	1	Kuzaariraho
2024-05-31	2024-05-31	1408	23.46666717529297	.3911111056804656982	RWAMPARA	442016	442016	442016			6	37	Yes	384	384	Yes	4	Unplanned	Don't know	No																No		No	No	No		-99	-99	Yes	1-3 years ago	Planned	Live birth	1	Kuzaariraho
2024-05-27	2024-05-27	816	13.60000038146973	.226666674017906189	KAMPALA	101014	101014	101014			6	31	Yes	189	189	No																												Yes	1-3 years ago	Unplanned	Live birth	1	Omwana yazilibwa mulamu
2024-05-29	2024-05-29	1583	26.38333320617676	.439722210168838501	MADI OKOLLO	320009	320009	320009			6	41	Yes	162	162	Yes	8	Unplanned	No, it's a single pregnancy	Yes	4	6	ANC card/booklet/child health card	2	2	media\1716992127357.jpg	media\1716992142293.jpg									Yes	I don't remember/I don't know	Yes	Yes	Yes	Daily	0	3	Yes	1-3 years ago	Unplanned	Live birth	1	Mva osi edri ru
2024-07-25	2024-07-25	547	9.116666793823242	.1519444435834884644	KAMPALA	126044	126044	126044			6	26	Yes	74	74	No																												Yes	1-3 years ago	Planned	Live birth	1	Live birth
2024-06-13	2024-06-13	764	12.73333358764648	.2122222185134887695	KATAKWI	217014	217014	217014			6	25	Yes	140	140	No																												Yes	More than 5 years ago	Unplanned	Live birth	1	Live birth
2024-05-22	2024-05-22	1276	21.26666641235352	.3544444441795349121	KATAKWI	228037	228037	228037			6	31	Yes	285	285	No																												Yes	1-3 years ago	Unplanned	Live birth	1	Ikoku yen ejari
2024-05-20	2024-05-20	1138	18.96666717529297	.3161111176013946533	KAMPALA	114020	114020	114020			6	35	Yes	67	67	No																												Yes	4-5 years ago	Planned	Live birth	1	Live birth
2024-05-31	2024-05-31	1085	18.08333396911621	.3013888895511627197	MADI OKOLLO	308016	308016	308016			6	46	Yes	125	125	No																												Yes	4-5 years ago	Planned	Live birth	1	Mva osi edri ru
2024-05-17	2024-05-17	943	15.71666622161865	.2619444429874420166	MADI OKOLLO	327020	327020	327020			6	24	Yes	340	340	No																												Yes	1-3 years ago	Planned	Live birth	1	Live birth
2024-07-11	2024-07-11	767	12.78333377838135	.2130555510520935059	KAMPALA	137050	137050	137050			6	28	Yes	52	52	No																												Yes	1-3 years ago	Planned	Live birth	1	Live birth
2024-06-08	2024-06-08	1041	17.35000038146973	.2891666591167449951	KAMPALA	147113	147113	147113			6	28	Yes	85	85	No																												Yes	More than 5 years ago	Planned	Live birth	1	Live birth
2024-05-17	2024-05-17	1338	22.29999923706055	.3716666698455810547	KAMPALA	113102	113102	113102			6	40	Yes	122	122	No																												Yes	More than 5 years ago	Planned	Live birth	1	Omwana yazilibwa mulamu
2024-05-25	2024-05-25	635	10.58333301544189	.1763888895511627197	KAMPALA	101064	101064	101064			6	29	Yes	126	126	Yes	3	Planned	No, it's a single pregnancy	No																No		Yes	Yes	Yes	4-6 times per week	1	0	Yes	More than 5 years ago	Planned	Live birth	1	Omwana yazilibwa mulamu
2024-05-23	2024-05-23	531	8.850000381469727	.1474999934434890747	KAMPALA	101007	101007	101007			6	43	Yes	33	33	No																												Yes	More than 5 years ago	Unplanned	Live birth	1	Omwana yazilibwa mulamu
2024-06-12	2024-06-12	1249	20.8166675567627	.3469444513320922852	RWAMPARA	418111	418111	418111			6	28	Yes	377	377	No																												Yes	4-5 years ago	Planned	Live birth	1	Kuzaariraho
2024-06-14	2024-06-14	409	6.816666603088379	.1136111095547676086	KAMPALA	133037	133037	133037			6	31	Yes	52	52	No																												Yes	More than 5 years ago	Planned	Live birth	1	Live birth
2024-05-14	2024-05-14	1760	29.33333396911621	.4888888895511627197	KAMPALA	106177	106177	106177			6	25	Yes	406	406	No																												Yes	1-3 years ago	Unplanned	Live birth	1	Omwana yazilibwa mulamu
2024-06-08	2024-06-08	1075	17.91666603088379	.2986111044883728027	KATAKWI	244066	244066	244066			6	21	Yes	285	285	No																												Yes	1-3 years ago	Unplanned	Live birth	1	Live birth
2024-06-26	2024-06-26	718	11.96666622161865	.1994444429874420166	KATAKWI	246014	246014	246014			6	49	Yes	110	110	No																												Yes	More than 5 years ago	Unplanned	Live birth	1	Live birth
2024-05-14	2024-05-14	2029	33.81666564941406	.5636110901832580566	KAMPALA	106204	106204	106204			6	23	Yes	556	556	Don't know																												Yes	1-3 years ago	Unplanned	Abortion		Okujjamu olubuto
2024-06-27	2024-06-27	568	9.466666221618652	.1577777713537216187	KATAKWI	247040	247040	247040			6	24	Yes	136	136	No																												No
2024-06-29	2024-06-29	737	12.28333377838135	.2047222256660461426	KATAKWI	230032	230032	230032			6	27	Yes	212	212	No																												Yes	1-3 years ago	Planned	Live birth	1	Ikoku yen ejari
2024-05-20	2024-05-20	903	15.05000019073486	.2508333325386047363	KAMPALA	111103	111103	111103			6	42	Yes	111	111	No																												Yes	1-3 years ago	Planned	Live birth	1	Omwana yazilibwa mulamu
2024-06-04	2024-06-04	795	13.25	.2208333313465118408	KATAKWI	241053	241053	241053			6	26	Yes	215	215	No																												Yes	Less than 1 year ago	Unplanned	Live birth	1	Ikoku yen ejari
2024-06-08	2024-06-08	1122	18.70000076293945	.3116666674613952637	KATAKWI	244029	244029	244029			6	34	Yes	186	186	No																												Yes	4-5 years ago	Planned	Live birth	1	Live birth
2024-05-30	2024-05-30	1863	31.04999923706055	.5174999833106994629	RWAMPARA	450122	450122	450122			6	46	Yes	798	798	No																												Yes	More than 5 years ago	Planned	Miscarriage		Miscarriage
2024-06-28	2024-06-28	576	9.600000381469727	.1599999964237213135	KATAKWI	249012	249012	249012			6	21	Yes	45	45	No																												Yes	1-3 years ago	Planned	Live birth	1	Live birth
2024-05-24	2024-05-24	708	11.80000019073486	.1966666728258132935	KAMPALA	118136	118136	118136			6	27	Yes	63	63	No																												Yes	1-3 years ago	Planned	Live birth	1	Omwana yazilibwa mulamu
2024-06-14	2024-06-14	812	13.53333377838135	.2255555540323257446	KATAKWI	205021	205021	205021			6	30	Yes	121	121	No																												Yes	More than 5 years ago	Unplanned	Live birth	1	Live birth
2024-06-08	2024-06-08	1319	21.98333358764648	.3663888871669769287	KAMPALA	148109	148109	148109			6	36	Yes	95	95	No																												Yes	1-3 years ago	Planned	Live birth	1	Omwana yazilibwa mulamu
2024-06-19	2024-06-19	608	10.13333320617676	.1688888818025588989	MADI OKOLLO	346007	346007	346007			6	24	Yes	235	235	No																												No
2024-06-26	2024-06-26	530	8.833333015441895	.1472222208976745605	KATAKWI	250041	250041	250041			6	32	Yes	51	51	No																												Yes	1-3 years ago	Unplanned	Live birth	1	Live birth
2024-06-10	2024-06-10	658	10.96666622161865	.1827777773141860962	KAMPALA	145057	145057	145057			6	31	Yes	42	42	No																												No
2024-05-29	2024-05-29	1486	24.76666641235352	.4127777814865112305	RWAMPARA	450143	450143	450143			6	43	Yes	463	463	No																												Yes	More than 5 years ago	Unplanned	Live birth	1	Kuzaariraho
2024-06-27	2024-06-27	689	11.48333358764648	.1913888901472091675	KAMPALA	138064	138064	138064			6	25	Yes	82	82	Yes	2	Planned	Don't know	Yes	2	1	Self-reported											Card not available		No		No	No	No		0	0	Yes	More than 5 years ago	Planned	Live birth	1	Live birth
2024-06-26	2024-06-26	710	11.83333301544189	.1972222179174423218	KATAKWI	250038	250038	250038			6	46	Yes	198	198	No																												Yes	More than 5 years ago	Unplanned	Live birth	1	Ikoku yen ejari
2024-07-03	2024-07-03	1271	21.1833324432373	.3530555665493011475	RWAMPARA	439046	439046	439046			6	40	Yes	444	444	No																												Yes	1-3 years ago	Planned	Live birth	1	Kuzaariraho
2024-06-12	2024-06-12	692	11.53333377838135	.1922222226858139038	KAMPALA	135079	135079	135079			6	46	Yes	295	295	No																												Yes	More than 5 years ago	Planned	Live birth	1	Live birth
2024-06-21	2024-06-21	1121	18.6833324432373	.3113888800144195557	RWAMPARA	421020	421020	421020			6	45	Yes	329	329	No																												Yes	4-5 years ago	Unplanned	Live birth	1	Kuzaariraho
2024-05-24	2024-05-24	1098	18.29999923706055	.305000007152557373	KAMPALA	122039	122039	122039			6	38	Yes	113	113	No																												Yes	More than 5 years ago	Unplanned	Live birth	1	Live birth
2024-05-17	2024-05-17	1203	20.04999923706055	.3341666758060455322	KATAKWI	224004	224004	224004			6	23	Yes	138	138	No																												Yes	Less than 1 year ago	Planned	Live birth	1	Live birth
2024-07-17	2024-07-17	1189	19.8166675567627	.3302777707576751709	RWAMPARA	448091	448091	448091			6	28	Yes	372	372	No																												Yes	1-3 years ago	Unplanned	Live birth	1	Kuzaariraho
2024-06-22	2024-06-22	1371	22.85000038146973	.3808333277702331543	RWAMPARA	430115	430115	430115			6	37	Yes	428	428	No																												Yes	More than 5 years ago	Planned	Live birth	1	Kuzaariraho
2024-07-15	2024-07-15	1608	26.79999923706055	.4466666579246520996	RWAMPARA	405039	405039	405039			6	44	Yes	689	689	Don't know																												Yes	More than 5 years ago	Planned	Live birth	1	Kuzaariraho
2024-06-28	2024-06-28	1102	18.36666679382324	.3061110973358154297	RWAMPARA	427035	427035	427035			6	29	Yes	390	390	No																												Yes	More than 5 years ago	Planned	Live birth	1	Kuzaariraho
2024-06-15	2024-06-15	2050	34.16666793823242	.5694444179534912109	RWAMPARA	443006	443006	443006			6	21	Yes	665	665	No																												Yes	Less than 1 year ago	Planned	Live birth	1	Kuzaariraho
2024-07-04	2024-07-04	526	8.766666412353516	.1461111158132553101	KATAKWI	203002	203002	203002			6	22	Yes	55	55	No																												Yes	1-3 years ago	Planned	Live birth	1	Live birth
2024-06-13	2024-06-13	657	10.94999980926514	.182500004768371582	KATAKWI	216008	216008	216008			6	27	Yes	121	121	No																												Yes	1-3 years ago	Unplanned	Live birth	1	Ikoku yen ejari
2024-06-19	2024-06-19	832	13.86666679382324	.2311111092567443848	KAMPALA	137067	137067	137067			6	24	Yes	56	56	Yes	7	Unplanned	No, it's a single pregnancy	Yes	2	5	Self-reported											Card not available		No		Yes	No	Yes	Daily	1	2	Yes	4-5 years ago	Planned	Live birth	1	Live birth
2024-06-22	2024-06-22	1630	27.16666603088379	.4527777731418609619	RWAMPARA	430026	430026	430026			6	34	Yes	428	428	No																												Yes	More than 5 years ago	Unplanned	Live birth	1	Kuzaariraho
2024-07-30	2024-07-30	842	14.03333377838135	.2338888943195343018	KAMPALA	126170	126170	126170			6	24	Yes	102	102	No																												No
2024-05-31	2024-05-31	1552	25.86666679382324	.4311110973358154297	RWAMPARA	442104	442104	442104			6	24	Yes	485	485	No																												Yes	1-3 years ago	Planned	Live birth	1	Kuzaariraho
2024-05-21	2024-05-21	1849	30.8166675567627	.513611137866973877	MADI OKOLLO	327006	327006	327006			6	23	Yes	579	579	No																												Yes	Less than 1 year ago	Unplanned	Live birth	1	Live birth
2024-06-15	2024-06-15	1606	26.76666641235352	.4461111128330230713	RWAMPARA	443018	443018	443018			6	35	Yes	514	514	No																												Yes	1-3 years ago	Planned	Live birth	1	Kuzaariraho
2024-06-14	2024-06-14	1315	21.91666603088379	.3652777671813964844	RWAMPARA	419114	419114	419114			6	30	Yes	451	451	No																												Yes	1-3 years ago	Unplanned	Live birth	1	Kuzaariraho
2024-06-21	2024-06-21	1524	25.39999961853027	.4233333468437194824	RWAMPARA	421009	421009	421009			6	28	Yes	529	529	No																												Yes	4-5 years ago	Planned	Live birth	1	Kuzaariraho
2024-07-27	2024-07-27	341	5.683333396911621	.09472221881151199341	KAMPALA	137040	137040	137040			6	40	Yes	49	49	No																												Yes	More than 5 years ago	Planned	Live birth	1	Live birth
2024-05-27	2024-05-27	1475	24.58333396911621	.4097222089767456055	RWAMPARA	406056	406056	406056			6	44	Yes	564	564	No																												Yes	More than 5 years ago	Planned	Live birth	1	Live birth
2024-05-14	2024-05-14	2118	35.29999923706055	.5883333086967468262	KAMPALA	106078	106078	106078			6	47	Yes	225	225	No																												Yes	More than 5 years ago	Unplanned	Live birth	1	Omwana yazilibwa mulamu
2024-06-13	2024-06-13	552	9.199999809265137	.1533333361148834229	KAMPALA	133078	133078	133078			6	28	Yes	181	181	No																												Yes	4-5 years ago	Unplanned	Live birth	1	Live birth
2024-06-13	2024-06-13	1359	22.64999961853027	.377499997615814209	RWAMPARA	424078	424078	424078			6	38	Yes	567	567	No																												Yes	More than 5 years ago	Planned	Live birth	1	Live birth
2024-07-28	2024-07-28	452	7.533333301544189	.1255555599927902222	KAMPALA	137074	137074	137074			6	25	Yes	99	99	No																												Yes	1-3 years ago	Planned	Live birth	1	Live birth
2024-06-22	2024-06-22	2196	36.59999847412109	.6100000143051147461	RWAMPARA	430121	430121	430121			6	43	Yes	590	590	No																												Yes	More than 5 years ago	Planned	Live birth	2	Kuzaariraho
2024-06-13	2024-06-13	2161	36.01666641235352	.6002777814865112305	RWAMPARA	424141	424141	424141			6	50	Yes	742	742	No																												Yes	More than 5 years ago	Planned	Live birth	1	Kuzaariraho
2024-07-04	2024-07-04	476	7.933333396911621	.1322222203016281128	KAMPALA	101051	101051	101051			6	20	Yes	67	67	No																												No
2024-06-10	2024-06-10	1282	21.36666679382324	.3561111092567443848	RWAMPARA	423004	423004	423004			6	25	Yes	324	324	No																												Yes	1-3 years ago	Planned	Live birth	1	Live birth
2024-06-18	2024-06-18	1087	18.11666679382324	.301944434642791748	KAMPALA	129001	129001	129001			6	24	Yes	44	44	No																												Yes	4-5 years ago	Planned	Live birth	1	Live birth
2024-06-10	2024-06-10	666	11.10000038146973	.185000002384185791	MADI OKOLLO	308029	308029	308029			6	21	Yes	101	101	No																												Yes	1-3 years ago	Unplanned	Live birth	1	Mva osi edri ru
2024-07-06	2024-07-06	1245	20.75	.3458333313465118408	RWAMPARA	437262	437262	437262			6	31	Yes	421	421	No																												Yes	More than 5 years ago	Planned	Live birth	1	Kuzaariraho
2024-06-15	2024-06-15	541	9.016666412353516	.1502777785062789917	KATAKWI	207016	207016	207016			6	28	Yes	53	53	No																												Yes	1-3 years ago	Unplanned	Live birth	1	Live birth
2024-06-19	2024-06-19	2142	35.70000076293945	.5950000286102294922	RWAMPARA	420072	420072	420072			6	45	Yes	1032	1032	No																												Yes	Less than 1 year ago	Planned	Miscarriage		Okutaoroga/okurigwamu enda
2024-06-19	2024-06-19	839	13.98333358764648	.2330555617809295654	KAMPALA	128031	128031	128031			6	23	Yes	307	307	No																												Yes	1-3 years ago	Unplanned	Live birth	1	Live birth
2024-06-11	2024-06-11	565	9.416666984558105	.1569444388151168823	KAMPALA	139122	139122	139122			6	33	Yes	117	117	No																												Yes	1-3 years ago	Planned	Live birth	1	Omwana yazilibwa mulamu
2024-05-30	2024-05-30	1642	27.36666679382324	.4561111032962799072	RWAMPARA	444005	444005	444005			6	49	Yes	471	471	No																												Yes	More than 5 years ago	Planned	Live birth	1	Kuzaariraho
2024-05-22	2024-05-22	1183	19.71666717529297	.3286111056804656982	RWAMPARA	410115	410115	410115			6	38	Yes	481	481	No																												Yes	1-3 years ago	Planned	Live birth	1	Kuzaariraho
2024-06-17	2024-06-17	1130	18.83333396911621	.3138888776302337646	MADI OKOLLO	301024	301024	301024			6	39	Yes	189	189	No																												Yes	More than 5 years ago	Planned	Live birth	1	Live birth
2024-05-20	2024-05-20	487	8.116666793823242	.1352777779102325439	KAMPALA	110121	110121	110121			6	27	Yes	44	44	No																												Yes	Less than 1 year ago	Unplanned	Abortion		Okujjamu olubuto
2024-07-08	2024-07-08	1584	26.39999961853027	.439999997615814209	RWAMPARA	430146	430146	430146			6	43	Yes	622	622	No																												Yes	More than 5 years ago	Planned	Live birth	1	Kuzaariraho
2024-06-05	2024-06-05	1559	25.98333358764648	.4330555498600006104	RWAMPARA	449007	449007	449007			6	32	Yes	292	292	No																												Yes	1-3 years ago	Planned	Live birth	1	Live birth
2024-05-15	2024-05-15	1728	28.79999923706055	.4799999892711639404	RWAMPARA	402019	402019	402019			6	25	Yes	68	68	Yes	6	Planned	No, it's a single pregnancy	Yes	4	2	ANC card/booklet/child health card													Yes	I was anaemic	Yes	No	Yes	Daily	1	1	Yes	1-3 years ago	Planned	Live birth	1	Kuzaariraho
2024-05-29	2024-05-29	690	11.5	.1916666626930236816	MADI OKOLLO	348008	348008	348008			6	46	Yes	93	93	No																												Yes	1-3 years ago	Unplanned	Miscarriage		Mva vuza
2024-07-17	2024-07-17	811	13.51666641235352	.2252777814865112305	KAMPALA	141057	141057	141057			6	39	Yes	60	60	No																												Yes	1-3 years ago	Unplanned	Live birth	1	Live birth
2024-06-27	2024-06-27	589	9.816666603088379	.1636111140251159668	KATAKWI	247033	247033	247033			6	46	Yes	52	52	No																												Yes	More than 5 years ago	Planned	Live birth	1	Live birth
2024-05-25	2024-05-25	1107	18.45000076293945	.307500004768371582	RWAMPARA	406029	406029	406029			6	29	Yes	403	403	No																												Yes	More than 5 years ago	Planned	Live birth	1	Live birth
2024-05-18	2024-05-18	696	11.60000038146973	.1933333277702331543	KAMPALA	113052	113052	113052			6	24	Yes	118	118	No																												Yes	1-3 years ago	Planned	Live birth	1	Omwana yazilibwa mulamu
2024-06-10	2024-06-10	2132	35.53333282470703	.5922222137451171875	RWAMPARA	423025	423025	423025			6	47	Yes	624	624	No																												Yes	1-3 years ago	Planned	Live birth	1	Kuzaariraho
2024-06-08	2024-06-08	925	15.41666698455811	.2569444477558135986	KAMPALA	148003	148003	148003			6	24	Yes	88	88	No																												Yes	Less than 1 year ago	Planned	Live birth	1	Omwana yazilibwa mulamu
2024-07-28	2024-07-28	888	14.80000019073486	.2466666698455810547	KAMPALA	134023	134023	134023			6	23	Yes	215	215	Yes	1	Unplanned	Don't know	No																No		No	No	No		0	0	No
2024-07-02	2024-07-02	1632	27.20000076293945	.4533333480358123779	RWAMPARA	433042	433042	433042			6	40	Yes	559	559	No																												Yes	1-3 years ago	Planned	Live birth	1	Kuzaariraho
2024-07-01	2024-07-01	1327	22.11666679382324	.3686110973358154297	RWAMPARA	428100	428100	428100			6	31	Yes	374	374	No																												Yes	1-3 years ago	Unplanned	Live birth	1	Kuzaariraho
2024-07-06	2024-07-06	678	11.30000019073486	.1883333325386047363	KATAKWI	236034	236034	236034			6	19	Yes	109	109	No																												No
2024-06-24	2024-06-24	1865	31.08333396911621	.5180555582046508789	RWAMPARA	431121	431121	431121			6	21	Yes	511	511	Yes	5	Unplanned	No, it's a single pregnancy	Yes	4	2	Self-reported											Other	Antenatal booklet for her current pregnancy left home she was found at her work place	Yes	I was not anaemic	Yes	No	Yes	Daily	0	0	Yes	1-3 years ago	Planned	Live birth	1	Kuzaariraho
2024-05-22	2024-05-22	1114	18.5666675567627	.3094444572925567627	KATAKWI	222006	222006	222006			6	29	Yes	148	148	No																												Yes	Less than 1 year ago	Planned	Live birth	1	Ikoku yen ejari
2024-06-10	2024-06-10	947	15.78333377838135	.2630555629730224609	KAMPALA	147001	147001	147001			6	29	Yes	44	44	Yes	7	Unplanned	No, it's a single pregnancy	Yes	3	4	ANC card/booklet/child health card	3	3	media\1718019567985.jpg	media\1718019590015.jpg	media\1718019609752.jpg								No		Yes	No	Yes	1-3 times per week	0	4	Yes	1-3 years ago	Planned	Live birth	1	Live birth
2024-06-21	2024-06-21	1585	26.41666603088379	.440277785062789917	RWAMPARA	421014	421014	421014			6	33	Yes	402	402	No																												Yes	More than 5 years ago	Unplanned	Live birth	1	Live birth
2024-05-28	2024-05-28	1214	20.23333358764648	.3372222185134887695	RWAMPARA	405007	405007	405007			6	35	Yes	220	220	Yes	5	Unplanned	Don't know	Yes	4	1	ANC card/booklet/child health card	3	3	media\1716907903249.jpg	media\1716907919653.jpg	media\1716907938063.jpg								Yes	I was not anaemic	No	No	No		1	1	Yes	1-3 years ago	Planned	Live birth	1	Live birth
2024-05-21	2024-05-21	1302	21.70000076293945	.3616666793823242188	KATAKWI	227062	227062	227062			6	27	Yes	225	225	No																												Yes	More than 5 years ago	Planned	Miscarriage		akoik alomun
2024-06-07	2024-06-07	1407	23.45000076293945	.3908333480358123779	RWAMPARA	426035	426035	426035			6	48	Yes	436	436	No																												Yes	4-5 years ago	Unplanned	Miscarriage		Okutaoroga/okurigwamu enda
2024-06-20	2024-06-20	1365	22.75	.3791666626930236816	MADI OKOLLO	344005	344005	344005			6	46	Yes	166	166	No																												Yes	4-5 years ago	Planned	Live birth	1	Live birth
2024-07-27	2024-07-27	1538	25.63333320617676	.4272222220897674561	RWAMPARA	424111	424111	424111			6	31	Yes	526	526	No																												Yes	Less than 1 year ago	Planned	Live birth	1	Kuzaariraho
2024-06-01	2024-06-01	1137	18.95000076293945	.3158333301544189453	KATAKWI	241040	241040	241040			6	36	Yes	199	199	No																												Yes	1-3 years ago	Unplanned	Live birth	1	Ikoku yen ejari
2024-06-14	2024-06-14	1220	20.33333396911621	.3388888835906982422	RWAMPARA	419095	419095	419095			6	43	Yes	438	438	No																												Yes	More than 5 years ago	Planned	Live birth	1	Live birth
2024-05-30	2024-05-30	1594	26.5666675567627	.442777782678604126	RWAMPARA	445111	445111	445111			6	34	Yes	443	443	No																												Yes	1-3 years ago	Planned	Live birth	1	Live birth
2024-07-16	2024-07-16	983	16.38333320617676	.2730555534362792969	RWAMPARA	405079	405079	405079			6	24	Yes	376	376	No																												Yes	1-3 years ago	Unplanned	Live birth	1	Kuzaariraho
2024-06-24	2024-06-24	843	14.05000019073486	.2341666668653488159	KATAKWI	245009	245009	245009			6	36	Yes	164	164	No																												Yes	More than 5 years ago	Planned	Live birth	1	Live birth
2024-05-29	2024-05-29	348	5.800000190734863	.09666666388511657715	KATAKWI	202003	202003	202003			6	31	Yes	29	29	No																												Yes	More than 5 years ago	Planned	Live birth	1	Ikoku yen ejari
2024-05-24	2024-05-24	488	8.133333206176758	.1355555504560470581	KAMPALA	101009	101009	101009			6	19	Yes	88	88	No																												No
2024-05-29	2024-05-29	1302	21.70000076293945	.3616666793823242188	KATAKWI	202028	202028	202028			6	37	Yes	1190	1190	No																												Yes	1-3 years ago	Planned	Live birth	1	Ikoku yen ejari
2024-07-09	2024-07-09	1531	25.51666641235352	.4252777695655822754	RWAMPARA	426082	426082	426082			6	37	Yes	547	547	No																												Yes	More than 5 years ago	Planned	Live birth	1	Kuzaariraho
2024-06-08	2024-06-08	998	16.63333320617676	.2772222161293029785	KATAKWI	244087	244087	244087			6	24	Yes	328	328	Yes	7	Planned	No, it's a single pregnancy	Yes	3	3	Self-reported											Card not available		No		Yes	No	Yes	Daily	0	1	Yes	1-3 years ago	Planned	Live birth	1	Live birth
2024-05-20	2024-05-20	1229	20.48333358764648	.3413888812065124512	RWAMPARA	409185	409185	409185			6	19	Yes	417	417	No																												No
2024-05-14	2024-05-14	2105	35.08333206176758	.5847222208976745605	KAMPALA	106090	106090	106090			6	27	Yes	358	358	No																												Yes	1-3 years ago	Unplanned	Live birth	1	Omwana yazilibwa mulamu
2024-06-21	2024-06-21	2657	44.28333282470703	.7380555272102355957	RWAMPARA	421124	421124	421124			6	40	Yes	649	649	Yes	7	Planned	No, it's a single pregnancy	Yes	5	2	ANC card/booklet/child health card	2	2	media\1718968117836.jpg	media\1718968156922.jpg									Yes	I was not anaemic	Yes	No	Yes	Daily	3	0	Yes	More than 5 years ago	Planned	Live birth	1	Kuzaariraho
2024-05-27	2024-05-27	1411	23.51666641235352	.3919444382190704346	KATAKWI	214020	214020	214020			6	37	Yes	499	499	No																												Yes	Less than 1 year ago	Planned	Live birth	1	Ikoku yen ejari
2024-05-25	2024-05-25	953	15.88333320617676	.2647222280502319336	KAMPALA	122028	122028	122028			6	28	Yes	122	122	No																												Yes	1-3 years ago	Planned	Live birth	1	Live birth
2024-07-14	2024-07-14	664	11.06666660308838	.1844444423913955688	KAMPALA	133058	133058	133058			6	20	Yes	44	44	No																												Yes	1-3 years ago	Planned	Live birth	1	Live birth
2024-05-18	2024-05-18	2804	46.73333358764648	.7788888812065124512	RWAMPARA	408048	408048	408048			6	33	Yes	583	583	Yes	6	Unplanned	No, it's a single pregnancy	No																No		Yes	No	No		0	0	Yes	More than 5 years ago	Unplanned	Live birth	1	Kuzaariraho
2024-07-02	2024-07-02	822	13.69999980926514	.2283333390951156616	KATAKWI	213041	213041	213041			6	39	Yes	344	344	No																												Yes	1-3 years ago	Planned	Live birth	1	Ikoku yen ejari
2024-06-10	2024-06-10	1288	21.46666717529297	.3577777743339538574	RWAMPARA	423045	423045	423045			6	19	Yes	379	379	No																												No
2024-07-08	2024-07-08	1161	19.35000038146973	.3224999904632568359	RWAMPARA	442046	442046	442046			6	46	Yes	397	397	No																												Yes	More than 5 years ago	Planned	Live birth	1	Kuzaariraho
2024-05-29	2024-05-29	619	10.31666660308838	.1719444394111633301	KAMPALA	120103	120103	120103			6	37	Yes	55	55	No																												Yes	More than 5 years ago	Planned	Live birth	1	Omwana yazilibwa mulamu
2024-05-17	2024-05-17	897	14.94999980926514	.2491666674613952637	KAMPALA	105162	105162	105162			6	23	Yes	99	99	No																												Yes	1-3 years ago	Planned	Live birth	1	Omwana yazilibwa mulamu
2024-05-16	2024-05-16	1022	17.03333282470703	.2838888764381408691	RWAMPARA	403044	403044	403044			6	34	Yes	348	348	No																												Yes	1-3 years ago	Unplanned	Live birth	1	Live birth
2024-07-04	2024-07-04	665	11.08333301544189	.184722214937210083	KATAKWI	204001	204001	204001			6	19	Yes	92	92	No																												Yes	1-3 years ago	Unplanned	Live birth	1	Live birth
2024-06-20	2024-06-20	630	10.5	.1749999970197677612	KAMPALA	142002	142002	142002			6	43	Yes	217	217	No																												Yes	1-3 years ago	Planned	Live birth	1	Live birth
2024-05-25	2024-05-25	1575	26.25	.4375	RWAMPARA	413051	413051	413051			6	23	Yes	539	539	Yes	5	Planned	No, it's a single pregnancy	Yes	5	1	ANC card/booklet/child health card	1	1	media\1716632340066.jpg										Yes	I was not anaemic	Yes	No	Yes	Daily	1	1	Yes	1-3 years ago	Planned	Live birth	1	Kuzaariraho
2024-07-02	2024-07-02	635	10.58333301544189	.1763888895511627197	MADI OKOLLO	316007	316007	316007			6	42	Yes	118	118	No																												No
2024-05-29	2024-05-29	2580	43	.7166666388511657715	RWAMPARA	450135	450135	450135			6	40	Yes	1358	1358	No																												Yes	4-5 years ago	Planned	Live birth	2	Kuzaariraho
2024-07-12	2024-07-12	1339	22.3166675567627	.3719444572925567627	RWAMPARA	414119	414119	414119			6	41	Yes	423	423	No																												Yes	1-3 years ago	Planned	Live birth	1	Kuzaariraho
2024-05-27	2024-05-27	962	16.03333282470703	.2672222256660461426	KAMPALA	116154	116154	116154			6	29	Yes	72	72	No																												Yes	1-3 years ago	Unplanned	Live birth	1	Omwana yazilibwa mulamu
2024-06-18	2024-06-18	504	8.399999618530273	.1400000005960464478	KAMPALA	128014	128014	128014			6	31	Yes	52	52	No																												Yes	1-3 years ago	Unplanned	Live birth	1	Live birth
2024-06-06	2024-06-06	1132	18.86666679382324	.3144444525241851807	RWAMPARA	425061	425061	425061			6	34	Yes	516	516	No																												Yes	More than 5 years ago	Planned	Live birth	1	Kuzaariraho
2024-05-22	2024-05-22	888	14.80000019073486	.2466666698455810547	RWAMPARA	410110	410110	410110			6	35	Yes	264	264	No																												Yes	4-5 years ago	Unplanned	Live birth	1	Kuzaariraho
2024-06-26	2024-06-26	887	14.78333377838135	.2463888823986053467	KAMPALA	114127	114127	114127			6	32	Yes	122	122	No																												Yes	More than 5 years ago	Planned	Live birth	1	Omwana yazilibwa mulamu
2024-07-11	2024-07-11	850	14.16666698455811	.2361111044883728027	RWAMPARA	408007	408007	408007			6	19	Yes	381	381	No																												No
2024-07-01	2024-07-01	1929	32.15000152587891	.5358333587646484375	RWAMPARA	428046	428046	428046			6	49	Yes	603	603	No																												Yes	More than 5 years ago	Planned	Live birth	1	Kuzaariraho
2024-05-29	2024-05-29	1477	24.61666679382324	.4102777838706970215	KATAKWI	204002	204002	204002			6	21	Yes	372	372	Yes	3	Planned	No, it's a single pregnancy	Yes	2	2	ANC card/booklet/child health card	2	2	media\1716974465600.jpg	media\1716974500779.jpg									No		Yes	No	Yes	Daily	0	1	Yes	1-3 years ago	Planned	Live birth	1	Ikoku yen ejari
2024-05-22	2024-05-22	689	11.48333358764648	.1913888901472091675	KAMPALA	112107	112107	112107			6	26	Yes	51	51	Yes	2	Planned	No, it's a single pregnancy	No																No		No	No	No		0	0	Yes	1-3 years ago	Planned	Live birth	1	Omwana yazilibwa mulamu
2024-06-10	2024-06-10	600	10	.1666666716337203979	KAMPALA	145073	145073	145073			6	33	Yes	80	80	No																												Yes	1-3 years ago	Planned	Live birth	1	Live birth
2024-06-21	2024-06-21	913	15.21666622161865	.2536111176013946533	MADI OKOLLO	318010	318010	318010			6	25	Yes	324	324	No																												Yes	1-3 years ago	Planned	Live birth	1	Mva osi edri ru
2024-07-18	2024-07-18	1245	20.75	.3458333313465118408	RWAMPARA	430077	430077	430077			6	22	Yes	455	455	No																												No
2024-07-19	2024-07-19	963	16.04999923706055	.2675000131130218506	RWAMPARA	427101	427101	427101			6	26	Yes	409	409	No																												No
2024-06-12	2024-06-12	699	11.64999961853027	.1941666603088378906	KAMPALA	134034	134034	134034			6	31	Yes	184	184	No																												Yes	1-3 years ago	Planned	Live birth	1	Omwana yazilibwa mulamu
2024-05-31	2024-05-31	1092	18.20000076293945	.3033333420753479004	KAMPALA	127114	127114	127114			6	29	Yes	62	62	No																												Yes	4-5 years ago	Planned	Live birth	1	Omwana yazilibwa mulamu
2024-05-28	2024-05-28	644	10.73333358764648	.1788888871669769287	KAMPALA	117067	117067	117067			6	24	Yes	54	54	No																												Yes	1-3 years ago	Unplanned	Live birth	1	Live birth
2024-06-12	2024-06-12	1559	25.98333358764648	.4330555498600006104	RWAMPARA	418068	418068	418068			6	21	Yes	499	499	Yes	6	Unplanned	No, it's a single pregnancy	Yes	4	1	ANC card/booklet/child health card	1	1	media\1718205897309.jpg										No		Yes	Yes	No		1	-99	Yes	1-3 years ago	Planned	Live birth	1	Kuzaariraho
2024-07-23	2024-07-23	402	6.699999809265137	.1116666644811630249	KAMPALA	120094	120094	120094			6	32	Yes	62	62	No																												Yes	4-5 years ago	Unplanned	Live birth	1	Live birth
2024-05-30	2024-05-30	1468	24.46666717529297	.4077777862548828125	KATAKWI	201001	201001	201001			6	31	Yes	430	430	No																												Yes	Less than 1 year ago	Planned	Live birth	1	Ikoku yen ejari
2024-06-17	2024-06-17	630	10.5	.1749999970197677612	KAMPALA	136033	136033	136033			6	21	Yes	95	95	No																												Yes	1-3 years ago	Unplanned	Live birth	1	Live birth
2024-06-28	2024-06-28	1983	33.04999923706055	.5508333444595336914	RWAMPARA	427010	427010	427010			6	31	Yes	750	750	No																												Yes	4-5 years ago	Planned	Live birth	1	Kuzaariraho
2024-06-25	2024-06-25	874	14.56666660308838	.2427777796983718872	MADI OKOLLO	342008	342008	342008			6	27	Yes	68	68	Don't know																												Yes	1-3 years ago	Planned	Live birth	1	Live birth
2024-06-10	2024-06-10	1563	26.04999923706055	.4341666698455810547	RWAMPARA	423060	423060	423060			6	26	Yes	344	344	No																												Yes	1-3 years ago	Planned	Live birth	1	Live birth
2024-07-25	2024-07-25	723	12.05000019073486	.2008333355188369751	RWAMPARA	428084	428084	428084			6	22	Yes	66	66	No																												Yes	More than 5 years ago	Unplanned	Live birth	1	Live birth
2024-05-17	2024-05-17	2151	35.84999847412109	.5975000262260437012	RWAMPARA	404140	404140	404140			6	35	Yes	712	712	No																												Yes	1-3 years ago	Unplanned	Live birth	1	Kuzaariraho
2024-06-06	2024-06-06	1012	16.86666679382324	.2811111211776733398	KAMPALA	144108	144108	144108			6	31	Yes	164	164	No																												Yes	1-3 years ago	Planned	Live birth	1	Live birth
2024-07-27	2024-07-27	865	14.41666698455811	.2402777820825576782	KAMPALA	128006	128006	128006			6	29	Yes	122	122	Yes	7	Unplanned	No, it's a single pregnancy	Yes	2	3	ANC card/booklet/child health card	1	1	media\1722090407061.jpg										No		Yes	No	Yes	Daily	2	2	Yes	1-3 years ago	Planned	Live birth	1	Omwana yazilibwa mulamu
2024-05-15	2024-05-15	1049	17.48333358764648	.2913888990879058838	KAMPALA	107106	107106	107106			6	41	Yes	101	101	No																												Yes	More than 5 years ago	Planned	Live birth	1	Omwana yazilibwa mulamu
2024-06-19	2024-06-19	1672	27.86666679382324	.4644444584846496582	RWAMPARA	420052	420052	420052			6	33	Yes	1596	1596	No																												Yes	1-3 years ago	Unplanned	Live birth	1	Kuzaariraho
2024-06-11	2024-06-11	546	9.100000381469727	.1516666710376739502	KAMPALA	139098	139098	139098			6	23	Yes	191	191	No																												No
2024-05-23	2024-05-23	1305	21.75	.3625000119209289551	RWAMPARA	411031	411031	411031			6	46	Yes	413	413	No																												Yes	More than 5 years ago	Unplanned	Live birth	1	Kuzaariraho
2024-06-08	2024-06-08	1018	16.96666717529297	.2827777862548828125	KAMPALA	141026	141026	141026			6	39	Yes	323	323	No																												Yes	1-3 years ago	Planned	Live birth	1	Live birth
2024-06-07	2024-06-07	2650	44.16666793823242	.7361111044883728027	RWAMPARA	426043	426043	426043			6	46	Yes	743	743	No																												Yes	More than 5 years ago	Planned	Live birth	1	Kuzaariraho
2024-06-26	2024-06-26	520	8.666666984558105	.1444444507360458374	KAMPALA	103047	103047	103047			6	46	Yes	55	55	No																												Yes	More than 5 years ago	Unplanned	Live birth	1	Live birth
2024-06-22	2024-06-22	970	16.16666603088379	.2694444358348846436	RWAMPARA	430111	430111	430111			6	48	Yes	469	469	No																												Yes	More than 5 years ago	Planned	Live birth	1	Kuzaariraho
2024-06-28	2024-06-28	523	8.716666221618652	.1452777832746505737	KATAKWI	249026	249026	249026			6	20	Yes	42	42	No																												Yes	1-3 years ago	Planned	Live birth	1	Live birth
2024-06-04	2024-06-04	432	7.199999809265137	.1199999973177909851	KAMPALA	121113	121113	121113			6	24	Yes	46	46	No																												Yes	1-3 years ago	Unplanned	Live birth	1	Omwana yazilibwa mulamu
2024-08-04	2024-08-04	1235	20.58333396911621	.3430555462837219238	KAMPALA	133041	133041	133041			6	29	Yes	545	545	No																												Yes	1-3 years ago	Planned	Live birth	1	Live birth
2024-06-06	2024-06-06	2214	36.90000152587891	.6150000095367431641	RWAMPARA	425045	425045	425045			6	27	Yes	640	640	No																												Yes	1-3 years ago	Planned	Live birth	1	Kuzaariraho
2024-06-14	2024-06-14	997	16.61666679382324	.2769444584846496582	RWAMPARA	419116	419116	419116			6	24	Yes	294	294	No																												Yes	4-5 years ago	Planned	Live birth	1	Live birth
2024-05-23	2024-05-23	1240	20.66666603088379	.3444444537162780762	RWAMPARA	411043	411043	411043			6	49	Yes	376	376	No																												Yes	More than 5 years ago	Planned	Live birth	1	Kuzaariraho
2024-06-15	2024-06-15	1069	17.8166675567627	.2969444394111633301	KATAKWI	207014	207014	207014			6	33	Yes	83	83	No																												Yes	Less than 1 year ago	Unplanned	Live birth	1	Live birth
2024-07-15	2024-07-15	693	11.55000019073486	.192499995231628418	KATAKWI	231076	231076	231076			6	29	Yes	251	251	No																												Yes	Less than 1 year ago	Planned	Live birth	1	Ikoku yen ejari
2024-06-22	2024-06-22	891	14.85000038146973	.247500002384185791	KAMPALA	109018	109018	109018			6	44	Yes	66	66	No																												Yes	More than 5 years ago	Planned	Live birth	1	Live birth
2024-07-14	2024-07-14	350	5.833333492279053	.09722222387790679932	KAMPALA	144047	144047	144047			6	20	Yes	94	94	No																												Yes	1-3 years ago	Unplanned	Live birth	1	Live birth
2024-06-18	2024-06-18	505	8.416666984558105	.1402777731418609619	KAMPALA	128114	128114	128114			6	27	Yes	54	54	No																												Yes	Less than 1 year ago	Planned	Live birth	1	Live birth
2024-06-10	2024-06-10	817	13.61666679382324	.2269444465637207031	KATAKWI	232009	232009	232009			6	25	Yes	159	159	No																												Yes	Less than 1 year ago	Planned	Live birth	1	Live birth
2024-05-24	2024-05-24	970	16.16666603088379	.2694444358348846436	MADI OKOLLO	324027	324027	324027			6	26	Yes	136	136	No																												Yes	1-3 years ago	Planned	Live birth	1	Mva osi edri ru
2024-05-23	2024-05-23	2130	35.5	.5916666388511657715	RWAMPARA	411052	411052	411052			6	50	Yes	804	804	No																												Yes	More than 5 years ago	Planned	Live birth	1	Kuzaariraho
2024-05-17	2024-05-17	1360	22.66666603088379	.377777785062789917	RWAMPARA	404075	404075	404075			6		Yes	271	271	No																												Yes	More than 5 years ago	Planned	Live birth	1	Live birth
2024-06-04	2024-06-04	468	7.800000190734863	.129999995231628418	KAMPALA	142061	142061	142061			6	25	Yes	72	72	No																												No
2024-06-05	2024-06-05	1239	20.64999961853027	.3441666662693023682	KATAKWI	242034	242034	242034			6	23	Yes	346	346	No																												Yes	1-3 years ago	Planned	Live birth	1	Live birth
2024-06-26	2024-06-26	1100	18.33333396911621	.3055555522441864014	KATAKWI	250003	250003	250003			6	33	Yes	167	167	No																												Yes	1-3 years ago	Planned	Live birth	1	Live birth
2024-06-18	2024-06-18	755	12.58333301544189	.2097222208976745605	KATAKWI	236004	236004	236004			6	24	Yes	160	160	Yes	8	Planned	No, it's a single pregnancy	Yes	4	5	Self-reported											Card not available		No		Yes	No	Yes	Daily	1	5	Yes	4-5 years ago	Unplanned	Live birth	1	Live birth
2024-05-31	2024-05-31	442	7.366666793823242	.1227777749300003052	KAMPALA	124196	124196	124196			6	43	Yes	59	59	No																												Yes	4-5 years ago	Planned	Live birth	1	Omwana yazilibwa mulamu
2024-05-18	2024-05-18	631	10.51666641235352	.1752777844667434692	KAMPALA	113008	113008	113008			6	29	Yes	62	62	No																												Yes	1-3 years ago	Planned	Live birth	1	Omwana yazilibwa mulamu
2024-07-05	2024-07-05	1180	19.66666603088379	.3277777731418609619	RWAMPARA	438001	438001	438001			6	36	Yes	509	509	No																												Yes	1-3 years ago	Unplanned	Live birth	1	Live birth
2024-06-06	2024-06-06	953	15.88333320617676	.2647222280502319336	KATAKWI	243028	243028	243028			6	20	Yes	382	382	No																												Yes	Less than 1 year ago	Planned	Live birth	1	Live birth
2024-06-14	2024-06-14	1125	18.75	.3125	MADI OKOLLO	319002	319002	319002			6	24	Yes	189	189	No																												Yes	1-3 years ago	Planned	Live birth	1	Live birth
2024-05-22	2024-05-22	2064	34.40000152587891	.5733333230018615723	RWAMPARA	410138	410138	410138			6	36	Yes	694	694	No																												Yes	More than 5 years ago	Unplanned	Live birth	1	Kuzaariraho
2024-06-25	2024-06-25	734	12.23333358764648	.2038888931274414063	MADI OKOLLO	332003	332003	332003			6	30	Yes	59	59	No																												Yes	Less than 1 year ago	Unplanned	Live birth	1	Live birth
2024-06-29	2024-06-29	1179	19.64999961853027	.3274999856948852539	KAMPALA	120024	120024	120024			6	23	Yes	80	80	No																												Yes	1-3 years ago	Planned	Live birth	2	Live birth
2024-05-28	2024-05-28	676	11.26666641235352	.1877777725458145142	KAMPALA	116064	116064	116064			6	33	Yes	80	80	No																												Yes	More than 5 years ago	Unplanned	Live birth	1	Omwana yazilibwa mulamu
2024-05-14	2024-05-14	2748	45.79999923706055	.7633333206176757813	RWAMPARA	403021	403021	403021			6	38	Yes	2462	2462	No																												Yes	1-3 years ago	Planned	Live birth	1	Live birth
2024-05-16	2024-05-16	817	13.61666679382324	.2269444465637207031	KAMPALA	105050	105050	105050			6	23	Yes	144	144	No																												Yes	More than 5 years ago	Planned	Live birth	1	Omwana yazilibwa mulamu
2024-05-27	2024-05-27	580	9.666666984558105	.1611111164093017578	KATAKWI	214051	214051	214051			6	28	Yes	48	48	Yes	4	Planned	Don't know	Yes	2	2														No		Yes	No	Yes	Daily	0	1	Yes	1-3 years ago	Planned	Live birth	1	Live birth
2024-06-13	2024-06-13	464	7.733333110809326	.1288888901472091675	KAMPALA	133084	133084	133084			6	25	Yes	61	61	No																												Yes	Less than 1 year ago	Planned	Live birth	1	Live birth
2024-06-22	2024-06-22	525	8.75	.1458333283662796021	KATAKWI	248067	248067	248067			6	23	Yes	52	52	No																												Yes	1-3 years ago	Unplanned	Live birth	1	Live birth
2024-07-21	2024-07-21	313	5.216666698455811	.08694444596767425537	KAMPALA	105017	105017	105017			6	26	Yes	38	38	No																												Yes	1-3 years ago	Planned	Live birth	1	Live birth
2024-07-16	2024-07-16	326	5.433333396911621	.09055555611848831177	KAMPALA	149039	149039	149039			6	24	Yes	54	54	No																												Yes	More than 5 years ago	Planned	Live birth	1	Live birth
2024-06-14	2024-06-14	1312	21.86666679382324	.364444434642791748	RWAMPARA	419158	419158	419158			6	36	Yes	358	358	No																												Yes	4-5 years ago	Unplanned	Live birth	1	Kuzaariraho
2024-06-05	2024-06-05	1453	24.21666717529297	.4036111235618591309	RWAMPARA	449083	449083	449083			6	30	Yes	672	672	No																												Yes	More than 5 years ago	Planned	Live birth	1	Live birth
2024-07-13	2024-07-13	1642	27.36666679382324	.4561111032962799072	RWAMPARA	439003	439003	439003			6	24	Yes	485	485	No																												Yes	Less than 1 year ago	Planned	Live birth	1	Kuzaariraho
2024-07-04	2024-07-04	1051	17.51666641235352	.2919444441795349121	RWAMPARA	429020	429020	429020			6	37	Yes	374	374	No																												Yes	More than 5 years ago	Planned	Live birth	1	Kuzaariraho
2024-07-20	2024-07-20	899	14.98333358764648	.2497222274541854858	RWAMPARA	440015	440015	440015			6	43	Yes	376	376	No																												Yes	More than 5 years ago	Unplanned	Live birth	1	Kuzaariraho
2024-05-14	2024-05-14	1298	21.63333320617676	.3605555593967437744	KAMPALA	106024	106024	106024			6	30	Yes	90	90	No																												Yes	1-3 years ago	Planned	Live birth	1	Omwana yazilibwa mulamu
2024-06-27	2024-06-27	863	14.38333320617676	.2397222220897674561	MADI OKOLLO	335025	335025	335025			6	38	Yes	147	148	No																												Yes	More than 5 years ago	Planned	Live birth	1	Mva osi edri ru
2024-05-24	2024-05-24	2153	35.88333511352539	.5980555415153503418	RWAMPARA	412041	412041	412041			6	30	Yes	727	727	No																												No
2024-05-27	2024-05-27	2100	35	.5833333134651184082	RWAMPARA	413034	413034	413034			6	35	Yes	736	736	No																												Yes	1-3 years ago	Planned	Live birth	1	Kuzaariraho
2024-05-17	2024-05-17	770	12.83333301544189	.2138888835906982422	KAMPALA	113003	113003	113003			6	37	Yes	167	167	No																												Yes	More than 5 years ago	Planned	Live birth	1	Omwana yazilibwa mulamu
2024-06-14	2024-06-14	1189	19.8166675567627	.3302777707576751709	MADI OKOLLO	319012	319012	319012			6	43	Yes	99	99	No																												Yes	More than 5 years ago	Planned	Live birth	1	Live birth
2024-06-11	2024-06-11	1345	22.41666603088379	.3736111223697662354	RWAMPARA	423062	423062	423062			6	30	Yes	562	562	No																												Yes	More than 5 years ago	Planned	Live birth	1	Live birth
2024-06-15	2024-06-15	1260	21	.3499999940395355225	MADI OKOLLO	334021	334021	334021			6	33	Yes	91	91	No																												Yes	1-3 years ago	Planned	Live birth	1	Live birth
2024-06-29	2024-06-29	2137	35.61666488647461	.5936111211776733398	RWAMPARA	436038	436038	436038			6	40	Yes	640	640	No																												Yes	More than 5 years ago	Planned	Live birth	1	Kuzaariraho
2024-05-25	2024-05-25	834	13.89999961853027	.2316666692495346069	KAMPALA	122063	122063	122063			6	30	Yes	58	58	No																												Yes	1-3 years ago	Planned	Live birth	1	Live birth
2024-07-17	2024-07-17	476	7.933333396911621	.1322222203016281128	KAMPALA	115054	115054	115054			6	30	Yes	64	64	No																												Yes	4-5 years ago	Planned	Live birth	1	Live birth
2024-05-18	2024-05-18	2380	39.66666793823242	.6611111164093017578	RWAMPARA	408134	408134	408134			6	32	Yes	731	731	No																												Yes	1-3 years ago	Planned	Live birth	1	Kuzaariraho
2024-06-27	2024-06-27	2157	35.95000076293945	.5991666913032531738	RWAMPARA	435044	435044	435044			6	37	Yes	609	609	No																												Yes	4-5 years ago	Unplanned	Live birth	1	Kuzaariraho
2024-06-26	2024-06-26	1167	19.45000076293945	.3241666555404663086	RWAMPARA	434099	434099	434099			6	44	Yes	321	321	No																												Yes	More than 5 years ago	Planned	Live birth	1	Live birth
2024-07-16	2024-07-16	644	10.73333358764648	.1788888871669769287	KAMPALA	140112	140112	140112			6	41	Yes	55	55	No																												Yes	4-5 years ago	Planned	Live birth	1	Live birth
2024-06-01	2024-06-01	719	11.98333358764648	.1997222155332565308	KAMPALA	124043	124043	124043			6	28	Yes	56	56	No																												No
2024-05-20	2024-05-20	2003	33.38333511352539	.5563889145851135254	RWAMPARA	409150	409150	409150			6	34	Yes	748	748	No																												Yes	1-3 years ago	Unplanned	Live birth	1	Kuzaariraho
2024-06-14	2024-06-14	1416	23.60000038146973	.3933333456516265869	RWAMPARA	419082	419082	419082			6	44	Yes	410	410	No																												Yes	Less than 1 year ago	Unplanned	Miscarriage		Okutaoroga/okurigwamu enda
2024-07-09	2024-07-09	1200	20	.3333333432674407959	RWAMPARA	423089	423089	423089			6	25	Yes	261	261	No																												Yes	1-3 years ago	Planned	Live birth	1	Live birth
2024-06-22	2024-06-22	928	15.46666622161865	.257777780294418335	RWAMPARA	430143	430143	430143			6	23	Yes	446	446	No																												Yes	More than 5 years ago	Planned	Live birth	1	Kuzaariraho
2024-06-07	2024-06-07	619	10.31666660308838	.1719444394111633301	KATAKWI	243023	243023	243023			6	30	Yes	121	121	No																												Yes	1-3 years ago	Planned	Live birth	1	Ikoku yen ejari
2024-05-17	2024-05-17	1103	18.38333320617676	.3063888847827911377	KAMPALA	113037	113037	113037			6	32	Yes	105	105	No																												Yes	Less than 1 year ago	Planned	Live birth	1	Omwana yazilibwa mulamu
2024-05-27	2024-05-27	671	11.18333339691162	.1863888949155807495	KAMPALA	116109	116109	116109			6	20	Yes	92	92	No																												Yes	1-3 years ago	Planned	Live birth	1	Omwana yazilibwa mulamu
2024-06-24	2024-06-24	1683	28.04999923706055	.4675000011920928955	RWAMPARA	431032	431032	431032			6	40	Yes	504	504	No																												Yes	4-5 years ago	Planned	Live birth	1	Kuzaariraho
2024-06-26	2024-06-26	1049	17.48333358764648	.2913888990879058838	KATAKWI	250006	250006	250006			6	28	Yes	149	149	Yes	5	Planned	No, it's a single pregnancy	Yes	3	2	Self-reported											Card not available		No		No	No	No		0	0	Yes	More than 5 years ago	Planned	Live birth	1	Live birth
2024-06-15	2024-06-15	790	13.16666698455811	.2194444388151168823	KATAKWI	207006	207006	207006			6	31	Yes	92	92	Yes	1	Planned	Don't know	No																No		No	No	Yes	Daily	0	0	Yes	4-5 years ago	Planned	Live birth	1	Live birth
2024-06-12	2024-06-12	713	11.88333320617676	.1980555504560470581	KAMPALA	134156	134156	134156			6	41	Yes	240	240	Don't know																												Yes	More than 5 years ago	Planned	Live birth	1	Omwana yazilibwa mulamu
2024-06-19	2024-06-19	630	10.5	.1749999970197677612	MADI OKOLLO	346005	346005	346005			6	27	Yes	109	109	No																												Yes	More than 5 years ago	Planned	Live birth	1	Mva osi edri ru
2024-06-14	2024-06-14	1615	26.91666603088379	.4486111104488372803	RWAMPARA	419102	419102	419102			6	35	Yes	535	535	No																												Yes	1-3 years ago	Planned	Live birth	1	Kuzaariraho
2024-07-06	2024-07-06	550	9.166666984558105	.1527777761220932007	KATAKWI	220011	220011	220011			6	32	Yes	79	79	No																												Yes	Less than 1 year ago	Planned	Live birth	1	Live birth
2024-07-04	2024-07-04	565	9.416666984558105	.1569444388151168823	KAMPALA	143001	143001	143001			6	33	Yes	84	84	No																												No
2024-06-29	2024-06-29	1954	32.56666564941406	.5427777767181396484	RWAMPARA	436041	436041	436041			6	40	Yes	584	584	No																												Yes	1-3 years ago	Planned	Live birth	1	Kuzaariraho
2024-06-05	2024-06-05	1617	26.95000076293945	.4491666555404663086	KATAKWI	242016	242016	242016			6	45	Yes	294	294	No																												Yes	More than 5 years ago	Planned	Live birth	1	Live birth
2024-05-17	2024-05-17	2146	35.76666641235352	.5961111187934875488	RWAMPARA	404040	404040	404040			6	27	Yes	767	767	No																												Yes	1-3 years ago	Planned	Live birth	1	Kuzaariraho
2024-05-30	2024-05-30	1212	20.20000076293945	.3366666734218597412	MADI OKOLLO	348001	348001	348001			6	39	Yes	152	152	No																												Yes	4-5 years ago	Unplanned	Live birth	1	Mva osi edri ru
2024-07-22	2024-07-22	1551	25.85000038146973	.4308333396911621094	RWAMPARA	436058	436058	436058			6	20	Yes	431	431	No																												Yes	1-3 years ago	Planned	Live birth	1	Kuzaariraho
2024-07-01	2024-07-01	776	12.93333339691162	.2155555486679077148	KATAKWI	230057	230057	230057			6	28	Yes	210	210	No																												Yes	1-3 years ago	Planned	Live birth	1	Ikoku yen ejari
2024-06-04	2024-06-04	1159	19.3166675567627	.3219444453716278076	KATAKWI	241048	241048	241048			6	37	Yes	177	177	Yes	5	Unplanned	Don't know	Yes	4	1	Self-reported											Card not available		Yes	I was not anaemic	No	No	Yes	Daily	1	1	Yes	1-3 years ago	Planned	Live birth	1	Ikoku yen ejari
2024-06-04	2024-06-04	779	12.98333358764648	.216388896107673645	KAMPALA	142086	142086	142086			6	41	Yes	75	75	No																												Yes	More than 5 years ago	Planned	Live birth	1	Omwana yazilibwa mulamu
2024-06-29	2024-06-29	939	15.64999961853027	.2608333230018615723	KATAKWI	230058	230058	230058			6	29	Yes	253	253	No																												Yes	More than 5 years ago	Planned	Live birth	2	Ikoku yen ejari
2024-05-20	2024-05-20	2147	35.78333282470703	.5963888764381408691	RWAMPARA	409119	409119	409119			6	24	Yes	931	931	No																												Yes	1-3 years ago	Planned	Live birth	1	Live birth
2024-05-30	2024-05-30	811	13.51666641235352	.2252777814865112305	KAMPALA	127027	127027	127027			6	33	Yes	152	152	No																												Yes	1-3 years ago	Planned	Live birth	1	Omwana yazilibwa mulamu
2024-06-08	2024-06-08	935	15.58333301544189	.2597222328186035156	KAMPALA	141065	141065	141065			6	49	Yes	63	63	No																												Yes	More than 5 years ago	Planned	Live birth	1	Live birth
2024-07-08	2024-07-08	745	12.41666698455811	.2069444507360458374	KATAKWI	226049	226049	226049			6	30	Yes	74	74	No																												Yes	1-3 years ago	Unplanned	Live birth	1	Live birth
2024-05-17	2024-05-17	721	12.01666641235352	.2002777755260467529	KAMPALA	105020	105020	105020			6	28	Yes	128	128	No																												Yes	More than 5 years ago	Unplanned	Live birth	1	Omwana yazilibwa mulamu
2024-06-12	2024-06-12	821	13.68333339691162	.2280555516481399536	MADI OKOLLO	314013	314013	314013			6	21	Yes	268	268	No																												Yes	4-5 years ago	Unplanned	Live birth	1	Mva osi edri ru
2024-06-04	2024-06-04	621	10.35000038146973	.1724999994039535522	KAMPALA	142062	142062	142062			6	25	Yes	64	64	No																												Yes	Less than 1 year ago	Planned	Live birth	1	Omwana yazilibwa mulamu
2024-05-21	2024-05-21	839	13.98333358764648	.2330555617809295654	KATAKWI	227099	227099	227099			6	30	Yes	66	66	Yes	4	Planned	No, it's a single pregnancy	Yes	0	0	Self-reported											Card not available		No		No	No	No		0	0	Yes	1-3 years ago	Planned	Live birth	2	Ikoku yen ejari
2024-05-28	2024-05-28	720	12	.2000000029802322388	KAMPALA	116017	116017	116017			6	24	Yes	141	141	No																												Yes	More than 5 years ago	Unplanned	Live birth	1	Omwana yazilibwa mulamu
2024-05-20	2024-05-20	1063	17.71666717529297	.2952777743339538574	KAMPALA	110125	110125	110125			6	38	Yes	44	44	No																												Yes	1-3 years ago	Planned	Live birth	2	Omwana yazilibwa mulamu
2024-05-28	2024-05-28	1421	23.6833324432373	.3947222232818603516	MADI OKOLLO	326001	326001	326001			6	36	Yes	224	224	No																												Yes	Less than 1 year ago	Unplanned	Live birth	1	Mva osi edri ru
2024-06-05	2024-06-05	2096	34.93333435058594	.5822222232818603516	RWAMPARA	447087	447087	447087			6	38	Yes	664	664	No																												Yes	More than 5 years ago	Planned	Live birth	1	Kuzaariraho
2024-06-14	2024-06-14	1501	25.01666641235352	.4169444441795349121	RWAMPARA	419066	419066	419066			6	32	Yes	445	445	No																												Yes	1-3 years ago	Unplanned	Live birth	1	Kuzaariraho
2024-07-19	2024-07-19	1174	19.5666675567627	.3261111080646514893	RWAMPARA	427070	427070	427070			6	39	Yes	363	363	Don't know																												Yes	4-5 years ago	Unplanned	Live birth	1	Kuzaariraho
2024-06-24	2024-06-24	498	8.300000190734863	.1383333355188369751	MADI OKOLLO	338010	338010	338010			6	19	Yes	146	146	No																												No
2024-07-20	2024-07-20	950	15.83333301544189	.2638888955116271973	RWAMPARA	449042	449042	449042			6	27	Yes	449	449	No																												Yes	1-3 years ago	Planned	Live birth	1	Kuzaariraho
2024-05-14	2024-05-14	1751	29.1833324432373	.4863888919353485107	KAMPALA	106113	106113	106113			6	46	Yes	398	398	No																												Yes	More than 5 years ago	Planned	Live birth	1	Omwana yazilibwa mulamu
2024-06-22	2024-06-22	601	10.01666641235352	.1669444441795349121	KATAKWI	248042	248042	248042			6	29	Yes	126	126	No																												Yes	1-3 years ago	Unplanned	Live birth	1	Live birth
2024-07-27	2024-07-27	572	9.533333778381348	.158888891339302063	KAMPALA	134043	134043	134043			6	21	Yes	84	84	No																												Yes	1-3 years ago	Planned	Live birth	1	Live birth
2024-05-31	2024-05-31	1246	20.76666641235352	.3461111187934875488	RWAMPARA	442068	442068	442068			6	26	Yes	358	358	No																												Yes	Less than 1 year ago	Unplanned	Live birth	1	Kuzaariraho
2024-05-17	2024-05-17	1014	16.89999961853027	.2816666662693023682	KATAKWI	224037	224037	224037			6	28	Yes	199	199	No																												Yes	Less than 1 year ago	Planned	Live birth	1	Live birth
2024-06-28	2024-06-28	632	10.53333377838135	.1755555570125579834	KATAKWI	249009	249009	249009			6	46	Yes	48	48	No																												Yes	More than 5 years ago	Planned	Live birth	1	Live birth
2024-06-06	2024-06-06	1231	20.51666641235352	.3419444561004638672	KATAKWI	243012	243012	243012			6	28	Yes	196	196	No																												Yes	1-3 years ago	Planned	Live birth	1	Live birth
2024-06-07	2024-06-07	1280	21.33333396911621	.3555555641651153564	RWAMPARA	426140	426140	426140			6	19	Yes	627	627	No																												Yes	1-3 years ago	Planned	Live birth	1	Kuzaariraho
2024-06-22	2024-06-22	1077	17.95000076293945	.2991666793823242188	RWAMPARA	430029	430029	430029			6	24	Yes	334	334	Yes	5	Planned	Don't know	Yes	2	3	Self-reported											Card not available		Yes	I was not anaemic	Yes	No	Yes	Daily	3	3	Yes	1-3 years ago	Planned	Stillbirths	1	Okuzaara omwaana afiire
2024-05-16	2024-05-16	1291	21.51666641235352	.3586111068725585938	KAMPALA	104153	104153	104153			6	22	Yes	122	122	No																												Yes	Less than 1 year ago	Planned	Live birth	1	Omwana yazilibwa mulamu
2024-05-29	2024-05-29	1193	19.88333320617676	.3313888907432556152	RWAMPARA	445101	445101	445101			6	31	Yes	351	351	No																												Yes	1-3 years ago	Planned	Live birth	1	Live birth
2024-05-16	2024-05-16	500	8.333333015441895	.1388888955116271973	KATAKWI	220034	220034	220034			6	29	Yes	72	72	No																												Yes	Less than 1 year ago	Planned	Live birth	1	Live birth
2024-06-14	2024-06-14	410	6.833333492279053	.1138888895511627197	KATAKWI	205020	205020	205020			6	32	Yes	90	90	No																												No
2024-05-25	2024-05-25	690	11.5	.1916666626930236816	KAMPALA	101083	101083	101083			6	48	Yes	39	39	No																												Yes	More than 5 years ago	Unplanned	Live birth	1	Omwana yazilibwa mulamu
2024-07-07	2024-07-07	1039	17.3166675567627	.2886111140251159668	KAMPALA	134129	134129	134129			6	44	Yes	370	370	No																												Yes	More than 5 years ago	Planned	Live birth	1	Omwana yazilibwa mulamu
2024-05-21	2024-05-21	1150	19.16666603088379	.3194444477558135986	RWAMPARA	407087	407087	407087			6		Yes	474	474	No																												Yes	1-3 years ago	Unplanned	Live birth	1	Live birth
2024-06-13	2024-06-13	1100	18.33333396911621	.3055555522441864014	MADI OKOLLO	312004	312004	312004			6	37	Yes	42	42	No																												Yes	1-3 years ago	Planned	Live birth	1	Mva osi edri ru
2024-07-04	2024-07-04	1317	21.95000076293945	.3658333420753479004	RWAMPARA	429077	429077	429077			6	37	Yes	401	401	No																												Yes	1-3 years ago	Planned	Live birth	1	Kuzaariraho
2024-05-17	2024-05-17	463	7.716666698455811	.1286111176013946533	KATAKWI	223043	223043	223043			6	33	Yes	71	71	No																												Yes	1-3 years ago	Planned	Live birth	1	Live birth
2024-06-25	2024-06-25	689	11.48333358764648	.1913888901472091675	KATAKWI	246010	246010	246010			6	24	Yes	63	63	No																												Yes	More than 5 years ago	Planned	Live birth	1	Live birth
2024-05-22	2024-05-22	524	8.733333587646484	.1455555558204650879	KATAKWI	222010	222010	222010			6	35	Yes	51	51	No																												Yes	1-3 years ago	Planned	Live birth	1	Ikoku yen ejari
2024-06-21	2024-06-21	1349	22.48333358764648	.374722212553024292	RWAMPARA	421076	421076	421076			6	32	Yes	411	411	No																												Yes	1-3 years ago	Unplanned	Live birth	1	Live birth
2024-06-12	2024-06-12	682	11.36666679382324	.1894444376230239868	KATAKWI	233005	233005	233005			6	24	Yes	147	147	No																												Yes	Less than 1 year ago	Unplanned	Live birth	1	Live birth
2024-06-20	2024-06-20	1018	16.96666717529297	.2827777862548828125	RWAMPARA	415018	415018	415018			6	25	Yes	391	391	No																												Yes	1-3 years ago	Planned	Live birth	1	Kuzaariraho
2024-06-24	2024-06-24	650	10.83333301544189	.1805555522441864014	KATAKWI	245018	245018	245018			6	28	Yes	115	115	No																												Yes	Less than 1 year ago	Planned	Live birth	1	Live birth
2024-07-21	2024-07-21	1052	17.53333282470703	.2922222316265106201	KAMPALA	125087	125087	125087			6	46	Yes	107	107	No																												Yes	More than 5 years ago	Unplanned	Live birth	1	Live birth
2024-05-25	2024-05-25	944	15.73333358764648	.2622222304344177246	KAMPALA	122141	122141	122141			6	36	Yes	57	57	No																												Yes	1-3 years ago	Unplanned	Live birth	1	Live birth
2024-06-11	2024-06-11	510	8.5	.1416666656732559204	KATAKWI	234015	234015	234015			6	39	Yes	89	89	No																												Yes	More than 5 years ago	Planned	Live birth	1	Live birth
2024-06-08	2024-06-08	726	12.10000038146973	.2016666680574417114	KATAKWI	244032	244032	244032			6	41	Yes	109	109	Yes	2	Unplanned	Don't know	No																No		Yes	No	Yes	Daily	1	0	Yes	Less than 1 year ago	Planned	Live birth	1	Live birth
2024-05-20	2024-05-20	435	7.25	.1208333298563957214	KATAKWI	226010	226010	226010			6	45	Yes	93	93	No																												Yes	More than 5 years ago	Planned	Live birth	3	Ikoku yen ejari
2024-06-12	2024-06-12	1173	19.54999923706055	.3258333206176757813	MADI OKOLLO	326015	326015	326015			6	20	Yes	242	242	No																												Yes	Less than 1 year ago	Planned	Live birth	1	Mva osi edri ru
2024-06-25	2024-06-25	841	14.01666641235352	.2336111068725585938	KATAKWI	245007	245007	245007			6	34	Yes	47	47	No																												Yes	More than 5 years ago	Unplanned	Live birth	2	Live birth
2024-06-12	2024-06-12	1170	19.5	.3249999880790710449	MADI OKOLLO	314006	314006	314006			6	36	Yes	249	249	No																												Yes	More than 5 years ago	Unplanned	Live birth	1	Mva osi edri ru
2024-07-13	2024-07-13	466	7.766666889190674	.1294444501399993896	KATAKWI	223006	223006	223006			6	19	Yes	64	64	No																												No
2024-05-28	2024-05-28	901	15.01666641235352	.250277787446975708	KAMPALA	117125	117125	117125			6	21	Yes	88	88	No																												Yes	Less than 1 year ago	Planned	Live birth	1	Live birth
2024-07-03	2024-07-03	1036	17.26666641235352	.2877777814865112305	MADI OKOLLO	339013	339013	339013			6	29	Yes	321	321	No																												Yes	Less than 1 year ago	Planned	Live birth	1	Mva osi edri ru
2024-05-20	2024-05-20	1106	18.4333324432373	.307222217321395874	MADI OKOLLO	325006	325006	325006			6	49	Yes	53	53	No																												Yes	More than 5 years ago	Planned	Stillbirths	2	mva a'beza
2024-06-04	2024-06-04	1783	29.71666717529297	.49527779221534729	RWAMPARA	448129	448129	448129			6	37	Yes	546	546	No																												Yes	More than 5 years ago	Unplanned	Live birth	1	Kuzaariraho
2024-07-01	2024-07-01	2023	33.71666717529297	.561944425106048584	RWAMPARA	428037	428037	428037			6	32	Yes	792	792	No																												Yes	4-5 years ago	Planned	Live birth	1	Kuzaariraho
2024-07-17	2024-07-17	799	13.31666660308838	.2219444513320922852	KAMPALA	113085	113085	113085			6	50	Yes	78	78	No																												Yes	More than 5 years ago	Planned	Live birth	1	Live birth
2024-05-21	2024-05-21	2142	35.70000076293945	.5950000286102294922	MADI OKOLLO	327021	327021	327021			6	48	Yes	402	402	No																												Yes	More than 5 years ago	Planned	Live birth	1	Live birth
2024-06-26	2024-06-26	733	12.21666622161865	.2036111056804656982	KAMPALA	118119	118119	118119			6	25	Yes	35	35	No																												Yes	Less than 1 year ago	Planned	Live birth	1	Live birth
2024-07-05	2024-07-05	1756	29.26666641235352	.4877777695655822754	RWAMPARA	438015	438015	438015			6	30	Yes	610	610	No																												Yes	1-3 years ago	Planned	Live birth	1	Kuzaariraho
2024-05-31	2024-05-31	1605	26.75	.4458333253860473633	KATAKWI	203016	203016	203016			6	48	Yes	567	567	No																												Yes	More than 5 years ago	Planned	Live birth	1	Ikoku yen ejari
2024-06-19	2024-06-19	623	10.38333320617676	.1730555593967437744	KATAKWI	236017	236017	236017			6	31	Yes	180	180	No																												Yes	More than 5 years ago	Unplanned	Live birth	1	Live birth
2024-05-16	2024-05-16	482	8.033333778381348	.1338888853788375854	KATAKWI	220018	220018	220018			6	32	Yes	78	78	No																												Yes	Less than 1 year ago	Planned	Live birth	1	Live birth
2024-05-28	2024-05-28	935	15.58333301544189	.2597222328186035156	KAMPALA	120080	120080	120080			6	22	Yes	143	143	No																												Yes	4-5 years ago	Planned	Live birth	1	Omwana yazilibwa mulamu
2024-06-08	2024-06-08	1219	20.3166675567627	.3386111259460449219	KATAKWI	244064	244064	244064			6	33	Yes	430	430	No																												Yes	4-5 years ago	Planned	Live birth	1	Live birth
2024-07-06	2024-07-06	759	12.64999961853027	.210833325982093811	KATAKWI	237051	237051	237051			6	46	Yes	745	745	No																												Yes	4-5 years ago	Planned	Live birth	1	Live birth
2024-06-24	2024-06-24	1572	26.20000076293945	.4366666674613952637	RWAMPARA	431097	431097	431097			6	30	Yes	425	425	Yes	7	Planned	Don't know	Yes	7	1	ANC card/booklet/child health card	1	1	media\1719230274212.jpg										No		Yes	Yes	Yes	Daily	1	1	Yes	1-3 years ago	Planned	Live birth	1	Kuzaariraho
2024-06-28	2024-06-28	647	10.78333377838135	.179722219705581665	MADI OKOLLO	314032	314032	314032			6	28	Yes	83	83	No																												Yes	1-3 years ago	Planned	Live birth	1	Mva osi edri ru
2024-05-21	2024-05-21	934	15.56666660308838	.2594444453716278076	KAMPALA	114118	114118	114118			6	33	Yes	74	74	No																												Yes	1-3 years ago	Unplanned	Live birth	1	Live birth
2024-06-05	2024-06-05	660	11	.1833333373069763184	KAMPALA	142044	142044	142044			6	24	Yes	80	80	No																												Yes	Less than 1 year ago	Planned	Live birth	1	Live birth
2024-05-22	2024-05-22	2170	36.16666793823242	.6027777791023254395	RWAMPARA	410057	410057	410057			6	23	Yes	842	842	No																												Yes	1-3 years ago	Planned	Live birth	1	Kuzaariraho
2024-06-12	2024-06-12	730	12.16666698455811	.2027777731418609619	MADI OKOLLO	325004	325004	325004			6	23	Yes	46	46	No																												Yes	4-5 years ago	Planned	Live birth	1	Mva osi edri ru
2024-05-17	2024-05-17	845	14.08333301544189	.2347222268581390381	MADI OKOLLO	327023	327023	327023			6	19	Yes	203	203	No																												No
2024-05-20	2024-05-20	728	12.13333320617676	.2022222280502319336	KAMPALA	109100	109100	109100			6	32	Yes	55	55	No																												Yes	More than 5 years ago	Unplanned	Live birth	1	Omwana yazilibwa mulamu
2024-07-05	2024-07-05	428	7.133333206176758	.1188888922333717346	KAMPALA	146008	146008	146008			6	29	Yes	45	45	No																												No
2024-05-28	2024-05-28	230	3.833333253860474	.0638888925313949585	KAMPALA	118083	118083	118083			6	31	Yes	41	41	No																												No
2024-06-17	2024-06-17	983	16.38333320617676	.2730555534362792969	KATAKWI	209014	209014	209014			6	24	Yes	187	187	No																												Yes	4-5 years ago	Planned	Live birth	2	Ikoku yen ejari
2024-07-15	2024-07-15	562	9.366666793823242	.156111106276512146	KATAKWI	218006	218006	218006			6	30	Yes	86	86	No																												Yes	4-5 years ago	Planned	Live birth	1	Ikoku yen ejari
2024-06-07	2024-06-07	610	10.16666698455811	.1694444417953491211	KAMPALA	148035	148035	148035			6	21	Yes	105	105	No																												Yes	1-3 years ago	Planned	Live birth	1	Live birth
2024-06-08	2024-06-08	851	14.18333339691162	.2363888919353485107	MADI OKOLLO	310005	310005	310005			6	33	Yes	79	79	No																												Yes	4-5 years ago	Planned	Live birth	1	Mva osi edri ru
2024-05-25	2024-05-25	566	9.433333396911621	.1572222262620925903	KAMPALA	117033	117033	117033			6	20	Yes	53	53	No																												No
2024-05-20	2024-05-20	1708	28.46666717529297	.4744444489479064941	RWAMPARA	403034	403034	403034			6	33	Yes	651	651	No																												Yes	1-3 years ago	Unplanned	Live birth	1	Live birth
2024-05-24	2024-05-24	2130	35.5	.5916666388511657715	RWAMPARA	412021	412021	412021			6	28	Yes	658	658	No																												Yes	1-3 years ago	Planned	Live birth	1	Kuzaariraho
2024-06-18	2024-06-18	1162	19.36666679382324	.3227777779102325439	RWAMPARA	416108	416108	416108			6	32	Yes	418	418	No																												Yes	1-3 years ago	Planned	Live birth	1	Kuzaariraho
2024-06-05	2024-06-05	1353	22.54999923706055	.3758333325386047363	MADI OKOLLO	315003	315003	315003			6	28	Yes	177	177	Yes	4	Unplanned	Don't know	Yes	2	2	ANC card/booklet/child health card	2	2	media\1717578069257.jpg	media\1717578092267.jpg									Yes	I was anaemic	Yes	No	Yes	Daily	0	0	Yes	More than 5 years ago	Planned	Live birth	1	Mva osi edri ru
2024-05-23	2024-05-23	730	12.16666698455811	.2027777731418609619	KAMPALA	108093	108093	108093			6	25	Yes	161	161	No																												Yes	1-3 years ago	Planned	Live birth	1	Omwana yazilibwa mulamu
2024-07-08	2024-07-08	396	6.599999904632568	.1099999994039535522	KAMPALA	108087	108087	108087			6	33	Yes	123	123	No																												Yes	More than 5 years ago	Planned	Live birth	1	Live birth
2024-06-14	2024-06-14	449	7.483333110809326	.1247222200036048889	KAMPALA	133039	133039	133039			6	27	Yes	47	47	No																												Yes	1-3 years ago	Planned	Live birth	1	Live birth
2024-06-22	2024-06-22	915	15.25	.2541666626930236816	MADI OKOLLO	335034	335034	335034			6	20	Yes	181	181	No																												Yes	1-3 years ago	Unplanned	Live birth	1	Live birth
2024-05-16	2024-05-16	1182	19.70000076293945	.3283333480358123779	MADI OKOLLO	303014	303014	303014			6	18	Yes	220	220	No																												Yes	1-3 years ago	Unplanned	Live birth	1	Mva osi edri ru
2024-05-21	2024-05-21	1116	18.60000038146973	.310000002384185791	KAMPALA	114103	114103	114103			6	39	Yes	75	75	Yes	4	Unplanned	Don't know	No																No		No	No	No		0	0	Yes	More than 5 years ago	Planned	Live birth	1	Live birth
2024-07-05	2024-07-05	691	11.51666641235352	.1919444501399993896	KATAKWI	226017	226017	226017			6	29	Yes	136	136	Yes	1	Planned	No, it's a single pregnancy	Yes	1	1	Self-reported											Card not available		No		Yes	No	Yes	Daily	1	1	Yes	1-3 years ago	Planned	Live birth	1	Ikoku yen ejari
2024-07-04	2024-07-04	550	9.166666984558105	.1527777761220932007	KATAKWI	218016	218016	218016			6	29	Yes	127	127	No																												Yes	4-5 years ago	Planned	Live birth	1	Ikoku yen ejari
2024-06-19	2024-06-19	820	13.66666698455811	.2277777791023254395	MADI OKOLLO	334009	334009	334009			6	49	Yes	89	89	No																												Yes	More than 5 years ago	Planned	Live birth	1	Mva osi edri ru
2024-07-17	2024-07-17	1452	24.20000076293945	.4033333361148834229	RWAMPARA	441054	441054	441054			6	20	Yes	451	451	No																												Yes	1-3 years ago	Planned	Live birth	1	Kuzaariraho
2024-05-15	2024-05-15	1119	18.64999961853027	.3108333349227905273	KAMPALA	106188	106188	106188			6	32	Yes	114	114	No																												Yes	4-5 years ago	Planned	Live birth	1	Omwana yazilibwa mulamu
2024-06-14	2024-06-14	694	11.56666660308838	.192777782678604126	KATAKWI	205033	205033	205033			6	31	Yes	122	122	Yes	2	Planned	No, it's a single pregnancy	No																No		No	No	No		0	0	Yes	1-3 years ago	Unplanned	Live birth	1	Ikoku yen ejari
2024-05-16	2024-05-16	1126	18.76666641235352	.312777787446975708	KAMPALA	104062	104062	104062			6	23	Yes	208	208	No																												No
2024-06-11	2024-06-11	1575	26.25	.4375	RWAMPARA	422069	422069	422069			6	31	Yes	481	481	No																												Yes	1-3 years ago	Unplanned	Live birth	1	Kuzaariraho
2024-06-13	2024-06-13	1780	29.66666603088379	.494444429874420166	RWAMPARA	424096	424096	424096			6	40	Yes	550	550	No																												Yes	1-3 years ago	Planned	Live birth	1	Kuzaariraho
2024-06-06	2024-06-06	1133	18.88333320617676	.314722210168838501	KAMPALA	144022	144022	144022			6	41	Yes	60	60	No																												Yes	More than 5 years ago	Planned	Live birth	1	Live birth
2024-06-24	2024-06-24	475	7.916666507720947	.1319444477558135986	KAMPALA	102049	102049	102049			6	31	Yes	89	89	No																												Yes	1-3 years ago	Planned	Live birth	1	Live birth
2024-07-03	2024-07-03	923	15.38333320617676	.2563889026641845703	RWAMPARA	439081	439081	439081			6	38	Yes	349	349	No																												Yes	More than 5 years ago	Planned	Live birth	1	Kuzaariraho
2024-05-16	2024-05-16	1145	19.08333396911621	.318055570125579834	KAMPALA	104126	104126	104126			6	48	Yes	219	219	No																												Yes	More than 5 years ago	Planned	Live birth	1	Omwana yazilibwa mulamu
2024-06-21	2024-06-21	740	12.33333301544189	.2055555582046508789	RWAMPARA	421098	421098	421098			6	49	Yes	289	289	No																												Yes	More than 5 years ago	Unplanned	Live birth	1	Kuzaariraho
2024-07-07	2024-07-07	530	8.833333015441895	.1472222208976745605	KAMPALA	129074	129074	129074			6	37	Yes	101	101	No																												Yes	1-3 years ago	Planned	Live birth	1	Live birth
2024-05-20	2024-05-20	1765	29.41666603088379	.4902777671813964844	RWAMPARA	409052	409052	409052			6	20	Yes	848	848	No																												No
2024-06-21	2024-06-21	1460	24.33333396911621	.4055555462837219238	RWAMPARA	421121	421121	421121			6	29	Yes	436	436	No																												Yes	1-3 years ago	Unplanned	Live birth	1	Live birth
2024-06-28	2024-06-28	1080	18	.3000000119209289551	RWAMPARA	427069	427069	427069			6	31	Yes	106	106	No																												Yes	1-3 years ago	Planned	Live birth	1	Live birth
2024-06-07	2024-06-07	432	7.199999809265137	.1199999973177909851	KAMPALA	148025	148025	148025			6	29	Yes	111	111	No																												Yes	1-3 years ago	Planned	Live birth	1	Omwana yazilibwa mulamu
2024-06-12	2024-06-12	1181	19.6833324432373	.3280555605888366699	MADI OKOLLO	314023	314023	314023			6	31	Yes	86	86	No																												Yes	1-3 years ago	Planned	Live birth	1	Mva osi edri ru
2024-07-27	2024-07-27	1297	21.61666679382324	.3602777719497680664	RWAMPARA	443049	443049	443049			6	37	Yes	498	498	No																												Yes	1-3 years ago	Planned	Live birth	1	Kuzaariraho
2024-07-03	2024-07-03	1602	26.70000076293945	.444999992847442627	RWAMPARA	439083	439083	439083			6	49	Yes	721	721	No																												Yes	More than 5 years ago	Planned	Live birth	1	Kuzaariraho
2024-05-28	2024-05-28	1086	18.10000038146973	.3016666769981384277	KAMPALA	116098	116098	116098			6	38	Yes	138	138	Yes	6	Unplanned	No, it's a single pregnancy	Yes	1	5	Self-reported											Respondent did not want to share it		No		Yes	Yes	Yes	4-6 times per week	1	5	Yes	More than 5 years ago	Unplanned	Live birth	1	Omwana yazilibwa mulamu
2024-06-18	2024-06-18	1045	17.41666603088379	.2902777791023254395	KAMPALA	129017	129017	129017			6	31	Yes	47	47	No																												Yes	4-5 years ago	Planned	Live birth	1	Live birth
2024-06-10	2024-06-10	1266	21.10000038146973	.3516666591167449951	MADI OKOLLO	310004	310004	310004			6	21	Yes	298	298	No																												Yes	Less than 1 year ago	Planned	Stillbirths	1	mva a'beza
2024-06-17	2024-06-17	829	13.81666660308838	.2302777767181396484	MADI OKOLLO	338026	338026	338026			6	22	Yes	191	191	No																												Yes	1-3 years ago	Planned	Live birth	1	Mva osi edri ru
2024-06-04	2024-06-04	958	15.96666622161865	.2661111056804656982	RWAMPARA	447019	447019	447019			6	39	Yes	364	364	No																												No
2024-07-18	2024-07-18	759	12.64999961853027	.210833325982093811	KATAKWI	201016	201016	201016			6	21	Yes	103	103	No																												Yes	Less than 1 year ago	Planned	Live birth	1	Live birth
2024-06-12	2024-06-12	1529	25.48333358764648	.4247222244739532471	RWAMPARA	418016	418016	418016			6	30	Yes	487	487	No																												Yes	1-3 years ago	Planned	Live birth	1	Kuzaariraho
2024-05-15	2024-05-15	1877	31.28333282470703	.5213888883590698242	RWAMPARA	401029	401029	401029			6	35	Yes	534	534	No																												Yes	1-3 years ago	Planned	Live birth	1	Kuzaariraho
2024-05-24	2024-05-24	1136	18.9333324432373	.3155555427074432373	KATAKWI	211037	211037	211037			6	28	Yes	244	244	No																												Yes	Less than 1 year ago	Unplanned	Live birth	1	Ikoku yen ejari
2024-05-27	2024-05-27	1400	23.33333396911621	.3888888955116271973	RWAMPARA	405096	405096	405096			6	24	Yes	487	487	No																												Yes	1-3 years ago	Unplanned	Live birth	1	Kuzaariraho
2024-05-24	2024-05-24	1239	20.64999961853027	.3441666662693023682	RWAMPARA	412106	412106	412106			6	19	Yes	535	535	No																												Yes	1-3 years ago	Planned	Live birth	1	Kuzaariraho
2024-05-14	2024-05-14	349	5.816666603088379	.09694444388151168823	KATAKWI	221026	221026	221026			6	20	Yes	60	60	No																												No
2024-05-16	2024-05-16	939	15.64999961853027	.2608333230018615723	MADI OKOLLO	303026	303026	303026			6	22	Yes	194	194	No																												Yes	Less than 1 year ago	Unplanned	Live birth	1	Mva osi edri ru
2024-05-20	2024-05-20	689	11.48333358764648	.1913888901472091675	KAMPALA	111064	111064	111064			6	49	Yes	58	58	No																												Yes	More than 5 years ago	Planned	Live birth	1	Omwana yazilibwa mulamu
2024-07-25	2024-07-25	1560	26	.4333333373069763184	RWAMPARA	416117	416117	416117			6	23	Yes	461	461	No																												Yes	4-5 years ago	Planned	Live birth	1	Kuzaariraho
2024-05-15	2024-05-15	722	12.03333377838135	.2005555629730224609	KATAKWI	221031	221031	221031			6	32	Yes	67	67	No																												Yes	Less than 1 year ago	Planned	Live birth	1	Live birth
2024-05-17	2024-05-17	899	14.98333358764648	.2497222274541854858	KATAKWI	224006	224006	224006			6	24	Yes	156	156	No																												Yes	Less than 1 year ago	Planned	Live birth	1	Live birth
2024-05-21	2024-05-21	1845	30.75	.5124999880790710449	RWAMPARA	407036	407036	407036			6	30	Yes	705	705	No																												Yes	More than 5 years ago	Planned	Live birth	1	Kuzaariraho
2024-06-14	2024-06-14	510	8.5	.1416666656732559204	KATAKWI	205028	205028	205028			6	24	Yes	97	97	No																												Yes	Less than 1 year ago	Planned	Live birth	1	Live birth
2024-06-04	2024-06-04	1570	26.16666603088379	.4361111223697662354	KATAKWI	241045	241045	241045			6	31	Yes	442	442	No																												Yes	More than 5 years ago	Planned	Live birth	1	Live birth
2024-05-16	2024-05-16	1031	17.1833324432373	.2863888740539550781	KAMPALA	104023	104023	104023			6	24	Yes	103	103	No																												Yes	Less than 1 year ago	Planned	Live birth	1	Omwana yazilibwa mulamu
2024-06-28	2024-06-28	1287	21.45000076293945	.3574999868869781494	RWAMPARA	427080	427080	427080			6	45	Yes	222	222	No																												Yes	More than 5 years ago	Planned	Live birth	1	Live birth
2024-05-20	2024-05-20	790	13.16666698455811	.2194444388151168823	KATAKWI	226045	226045	226045			6	25	Yes	136	136	No																												Yes	More than 5 years ago	Planned	Live birth	1	Ikoku yen ejari
2024-05-28	2024-05-28	1491	24.85000038146973	.4141666591167449951	RWAMPARA	414091	414091	414091			6	27	Yes	433	433	No																												Yes	1-3 years ago	Unplanned	Live birth	1	Kuzaariraho
2024-07-04	2024-07-04	1452	24.20000076293945	.4033333361148834229	RWAMPARA	429111	429111	429111			6	25	Yes	495	495	Yes	6	Unplanned	No, it's a single pregnancy	Yes	6	1	ANC card/booklet/child health card	1	1	media\1720096919173.jpg										No		Yes	No	Yes	Daily	1	-99	Yes	1-3 years ago	Unplanned	Live birth	1	Kuzaariraho
2024-07-18	2024-07-18	787	13.11666679382324	.218611106276512146	KAMPALA	105071	105071	105071			6	25	Yes	54	54	No																												Yes	1-3 years ago	Planned	Live birth	2	Live birth
2024-05-27	2024-05-27	2168	36.13333511352539	.6022222042083740234	RWAMPARA	413020	413020	413020			6	31	Yes	715	715	No																												Yes	Less than 1 year ago	Planned	Live birth	1	Kuzaariraho
2024-05-27	2024-05-27	758	12.63333320617676	.2105555534362792969	KAMPALA	117101	117101	117101			6	20	Yes	77	77	No																												Yes	Less than 1 year ago	Unplanned	Live birth	1	Live birth
2024-05-29	2024-05-29	1355	22.58333396911621	.3763888776302337646	RWAMPARA	450049	450049	450049			6	48	Yes	394	394	No																												Yes	More than 5 years ago	Unplanned	Live birth	1	Kuzaariraho
2024-05-30	2024-05-30	623	10.38333320617676	.1730555593967437744	KAMPALA	127035	127035	127035			6	38	Yes	52	52	No																												Yes	More than 5 years ago	Planned	Live birth	1	Omwana yazilibwa mulamu
2024-07-05	2024-07-05	704	11.73333358764648	.1955555528402328491	KATAKWI	237063	237063	237063			6	27	Yes	139	139	No																												Yes	1-3 years ago	Planned	Live birth	1	Ikoku yen ejari
2024-06-13	2024-06-13	858	14.30000019073486	.2383333295583724976	KAMPALA	134121	134121	134121			6	33	Yes	138	138	No																												Yes	1-3 years ago	Planned	Live birth	1	Omwana yazilibwa mulamu
2024-07-02	2024-07-02	1269	21.14999961853027	.3524999916553497314	RWAMPARA	433063	433063	433063			6	47	Yes	410	410	No																												Yes	1-3 years ago	Unplanned	Miscarriage		Okutaoroga/okurigwamu enda
2024-05-14	2024-05-14	3266	54.43333435058594	.9072222113609313965	RWAMPARA	402006	402006	402006			6	31	Yes	731	731	No																												Yes	4-5 years ago	Planned	Live birth	1	Kuzaariraho
2024-05-21	2024-05-21	1722	28.70000076293945	.4783333241939544678	RWAMPARA	407038	407038	407038			6	23	Yes	405	405	No																												Yes	Less than 1 year ago	Planned	Live birth	2	Kuzaariraho
2024-06-04	2024-06-04	2434	40.56666564941406	.6761111021041870117	RWAMPARA	448139	448139	448139			6	29	Yes	865	865	Don't know																												Yes	4-5 years ago	Unplanned	Live birth	1	Kuzaariraho
2024-05-16	2024-05-16	571	9.516666412353516	.158611103892326355	KATAKWI	220019	220019	220019			6	18	Yes	101	101	No																												Yes	Less than 1 year ago	Planned	Live birth	2	Live birth
2024-05-15	2024-05-15	2663	44.38333511352539	.7397222518920898438	MADI OKOLLO	302011	302011	302011			6	40	Yes	329	329	No																												Yes	More than 5 years ago	Unplanned	Live birth	1	Live birth
2024-06-20	2024-06-20	877	14.61666679382324	.2436111122369766235	KAMPALA	102089	102089	102089			6	32	Yes	85	85	No																												Yes	More than 5 years ago	Planned	Live birth	1	Live birth
2024-06-19	2024-06-19	1008	16.79999923706055	.2800000011920928955	RWAMPARA	420019	420019	420019			6	19	Yes	458	458	No																												No
2024-07-11	2024-07-11	1818	30.29999923706055	.504999995231628418	RWAMPARA	403052	403052	403052			6	25	Yes	697	697	No																												Yes	1-3 years ago	Planned	Live birth	1	Kuzaariraho
2024-06-19	2024-06-19	835	13.91666698455811	.2319444417953491211	KAMPALA	102082	102082	102082			6	33	Yes	57	57	No																												Yes	More than 5 years ago	Planned	Live birth	1	Live birth
2024-06-10	2024-06-10	925	15.41666698455811	.2569444477558135986	MADI OKOLLO	310017	310017	310017			6	41	Yes	110	110	No																												Yes	Less than 1 year ago	Planned	Live birth	1	Mva osi edri ru
2024-06-24	2024-06-24	933	15.55000019073486	.2591666579246520996	RWAMPARA	431036	431036	431036			6	32	Yes	341	341	No																												Yes	More than 5 years ago	Planned	Miscarriage		Okutaoroga/okurigwamu enda
2024-06-26	2024-06-26	1319	21.98333358764648	.3663888871669769287	RWAMPARA	434030	434030	434030			6	27	Yes	477	477	No																												Yes	1-3 years ago	Planned	Live birth	1	Kuzaariraho
2024-06-13	2024-06-13	1587	26.45000076293945	.4408333301544189453	RWAMPARA	424060	424060	424060			6	25	Yes	425	425	No																												Yes	1-3 years ago	Planned	Live birth	1	Kuzaariraho
2024-06-08	2024-06-08	889	14.81666660308838	.2469444423913955688	MADI OKOLLO	312013	312013	312013			6	26	Yes	180	180	No																												Yes	1-3 years ago	Unplanned	Live birth	1	Mva osi edri ru
2024-07-10	2024-07-10	583	9.716666221618652	.1619444489479064941	KATAKWI	221023	221023	221023			6	23	Yes	91	91	No																												Yes	1-3 years ago	Planned	Live birth	1	Ikoku yen ejari
2024-07-01	2024-07-01	627	10.44999980926514	.1741666644811630249	KAMPALA	108066	108066	108066			6	36	Yes	61	61	No																												Yes	More than 5 years ago	Planned	Live birth	1	Live birth
2024-06-29	2024-06-29	1037	17.28333282470703	.2880555689334869385	MADI OKOLLO	339021	339021	339021			6	21	Yes	110	110	No																												No
2024-05-30	2024-05-30	616	10.26666641235352	.1711111068725585938	KATAKWI	202035	202035	202035			6	32	Yes	184	184	No																												Yes	4-5 years ago	Planned	Live birth	1	Live birth
2024-06-06	2024-06-06	684	11.39999961853027	.189999997615814209	KAMPALA	150002	150002	150002			6	41	Yes	106	106	No																												Yes	More than 5 years ago	Planned	Live birth	1	Omwana yazilibwa mulamu
2024-06-26	2024-06-26	761	12.68333339691162	.2113888859748840332	KAMPALA	124092	124092	124092			6	37	Yes	359	359	No																												Yes	1-3 years ago	Unplanned	Live birth	1	Live birth
2024-06-04	2024-06-04	2114	35.23333358764648	.5872222185134887695	RWAMPARA	448048	448048	448048			6	32	Yes	607	607	Yes	4	Unplanned	No, it's a single pregnancy	No																No		No	No	No		0	0	Yes	1-3 years ago	Unplanned	Live birth	1	Kuzaariraho
2024-06-25	2024-06-25	823	13.71666622161865	.2286111116409301758	KAMPALA	121097	121097	121097			6	31	Yes	76	76	Yes	6	Planned	No, it's a single pregnancy	Yes	4	2	ANC card/booklet/child health card	2	2	media\1719312095990.jpg	media\1719312112252.jpg									No		Yes	No	Yes	Daily	1	2	Yes	1-3 years ago	Planned	Live birth	1	Live birth
2024-06-26	2024-06-26	1059	17.64999961853027	.2941666543483734131	RWAMPARA	434007	434007	434007			6	40	Yes	229	229	No																												Yes	More than 5 years ago	Planned	Live birth	1	Live birth
2024-06-10	2024-06-10	2061	34.34999847412109	.5724999904632568359	RWAMPARA	423006	423006	423006			6	44	Yes	855	855	No																												Yes	More than 5 years ago	Planned	Live birth	1	Kuzaariraho
2024-06-10	2024-06-10	1535	25.58333396911621	.4263888895511627197	RWAMPARA	423001	423001	423001			6	20	Yes	433	433	Yes	3	Planned	Yes, twins (two babies)	Yes	1	3	ANC card/booklet/child health card	3	3	media\1718017485041.jpg	media\1718017513923.jpg	media\1718017549779.jpg								No		Yes	No	No		-99	3	Yes	1-3 years ago	Planned	Miscarriage		Miscarriage
2024-06-28	2024-06-28	813	13.55000019073486	.2258333265781402588	KATAKWI	247016	247016	247016			6	32	Yes	148	148	No																												Yes	1-3 years ago	Planned	Live birth	1	Ikoku yen ejari
2024-05-20	2024-05-20	1209	20.14999961853027	.3358333408832550049	KAMPALA	110063	110063	110063			6	25	Yes	702	702	No																												Yes	1-3 years ago	Planned	Live birth	1	Omwana yazilibwa mulamu
2024-05-30	2024-05-30	625	10.41666698455811	.1736111044883728027	KAMPALA	125086	125086	125086			6	29	Yes	120	120	No																												Yes	Less than 1 year ago	Unplanned	Live birth	1	Live birth
2024-06-05	2024-06-05	611	10.18333339691162	.1697222292423248291	KAMPALA	142003	142003	142003			6	32	Yes	71	71	No																												Yes	1-3 years ago	Planned	Live birth	1	Omwana yazilibwa mulamu
2024-08-03	2024-08-03	659	10.98333358764648	.1830555498600006104	KAMPALA	115104	115104	115104			6	31	Yes	46	46	No																												Yes	More than 5 years ago	Planned	Live birth	1	Live birth
2024-06-10	2024-06-10	747	12.44999980926514	.2074999958276748657	KAMPALA	145065	145065	145065			6	21	Yes	74	74	No																												No
2024-05-30	2024-05-30	1744	29.0666675567627	.4844444394111633301	RWAMPARA	444030	444030	444030			6	47	Yes	660	660	No																												Yes	More than 5 years ago	Unplanned	Live birth	1	Kuzaariraho
2024-05-31	2024-05-31	1313	21.88333320617676	.3647222220897674561	MADI OKOLLO	308002	308002	308002			6	31	Yes	162	162	No																												Yes	4-5 years ago	Planned	Live birth	1	Live birth
2024-05-24	2024-05-24	1153	19.21666717529297	.320277780294418335	KAMPALA	101059	101059	101059			6	36	Yes	273	273	No																												Yes	1-3 years ago	Planned	Live birth	1	Omwana yazilibwa mulamu
2024-07-04	2024-07-04	1469	24.48333358764648	.4080555438995361328	RWAMPARA	429123	429123	429123			6	33	Yes	529	529	No																												Yes	More than 5 years ago	Planned	Live birth	1	Kuzaariraho
2024-06-14	2024-06-14	804	13.39999961853027	.2233333289623260498	KAMPALA	130072	130072	130072			6	34	Yes	105	105	No																												Yes	1-3 years ago	Planned	Live birth	1	Live birth
2024-06-14	2024-06-14	809	13.48333358764648	.2247222214937210083	KATAKWI	206011	206011	206011			6	20	Yes	183	183	No																												Yes	1-3 years ago	Planned	Live birth	1	Ikoku yen ejari
2024-05-15	2024-05-15	2348	39.13333511352539	.6522222161293029785	RWAMPARA	401043	401043	401043			6	32	Yes	236	236	No																												Yes	Less than 1 year ago	Unplanned	Live birth	1	Live birth
2024-07-14	2024-07-14	1083	18.04999923706055	.3008333444595336914	KAMPALA	121033	121033	121033			6	36	Yes	194	194	Yes	6	Planned	No, it's a single pregnancy	Yes	2.5	2	ANC card/booklet/child health card	1	1	media\1720940424890.jpg										Yes	I was not anaemic	Yes	Yes	Yes	Daily	1	1	Yes	1-3 years ago	Planned	Live birth	1	Omwana yazilibwa mulamu
2024-07-09	2024-07-09	901	15.01666641235352	.250277787446975708	KATAKWI	223044	223044	223044			6	23	Yes	223	223	No																												Yes	Less than 1 year ago	Planned	Live birth	2	Ikoku yen ejari
2024-05-16	2024-05-16	1113	18.54999923706055	.3091666698455810547	RWAMPARA	403070	403070	403070			6	43	Yes	186	186	No																												Yes	More than 5 years ago	Unplanned	Live birth	1	Live birth
2024-05-18	2024-05-18	572	9.533333778381348	.158888891339302063	KAMPALA	110042	110042	110042			6	30	Yes	58	58	Yes	7	Planned	No, it's a single pregnancy	No																No		No	No	No		0	0	Yes	More than 5 years ago	Unplanned	Live birth	1	Omwana yazilibwa mulamu
2024-06-11	2024-06-11	1074	17.89999961853027	.2983333468437194824	KATAKWI	234032	234032	234032			6	20	Yes	344	344	No																												Yes	1-3 years ago	Planned	Live birth	1	Live birth
2024-06-24	2024-06-24	1818	30.29999923706055	.504999995231628418	RWAMPARA	431043	431043	431043			6	34	Yes	713	713	No																												Yes	More than 5 years ago	Planned	Abortion		Abotion
2024-05-28	2024-05-28	1650	27.5	.4583333432674407959	RWAMPARA	414121	414121	414121			6	38	Yes	622	622	No																												Yes	4-5 years ago	Planned	Live birth	1	Kuzaariraho
2024-06-13	2024-06-13	867	14.44999980926514	.2408333271741867065	KAMPALA	134098	134098	134098			6	31	Yes	156	156	Yes	3	Planned	No, it's a single pregnancy	No																No		No	No	No		0	0	Yes	4-5 years ago	Planned	Live birth	1	Omwana yazilibwa mulamu
2024-06-14	2024-06-14	522	8.699999809265137	.1449999958276748657	KAMPALA	133008	133008	133008			6	40	Yes	36	36	No																												Yes	More than 5 years ago	Planned	Live birth	1	Live birth
2024-07-16	2024-07-16	500	8.333333015441895	.1388888955116271973	KAMPALA	149022	149022	149022			6	31	Yes	29	29	No																												Yes	More than 5 years ago	Planned	Live birth	1	Live birth
2024-06-15	2024-06-15	860	14.33333301544189	.2388888895511627197	KATAKWI	210008	210008	210008			6	34	Yes	264	264	No																												Yes	1-3 years ago	Planned	Live birth	1	Ikoku yen ejari
2024-07-04	2024-07-04	2034	33.90000152587891	.564999997615814209	RWAMPARA	429004	429004	429004			6	35	Yes	795	795	No																												Yes	Less than 1 year ago	Unplanned	Miscarriage		Okutaoroga/okurigwamu enda
2024-07-18	2024-07-18	1570	26.16666603088379	.4361111223697662354	RWAMPARA	437269	437269	437269			6	30	Yes	483	483	No																												Yes	1-3 years ago	Planned	Live birth	1	Kuzaariraho
2024-05-29	2024-05-29	979	16.3166675567627	.2719444334506988525	RWAMPARA	445058	445058	445058			6	29	Yes	272	272	No																												Yes	1-3 years ago	Planned	Live birth	1	Live birth
2024-06-20	2024-06-20	532	8.866666793823242	.1477777808904647827	MADI OKOLLO	339018	339018	339018			6	29	Yes	98	98	No																												Yes	More than 5 years ago	Planned	Live birth	1	Mva osi edri ru
2024-06-10	2024-06-10	680	11.33333301544189	.1888888925313949585	KAMPALA	145074	145074	145074			6	32	Yes	60	60	No																												Yes	More than 5 years ago	Planned	Live birth	1	Live birth
2024-06-28	2024-06-28	803	13.38333320617676	.2230555564165115356	MADI OKOLLO	338033	338033	338033			6	23	Yes	235	235	No																												No
2024-06-26	2024-06-26	728	12.13333320617676	.2022222280502319336	KATAKWI	249013	249013	249013			6	31	Yes	49	49	No																												Yes	1-3 years ago	Unplanned	Live birth	1	Live birth
2024-07-05	2024-07-05	1417	23.61666679382324	.3936111032962799072	RWAMPARA	438089	438089	438089			6	50	Yes	449	449	No																												Yes	More than 5 years ago	Planned	Live birth	1	Kuzaariraho
2024-06-07	2024-06-07	1534	25.5666675567627	.4261111021041870117	RWAMPARA	425054	425054	425054			6	45	Yes	585	585	No																												Yes	1-3 years ago	Unplanned	Live birth	1	Kuzaariraho
2024-07-03	2024-07-03	217	3.616666555404663	.06027777865529060364	KAMPALA	117005	117005	117005			6	19	Yes	63	63	No																												No
2024-06-28	2024-06-28	612	10.19999980926514	.1700000017881393433	MADI OKOLLO	326009	326009	326009			6	24	Yes	110	110	No																												Yes	1-3 years ago	Planned	Live birth	1	Mva osi edri ru
2024-06-05	2024-06-05	1480	24.66666603088379	.4111111164093017578	RWAMPARA	449008	449008	449008			6	39	Yes	313	313	No																												Yes	4-5 years ago	Planned	Live birth	1	Live birth
2024-05-20	2024-05-20	1174	19.5666675567627	.3261111080646514893	KAMPALA	111079	111079	111079			6	48	Yes	117	117	No																												Yes	More than 5 years ago	Planned	Live birth	1	Omwana yazilibwa mulamu
2024-06-08	2024-06-08	313	5.216666698455811	.08694444596767425537	KAMPALA	141093	141093	141093			6	20	Yes	81	81	No																												No
2024-07-02	2024-07-02	1362	22.70000076293945	.3783333301544189453	RWAMPARA	433006	433006	433006			6	24	Yes	381	381	Yes	1	Unplanned	Don't know	No																No		No	No	No		-99	-99	Yes	1-3 years ago	Unplanned	Live birth	1	Kuzaariraho
2024-06-18	2024-06-18	1183	19.71666717529297	.3286111056804656982	RWAMPARA	416125	416125	416125			6	21	Yes	365	365	No																												Yes	1-3 years ago	Planned	Live birth	1	Kuzaariraho
2024-06-14	2024-06-14	2117	35.28333282470703	.5880555510520935059	RWAMPARA	419147	419147	419147			6	21	Yes	745	745	No																												Yes	1-3 years ago	Unplanned	Live birth	1	Kuzaariraho
2024-06-29	2024-06-29	698	11.63333320617676	.1938888877630233765	KATAKWI	240007	240007	240007			6	31	Yes	132	132	No																												Yes	4-5 years ago	Planned	Live birth	1	Live birth
2024-05-25	2024-05-25	1049	17.48333358764648	.2913888990879058838	KAMPALA	122074	122074	122074			6	33	Yes	104	104	Yes	7	Unplanned	No, it's a single pregnancy	Yes	3	3	ANC card/booklet/child health card	2	2	media\1716632352666.jpg	media\1716632406680.jpg									Yes	I don't remember/I don't know	Yes	Yes	Yes	Daily	0	1	Yes	4-5 years ago	Unplanned	Live birth	1	Live birth
2024-07-15	2024-07-15	660	11	.1833333373069763184	KATAKWI	229026	229026	229026			6	37	Yes	69	69	No																												Yes	More than 5 years ago	Planned	Live birth	1	Live birth
2024-07-04	2024-07-04	638	10.63333320617676	.1772222220897674561	MADI OKOLLO	346009	346009	346009			6	28	Yes	89	89	No																												Yes	1-3 years ago	Planned	Live birth	1	Live birth
2024-06-25	2024-06-25	1294	21.5666675567627	.3594444394111633301	RWAMPARA	432047	432047	432047			6	33	Yes	198	198	No																												Yes	More than 5 years ago	Planned	Live birth	1	Live birth
2024-05-22	2024-05-22	1086	18.10000038146973	.3016666769981384277	KAMPALA	103150	103150	103150			6	31	Yes	87	87	No																												Yes	More than 5 years ago	Planned	Live birth	1	Live birth
2024-07-02	2024-07-02	597	9.949999809265137	.1658333390951156616	KAMPALA	138015	138015	138015			6	27	Yes	45	45	No																												Yes	1-3 years ago	Planned	Live birth	1	Live birth
2024-06-21	2024-06-21	1522	25.36666679382324	.4227777719497680664	RWAMPARA	421042	421042	421042			6	48	Yes	435	435	No																												Yes	More than 5 years ago	Planned	Live birth	1	Live birth
2024-07-18	2024-07-18	2191	36.51666641235352	.6086111068725585938	RWAMPARA	430123	430123	430123			6	41	Yes	876	876	No																												No
2024-05-25	2024-05-25	2194	36.56666564941406	.6094444394111633301	MADI OKOLLO	324002	324002	324002			6	29	Yes	595	595	No																												Yes	1-3 years ago	Unplanned	Live birth	1	Mva osi edri ru
2024-05-23	2024-05-23	742	12.36666679382324	.2061111181974411011	KAMPALA	108015	108015	108015			6	22	Yes	119	119	No																												Yes	1-3 years ago	Planned	Live birth	1	Omwana yazilibwa mulamu
2024-05-20	2024-05-20	1480	24.66666603088379	.4111111164093017578	MADI OKOLLO	329003	329003	329003			6	19	Yes	671	671	No																												Yes	1-3 years ago	Unplanned	Live birth	1	Live birth
2024-06-19	2024-06-19	1129	18.8166675567627	.3136111199855804443	RWAMPARA	420025	420025	420025			6	21	Yes	446	446	No																												Yes	1-3 years ago	Planned	Live birth	1	Kuzaariraho
2024-06-04	2024-06-04	521	8.683333396911621	.1447222232818603516	MADI OKOLLO	315001	315001	315001			6	21	Yes	52	52	No																												Yes	Less than 1 year ago	Planned	Miscarriage		Mva vuza
2024-07-18	2024-07-18	585	9.75	.1624999940395355225	KAMPALA	104059	104059	104059			6	37	Yes	73	73	No																												Yes	More than 5 years ago	Planned	Live birth	1	Live birth
2024-07-04	2024-07-04	1030	17.16666603088379	.2861111164093017578	MADI OKOLLO	316010	316010	316010			6	25	Yes	216	216	Yes	2	Planned	Don't know	Yes	2	1	ANC card/booklet/child health card	2	2	media\1720082209404.jpg	media\1720082222007.jpg									No		No	No	No		1	1	Yes	4-5 years ago	Planned	Live birth	1	Live birth
2024-06-19	2024-06-19	1094	18.23333358764648	.3038888871669769287	RWAMPARA	420064	420064	420064			6	26	Yes	194	194	No																												Yes	Less than 1 year ago	Unplanned	Live birth	1	Live birth
2024-06-24	2024-06-24	2251	37.51666641235352	.6252777576446533203	RWAMPARA	431051	431051	431051			6	44	Yes	1123	1123	No																												Yes	More than 5 years ago	Planned	Live birth	2	Kuzaariraho
2024-07-23	2024-07-23	1170	19.5	.3249999880790710449	RWAMPARA	447028	447028	447028			6	34	Yes	421	421	No																												Yes	1-3 years ago	Planned	Live birth	1	Kuzaariraho
2024-06-08	2024-06-08	753	12.55000019073486	.2091666609048843384	MADI OKOLLO	312024	312024	312024			6	31	Yes	57	57	No																												Yes	1-3 years ago	Planned	Live birth	1	Mva osi edri ru
2024-07-06	2024-07-06	1986	33.09999847412109	.5516666769981384277	RWAMPARA	437011	437011	437011			6	39	Yes	659	659	No																												Yes	1-3 years ago	Planned	Live birth	1	Kuzaariraho
2024-06-21	2024-06-21	1109	18.48333358764648	.3080555498600006104	MADI OKOLLO	318008	318008	318008			6	36	Yes	308	308	No																												Yes	1-3 years ago	Unplanned	Live birth	1	Mva osi edri ru
2024-05-14	2024-05-14	817	13.61666679382324	.2269444465637207031	KATAKWI	221067	221067	221067			6	18	Yes	235	235	No																												No
2024-05-15	2024-05-15	2328	38.79999923706055	.6466666460037231445	RWAMPARA	402051	402051	402051			6	38	Yes	735	735	No																												Yes	1-3 years ago	Unplanned	Live birth	1	Kuzaariraho
2024-05-28	2024-05-28	651	10.85000038146973	.1808333396911621094	KATAKWI	214024	214024	214024			6	33	Yes	187	187	No																												Yes	More than 5 years ago	Planned	Live birth	1	Live birth
2024-07-05	2024-07-05	1034	17.23333358764648	.2872222363948822021	RWAMPARA	438053	438053	438053			6	35	Yes	404	404	No																												Yes	4-5 years ago	Unplanned	Live birth	1	Kuzaariraho
2024-05-18	2024-05-18	2285	38.08333206176758	.6347222328186035156	RWAMPARA	408075	408075	408075			6	46	Yes	711	711	No																												Yes	More than 5 years ago	Planned	Live birth	1	Kuzaariraho
2024-05-29	2024-05-29	1696	28.26666641235352	.4711111187934875488	RWAMPARA	450047	450047	450047			6	31	Yes	416	416	Yes	4	Planned	No, it's a single pregnancy	Yes	4	1	ANC card/booklet/child health card	1	1	media\1717001070759.jpg										No		Yes	No	Yes	Daily	1	1	Yes	4-5 years ago	Planned	Live birth	1	Live birth
2024-05-15	2024-05-15	488	8.133333206176758	.1355555504560470581	KATAKWI	219008	219008	219008			6	45	Yes	80	80	No																												Yes	More than 5 years ago	Planned	Live birth	1	Live birth
2024-05-23	2024-05-23	839	13.98333358764648	.2330555617809295654	KATAKWI	229023	229023	229023			6	22	Yes	204	204	No																												No
2024-06-05	2024-06-05	1273	21.21666717529297	.3536111116409301758	RWAMPARA	447068	447068	447068			6	33	Yes	410	410	No																												Yes	1-3 years ago	Unplanned	Live birth	2	Kuzaariraho
2024-06-07	2024-06-07	949	15.81666660308838	.2636111080646514893	MADI OKOLLO	325018	325018	325018			6	21	Yes	177	177	No																												Yes	1-3 years ago	Planned	Live birth	1	Mva osi edri ru
2024-05-29	2024-05-29	1384	23.0666675567627	.3844444453716278076	RWAMPARA	450022	450022	450022			6	31	Yes	504	504	No																												Yes	4-5 years ago	Unplanned	Live birth	1	Kuzaariraho
2024-05-20	2024-05-20	1286	21.4333324432373	.3572222292423248291	KAMPALA	114070	114070	114070			6	20	Yes	101	101	No																												Yes	1-3 years ago	Unplanned	Live birth	1	Live birth
2024-07-25	2024-07-25	397	6.616666793823242	.1102777794003486633	KAMPALA	126118	126118	126118			6	25	Yes	88	88	No																												Yes	4-5 years ago	Unplanned	Live birth	1	Live birth
2024-06-19	2024-06-19	992	16.53333282470703	.2755555510520935059	KAMPALA	140051	140051	140051			6	39	Yes	258	258	No																												Yes	Less than 1 year ago	Planned	Live birth	1	Live birth
2024-06-13	2024-06-13	1135	18.91666603088379	.315277785062789917	MADI OKOLLO	314008	314008	314008			6	34	Yes	445	445	Yes	4	Unplanned	Don't know	Yes	3	1	ANC card/booklet/child health card	1	1	media\1718278997082.jpg										No		Yes	No	Yes	Daily	0	1	Yes	1-3 years ago	Unplanned	Live birth	1	Live birth
2024-06-07	2024-06-07	763	12.71666622161865	.2119444459676742554	KATAKWI	242074	242074	242074			6	21	Yes	144	144	No																												Yes	1-3 years ago	Planned	Live birth	1	Ikoku yen ejari
2024-05-15	2024-05-15	1301	21.6833324432373	.3613888919353485107	KATAKWI	218017	218017	218017			6	24	Yes	237	237	No																												Yes	Less than 1 year ago	Planned	Live birth	1	Ikoku yen ejari
2024-06-20	2024-06-20	860	14.33333301544189	.2388888895511627197	MADI OKOLLO	341003	341003	341003			6	28	Yes	127	127	No																												Yes	Less than 1 year ago	Unplanned	Live birth	1	Live birth
2024-07-07	2024-07-07	645	10.75	.1791666597127914429	KAMPALA	114039	114039	114039			6	31	Yes	65	65	No																												Yes	1-3 years ago	Planned	Live birth	1	Live birth
2024-05-28	2024-05-28	715	11.91666698455811	.1986111104488372803	KAMPALA	118120	118120	118120			6	30	Yes	43	43	No																												Yes	1-3 years ago	Planned	Live birth	1	Live birth
2024-06-27	2024-06-27	691	11.51666641235352	.1919444501399993896	KAMPALA	129045	129045	129045			6	29	Yes	64	64	No																												Yes	More than 5 years ago	Planned	Live birth	1	Live birth
2024-07-03	2024-07-03	1233	20.54999923706055	.3425000011920928955	RWAMPARA	439057	439057	439057			6	33	Yes	467	467	No																												Yes	1-3 years ago	Planned	Live birth	1	Kuzaariraho
2024-06-18	2024-06-18	464	7.733333110809326	.1288888901472091675	KAMPALA	137156	137156	137156			6	28	Yes	33	33	No																												Yes	1-3 years ago	Planned	Live birth	1	Live birth
2024-05-21	2024-05-21	672	11.19999980926514	.1866666674613952637	KAMPALA	111102	111102	111102			6	31	Yes	47	47	No																												Yes	1-3 years ago	Unplanned	Live birth	1	Live birth
2024-06-29	2024-06-29	745	12.41666698455811	.2069444507360458374	KATAKWI	230038	230038	230038			6	29	Yes	148	148	No																												Yes	1-3 years ago	Planned	Live birth	1	Ikoku yen ejari
2024-06-05	2024-06-05	1424	23.73333358764648	.3955555558204650879	RWAMPARA	447146	447146	447146			6	32	Yes	1381	1381	No																												Yes	1-3 years ago	Unplanned	Live birth	1	Kuzaariraho
2024-05-23	2024-05-23	1126	18.76666641235352	.312777787446975708	KATAKWI	229001	229001	229001			6	23	Yes	169	169	No																												Yes	Less than 1 year ago	Planned	Live birth	1	Live birth
2024-06-26	2024-06-26	1199	19.98333358764648	.3330555558204650879	MADI OKOLLO	338016	338016	338016			6	24	Yes	135	135	No																												Yes	1-3 years ago	Unplanned	Live birth	1	Live birth
2024-06-08	2024-06-08	820	13.66666698455811	.2277777791023254395	KAMPALA	147024	147024	147024			6	37	Yes	66	66	No																												No
2024-05-23	2024-05-23	1648	27.46666717529297	.4577777683734893799	RWAMPARA	411041	411041	411041			6	39	Yes	533	533	No																												Yes	More than 5 years ago	Planned	Live birth	1	Kuzaariraho
2024-06-20	2024-06-20	780	13	.2166666686534881592	MADI OKOLLO	343001	343001	343001			6	31	Yes	191	191	No																												Yes	1-3 years ago	Planned	Live birth	1	Live birth
2024-07-01	2024-07-01	1112	18.53333282470703	.3088888823986053467	RWAMPARA	428017	428017	428017			6	23	Yes	488	488	No																												Yes	1-3 years ago	Planned	Live birth	1	Kuzaariraho
2024-05-31	2024-05-31	1580	26.33333396911621	.4388888776302337646	MADI OKOLLO	308033	308033	308033			6	35	Yes	395	395	No																												Yes	4-5 years ago	Unplanned	Stillbirths	1	mva a'beza
2024-06-06	2024-06-06	634	10.56666660308838	.1761111170053482056	KATAKWI	243004	243004	243004			6	28	Yes	261	261	No																												Yes	1-3 years ago	Unplanned	Live birth	1	Live birth
2024-06-26	2024-06-26	584	9.733333587646484	.1622222214937210083	KATAKWI	250007	250007	250007			6	30	Yes	105	105	No																												Yes	Less than 1 year ago	Planned	Live birth	1	Live birth
2024-05-14	2024-05-14	5815	96.91666412353516	1.615277767181396484	RWAMPARA	401119	401119	401119			6	44	Yes	2256	2256	No																												Yes	More than 5 years ago	Planned	Live birth	2	Kuzaariraho
2024-06-07	2024-06-07	1570	26.16666603088379	.4361111223697662354	RWAMPARA	426081	426081	426081			6	20	Yes	405	405	No																												Yes	1-3 years ago	Planned	Live birth	1	Kuzaariraho
2024-06-22	2024-06-22	1005	16.75	.2791666686534881592	KATAKWI	248010	248010	248010			6	30	Yes	172	172	No																												Yes	1-3 years ago	Unplanned	Live birth	1	Live birth
2024-06-10	2024-06-10	573	9.550000190734863	.1591666638851165771	KAMPALA	147065	147065	147065			6	30	Yes	72	72	No																												Yes	1-3 years ago	Unplanned	Live birth	1	Live birth
2024-07-02	2024-07-02	1177	19.61666679382324	.3269444406032562256	RWAMPARA	433067	433067	433067			6	43	Yes	374	374	No																												Yes	1-3 years ago	Planned	Miscarriage		Okutaoroga/okurigwamu enda
2024-06-14	2024-06-14	675	11.25	.1875	KAMPALA	133038	133038	133038			6	39	Yes	79	79	No																												Yes	1-3 years ago	Planned	Live birth	1	Live birth
2024-07-09	2024-07-09	805	13.41666698455811	.2236111164093017578	KATAKWI	224012	224012	224012			6	28	Yes	99	99	No																												Yes	1-3 years ago	Planned	Live birth	1	Live birth
2024-05-22	2024-05-22	691	11.51666641235352	.1919444501399993896	KAMPALA	108113	108113	108113			6	21	Yes	53	53	No																												Yes	Less than 1 year ago	Planned	Live birth	1	Omwana yazilibwa mulamu
2024-06-26	2024-06-26	1422	23.70000076293945	.3950000107288360596	RWAMPARA	434105	434105	434105			6	28	Yes	327	327	No																												Yes	4-5 years ago	Planned	Live birth	1	Live birth
2024-06-12	2024-06-12	1014	16.89999961853027	.2816666662693023682	KAMPALA	138017	138017	138017			6	37	Yes	81	81	No																												Yes	1-3 years ago	Unplanned	Live birth	1	Live birth
2024-05-23	2024-05-23	912	15.19999980926514	.2533333301544189453	KATAKWI	230029	230029	230029			6	41	Yes	350	350	No																												Yes	More than 5 years ago	Planned	Live birth	1	Ikoku yen ejari
2024-06-19	2024-06-19	762	12.69999980926514	.2116666734218597412	MADI OKOLLO	338046	338046	338046			6	44	Yes	112	112	No																												Yes	More than 5 years ago	Planned	Live birth	1	Mva osi edri ru
2024-07-12	2024-07-12	658	10.96666622161865	.1827777773141860962	KATAKWI	204015	204015	204015			6	22	Yes	199	199	No																												Yes	1-3 years ago	Planned	Live birth	1	Ikoku yen ejari
2024-06-01	2024-06-01	867	14.44999980926514	.2408333271741867065	MADI OKOLLO	308028	308028	308028			6	44	Yes	143	143	No																												Yes	More than 5 years ago	Planned	Live birth	1	Live birth
2024-06-19	2024-06-19	1006	16.76666641235352	.2794444561004638672	RWAMPARA	420039	420039	420039			6	31	Yes	324	324	No																												Yes	1-3 years ago	Planned	Live birth	1	Kuzaariraho
2024-05-27	2024-05-27	1029	17.14999961853027	.2858333289623260498	KATAKWI	214007	214007	214007			6	20	Yes	374	374	No																												Yes	1-3 years ago	Unplanned	Live birth	1	Ikoku yen ejari
2024-05-16	2024-05-16	593	9.883333206176758	.1647222191095352173	KATAKWI	220023	220023	220023			6	29	Yes	55	55	No																												Yes	1-3 years ago	Planned	Live birth	3	Live birth
2024-07-21	2024-07-21	756	12.60000038146973	.2099999934434890747	KAMPALA	107019	107019	107019			6	24	Yes	50	50	No																												Yes	Less than 1 year ago	Planned	Live birth	1	Live birth
2024-05-14	2024-05-14	3810	63.5	1.058333277702331543	RWAMPARA	401037	401037	401037			6	28	Yes	1275	1275	No																												Yes	1-3 years ago	Planned	Live birth	1	Kuzaariraho
2024-06-10	2024-06-10	1483	24.71666717529297	.4119444489479064941	RWAMPARA	423043	423043	423043			6	33	Yes	454	454	No																												Yes	4-5 years ago	Planned	Live birth	1	Kuzaariraho
2024-05-16	2024-05-16	423	7.050000190734863	.1174999997019767761	KATAKWI	220007	220007	220007			6	22	Yes	77	77	No																												Yes	Less than 1 year ago	Planned	Live birth	3	Live birth
2024-06-27	2024-06-27	1598	26.63333320617676	.4438889026641845703	KAMPALA	150037	150037	150037			6	36	Yes	448	448	No																												Yes	1-3 years ago	Planned	Live birth	1	Omwana yazilibwa mulamu
2024-07-08	2024-07-08	1475	24.58333396911621	.4097222089767456055	RWAMPARA	447050	447050	447050			6	37	Yes	486	486	No																												Yes	More than 5 years ago	Planned	Live birth	1	Kuzaariraho
2024-06-11	2024-06-11	1601	26.6833324432373	.4447222352027893066	RWAMPARA	422071	422071	422071			6	28	Yes	453	453	No																												Yes	4-5 years ago	Planned	Live birth	1	Live birth
2024-05-18	2024-05-18	970	16.16666603088379	.2694444358348846436	RWAMPARA	408113	408113	408113			6	18	Yes	268	268	No																												No
2024-05-14	2024-05-14	3486	58.09999847412109	.9683333039283752441	MADI OKOLLO	330030	330030	330030			6	22	Yes	3406	3406	No																												Yes	1-3 years ago	Planned	Live birth	1	Live birth
2024-06-05	2024-06-05	1599	26.64999961853027	.4441666603088378906	KATAKWI	242020	242020	242020			6	30	Yes	636	636	No																												Yes	1-3 years ago	Planned	Live birth	1	Live birth
2024-06-11	2024-06-11	905	15.08333301544189	.2513888776302337646	MADI OKOLLO	323034	323034	323034			6	41	Yes	163	163	No																												Yes	More than 5 years ago	Unplanned	Live birth	1	Mva osi edri ru
2024-05-29	2024-05-29	878	14.63333320617676	.2438888847827911377	KATAKWI	204016	204016	204016			6	27	Yes	162	162	No																												Yes	1-3 years ago	Unplanned	Live birth	1	Ikoku yen ejari
2024-06-07	2024-06-07	1355	22.58333396911621	.3763888776302337646	MADI OKOLLO	310013	310013	310013			6	19	Yes	218	218	No																												Yes	Less than 1 year ago	Planned	Live birth	1	Mva osi edri ru
2024-06-15	2024-06-15	1777	29.61666679382324	.4936110973358154297	RWAMPARA	443075	443075	443075			6	32	Yes	588	588	No																												Yes	1-3 years ago	Unplanned	Live birth	1	Kuzaariraho
2024-06-25	2024-06-25	892	14.86666679382324	.2477777749300003052	MADI OKOLLO	342012	342012	342012			6	29	Yes	95	95	No																												Yes	Less than 1 year ago	Planned	Live birth	1	Live birth
2024-06-14	2024-06-14	515	8.583333015441895	.1430555582046508789	KAMPALA	133007	133007	133007			6	34	Yes	119	119	No																												Yes	4-5 years ago	Unplanned	Live birth	1	Live birth
2024-05-28	2024-05-28	653	10.88333320617676	.1813888847827911377	KATAKWI	215018	215018	215018			6	33	Yes	132	132	Yes	7	Planned	No, it's a single pregnancy	Yes	5	3	ANC card/booklet/child health card	1	1	media\1716883853698.jpg										No		Yes	No	Yes	Daily	1	0	Yes	4-5 years ago	Planned	Live birth	1	Live birth
2024-06-18	2024-06-18	954	15.89999961853027	.2649999856948852539	KATAKWI	236003	236003	236003			6	30	Yes	378	378	Yes	4	Unplanned	No, it's a single pregnancy	No																No		No	No	No		0	0	Yes	1-3 years ago	Planned	Live birth	1	Live birth
2024-07-03	2024-07-03	1706	28.4333324432373	.4738888740539550781	RWAMPARA	439007	439007	439007			6	43	Yes	562	562	No																												Yes	More than 5 years ago	Unplanned	Live birth	1	Kuzaariraho
2024-07-20	2024-07-20	1143	19.04999923706055	.317499995231628418	RWAMPARA	432109	432109	432109			6	43	Yes	507	507	No																												Yes	More than 5 years ago	Unplanned	Miscarriage		Okutaoroga/okurigwamu enda
2024-05-16	2024-05-16	1145	19.08333396911621	.318055570125579834	KAMPALA	105127	105127	105127			6	36	Yes	268	268	No																												Yes	More than 5 years ago	Planned	Live birth	1	Omwana yazilibwa mulamu
2024-06-22	2024-06-22	617	10.28333377838135	.1713888943195343018	KATAKWI	248065	248065	248065			6	23	Yes	103	103	No																												Yes	1-3 years ago	Planned	Live birth	1	Ikoku yen ejari
2024-07-02	2024-07-02	475	7.916666507720947	.1319444477558135986	KAMPALA	138118	138118	138118			6	22	Yes	37	37	No																												No
2024-05-30	2024-05-30	1923	32.04999923706055	.5341666936874389648	RWAMPARA	444025	444025	444025			6	28	Yes	794	794	No																												Yes	4-5 years ago	Planned	Live birth	1	Kuzaariraho
2024-05-31	2024-05-31	797	13.28333377838135	.221388891339302063	KAMPALA	123070	123070	123070			6	49	Yes	83	83	No																												Yes	More than 5 years ago	Planned	Live birth	1	Live birth
2024-05-15	2024-05-15	1267	21.11666679382324	.3519444465637207031	KAMPALA	107096	107096	107096			6	21	Yes	231	231	Yes	7	Unplanned	No, it's a single pregnancy	Yes	5	2	Self-reported											Card not available		No		Yes	Yes	Yes	Daily	1	0	Yes	1-3 years ago	Planned	Live birth	1	Omwana yazilibwa mulamu
2024-06-12	2024-06-12	613	10.21666622161865	.1702777743339538574	KAMPALA	134026	134026	134026			6	33	Yes	143	143	No																												Yes	4-5 years ago	Planned	Live birth	1	Omwana yazilibwa mulamu
2024-05-30	2024-05-30	341	5.683333396911621	.09472221881151199341	KAMPALA	125123	125123	125123			6	44	Yes	36	36	No																												Yes	More than 5 years ago	Planned	Live birth	1	Live birth
2024-05-25	2024-05-25	1395	23.25	.3874999880790710449	RWAMPARA	406002	406002	406002			6	24	Yes	461	461	No																												Yes	1-3 years ago	Planned	Live birth	1	Kuzaariraho
2024-07-02	2024-07-02	976	16.26666641235352	.2711111009120941162	KATAKWI	213002	213002	213002			6	39	Yes	222	222	No																												Yes	1-3 years ago	Planned	Live birth	1	Ikoku yen ejari
2024-06-08	2024-06-08	1428	23.79999923706055	.3966666758060455322	RWAMPARA	446074	446074	446074			6	41	Yes	447	447	No																												Yes	More than 5 years ago	Planned	Live birth	1	Kuzaariraho
2024-06-22	2024-06-22	1252	20.86666679382324	.3477777838706970215	RWAMPARA	430041	430041	430041			6	33	Yes	374	374	No																												Yes	4-5 years ago	Planned	Live birth	1	Kuzaariraho
2024-08-01	2024-08-01	587	9.783333778381348	.1630555540323257446	RWAMPARA	429052	429052	429052			6	24	Yes	245	245	No																												Yes	1-3 years ago	Planned	Live birth	1	Live birth
2024-06-27	2024-06-27	792	13.19999980926514	.2199999988079071045	KATAKWI	247006	247006	247006			6	32	Yes	127	127	Yes	4	Unplanned	No, it's a single pregnancy	No																No		No	No	No		0	0	Yes	1-3 years ago	Planned	Live birth	1	Ikoku yen ejari
2024-07-02	2024-07-02	993	16.54999923706055	.2758333384990692139	KATAKWI	248025	248025	248025			6	30	Yes	81	81	No																												Yes	1-3 years ago	Planned	Live birth	2	Live birth
2024-06-05	2024-06-05	964	16.0666675567627	.2677777707576751709	KAMPALA	143079	143079	143079			6	29	Yes	78	78	No																												Yes	More than 5 years ago	Unplanned	Live birth	1	Live birth
2024-06-25	2024-06-25	1989	33.15000152587891	.5525000095367431641	RWAMPARA	432055	432055	432055			6	38	Yes	732	732	No																												Yes	More than 5 years ago	Planned	Live birth	1	Kuzaariraho
2024-06-17	2024-06-17	614	10.23333358764648	.1705555617809295654	KATAKWI	209019	209019	209019			6	24	Yes	102	102	Yes	4	Planned	No, it's a single pregnancy	Yes	4	1	Self-reported											Card not available		No		Yes	No	Yes	Daily	0	0	Yes	1-3 years ago	Unplanned	Live birth	1	Live birth
2024-05-15	2024-05-15	1591	26.51666641235352	.4419444501399993896	KAMPALA	107088	107088	107088			6	38	Yes	175	175	No																												Yes	1-3 years ago	Planned	Live birth	1	Omwana yazilibwa mulamu
2024-06-25	2024-06-25	642	10.69999980926514	.1783333271741867065	KAMPALA	125017	125017	125017			6	46	Yes	97	97	No																												Yes	More than 5 years ago	Planned	Live birth	1	Live birth
2024-06-07	2024-06-07	795	13.25	.2208333313465118408	KAMPALA	148045	148045	148045			6	23	Yes	204	204	Don't know																												Yes	4-5 years ago	Planned	Live birth	1	Omwana yazilibwa mulamu
2024-06-06	2024-06-06	1084	18.0666675567627	.3011111021041870117	KATAKWI	219023	219023	219023			6	31	Yes	246	246	No																												Yes	1-3 years ago	Planned	Live birth	1	Live birth
2024-06-10	2024-06-10	924	15.39999961853027	.2566666603088378906	KAMPALA	147120	147120	147120			6	38	Yes	344	344	No																												Yes	4-5 years ago	Unplanned	Live birth	1	Live birth
2024-06-10	2024-06-10	1133	18.88333320617676	.314722210168838501	RWAMPARA	423065	423065	423065			6	45	Yes	296	296	No																												Yes	More than 5 years ago	Unplanned	Live birth	1	Live birth
2024-05-28	2024-05-28	1366	22.76666641235352	.3794444501399993896	MADI OKOLLO	326016	326016	326016			6	48	Yes	148	148	No																												Yes	More than 5 years ago	Unplanned	Live birth	1	Mva osi edri ru
2024-06-07	2024-06-07	676	11.26666641235352	.1877777725458145142	KATAKWI	242060	242060	242060			6	24	Yes	94	94	No																												Yes	1-3 years ago	Planned	Live birth	1	Ikoku yen ejari
2024-06-07	2024-06-07	619	10.31666660308838	.1719444394111633301	KAMPALA	141083	141083	141083			6	40	Yes	58	58	No																												Yes	1-3 years ago	Unplanned	Live birth	1	Live birth
2024-06-11	2024-06-11	1550	25.83333396911621	.4305555522441864014	RWAMPARA	422123	422123	422123			6	23	Yes	159	159	Yes	7	Planned	Don't know	Yes	6	2	ANC card/booklet/child health card	3	3	media\1718103819517.jpg	media\1718103893259.jpg	media\1718103929295.jpg								No		Yes	No	No		1	0	Yes	4-5 years ago	Unplanned	Live birth	1	Live birth
2024-05-16	2024-05-16	481	8.016666412353516	.1336111128330230713	KATAKWI	220025	220025	220025			6	34	Yes	48	48	No																												Yes	More than 5 years ago	Planned	Live birth	1	Live birth
2024-05-20	2024-05-20	562	9.366666793823242	.156111106276512146	KAMPALA	110078	110078	110078			6	30	Yes	67	67	No																												Yes	1-3 years ago	Planned	Live birth	1	Omwana yazilibwa mulamu
2024-05-30	2024-05-30	570	9.5	.1583333313465118408	KAMPALA	125111	125111	125111			6	29	Yes	196	196	No																												Yes	Less than 1 year ago	Planned	Live birth	1	Live birth
2024-05-29	2024-05-29	824	13.73333358764648	.2288888841867446899	KAMPALA	125074	125074	125074			6	45	Yes	148	148	No																												Yes	More than 5 years ago	Planned	Live birth	1	Omwana yazilibwa mulamu
2024-06-06	2024-06-06	986	16.4333324432373	.2738888859748840332	KATAKWI	216032	216032	216032			6	36	Yes	145	145	No																												Yes	1-3 years ago	Planned	Live birth	1	Live birth
2024-06-21	2024-06-21	746	12.43333339691162	.2072222232818603516	MADI OKOLLO	340006	340006	340006			6	27	Yes	176	176	No																												Yes	1-3 years ago	Unplanned	Live birth	1	Live birth
2024-06-28	2024-06-28	1372	22.86666679382324	.3811111152172088623	RWAMPARA	427083	427083	427083			6	40	Yes	509	509	No																												Yes	4-5 years ago	Unplanned	Live birth	1	Kuzaariraho
2024-05-29	2024-05-29	778	12.96666622161865	.216111108660697937	KAMPALA	120036	120036	120036			6	27	Yes	54	54	Yes	1	Unplanned	Don't know	No																No		No	No	No		0	0	Yes	1-3 years ago	Planned	Live birth	1	Omwana yazilibwa mulamu
2024-06-04	2024-06-04	924	15.39999961853027	.2566666603088378906	MADI OKOLLO	307030	307030	307030			6	27	Yes	130	130	No																												Yes	1-3 years ago	Planned	Live birth	1	Mva osi edri ru
2024-06-04	2024-06-04	483	8.050000190734863	.1341666728258132935	KAMPALA	121015	121015	121015			6	35	Yes	51	51	No																												Yes	More than 5 years ago	Planned	Live birth	1	Omwana yazilibwa mulamu
2024-07-02	2024-07-02	821	13.68333339691162	.2280555516481399536	KATAKWI	249002	249002	249002			6	38	Yes	131	131	No																												Yes	1-3 years ago	Planned	Live birth	1	Live birth
2024-07-03	2024-07-03	625	10.41666698455811	.1736111044883728027	KATAKWI	213040	213040	213040			6	21	Yes	122	122	No																												Yes	1-3 years ago	Unplanned	Live birth	1	Ikoku yen ejari
2024-05-25	2024-05-25	738	12.30000019073486	.2049999982118606567	KATAKWI	211004	211004	211004			6	24	Yes	131	131	Yes	5	Planned	Don't know	Yes	4	2	ANC card/booklet/child health card	1	1	media\1716632398109.jpg										Yes	I was not anaemic	Yes	No	Yes	Daily	2	2	Yes	1-3 years ago	Planned	Live birth	1	Ikoku yen ejari
2024-06-06	2024-06-06	1325	22.08333396911621	.3680555522441864014	RWAMPARA	425057	425057	425057			6	29	Yes	544	544	No																												Yes	1-3 years ago	Planned	Live birth	1	Live birth
2024-05-23	2024-05-23	1459	24.3166675567627	.4052777886390686035	RWAMPARA	411002	411002	411002			6	31	Yes	429	429	No																												Yes	Less than 1 year ago	Planned	Live birth	1	Kuzaariraho
2024-05-30	2024-05-30	377	6.283333301544189	.1047222241759300232	KATAKWI	202030	202030	202030			6	40	Yes	46	46	No																												Yes	More than 5 years ago	Planned	Stillbirths	1	Stillbirths
2024-05-22	2024-05-22	1221	20.35000038146973	.3391666710376739502	KATAKWI	228025	228025	228025			6	29	Yes	311	311	No																												Yes	Less than 1 year ago	Planned	Live birth	1	Ikoku yen ejari
2024-06-12	2024-06-12	1419	23.64999961853027	.3941666781902313232	MADI OKOLLO	310020	310020	310020			6	44	Yes	259	259	No																												Yes	4-5 years ago	Planned	Live birth	1	Mva osi edri ru
2024-05-15	2024-05-15	1171	19.51666641235352	.3252777755260467529	KAMPALA	107109	107109	107109			6	43	Yes	284	284	No																												Yes	More than 5 years ago	Planned	Live birth	1	Omwana yazilibwa mulamu
2024-06-24	2024-06-24	852	14.19999980926514	.2366666644811630249	RWAMPARA	431087	431087	431087			6	32	Yes	419	419	No																												Yes	4-5 years ago	Planned	Live birth	1	Kuzaariraho
2024-06-24	2024-06-24	1845	30.75	.5124999880790710449	RWAMPARA	431027	431027	431027			6	27	Yes	525	525	No																												Yes	1-3 years ago	Planned	Live birth	1	Kuzaariraho
2024-05-15	2024-05-15	1628	27.13333320617676	.4522222280502319336	RWAMPARA	401005	401005	401005			6	26	Yes	281	281	No																												Yes	4-5 years ago	Planned	Live birth	1	Live birth
2024-05-20	2024-05-20	1671	27.85000038146973	.4641666710376739502	RWAMPARA	409198	409198	409198			6	35	Yes	796	796	No																												Yes	More than 5 years ago	Planned	Live birth	1	Live birth
2024-07-02	2024-07-02	1097	18.28333282470703	.304722219705581665	RWAMPARA	433089	433089	433089			6	33	Yes	267	267	Yes	9	Planned	No, it's a single pregnancy	Yes	3	6	ANC card/booklet/child health card	6	6	media\1719912249543.jpg	media\1719912276177.jpg	media\1719912309864.jpg	media\1719912322155.jpg	media\1719912332054.jpg	media\1719912349481.jpg					Yes	I don't remember/I don't know	Yes	No	Yes	Daily	3	2	Yes	More than 5 years ago	Planned	Live birth	1	Kuzaariraho
2024-07-08	2024-07-08	1708	28.46666717529297	.4744444489479064941	RWAMPARA	430017	430017	430017			6	33	Yes	639	639	No																												Yes	1-3 years ago	Planned	Live birth	1	Kuzaariraho
2024-07-02	2024-07-02	435	7.25	.1208333298563957214	MADI OKOLLO	334012	334012	334012			6	36	Yes	75	75	No																												Yes	1-3 years ago	Planned	Live birth	1	Mva osi edri ru
2024-06-27	2024-06-27	1215	20.25	.3375000059604644775	RWAMPARA	435064	435064	435064			6	23	Yes	359	359	No																												Yes	1-3 years ago	Unplanned	Live birth	1	Kuzaariraho
2024-06-19	2024-06-19	572	9.533333778381348	.158888891339302063	KAMPALA	128037	128037	128037			6	29	Yes	99	99	No																												Yes	1-3 years ago	Unplanned	Live birth	1	Live birth
2024-06-10	2024-06-10	861	14.35000038146973	.2391666620969772339	MADI OKOLLO	303010	303010	303010			6	46	Yes	82	82	No																												Yes	More than 5 years ago	Planned	Live birth	1	Mva osi edri ru
2024-05-18	2024-05-18	2388	39.79999923706055	.6633333563804626465	RWAMPARA	408055	408055	408055			6	39	Yes	848	848	No																												Yes	More than 5 years ago	Unplanned	Live birth	1	Kuzaariraho
2024-06-20	2024-06-20	1656	27.60000038146973	.4600000083446502686	RWAMPARA	415064	415064	415064			6	24	Yes	519	519	No																												Yes	1-3 years ago	Planned	Live birth	1	Kuzaariraho
2024-06-12	2024-06-12	965	16.08333396911621	.2680555582046508789	MADI OKOLLO	325005	325005	325005			6	33	Yes	43	43	No																												Yes	1-3 years ago	Planned	Live birth	1	Mva osi edri ru
2024-05-14	2024-05-14	710	11.83333301544189	.1972222179174423218	KATAKWI	221008	221008	221008			6	26	Yes	79	79	No																												Yes	1-3 years ago	Planned	Live birth	3	Live birth
2024-06-24	2024-06-24	1311	21.85000038146973	.3641666769981384277	RWAMPARA	431045	431045	431045			6	49	Yes	469	469	No																												Yes	More than 5 years ago	Unplanned	Live birth	1	Kuzaariraho
2024-08-01	2024-08-01	306	5.099999904632568	.08500000089406967163	KAMPALA	120065	120065	120065			6	24	Yes	50	50	No																												No
2024-05-17	2024-05-17	1123	18.71666717529297	.3119444549083709717	KATAKWI	224020	224020	224020			6	33	Yes	247	247	No																												Yes	1-3 years ago	Planned	Live birth	1	Live birth
2024-06-05	2024-06-05	416	6.933333396911621	.1155555546283721924	KAMPALA	150019	150019	150019			6	24	Yes	34	34	No																												Yes	4-5 years ago	Unplanned	Live birth	1	Live birth
2024-06-21	2024-06-21	922	15.36666679382324	.2561111152172088623	RWAMPARA	421077	421077	421077			6	36	Yes	394	394	No																												Yes	More than 5 years ago	Planned	Live birth	1	Kuzaariraho
2024-05-21	2024-05-21	1208	20.13333320617676	.3355555534362792969	RWAMPARA	407090	407090	407090			6	26	Yes	368	368	No																												Yes	1-3 years ago	Unplanned	Live birth	1	Live birth
2024-05-30	2024-05-30	1280	21.33333396911621	.3555555641651153564	RWAMPARA	445033	445033	445033			6	34	Yes	267	267	No																												Yes	More than 5 years ago	Planned	Live birth	1	Live birth
2024-05-15	2024-05-15	1132	18.86666679382324	.3144444525241851807	RWAMPARA	401126	401126	401126			6	29	Yes	325	325	No																												Yes	1-3 years ago	Unplanned	Live birth	1	Live birth
2024-05-24	2024-05-24	1786	29.76666641235352	.4961111247539520264	MADI OKOLLO	313001	313001	313001			6	27	Yes	562	562	No																												Yes	Less than 1 year ago	Planned	Live birth	1	Live birth
2024-06-04	2024-06-04	2177	36.28333282470703	.6047222018241882324	KATAKWI	241039	241039	241039			6	24	Yes	341	341	No																												Yes	Less than 1 year ago	Planned	Live birth	1	Live birth
2024-06-12	2024-06-12	2547	42.45000076293945	.7074999809265136719	RWAMPARA	418057	418057	418057			6	29	Yes	1016	1016	No																												Yes	Less than 1 year ago	Planned	Live birth	1	Kuzaariraho
2024-06-29	2024-06-29	1023	17.04999923706055	.2841666638851165771	MADI OKOLLO	340007	340007	340007			6	21	Yes	227	227	No																												Yes	1-3 years ago	Planned	Live birth	1	Live birth
2024-06-19	2024-06-19	889	14.81666660308838	.2469444423913955688	KATAKWI	236024	236024	236024			6	27	Yes	823	823	No																												Yes	1-3 years ago	Unplanned	Live birth	1	Live birth
2024-05-25	2024-05-25	2228	37.13333511352539	.6188889145851135254	RWAMPARA	413026	413026	413026			6	46	Yes	935	935	No																												Yes	More than 5 years ago	Planned	Live birth	1	Kuzaariraho
2024-06-10	2024-06-10	1843	30.71666717529297	.5119444727897644043	RWAMPARA	423033	423033	423033			6	36	Yes	703	703	No																												Yes	1-3 years ago	Planned	Live birth	1	Kuzaariraho
2024-06-04	2024-06-04	1379	22.98333358764648	.383055567741394043	RWAMPARA	447143	447143	447143			6	31	Yes	429	429	No																												Yes	1-3 years ago	Planned	Live birth	1	Kuzaariraho
2024-06-25	2024-06-25	1344	22.39999961853027	.3733333349227905273	RWAMPARA	432076	432076	432076			6	49	Yes	473	473	No																												Yes	More than 5 years ago	Unplanned	Live birth	2	Kuzaariraho
2024-07-04	2024-07-04	1664	27.73333358764648	.4622222185134887695	RWAMPARA	435029	435029	435029			6	35	Yes	477	477	No																												Yes	1-3 years ago	Planned	Live birth	1	Kuzaariraho
2024-05-30	2024-05-30	1084	18.0666675567627	.3011111021041870117	MADI OKOLLO	320006	320006	320006			6	31	Yes	122	122	No																												Yes	1-3 years ago	Planned	Live birth	1	Mva osi edri ru
2024-06-20	2024-06-20	455	7.583333492279053	.1263888925313949585	KAMPALA	142074	142074	142074			6	22	Yes	57	57	No																												Yes	Less than 1 year ago	Planned	Live birth	3	Live birth
2024-06-13	2024-06-13	980	16.33333396911621	.2722222208976745605	KATAKWI	217001	217001	217001			6	27	Yes	130	130	No																												Yes	More than 5 years ago	Planned	Live birth	1	Live birth
2024-06-26	2024-06-26	518	8.633333206176758	.1438888907432556152	KAMPALA	127016	127016	127016			6	27	Yes	52	52	No																												Yes	1-3 years ago	Unplanned	Live birth	1	Live birth
2024-07-02	2024-07-02	1691	28.1833324432373	.4697222113609313965	RWAMPARA	433095	433095	433095			6	31	Yes	473	473	No																												Yes	Less than 1 year ago	Planned	Live birth	1	Kuzaariraho
2024-05-30	2024-05-30	615	10.25	.1708333343267440796	KAMPALA	125023	125023	125023			6	35	Yes	207	207	No																												Yes	More than 5 years ago	Planned	Live birth	1	Live birth
2024-06-08	2024-06-08	827	13.78333377838135	.2297222167253494263	KAMPALA	148105	148105	148105			6	34	Yes	73	73	No																												Yes	4-5 years ago	Planned	Live birth	1	Live birth
2024-06-25	2024-06-25	1398	23.29999923706055	.3883333206176757813	RWAMPARA	432021	432021	432021			6	30	Yes	447	447	No																												Yes	1-3 years ago	Planned	Live birth	1	Kuzaariraho
2024-05-22	2024-05-22	1020	17	.2833333313465118408	KAMPALA	103145	103145	103145			6	28	Yes	94	94	Yes	7	Planned	No, it's a single pregnancy	Yes	5	2	Self-reported											Card not available		Yes	I was anaemic	Yes	Yes	Yes	Daily	0	0	Yes	4-5 years ago	Planned	Live birth	1	Live birth
2024-06-12	2024-06-12	1835	30.58333396911621	.5097222328186035156	RWAMPARA	418123	418123	418123			6	26	Yes	773	773	No																												Yes	1-3 years ago	Planned	Live birth	1	Kuzaariraho
2024-06-06	2024-06-06	818	13.63333320617676	.2272222191095352173	KAMPALA	144040	144040	144040			6	30	Yes	63	63	No																												Yes	Less than 1 year ago	Planned	Live birth	1	Live birth
2024-05-16	2024-05-16	1441	24.01666641235352	.4002777636051177979	MADI OKOLLO	330010	330010	330010			6	21	Yes	469	469	No																												Yes	1-3 years ago	Planned	Live birth	1	Live birth
2024-06-17	2024-06-17	2140	35.66666793823242	.5944444537162780762	RWAMPARA	417073	417073	417073			6	21	Yes	647	647	No																												Yes	1-3 years ago	Planned	Live birth	1	Kuzaariraho
2024-06-18	2024-06-18	817	13.61666679382324	.2269444465637207031	MADI OKOLLO	338024	338024	338024			6	40	Yes	139	139	No																												Yes	1-3 years ago	Planned	Live birth	1	Mva osi edri ru
2024-05-25	2024-05-25	783	13.05000019073486	.2175000011920928955	KAMPALA	122005	122005	122005			6	24	Yes	71	71	No																												Yes	More than 5 years ago	Planned	Live birth	1	Live birth
2024-05-27	2024-05-27	3065	51.08333206176758	.8513888716697692871	RWAMPARA	412054	412054	412054			6	25	Yes	1298	1298	No																												Yes	1-3 years ago	Planned	Live birth	1	Kuzaariraho
2024-05-21	2024-05-21	563	9.383333206176758	.156388893723487854	KAMPALA	109120	109120	109120			6	35	Yes	81	81	No																												Yes	More than 5 years ago	Unplanned	Live birth	1	Omwana yazilibwa mulamu
2024-05-30	2024-05-30	683	11.38333320617676	.1897222250699996948	MADI OKOLLO	326011	326011	326011			6	21	Yes	35	35	No																												Yes	1-3 years ago	Unplanned	Live birth	1	Mva osi edri ru
2024-06-26	2024-06-26	1420	23.66666603088379	.3944444358348846436	RWAMPARA	434034	434034	434034			6	26	Yes	395	395	Don't know																												Yes	4-5 years ago	Planned	Live birth	1	Kuzaariraho
2024-07-03	2024-07-03	840	14	.2333333343267440796	KAMPALA	121081	121081	121081			6	25	Yes	47	47	No																												Yes	4-5 years ago	Unplanned	Live birth	2	Live birth
2024-06-06	2024-06-06	659	10.98333358764648	.1830555498600006104	KAMPALA	146066	146066	146066			6	33	Yes	62	62	No																												Yes	More than 5 years ago	Planned	Live birth	1	Omwana yazilibwa mulamu
2024-06-20	2024-06-20	495	8.25	.1375000029802322388	KAMPALA	137106	137106	137106			6	28	Yes	67	67	No																												Yes	4-5 years ago	Planned	Live birth	1	Live birth
2024-07-15	2024-07-15	1777	29.61666679382324	.4936110973358154297	RWAMPARA	446023	446023	446023			6	37	Yes	619	619	No																												Yes	4-5 years ago	Unplanned	Live birth	1	Kuzaariraho
2024-05-15	2024-05-15	922	15.36666679382324	.2561111152172088623	KATAKWI	218012	218012	218012			6	18	Yes	173	173	No																												Yes	Less than 1 year ago	Planned	Live birth	1	Ikoku yen ejari
2024-07-08	2024-07-08	1236	20.60000038146973	.3433333337306976318	RWAMPARA	450104	450104	450104			6	42	Yes	433	433	No																												Yes	More than 5 years ago	Unplanned	Live birth	1	Kuzaariraho
2024-05-25	2024-05-25	581	9.683333396911621	.161388888955116272	KATAKWI	213016	213016	213016			6	19	Yes	71	71	No																												No
2024-07-17	2024-07-17	951	15.85000038146973	.2641666531562805176	RWAMPARA	441006	441006	441006			6	47	Yes	367	367	No																												Yes	More than 5 years ago	Planned	Live birth	1	Kuzaariraho
2024-06-25	2024-06-25	1601	26.6833324432373	.4447222352027893066	RWAMPARA	432087	432087	432087			6	42	Yes	564	564	No																												Yes	1-3 years ago	Unplanned	Live birth	1	Kuzaariraho
2024-06-13	2024-06-13	1162	19.36666679382324	.3227777779102325439	KATAKWI	216007	216007	216007			6	28	Yes	422	422	No																												Yes	1-3 years ago	Unplanned	Live birth	1	Live birth
2024-07-27	2024-07-27	1474	24.5666675567627	.4094444513320922852	RWAMPARA	418066	418066	418066			6	46	Yes	473	473	No																												Yes	More than 5 years ago	Planned	Live birth	1	Kuzaariraho
2024-06-22	2024-06-22	1351	22.51666641235352	.375277787446975708	MADI OKOLLO	318002	318002	318002			6	37	Yes	126	126	No																												Yes	4-5 years ago	Planned	Live birth	1	Mva osi edri ru
2024-05-14	2024-05-14	595	9.916666984558105	.1652777791023254395	KATAKWI	221045	221045	221045			6	38	Yes	65	65	No																												Yes	1-3 years ago	Planned	Live birth	1	Live birth
2024-05-24	2024-05-24	1141	19.01666641235352	.3169444501399993896	RWAMPARA	412082	412082	412082			6	46	Yes	369	369	No																												Yes	More than 5 years ago	Planned	Live birth	1	Kuzaariraho
2024-05-16	2024-05-16	969	16.14999961853027	.2691666781902313232	RWAMPARA	403039	403039	403039			6	40	Yes	266	266	No																												Yes	More than 5 years ago	Planned	Live birth	1	Live birth
2024-06-11	2024-06-11	920	15.33333301544189	.255555570125579834	KAMPALA	135075	135075	135075			6	50	Yes	50	50	No																												Yes	More than 5 years ago	Unplanned	Live birth	1	Live birth
2024-05-24	2024-05-24	1142	19.03333282470703	.31722220778465271	KATAKWI	211019	211019	211019			6	43	Yes	372	372	No																												Yes	More than 5 years ago	Unplanned	Live birth	1	Ikoku yen ejari
2024-06-25	2024-06-25	1106	18.4333324432373	.307222217321395874	RWAMPARA	432102	432102	432102			6	43	Yes	175	175	No																												Yes	More than 5 years ago	Planned	Live birth	1	Live birth
2024-05-29	2024-05-29	896	14.93333339691162	.2488888949155807495	KAMPALA	120068	120068	120068			6	29	Yes	53	53	Yes	2	Unplanned	Don't know	No																No		No	No	No		0	0	Yes	4-5 years ago	Planned	Live birth	1	Omwana yazilibwa mulamu
2024-06-12	2024-06-12	1471	24.51666641235352	.4086111187934875488	RWAMPARA	418014	418014	418014			6	39	Yes	411	411	No																												Yes	1-3 years ago	Planned	Live birth	1	Kuzaariraho
2024-05-30	2024-05-30	556	9.266666412353516	.1544444411993026733	KAMPALA	115037	115037	115037			6	24	Yes	50	50	No																												Yes	1-3 years ago	Unplanned	Live birth	1	Live birth
2024-06-11	2024-06-11	762	12.69999980926514	.2116666734218597412	MADI OKOLLO	323029	323029	323029			6	23	Yes	131	131	No																												Yes	1-3 years ago	Planned	Live birth	1	Mva osi edri ru
2024-05-20	2024-05-20	1030	17.16666603088379	.2861111164093017578	MADI OKOLLO	327005	327005	327005			6	23	Yes	239	239	No																												Yes	Less than 1 year ago	Unplanned	Live birth	1	Live birth
2024-07-01	2024-07-01	1144	19.0666675567627	.317777782678604126	RWAMPARA	428095	428095	428095			6	36	Yes	438	438	No																												Yes	More than 5 years ago	Unplanned	Live birth	1	Kuzaariraho
2024-05-14	2024-05-14	1904	31.73333358764648	.5288888812065124512	KAMPALA	106186	106186	106186			6	40	Yes	406	406	No																												Yes	More than 5 years ago	Planned	Live birth	1	Omwana yazilibwa mulamu
2024-06-13	2024-06-13	705	11.75	.1958333402872085571	KAMPALA	130029	130029	130029			6	39	Yes	52	52	No																												Yes	1-3 years ago	Planned	Live birth	1	Live birth
2024-05-29	2024-05-29	1161	19.35000038146973	.3224999904632568359	KATAKWI	202013	202013	202013			6	48	Yes	312	312	No																												Yes	More than 5 years ago	Planned	Live birth	1	Ikoku yen ejari
2024-07-02	2024-07-02	1621	27.01666641235352	.4502777755260467529	RWAMPARA	433128	433128	433128			6	38	Yes	574	574	No																												Yes	1-3 years ago	Unplanned	Live birth	1	Kuzaariraho
2024-06-04	2024-06-04	1058	17.63333320617676	.2938888967037200928	MADI OKOLLO	315030	315030	315030			6	31	Yes	116	116	No																												Yes	Less than 1 year ago	Planned	Live birth	1	Mva osi edri ru
2024-05-25	2024-05-25	553	9.216666221618652	.153611108660697937	KATAKWI	213049	213049	213049			6	26	Yes	103	103	Yes	8	Unplanned	No, it's a single pregnancy	Yes	1	7	Self-reported											Card not available		Yes	I was not anaemic	Yes	No	Yes	Daily	0	0	Yes	More than 5 years ago	Planned	Live birth	1	Ikoku yen ejari
2024-06-22	2024-06-22	733	12.21666622161865	.2036111056804656982	KATAKWI	248056	248056	248056			6	21	Yes	146	146	No																												Yes	Less than 1 year ago	Planned	Live birth	1	Ikoku yen ejari
2024-07-11	2024-07-11	1301	21.6833324432373	.3613888919353485107	RWAMPARA	409003	409003	409003			6	29	Yes	530	530	No																												Yes	Less than 1 year ago	Planned	Live birth	1	Kuzaariraho
2024-05-14	2024-05-14	2851	47.51666641235352	.7919444441795349121	MADI OKOLLO	330034	330034	330034			6	35	Yes	2626	2626	No																												Yes	1-3 years ago	Planned	Live birth	1	Live birth
2024-06-17	2024-06-17	1332	22.20000076293945	.370000004768371582	MADI OKOLLO	338005	338005	338005			6	33	Yes	82	82	No																												Yes	Less than 1 year ago	Planned	Live birth	1	Mva osi edri ru
2024-05-14	2024-05-14	1907	31.78333282470703	.5297222137451171875	RWAMPARA	403080	403080	403080			6	47	Yes	208	208	No																												Yes	4-5 years ago	Planned	Live birth	1	Live birth
2024-07-06	2024-07-06	1994	33.23333358764648	.5538889169692993164	RWAMPARA	437286	437286	437286			6	26	Yes	462	462	No																												Yes	1-3 years ago	Planned	Live birth	1	Kuzaariraho
2024-05-28	2024-05-28	585	9.75	.1624999940395355225	KAMPALA	117065	117065	117065			6	31	Yes	46	46	No																												Yes	1-3 years ago	Planned	Live birth	1	Live birth
2024-06-12	2024-06-12	1338	22.29999923706055	.3716666698455810547	MADI OKOLLO	310019	310019	310019			6	33	Yes	142	142	Don't know																												Yes	More than 5 years ago	Planned	Live birth	1	Mva osi edri ru
2024-07-10	2024-07-10	1469	24.48333358764648	.4080555438995361328	RWAMPARA	417012	417012	417012			6	36	Yes	556	556	No																												Yes	1-3 years ago	Unplanned	Live birth	1	Kuzaariraho
2024-07-10	2024-07-10	594	9.899999618530273	.1650000065565109253	KATAKWI	220021	220021	220021			6	23	Yes	102	102	No																												Yes	Less than 1 year ago	Planned	Live birth	1	Ikoku yen ejari
2024-06-15	2024-06-15	811	13.51666641235352	.2252777814865112305	KAMPALA	132001	132001	132001			6	24	Yes	49	49	No																												Yes	Less than 1 year ago	Planned	Live birth	1	Omwana yazilibwa mulamu
2024-05-22	2024-05-22	1862	31.03333282470703	.5172222256660461426	RWAMPARA	410098	410098	410098			6	28	Yes	575	575	No																												Yes	Less than 1 year ago	Planned	Live birth	1	Kuzaariraho
2024-06-24	2024-06-24	1489	24.8166675567627	.4136111140251159668	RWAMPARA	431123	431123	431123			6	27	Yes	435	435	No																												Yes	1-3 years ago	Unplanned	Live birth	1	Kuzaariraho
2024-07-14	2024-07-14	396	6.599999904632568	.1099999994039535522	KAMPALA	150058	150058	150058			6	25	Yes	95	95	No																												Yes	Less than 1 year ago	Planned	Stillbirths	1	Stillbirths
2024-06-12	2024-06-12	2816	46.93333435058594	.7822222113609313965	RWAMPARA	418046	418046	418046			6	26	Yes	997	997	No																												Yes	Less than 1 year ago	Planned	Live birth	1	Kuzaariraho
2024-06-10	2024-06-10	758	12.63333320617676	.2105555534362792969	KAMPALA	149059	149059	149059			6	23	Yes	76	76	No																												Yes	4-5 years ago	Unplanned	Live birth	1	Omwana yazilibwa mulamu
2024-06-21	2024-06-21	681	11.35000038146973	.1891666650772094727	KAMPALA	117083	117083	117083			6	26	Yes	83	83	No																												Yes	1-3 years ago	Planned	Live birth	1	Live birth
2024-05-29	2024-05-29	765	12.75	.2125000059604644775	KAMPALA	116138	116138	116138			6	40	Yes	154	154	No																												Yes	More than 5 years ago	Planned	Live birth	1	Omwana yazilibwa mulamu
2024-06-14	2024-06-14	918	15.30000019073486	.254999995231628418	KATAKWI	206016	206016	206016			6	19	Yes	104	104	Yes	7	Planned	No, it's a single pregnancy	Yes	5	2	Self-reported											Card not available		No		Yes	No	Yes	Daily	1	2	Yes	1-3 years ago	Planned	Live birth	1	Ikoku yen ejari
2024-06-07	2024-06-07	925	15.41666698455811	.2569444477558135986	KATAKWI	215024	215024	215024			6	21	Yes	714	714	No																												Yes	Less than 1 year ago	Planned	Live birth	1	Ikoku yen ejari
2024-05-24	2024-05-24	930	15.5	.2583333253860473633	MADI OKOLLO	324006	324006	324006			6	47	Yes	43	43	No																												Yes	More than 5 years ago	Unplanned	Live birth	1	Mva osi edri ru
2024-06-10	2024-06-10	1060	17.66666603088379	.2944444417953491211	MADI OKOLLO	312023	312023	312023			6	34	Yes	91	91	No																												Yes	1-3 years ago	Unplanned	Live birth	1	Mva osi edri ru
2024-07-01	2024-07-01	617	10.28333377838135	.1713888943195343018	KATAKWI	231006	231006	231006			6	25	Yes	112	112	No																												Yes	More than 5 years ago	Planned	Live birth	1	Live birth
2024-07-24	2024-07-24	1578	26.29999923706055	.4383333325386047363	RWAMPARA	406032	406032	406032			6	31	Yes	548	548	No																												Yes	Less than 1 year ago	Planned	Live birth	1	Kuzaariraho
2024-05-16	2024-05-16	708	11.80000019073486	.1966666728258132935	KATAKWI	220040	220040	220040			6	44	Yes	100	100	No																												Yes	More than 5 years ago	Planned	Live birth	1	Ikoku yen ejari
2024-06-25	2024-06-25	676	11.26666641235352	.1877777725458145142	MADI OKOLLO	342011	342011	342011			6	46	Yes	86	86	No																												Yes	Less than 1 year ago	Planned	Live birth	1	Live birth
2024-07-11	2024-07-11	633	10.55000019073486	.1758333295583724976	KATAKWI	220026	220026	220026			6	39	Yes	126	126	Yes	5	Unplanned	No, it's a single pregnancy	No																No		No	No	No		0	0	Yes	1-3 years ago	Planned	Live birth	1	Live birth
2024-05-30	2024-05-30	631	10.51666641235352	.1752777844667434692	KATAKWI	202031	202031	202031			6	22	Yes	102	102	No																												Yes	1-3 years ago	Unplanned	Live birth	1	Live birth
2024-06-19	2024-06-19	489	8.149999618530273	.1358333379030227661	KAMPALA	128091	128091	128091			6	21	Yes	60	60	No																												Yes	1-3 years ago	Unplanned	Live birth	1	Live birth
2024-05-22	2024-05-22	1212	20.20000076293945	.3366666734218597412	RWAMPARA	410141	410141	410141			6	45	Yes	460	460	No																												Yes	More than 5 years ago	Planned	Live birth	1	Kuzaariraho
2024-05-27	2024-05-27	808	13.46666622161865	.2244444489479064941	KAMPALA	101050	101050	101050			6	32	Yes	108	108	No																												Yes	More than 5 years ago	Unplanned	Live birth	1	Live birth
2024-06-17	2024-06-17	1062	17.70000076293945	.2949999868869781494	MADI OKOLLO	312019	312019	312019			6	20	Yes	180	180	No																												No
2024-06-11	2024-06-11	1131	18.85000038146973	.3141666650772094727	MADI OKOLLO	325038	325038	325038			6	19	Yes	242	242	No																												No
2024-06-01	2024-06-01	1232	20.53333282470703	.3422222137451171875	RWAMPARA	441093	441093	441093			6	31	Yes	438	438	No																												Yes	1-3 years ago	Planned	Live birth	1	Live birth
2024-05-25	2024-05-25	1688	28.13333320617676	.4688888788223266602	RWAMPARA	406042	406042	406042			6	35	Yes	464	464	No																												Yes	1-3 years ago	Unplanned	Live birth	1	Kuzaariraho
2024-05-21	2024-05-21	994	16.5666675567627	.2761111259460449219	MADI OKOLLO	325024	325024	325024			6	20	Yes	250	250	No																												Yes	More than 5 years ago	Planned	Live birth	1	Mva osi edri ru
2024-06-11	2024-06-11	1065	17.75	.2958333194255828857	KATAKWI	234022	234022	234022			6	19	Yes	434	434	No																												Yes	Less than 1 year ago	Unplanned	Live birth	1	Live birth
2024-05-18	2024-05-18	473	7.883333206176758	.1313888877630233765	KATAKWI	223055	223055	223055			6	43	Yes	123	123	No																												Yes	More than 5 years ago	Planned	Live birth	1	Live birth
2024-06-22	2024-06-22	582	9.699999809265137	.1616666615009307861	KATAKWI	248013	248013	248013			6	19	Yes	170	170	No																												No
2024-05-25	2024-05-25	1881	31.35000038146973	.5224999785423278809	RWAMPARA	413021	413021	413021			6	29	Yes	760	760	No																												Yes	Less than 1 year ago	Planned	Live birth	1	Kuzaariraho
2024-07-04	2024-07-04	868	14.46666622161865	.2411111146211624146	KAMPALA	118131	118131	118131			6	24	Yes	495	495	No																												Yes	1-3 years ago	Planned	Live birth	1	Live birth
2024-07-19	2024-07-19	1581	26.35000038146973	.4391666650772094727	RWAMPARA	442041	442041	442041			6	29	Yes	583	583	No																												Yes	4-5 years ago	Planned	Live birth	1	Kuzaariraho
2024-05-16	2024-05-16	1243	20.71666717529297	.3452777862548828125	KATAKWI	220003	220003	220003			6	39	Yes	293	293	No																												Yes	More than 5 years ago	Planned	Live birth	1	Ikoku yen ejari
2024-05-22	2024-05-22	842	14.03333377838135	.2338888943195343018	RWAMPARA	410122	410122	410122			6	19	Yes	370	370	No																												No
2024-07-16	2024-07-16	1883	31.38333320617676	.5230555534362792969	RWAMPARA	433083	433083	433083			6	35	Yes	712	712	No																												Yes	1-3 years ago	Planned	Live birth	2	Kuzaariraho
2024-06-26	2024-06-26	935	15.58333301544189	.2597222328186035156	KATAKWI	250021	250021	250021			6	29	Yes	200	200	No																												Yes	1-3 years ago	Planned	Live birth	1	Live birth
2024-06-17	2024-06-17	1266	21.10000038146973	.3516666591167449951	RWAMPARA	417092	417092	417092			6	38	Yes	398	398	No																												Yes	More than 5 years ago	Unplanned	Live birth	1	Kuzaariraho
2024-07-05	2024-07-05	1158	19.29999923706055	.3216666579246520996	RWAMPARA	438024	438024	438024			6	36	Yes	389	389	No																												Yes	More than 5 years ago	Planned	Live birth	1	Kuzaariraho
2024-06-27	2024-06-27	846	14.10000038146973	.2349999994039535522	MADI OKOLLO	332008	332008	332008			6	38	Yes	45	45	No																												Yes	More than 5 years ago	Unplanned	Live birth	1	Mva osi edri ru
2024-05-20	2024-05-20	1278	21.29999923706055	.3549999892711639404	MADI OKOLLO	327025	327025	327025			6	24	Yes	281	281	No																												Yes	1-3 years ago	Unplanned	Live birth	1	Live birth
2024-05-17	2024-05-17	745	12.41666698455811	.2069444507360458374	KATAKWI	224030	224030	224030			6	30	Yes	262	262	No																												Yes	4-5 years ago	Planned	Live birth	2	Live birth
2024-05-24	2024-05-24	818	13.63333320617676	.2272222191095352173	MADI OKOLLO	324013	324013	324013			6	41	Yes	80	80	No																												Yes	More than 5 years ago	Planned	Live birth	1	Mva osi edri ru
2024-06-22	2024-06-22	1419	23.64999961853027	.3941666781902313232	RWAMPARA	430071	430071	430071			6	24	Yes	464	464	No																												Yes	More than 5 years ago	Planned	Live birth	1	Kuzaariraho
2024-06-14	2024-06-14	556	9.266666412353516	.1544444411993026733	KAMPALA	132102	132102	132102			6	35	Yes	81	81	No																												Yes	1-3 years ago	Planned	Live birth	1	Omwana yazilibwa mulamu
2024-06-04	2024-06-04	1930	32.16666793823242	.5361111164093017578	RWAMPARA	448032	448032	448032			6	32	Yes	657	657	Yes	7	Unplanned	No, it's a single pregnancy	Yes	5	2	ANC card/booklet/child health card	2	2	media\1717492940898.jpg	media\1717492968457.jpg									Yes	I was not anaemic	Yes	No	Yes	Daily	0	1	Yes	1-3 years ago	Planned	Live birth	1	Kuzaariraho
2024-06-28	2024-06-28	735	12.25	.2041666656732559204	KAMPALA	102061	102061	102061			6	36	Yes	68	68	No																												Yes	1-3 years ago	Planned	Live birth	1	Live birth
2024-05-31	2024-05-31	779	12.98333358764648	.216388896107673645	KAMPALA	115060	115060	115060			6	29	Yes	66	66	No																												Yes	4-5 years ago	Planned	Live birth	1	Omwana yazilibwa mulamu
2024-06-27	2024-06-27	1802	30.03333282470703	.500555574893951416	RWAMPARA	435068	435068	435068			6	43	Yes	544	544	No																												Yes	1-3 years ago	Planned	Abortion		Abotion
2024-07-16	2024-07-16	677	11.28333377838135	.1880555599927902222	KATAKWI	229059	229059	229059			6	23	Yes	178	178	No																												Yes	Less than 1 year ago	Planned	Live birth	1	Ikoku yen ejari
2024-06-10	2024-06-10	2571	42.84999847412109	.7141666412353515625	RWAMPARA	423104	423104	423104			6	23	Yes	793	793	Yes	5	Planned	Yes, twins (two babies)	Yes	3	1	ANC card/booklet/child health card	2	2	media\1718026144636.jpg	media\1718026157986.jpg									No		No	Yes	No		1	0	Yes	1-3 years ago	Planned	Live birth	1	Kuzaariraho
2024-06-18	2024-06-18	1078	17.96666717529297	.2994444370269775391	RWAMPARA	416133	416133	416133			6	25	Yes	411	411	No																												Yes	4-5 years ago	Unplanned	Live birth	1	Kuzaariraho
2024-07-12	2024-07-12	1187	19.78333282470703	.3297222256660461426	RWAMPARA	409102	409102	409102			6	30	Yes	437	437	No																												Yes	1-3 years ago	Unplanned	Live birth	2	Live birth
2024-06-29	2024-06-29	974	16.23333358764648	.2705555558204650879	KAMPALA	103035	103035	103035			6	43	Yes	117	117	No																												Yes	1-3 years ago	Planned	Live birth	1	Omwana yazilibwa mulamu
2024-05-20	2024-05-20	1727	28.78333282470703	.4797222316265106201	RWAMPARA	409127	409127	409127			6	38	Yes	621	621	No																												Yes	1-3 years ago	Planned	Live birth	1	Kuzaariraho
2024-06-04	2024-06-04	1022	17.03333282470703	.2838888764381408691	KATAKWI	241029	241029	241029			6	44	Yes	117	117	No																												Yes	More than 5 years ago	Planned	Live birth	1	Ikoku yen ejari
2024-05-23	2024-05-23	1489	24.8166675567627	.4136111140251159668	MADI OKOLLO	322010	322010	322010			6	22	Yes	160	160	No																												Yes	1-3 years ago	Unplanned	Live birth	1	Mva osi edri ru
2024-06-08	2024-06-08	992	16.53333282470703	.2755555510520935059	KAMPALA	141089	141089	141089			6	35	Yes	109	109	No																												Yes	1-3 years ago	Planned	Live birth	1	Live birth
2024-06-24	2024-06-24	1191	19.85000038146973	.3308333456516265869	KAMPALA	107054	107054	107054			6	47	Yes	124	124	No																												Yes	More than 5 years ago	Planned	Live birth	1	Omwana yazilibwa mulamu
2024-05-15	2024-05-15	1562	26.03333282470703	.4338888823986053467	KAMPALA	107141	107141	107141			6	45	Yes	595	595	No																												Yes	More than 5 years ago	Unplanned	Miscarriage		olubuto okuvaamu ng'omwana tanaweza myezi musanvu
2024-06-15	2024-06-15	1035	17.25	.2874999940395355225	KAMPALA	136065	136065	136065			6	38	Yes	327	327	No																												Yes	More than 5 years ago	Planned	Live birth	1	Live birth
2024-06-28	2024-06-28	848	14.13333320617676	.2355555593967437744	MADI OKOLLO	318019	318019	318019			6	38	Yes	105	105	No																												Yes	1-3 years ago	Unplanned	Live birth	1	Mva osi edri ru
2024-05-31	2024-05-31	1241	20.6833324432373	.3447222113609313965	RWAMPARA	441108	441108	441108			6	35	Yes	229	229	Yes	1	Planned	Don't know	No																No		No	No	No		0	0	Yes	4-5 years ago	Planned	Live birth	1	Live birth
2024-06-05	2024-06-05	1499	24.98333358764648	.4163888990879058838	RWAMPARA	449068	449068	449068			6	35	Yes	455	455	No																												Yes	1-3 years ago	Planned	Live birth	1	Live birth
2024-06-28	2024-06-28	1428	23.79999923706055	.3966666758060455322	RWAMPARA	427036	427036	427036			6	26	Yes	414	414	No																												Yes	1-3 years ago	Planned	Live birth	1	Kuzaariraho
2024-06-13	2024-06-13	771	12.85000038146973	.2141666710376739502	KAMPALA	130067	130067	130067			6	27	Yes	194	194	No																												Yes	1-3 years ago	Planned	Live birth	1	Live birth
2024-05-16	2024-05-16	1431	23.85000038146973	.3975000083446502686	MADI OKOLLO	303028	303028	303028			6	39	Yes	98	98	No																												Yes	More than 5 years ago	Unplanned	Live birth	2	Mva osi edri ru
2024-07-13	2024-07-13	910	15.16666698455811	.252777785062789917	KATAKWI	226035	226035	226035			6	19	Yes	485	485	No																												Yes	1-3 years ago	Planned	Live birth	1	Live birth
2024-06-12	2024-06-12	678	11.30000019073486	.1883333325386047363	KATAKWI	233021	233021	233021			6	35	Yes	116	116	No																												Yes	More than 5 years ago	Planned	Live birth	2	Ikoku yen ejari
2024-06-07	2024-06-07	1359	22.64999961853027	.377499997615814209	KATAKWI	242061	242061	242061			6	21	Yes	365	365	No																												Yes	1-3 years ago	Planned	Live birth	1	Live birth
2024-06-20	2024-06-20	946	15.76666641235352	.2627777755260467529	RWAMPARA	415066	415066	415066			6	23	Yes	373	373	No																												Yes	Less than 1 year ago	Planned	Live birth	1	Kuzaariraho
2024-06-12	2024-06-12	1322	22.03333282470703	.367222219705581665	RWAMPARA	424075	424075	424075			6	43	Yes	444	444	No																												Yes	1-3 years ago	Planned	Live birth	1	Kuzaariraho
2024-06-25	2024-06-25	1303	21.71666717529297	.3619444370269775391	RWAMPARA	432035	432035	432035			6	46	Yes	425	425	No																												Yes	4-5 years ago	Planned	Live birth	1	Kuzaariraho
2024-05-30	2024-05-30	1399	23.3166675567627	.3886111080646514893	RWAMPARA	450165	450165	450165			6	49	Yes	482	482	No																												Yes	4-5 years ago	Planned	Live birth	1	Kuzaariraho
2024-06-15	2024-06-15	939	15.64999961853027	.2608333230018615723	MADI OKOLLO	325039	325039	325039			6	24	Yes	54	54	No																												Yes	1-3 years ago	Planned	Live birth	1	Mva osi edri ru
2024-05-30	2024-05-30	648	10.80000019073486	.180000007152557373	KAMPALA	127093	127093	127093			6	29	Yes	192	192	No																												Yes	4-5 years ago	Planned	Live birth	1	Omwana yazilibwa mulamu
2024-05-17	2024-05-17	796	13.26666641235352	.221111103892326355	KAMPALA	105148	105148	105148			6	35	Yes	112	112	No																												Yes	More than 5 years ago	Planned	Live birth	1	Omwana yazilibwa mulamu
2024-06-22	2024-06-22	690	11.5	.1916666626930236816	KATAKWI	248008	248008	248008			6	36	Yes	81	81	No																												Yes	1-3 years ago	Planned	Live birth	1	Live birth
2024-07-02	2024-07-02	1432	23.86666679382324	.3977777659893035889	RWAMPARA	433129	433129	433129			6	31	Yes	505	505	No																												Yes	1-3 years ago	Planned	Live birth	2	Kuzaariraho
2024-06-13	2024-06-13	661	11.01666641235352	.1836111098527908325	KATAKWI	216005	216005	216005			6	35	Yes	111	111	No																												Yes	4-5 years ago	Planned	Live birth	1	Ikoku yen ejari
2024-06-08	2024-06-08	787	13.11666679382324	.218611106276512146	KATAKWI	244030	244030	244030			6	36	Yes	122	122	No																												Yes	1-3 years ago	Planned	Live birth	1	Live birth
2024-05-18	2024-05-18	872	14.53333377838135	.242222219705581665	KAMPALA	113083	113083	113083			6	33	Yes	56	56	No																												Yes	1-3 years ago	Planned	Live birth	1	Omwana yazilibwa mulamu
2024-06-04	2024-06-04	1174	19.5666675567627	.3261111080646514893	RWAMPARA	449120	449120	449120			6	41	Yes	268	268	No																												Yes	More than 5 years ago	Planned	Live birth	1	Live birth
2024-07-11	2024-07-11	1168	19.46666717529297	.3244444429874420166	RWAMPARA	402124	402124	402124			6	23	Yes	390	390	No																												Yes	4-5 years ago	Planned	Live birth	1	Kuzaariraho
2024-06-19	2024-06-19	478	7.966666698455811	.132777780294418335	KAMPALA	128018	128018	128018			6	43	Yes	84	84	No																												Yes	More than 5 years ago	Planned	Live birth	1	Live birth
2024-07-06	2024-07-06	695	11.58333301544189	.1930555552244186401	KATAKWI	246016	246016	246016			6	29	Yes	89	89	No																												Yes	Less than 1 year ago	Planned	Live birth	1	Live birth
2024-06-11	2024-06-11	641	10.68333339691162	.1780555546283721924	MADI OKOLLO	323009	323009	323009			6	26	Yes	144	144	No																												Yes	1-3 years ago	Planned	Live birth	1	Mva osi edri ru
2024-05-24	2024-05-24	1089	18.14999961853027	.3025000095367431641	MADI OKOLLO	324024	324024	324024			6	27	Yes	138	138	No																												Yes	1-3 years ago	Planned	Live birth	1	Live birth
2024-06-05	2024-06-05	958	15.96666622161865	.2661111056804656982	MADI OKOLLO	315024	315024	315024			6	32	Yes	103	103	No																												Yes	1-3 years ago	Planned	Live birth	1	Mva osi edri ru
2024-05-29	2024-05-29	951	15.85000038146973	.2641666531562805176	KAMPALA	120089	120089	120089			6	43	Yes	154	154	No																												Yes	More than 5 years ago	Planned	Live birth	1	Omwana yazilibwa mulamu
2024-05-27	2024-05-27	1155	19.25	.3208333253860473633	MADI OKOLLO	349022	349022	349022			6	32	Yes	78	78	No																												Yes	Less than 1 year ago	Planned	Live birth	1	Mva osi edri ru
2024-07-27	2024-07-27	357	5.949999809265137	.09916666895151138306	KAMPALA	129072	129072	129072			6	29	Yes	56	56	No																												Yes	1-3 years ago	Planned	Live birth	1	Live birth
2024-06-01	2024-06-01	613	10.21666622161865	.1702777743339538574	KAMPALA	124036	124036	124036			6	30	Yes	51	51	No																												Yes	1-3 years ago	Planned	Live birth	1	Omwana yazilibwa mulamu
2024-05-16	2024-05-16	1130	18.83333396911621	.3138888776302337646	MADI OKOLLO	303022	303022	303022			6	26	Yes	107	107	No																												Yes	Less than 1 year ago	Unplanned	Live birth	1	Mva osi edri ru
2024-07-10	2024-07-10	759	12.64999961853027	.210833325982093811	RWAMPARA	450027	450027	450027			6	36	Yes	162	162	No																												Yes	4-5 years ago	Unplanned	Live birth	1	Omwana yazilibwa mulamu
2024-06-11	2024-06-11	848	14.13333320617676	.2355555593967437744	KATAKWI	234033	234033	234033			6	39	Yes	219	219	No																												Yes	More than 5 years ago	Planned	Live birth	1	Live birth
2024-07-02	2024-07-02	873	14.55000019073486	.242500007152557373	KAMPALA	138028	138028	138028			6	29	Yes	65	65	No																												Yes	More than 5 years ago	Not sure	Live birth	1	Live birth
2024-06-08	2024-06-08	617	10.28333377838135	.1713888943195343018	KATAKWI	244056	244056	244056			6	35	Yes	182	182	No																												Yes	More than 5 years ago	Unplanned	Live birth	1	Live birth
2024-05-23	2024-05-23	747	12.44999980926514	.2074999958276748657	KAMPALA	108136	108136	108136			6	40	Yes	49	49	No																												Yes	More than 5 years ago	Planned	Live birth	1	Live birth
2024-05-14	2024-05-14	872	14.53333377838135	.242222219705581665	KATAKWI	221041	221041	221041			6	33	Yes	111	111	No																												Yes	More than 5 years ago	Unplanned	Live birth	1	Ikoku yen ejari
2024-05-24	2024-05-24	1133	18.88333320617676	.314722210168838501	KATAKWI	211038	211038	211038			6	31	Yes	336	336	No																												Yes	Less than 1 year ago	Unplanned	Live birth	1	Ikoku yen ejari
2024-05-20	2024-05-20	2401	40.01666641235352	.6669444441795349121	RWAMPARA	409174	409174	409174			6	43	Yes	979	979	No																												Yes	More than 5 years ago	Unplanned	Live birth	1	Kuzaariraho
2024-06-26	2024-06-26	855	14.25	.2374999970197677612	KATAKWI	249011	249011	249011			6	20	Yes	130	130	Yes	7	Planned	No, it's a single pregnancy	Yes	4	3	Self-reported											Card not available		No		Yes	Yes	Yes	Daily	2	2	Yes	1-3 years ago	Planned	Live birth	1	Live birth
2024-05-23	2024-05-23	2032	33.86666488647461	.564444422721862793	RWAMPARA	411023	411023	411023			6	29	Yes	896	896	No																												Yes	More than 5 years ago	Planned	Live birth	1	Kuzaariraho
2024-05-31	2024-05-31	1507	25.11666679382324	.4186111092567443848	RWAMPARA	442069	442069	442069			6	33	Yes	336	336	Yes	8	Planned	No, it's a single pregnancy	Yes	6	4	ANC card/booklet/child health card	4	4	media\1717155012828.jpg	media\1717155025440.jpg	media\1717155046167.jpg	media\1717155085742.jpg							Yes	I was anaemic	Yes	No	Yes	Daily	-99	2	Yes	More than 5 years ago	Unplanned	Live birth	1	Kuzaariraho
2024-05-28	2024-05-28	573	9.550000190734863	.1591666638851165771	KAMPALA	118057	118057	118057			6	37	Yes	81	81	No																												Yes	Less than 1 year ago	Planned	Live birth	1	Live birth
2024-06-26	2024-06-26	1349	22.48333358764648	.374722212553024292	RWAMPARA	434107	434107	434107			6	50	Yes	368	368	No																												Yes	More than 5 years ago	Planned	Live birth	1	Kuzaariraho
2024-06-04	2024-06-04	867	14.44999980926514	.2408333271741867065	KATAKWI	241001	241001	241001			6	20	Yes	149	149	No																												Yes	1-3 years ago	Planned	Live birth	1	Ikoku yen ejari
2024-06-10	2024-06-10	2058	34.29999923706055	.5716666579246520996	RWAMPARA	423022	423022	423022			6	19	Yes	508	508	No																												Yes	1-3 years ago	Planned	Live birth	1	Kuzaariraho
2024-06-21	2024-06-21	974	16.23333358764648	.2705555558204650879	MADI OKOLLO	335040	335040	335040			6	29	Yes	97	97	No																												Yes	More than 5 years ago	Planned	Live birth	1	Live birth
2024-05-18	2024-05-18	1039	17.3166675567627	.2886111140251159668	KAMPALA	113110	113110	113110			6	22	Yes	84	84	No																												Yes	1-3 years ago	Planned	Live birth	1	Omwana yazilibwa mulamu
2024-06-12	2024-06-12	636	10.60000038146973	.1766666620969772339	KAMPALA	135127	135127	135127			6	44	Yes	185	185	No																												Yes	More than 5 years ago	Planned	Live birth	1	Live birth
2024-05-30	2024-05-30	528	8.800000190734863	.1466666609048843384	KAMPALA	115086	115086	115086			6	31	Yes	89	89	Yes	2	Planned	No, it's a single pregnancy	No																No		No	No	No		0	0	Yes	1-3 years ago	Planned	Live birth	1	Omwana yazilibwa mulamu
2024-06-29	2024-06-29	663	11.05000019073486	.1841666698455810547	KAMPALA	126117	126117	126117			6	23	Yes	106	106	No																												Yes	Less than 1 year ago	Planned	Live birth	1	Live birth
2024-05-16	2024-05-16	1206	20.10000038146973	.3350000083446502686	KATAKWI	220047	220047	220047			6	29	Yes	397	397	No																												Yes	Less than 1 year ago	Planned	Live birth	1	Ikoku yen ejari
2024-07-14	2024-07-14	730	12.16666698455811	.2027777731418609619	KAMPALA	138021	138021	138021			6	47	Yes	89	89	No																												Yes	More than 5 years ago	Planned	Live birth	1	Live birth
2024-05-21	2024-05-21	1386	23.10000038146973	.3849999904632568359	MADI OKOLLO	325026	325026	325026			6	23	Yes	141	141	No																												Yes	1-3 years ago	Unplanned	Live birth	1	Mva osi edri ru
2024-05-23	2024-05-23	823	13.71666622161865	.2286111116409301758	KATAKWI	231145	231145	231145			6	35	Yes	171	171	No																												Yes	Less than 1 year ago	Planned	Live birth	1	Ikoku yen ejari
2024-05-18	2024-05-18	684	11.39999961853027	.189999997615814209	KAMPALA	113036	113036	113036			6	18	Yes	133	133	No																												Yes	1-3 years ago	Planned	Live birth	1	Omwana yazilibwa mulamu
2024-07-28	2024-07-28	348	5.800000190734863	.09666666388511657715	KAMPALA	105104	105104	105104			6	31	Yes	83	83	No																												Yes	1-3 years ago	Unplanned	Live birth	1	Live birth
2024-05-28	2024-05-28	1302	21.70000076293945	.3616666793823242188	RWAMPARA	414090	414090	414090			6	39	Yes	460	460	No																												Yes	4-5 years ago	Planned	Live birth	1	Kuzaariraho
2024-06-05	2024-06-05	755	12.58333301544189	.2097222208976745605	MADI OKOLLO	315029	315029	315029			6	46	Yes	92	92	No																												Yes	4-5 years ago	Unplanned	Live birth	1	Mva osi edri ru
2024-05-21	2024-05-21	2162	36.03333282470703	.6005555391311645508	RWAMPARA	407067	407067	407067			6	35	Yes	579	579	No																												Yes	1-3 years ago	Planned	Live birth	1	Kuzaariraho
2024-07-06	2024-07-06	1623	27.04999923706055	.4508333206176757813	RWAMPARA	437194	437194	437194			6	32	Yes	592	592	No																												Yes	4-5 years ago	Planned	Live birth	1	Kuzaariraho
2024-06-12	2024-06-12	1417	23.61666679382324	.3936111032962799072	RWAMPARA	418082	418082	418082			6	30	Yes	285	285	No																												Yes	Less than 1 year ago	Planned	Live birth	1	Live birth
2024-06-08	2024-06-08	593	9.883333206176758	.1647222191095352173	KATAKWI	244013	244013	244013			6	21	Yes	170	170	No																												No
2024-05-18	2024-05-18	1235	20.58333396911621	.3430555462837219238	MADI OKOLLO	301011	301011	301011			6	45	Yes	219	219	No																												Yes	More than 5 years ago	Planned	Live birth	1	Mva osi edri ru
2024-06-24	2024-06-24	1720	28.66666603088379	.4777777791023254395	RWAMPARA	431030	431030	431030			6	29	Yes	524	524	Don't know																												Yes	1-3 years ago	Planned	Live birth	1	Kuzaariraho
2024-05-28	2024-05-28	805	13.41666698455811	.2236111164093017578	KAMPALA	116149	116149	116149			6	36	Yes	115	115	No																												Yes	4-5 years ago	Unplanned	Live birth	1	Omwana yazilibwa mulamu
2024-08-01	2024-08-01	535	8.916666984558105	.148611113429069519	KAMPALA	128065	128065	128065			6	25	Yes	93	93	No																												Yes	More than 5 years ago	Planned	Live birth	1	Omwana yazilibwa mulamu
2024-07-14	2024-07-14	271	4.516666889190674	.07527777552604675293	KAMPALA	150079	150079	150079			6	27	Yes	43	43	No																												No
2024-06-11	2024-06-11	1428	23.79999923706055	.3966666758060455322	RWAMPARA	422107	422107	422107			6	24	Yes	437	437	No																												Yes	1-3 years ago	Planned	Live birth	1	Kuzaariraho
2024-05-15	2024-05-15	2266	37.76666641235352	.629444420337677002	RWAMPARA	402102	402102	402102			6	19	Yes	917	917	No																												No
2024-05-22	2024-05-22	2108	35.13333511352539	.5855555534362792969	RWAMPARA	410078	410078	410078			6	49	Yes	651	651	No																												Yes	More than 5 years ago	Planned	Live birth	1	Kuzaariraho
2024-06-06	2024-06-06	1446	24.10000038146973	.4016666710376739502	KAMPALA	150043	150043	150043			6	31	Yes	380	380	Yes	8	Unplanned	No, it's a single pregnancy	Yes	3	4	ANC card/booklet/child health card	3	3	media\1717686767398.jpg	media\1717686781610.jpg	media\1717686805206.jpg								No		Yes	No	Yes	Daily	0	4	Yes	1-3 years ago	Unplanned	Live birth	1	Omwana yazilibwa mulamu
2024-06-21	2024-06-21	1287	21.45000076293945	.3574999868869781494	RWAMPARA	421070	421070	421070			6	21	Yes	464	464	No																												Yes	1-3 years ago	Planned	Live birth	1	Kuzaariraho
2024-06-13	2024-06-13	935	15.58333301544189	.2597222328186035156	KATAKWI	216029	216029	216029			6	31	Yes	130	130	No																												Yes	More than 5 years ago	Planned	Live birth	1	Live birth
2024-06-07	2024-06-07	542	9.033333778381348	.1505555510520935059	KAMPALA	141004	141004	141004			6	38	Yes	34	34	No																												Yes	More than 5 years ago	Unplanned	Live birth	1	Live birth
2024-06-19	2024-06-19	790	13.16666698455811	.2194444388151168823	KATAKWI	238031	238031	238031			6	23	Yes	131	131	No																												Yes	1-3 years ago	Unplanned	Live birth	1	Live birth
2024-06-08	2024-06-08	941	15.68333339691162	.2613888978958129883	KATAKWI	244044	244044	244044			6	31	Yes	186	186	No																												Yes	1-3 years ago	Planned	Live birth	1	Live birth
2024-05-18	2024-05-18	1011	16.85000038146973	.2808333337306976318	KATAKWI	225015	225015	225015			6	35	Yes	166	166	No																												Yes	1-3 years ago	Unplanned	Live birth	1	Ikoku yen ejari
2024-06-17	2024-06-17	624	10.39999961853027	.1733333319425582886	KAMPALA	137030	137030	137030			6	23	Yes	86	86	No																												Yes	1-3 years ago	Planned	Live birth	1	Live birth
2024-06-07	2024-06-07	1228	20.46666717529297	.3411111235618591309	RWAMPARA	426014	426014	426014			6	19	Yes	386	386	No																												Yes	1-3 years ago	Planned	Live birth	1	Kuzaariraho
2024-05-23	2024-05-23	1345	22.41666603088379	.3736111223697662354	RWAMPARA	411056	411056	411056			6	23	Yes	562	562	No																												Yes	1-3 years ago	Planned	Live birth	1	Kuzaariraho
2024-05-27	2024-05-27	973	16.21666717529297	.2702777683734893799	KAMPALA	117020	117020	117020			6	19	Yes	518	518	No																												Yes	Less than 1 year ago	Unplanned	Live birth	1	Live birth
2024-05-27	2024-05-27	680	11.33333301544189	.1888888925313949585	KAMPALA	101069	101069	101069			6	49	Yes	107	107	No																												Yes	More than 5 years ago	Unplanned	Live birth	1	Omwana yazilibwa mulamu
2024-06-28	2024-06-28	2338	38.96666717529297	.6494444608688354492	RWAMPARA	427051	427051	427051			6	41	Yes	1022	1022	No																												Yes	More than 5 years ago	Unplanned	Live birth	1	Kuzaariraho
2024-05-16	2024-05-16	1832	30.53333282470703	.5088889002799987793	RWAMPARA	402079	402079	402079			6	23	Yes	535	535	No																												Yes	1-3 years ago	Planned	Live birth	1	Live birth
2024-05-30	2024-05-30	639	10.64999961853027	.1774999946355819702	KAMPALA	127026	127026	127026			6	31	Yes	57	57	No																												Yes	Less than 1 year ago	Planned	Live birth	1	Live birth
2024-07-12	2024-07-12	873	14.55000019073486	.242500007152557373	KAMPALA	109068	109068	109068			6	31	Yes	182	182	No																												No
2024-05-22	2024-05-22	2189	36.48333358764648	.6080555319786071777	RWAMPARA	410050	410050	410050			6	36	Yes	677	677	No																												Yes	Less than 1 year ago	Planned	Live birth	1	Kuzaariraho
2024-05-15	2024-05-15	1678	27.96666717529297	.4661111235618591309	MADI OKOLLO	330027	330027	330027			6	26	Yes	367	367	No																												Yes	1-3 years ago	Planned	Live birth	1	Live birth
2024-06-08	2024-06-08	1783	29.71666717529297	.49527779221534729	MADI OKOLLO	310014	310014	310014			6	31	Yes	193	193	No																												Yes	1-3 years ago	Planned	Live birth	1	Mva osi edri ru
2024-05-20	2024-05-20	1483	24.71666717529297	.4119444489479064941	RWAMPARA	401019	401019	401019			6	31	Yes	603	603	No																												Yes	1-3 years ago	Unplanned	Live birth	1	Live birth
2024-06-18	2024-06-18	663	11.05000019073486	.1841666698455810547	KAMPALA	128016	128016	128016			6	28	Yes	195	195	No																												Yes	Less than 1 year ago	Planned	Live birth	1	Live birth
2024-06-13	2024-06-13	671	11.18333339691162	.1863888949155807495	KAMPALA	134062	134062	134062			6	32	Yes	141	141	No																												Yes	4-5 years ago	Unplanned	Live birth	1	Omwana yazilibwa mulamu
2024-06-07	2024-06-07	973	16.21666717529297	.2702777683734893799	KAMPALA	144010	144010	144010			6	22	Yes	72	72	No																												Yes	1-3 years ago	Unplanned	Live birth	1	Live birth
2024-06-14	2024-06-14	1106	18.4333324432373	.307222217321395874	KAMPALA	130042	130042	130042			6	34	Yes	88	88	Yes	7	Planned	No, it's a single pregnancy	Yes	4	3	Self-reported											Card not available		Yes	I don't remember/I don't know	Yes	No	Yes	1-3 times per week	1	3	Yes	1-3 years ago	Planned	Miscarriage		Miscarriage
2024-07-09	2024-07-09	709	11.81666660308838	.1969444453716278076	MADI OKOLLO	340005	340005	340005			6	31	Yes	138	138	No																												Yes	Less than 1 year ago	Unplanned	Live birth	1	Live birth
2024-06-11	2024-06-11	659	10.98333358764648	.1830555498600006104	KAMPALA	138039	138039	138039			6	38	Yes	62	62	No																												Yes	1-3 years ago	Planned	Live birth	1	Live birth
2024-06-11	2024-06-11	1451	24.1833324432373	.4030555486679077148	MADI OKOLLO	322001	322001	322001			6	21	Yes	91	91	No																												Yes	Less than 1 year ago	Planned	Live birth	1	Mva osi edri ru
2024-07-19	2024-07-19	963	16.04999923706055	.2675000131130218506	RWAMPARA	440084	440084	440084			6	44	Yes	405	405	No																												Yes	More than 5 years ago	Unplanned	Live birth	1	Kuzaariraho
2024-05-24	2024-05-24	729	12.14999961853027	.2025000005960464478	KAMPALA	118093	118093	118093			6	36	Yes	187	187	No																												Yes	More than 5 years ago	Planned	Live birth	1	Omwana yazilibwa mulamu
2024-05-15	2024-05-15	1509	25.14999961853027	.4191666543483734131	KAMPALA	107075	107075	107075			6	38	Yes	104	104	No																												Yes	1-3 years ago	Planned	Live birth	1	Omwana yazilibwa mulamu
2024-07-10	2024-07-10	1618	26.96666717529297	.4494444429874420166	RWAMPARA	401021	401021	401021			6	39	Yes	727	727	No																												Yes	1-3 years ago	Unplanned	Live birth	1	Kuzaariraho
2024-07-02	2024-07-02	694	11.56666660308838	.192777782678604126	KATAKWI	216036	216036	216036			6	30	Yes	146	146	No																												Yes	1-3 years ago	Planned	Live birth	1	Ikoku yen ejari
2024-06-15	2024-06-15	741	12.35000038146973	.2058333307504653931	KATAKWI	210010	210010	210010			6	25	Yes	205	205	No																												Yes	1-3 years ago	Planned	Live birth	1	Ikoku yen ejari
2024-07-12	2024-07-12	1126	18.76666641235352	.312777787446975708	KATAKWI	207023	207023	207023			6	23	Yes	132	132	No																												Yes	1-3 years ago	Planned	Live birth	1	Live birth
2024-05-27	2024-05-27	363	6.050000190734863	.1008333340287208557	KAMPALA	117098	117098	117098			6	22	Yes	49	49	No																												No
2024-05-14	2024-05-14	2409	40.15000152587891	.6691666841506958008	KAMPALA	106040	106040	106040			6	37	Yes	734	734	No																												Yes	1-3 years ago	Planned	Live birth	1	Omwana yazilibwa mulamu
2024-06-13	2024-06-13	1145	19.08333396911621	.318055570125579834	RWAMPARA	424052	424052	424052			6	37	Yes	437	437	No																												Yes	More than 5 years ago	Unplanned	Live birth	1	Kuzaariraho
2024-06-21	2024-06-21	1080	18	.3000000119209289551	RWAMPARA	421018	421018	421018			6	34	Yes	360	360	No																												Yes	Less than 1 year ago	Unplanned	Live birth	1	Kuzaariraho
2024-07-25	2024-07-25	1673	27.88333320617676	.4647222161293029785	RWAMPARA	450053	450053	450053			6	30	Yes	557	557	No																												Yes	4-5 years ago	Planned	Live birth	1	Kuzaariraho
2024-06-12	2024-06-12	986	16.4333324432373	.2738888859748840332	KATAKWI	233001	233001	233001			6	23	Yes	346	346	No																												Yes	4-5 years ago	Unplanned	Live birth	1	Ikoku yen ejari
2024-05-18	2024-05-18	1174	19.5666675567627	.3261111080646514893	MADI OKOLLO	301025	301025	301025			6	21	Yes	134	134	No																												Yes	Less than 1 year ago	Planned	Live birth	1	Mva osi edri ru
2024-06-24	2024-06-24	910	15.16666698455811	.252777785062789917	KATAKWI	245036	245036	245036			6	30	Yes	215	215	Yes	3	Unplanned	No, it's a single pregnancy	No																No		No	No	No		0	0	Yes	1-3 years ago	Planned	Live birth	1	Live birth
2024-06-10	2024-06-10	701	11.68333339691162	.1947222203016281128	KAMPALA	147128	147128	147128			6	46	Yes	44	44	No																												Yes	More than 5 years ago	Planned	Live birth	1	Live birth
2024-06-08	2024-06-08	1725	28.75	.4791666567325592041	RWAMPARA	446027	446027	446027			6	46	Yes	756	756	No																												Yes	More than 5 years ago	Unplanned	Live birth	1	Kuzaariraho
2024-05-22	2024-05-22	1526	25.4333324432373	.4238888919353485107	RWAMPARA	410084	410084	410084			6	35	Yes	431	431	No																												Yes	1-3 years ago	Planned	Live birth	1	Kuzaariraho
2024-05-25	2024-05-25	1072	17.86666679382324	.2977777719497680664	KATAKWI	213008	213008	213008			6	35	Yes	193	193	No																												Yes	1-3 years ago	Unplanned	Miscarriage		akoik alomun
2024-06-05	2024-06-05	1009	16.8166675567627	.2802777886390686035	MADI OKOLLO	315019	315019	315019			6	29	Yes	125	125	No																												Yes	4-5 years ago	Planned	Live birth	1	Mva osi edri ru
2024-05-23	2024-05-23	1775	29.58333396911621	.4930555522441864014	MADI OKOLLO	325028	325028	325028			6	29	Yes	328	328	No																												Yes	1-3 years ago	Planned	Live birth	1	Mva osi edri ru
2024-06-14	2024-06-14	843	14.05000019073486	.2341666668653488159	KATAKWI	205017	205017	205017			6	20	Yes	117	117	No																												Yes	4-5 years ago	Planned	Live birth	1	Ikoku yen ejari
2024-06-13	2024-06-13	1053	17.54999923706055	.2924999892711639404	KAMPALA	130077	130077	130077			6	20	Yes	137	137	No																												Yes	Less than 1 year ago	Planned	Live birth	1	Live birth
2024-06-10	2024-06-10	1540	25.66666603088379	.4277777671813964844	RWAMPARA	423092	423092	423092			6	21	Yes	607	607	No																												Yes	1-3 years ago	Planned	Live birth	1	Kuzaariraho
2024-06-24	2024-06-24	960	16	.2666666805744171143	MADI OKOLLO	335022	335022	335022			6	30	Yes	303	303	No																												Yes	1-3 years ago	Unplanned	Live birth	1	Mva osi edri ru
2024-05-20	2024-05-20	1963	32.71666717529297	.5452777743339538574	RWAMPARA	409193	409193	409193			6		Yes	682	682	No																												Yes	More than 5 years ago	Planned	Live birth	1	Live birth
2024-07-11	2024-07-11	1155	19.25	.3208333253860473633	RWAMPARA	408010	408010	408010			6	29	Yes	359	359	No																												Yes	1-3 years ago	Planned	Live birth	1	Live birth
2024-05-29	2024-05-29	982	16.36666679382324	.2727777659893035889	KATAKWI	204036	204036	204036			6	39	Yes	166	166	No																												Yes	More than 5 years ago	Planned	Live birth	1	Ikoku yen ejari
2024-07-03	2024-07-03	717	11.94999980926514	.1991666704416275024	KAMPALA	104041	104041	104041			6	48	Yes	62	62	No																												Yes	More than 5 years ago	Unplanned	Live birth	1	Live birth
2024-06-21	2024-06-21	924	15.39999961853027	.2566666603088378906	MADI OKOLLO	339009	339009	339009			6	26	Yes	204	204	Don't know																												Yes	1-3 years ago	Unplanned	Stillbirths	1	Stillbirths
2024-06-27	2024-06-27	873	14.55000019073486	.242500007152557373	MADI OKOLLO	335021	335021	335021			6	37	Yes	68	68	No																												Yes	1-3 years ago	Unplanned	Live birth	2	Mva osi edri ru
2024-05-22	2024-05-22	658	10.96666622161865	.1827777773141860962	KAMPALA	112078	112078	112078			6	30	Yes	45	45	No																												Yes	4-5 years ago	Planned	Live birth	1	Omwana yazilibwa mulamu
2024-06-26	2024-06-26	781	13.01666641235352	.2169444411993026733	KATAKWI	250026	250026	250026			6	23	Yes	52	52	Yes	5	Unplanned	No, it's a single pregnancy	Yes	4	1	ANC card/booklet/child health card	2	2	media\1719389555550.jpg	media\1719389574771.jpg									No		Yes	No	Yes	Daily	0	1	Yes	1-3 years ago	Planned	Live birth	1	Live birth
2024-06-24	2024-06-24	647	10.78333377838135	.179722219705581665	KATAKWI	248038	248038	248038			6	24	Yes	65	65	Yes	2	Unplanned	Don't know	Yes	1.5	1	Self-reported											Card not available		Yes	I was not anaemic	Yes	No	Yes	Daily	1	1	Yes	1-3 years ago	Planned	Live birth	1	Live birth
2024-06-06	2024-06-06	782	13.03333377838135	.2172222286462783813	KATAKWI	243027	243027	243027			6	31	Yes	104	104	No																												Yes	1-3 years ago	Planned	Live birth	1	Live birth
2024-06-20	2024-06-20	647	10.78333377838135	.179722219705581665	KATAKWI	237065	237065	237065			6	32	Yes	45	45	No																												Yes	1-3 years ago	Planned	Live birth	1	Live birth
2024-06-07	2024-06-07	702	11.69999980926514	.194999992847442627	KAMPALA	148059	148059	148059			6	27	Yes	142	142	No																												Yes	1-3 years ago	Planned	Live birth	1	Omwana yazilibwa mulamu
2024-06-21	2024-06-21	581	9.683333396911621	.161388888955116272	KATAKWI	237037	237037	237037			6	45	Yes	140	140	No																												Yes	More than 5 years ago	Planned	Live birth	1	Live birth
2024-07-01	2024-07-01	571	9.516666412353516	.158611103892326355	KATAKWI	229034	229034	229034			6	43	Yes	107	107	No																												Yes	4-5 years ago	Planned	Live birth	1	Live birth
2024-07-14	2024-07-14	658	10.96666622161865	.1827777773141860962	KAMPALA	138128	138128	138128			6	26	Yes	53	53	No																												Yes	1-3 years ago	Planned	Live birth	1	Live birth
2024-07-03	2024-07-03	1430	23.83333396911621	.3972222208976745605	RWAMPARA	439011	439011	439011			6	41	Yes	486	486	No																												Yes	More than 5 years ago	Planned	Live birth	1	Kuzaariraho
2024-07-18	2024-07-18	1122	18.70000076293945	.3116666674613952637	RWAMPARA	441128	441128	441128			6	25	Yes	1078	1078	No																												Yes	Less than 1 year ago	Planned	Live birth	1	Live birth
2024-07-11	2024-07-11	613	10.21666622161865	.1702777743339538574	KATAKWI	231274	231274	231274			6	31	Yes	132	132	No																												Yes	1-3 years ago	Planned	Live birth	1	Live birth
2024-05-20	2024-05-20	1719	28.64999961853027	.4774999916553497314	MADI OKOLLO	325017	325017	325017			6	36	Yes	286	286	No																												Yes	More than 5 years ago	Unplanned	Live birth	1	Mva osi edri ru
2024-05-27	2024-05-27	1808	30.13333320617676	.5022222399711608887	RWAMPARA	406069	406069	406069			6	28	Yes	601	601	No																												Yes	4-5 years ago	Planned	Live birth	1	Live birth
2024-06-22	2024-06-22	776	12.93333339691162	.2155555486679077148	MADI OKOLLO	332004	332004	332004			6	33	Yes	161	161	No																												Yes	1-3 years ago	Planned	Live birth	1	Mva osi edri ru
2024-06-19	2024-06-19	898	14.96666622161865	.2494444400072097778	KATAKWI	238009	238009	238009			6	39	Yes	174	174	No																												Yes	1-3 years ago	Unplanned	Live birth	2	Live birth
2024-06-14	2024-06-14	1524	25.39999961853027	.4233333468437194824	MADI OKOLLO	319014	319014	319014			6	50	Yes	1367	1367	No																												Yes	More than 5 years ago	Planned	Live birth	1	Live birth
2024-07-02	2024-07-02	1422	23.70000076293945	.3950000107288360596	RWAMPARA	433102	433102	433102			6	31	Yes	476	476	Yes	6	Unplanned	No, it's a single pregnancy	Yes	3	3	ANC card/booklet/child health card	3	3	media\1719936349438.jpg	media\1719936361420.jpg	media\1719936373068.jpg								Yes	I was not anaemic	Yes	No	Yes	Daily	2	2	Yes	1-3 years ago	Planned	Live birth	1	Kuzaariraho
2024-05-30	2024-05-30	1914	31.89999961853027	.5316666960716247559	RWAMPARA	444004	444004	444004			6	37	Yes	713	713	No																												Yes	More than 5 years ago	Planned	Live birth	1	Kuzaariraho
2024-06-26	2024-06-26	1036	17.26666641235352	.2877777814865112305	KAMPALA	150056	150056	150056			6	21	Yes	100	100	Yes	7	Planned	No, it's a single pregnancy	Yes	4	1	ANC card/booklet/child health card	1	1	media\1719399361252.jpg										Yes	I was not anaemic	Yes	No	Yes	Daily	3	3	Yes	4-5 years ago	Planned	Live birth	1	Omwana yazilibwa mulamu
2024-07-01	2024-07-01	543	9.050000190734863	.1508333384990692139	KATAKWI	230014	230014	230014			6	24	Yes	98	98	No																												Yes	1-3 years ago	Planned	Live birth	1	Ikoku yen ejari
2024-07-12	2024-07-12	631	10.51666641235352	.1752777844667434692	KATAKWI	205014	205014	205014			6	24	Yes	91	91	No																												Yes	4-5 years ago	Planned	Live birth	1	Ikoku yen ejari
2024-07-05	2024-07-05	791	13.18333339691162	.2197222262620925903	KATAKWI	240010	240010	240010			6	29	Yes	169	169	No																												Yes	More than 5 years ago	Unplanned	Live birth	1	Live birth
2024-07-01	2024-07-01	1265	21.08333396911621	.3513889014720916748	RWAMPARA	428012	428012	428012			6	37	Yes	377	377	Yes	4	Planned	Don't know	No																No		No	No	No		0	0	Yes	1-3 years ago	Unplanned	Live birth	1	Kuzaariraho
2024-06-04	2024-06-04	1476	24.60000038146973	.4099999964237213135	KATAKWI	241003	241003	241003			6	29	Yes	367	367	Yes	9	Planned	Don't know	Yes	3	5	ANC card/booklet/child health card	2	2	media\1717502923620.jpg	media\1717502947863.jpg									No		Yes	No	Yes	Daily	1	5	Yes	1-3 years ago	Planned	Live birth	1	Live birth
2024-05-23	2024-05-23	1162	19.36666679382324	.3227777779102325439	RWAMPARA	411017	411017	411017			6	34	Yes	486	486	No																												Yes	1-3 years ago	Planned	Live birth	1	Live birth
2024-05-17	2024-05-17	1304	21.73333358764648	.3622222244739532471	MADI OKOLLO	327017	327017	327017			6	43	Yes	389	389	No																												Yes	1-3 years ago	Planned	Live birth	1	Live birth
2024-06-27	2024-06-27	1024	17.0666675567627	.2844444513320922852	MADI OKOLLO	331003	331003	331003			6	31	Yes	131	131	No																												Yes	4-5 years ago	Unplanned	Live birth	1	Live birth
2024-06-10	2024-06-10	2185	36.41666793823242	.6069444417953491211	RWAMPARA	423121	423121	423121			6	43	Yes	652	652	No																												Yes	More than 5 years ago	Unplanned	Live birth	1	Kuzaariraho
2024-08-03	2024-08-03	825	13.75	.2291666716337203979	KAMPALA	140129	140129	140129			6	32	Yes	227	227	No																												Yes	4-5 years ago	Planned	Live birth	1	Live birth
2024-06-17	2024-06-17	709	11.81666660308838	.1969444453716278076	KATAKWI	209027	209027	209027			6	32	Yes	117	117	No																												Yes	More than 5 years ago	Planned	Live birth	1	Live birth
2024-06-10	2024-06-10	1002	16.70000076293945	.2783333361148834229	KATAKWI	235013	235013	235013			6	28	Yes	362	362	No																												Yes	1-3 years ago	Unplanned	Live birth	1	Live birth
2024-05-25	2024-05-25	992	16.53333282470703	.2755555510520935059	MADI OKOLLO	349013	349013	349013			6	20	Yes	146	146	No																												Yes	1-3 years ago	Unplanned	Live birth	1	Mva osi edri ru
2024-07-11	2024-07-11	706	11.76666641235352	.1961111128330230713	KATAKWI	246013	246013	246013			6	31	Yes	145	145	No																												Yes	Less than 1 year ago	Planned	Live birth	1	Live birth
2024-07-04	2024-07-04	1152	19.20000076293945	.319999992847442627	KAMPALA	149122	149122	149122			6	31	Yes	66	66	No																												Yes	More than 5 years ago	Planned	Live birth	1	Live birth
2024-06-24	2024-06-24	1062	17.70000076293945	.2949999868869781494	RWAMPARA	431116	431116	431116			6	33	Yes	485	485	No																												Yes	4-5 years ago	Planned	Live birth	1	Kuzaariraho
2024-06-25	2024-06-25	1389	23.14999961853027	.3858333230018615723	RWAMPARA	432074	432074	432074			6	33	Yes	393	393	No																												Yes	More than 5 years ago	Planned	Live birth	1	Kuzaariraho
2024-05-31	2024-05-31	611	10.18333339691162	.1697222292423248291	KAMPALA	127033	127033	127033			6	26	Yes	31	31	No																												Yes	Less than 1 year ago	Planned	Live birth	1	Omwana yazilibwa mulamu
2024-05-30	2024-05-30	1145	19.08333396911621	.318055570125579834	MADI OKOLLO	320008	320008	320008			6	27	Yes	253	253	No																												Yes	1-3 years ago	Planned	Live birth	1	Mva osi edri ru
2024-05-28	2024-05-28	1679	27.98333358764648	.4663888812065124512	RWAMPARA	414038	414038	414038			6	21	Yes	531	531	No																												Yes	1-3 years ago	Planned	Live birth	1	Kuzaariraho
2024-07-18	2024-07-18	386	6.433333396911621	.1072222217917442322	KAMPALA	107095	107095	107095			6	43	Yes	28	28	No																												Yes	More than 5 years ago	Planned	Live birth	1	Live birth
2024-06-04	2024-06-04	1095	18.25	.3041666746139526367	MADI OKOLLO	309017	309017	309017			6	28	Yes	91	91	Yes	1	Planned	Don't know	No																No		No	No	No		0	0	Yes	4-5 years ago	Planned	Live birth	1	Mva osi edri ru
2024-06-05	2024-06-05	1367	22.78333282470703	.37972220778465271	KAMPALA	143096	143096	143096			6	30	Yes	85	85	No																												Yes	Less than 1 year ago	Planned	Live birth	1	Live birth
2024-06-20	2024-06-20	842	14.03333377838135	.2338888943195343018	KAMPALA	140060	140060	140060			6	42	Yes	144	144	No																												Yes	1-3 years ago	Planned	Live birth	1	Live birth
2024-06-29	2024-06-29	650	10.83333301544189	.1805555522441864014	KATAKWI	230063	230063	230063			6	26	Yes	47	47	No																												Yes	1-3 years ago	Planned	Live birth	1	Ikoku yen ejari
2024-05-18	2024-05-18	1153	19.21666717529297	.320277780294418335	MADI OKOLLO	328015	328015	328015			6	32	Yes	200	200	No																												Yes	1-3 years ago	Planned	Live birth	1	Live birth
2024-06-11	2024-06-11	1641	27.35000038146973	.4558333456516265869	RWAMPARA	422022	422022	422022			6	28	Yes	438	438	No																												Yes	4-5 years ago	Planned	Live birth	1	Kuzaariraho
2024-05-28	2024-05-28	749	12.48333358764648	.2080555558204650879	KAMPALA	120087	120087	120087			6	31	Yes	78	78	No																												Yes	1-3 years ago	Planned	Live birth	1	Live birth
2024-05-30	2024-05-30	664	11.06666660308838	.1844444423913955688	KAMPALA	127003	127003	127003			6	47	Yes	43	43	No																												Yes	More than 5 years ago	Planned	Live birth	1	Live birth
2024-07-27	2024-07-27	1252	20.86666679382324	.3477777838706970215	RWAMPARA	436123	436123	436123			6	32	Yes	384	384	No																												Yes	1-3 years ago	Planned	Live birth	1	Kuzaariraho
2024-05-18	2024-05-18	1607	26.78333282470703	.4463889002799987793	KATAKWI	225019	225019	225019			6	34	Yes	546	546	No																												Yes	Less than 1 year ago	Unplanned	Live birth	1	Ikoku yen ejari
2024-06-22	2024-06-22	2201	36.68333435058594	.611388862133026123	RWAMPARA	430021	430021	430021			6	39	Yes	767	767	No																												Yes	4-5 years ago	Planned	Live birth	1	Kuzaariraho
2024-06-26	2024-06-26	1575	26.25	.4375	RWAMPARA	434046	434046	434046			6	41	Yes	420	420	No																												Yes	More than 5 years ago	Planned	Live birth	1	Kuzaariraho
2024-06-12	2024-06-12	519	8.649999618530273	.1441666632890701294	KAMPALA	139047	139047	139047			6	35	Yes	95	95	No																												Yes	1-3 years ago	Unplanned	Live birth	1	Omwana yazilibwa mulamu
2024-07-04	2024-07-04	982	16.36666679382324	.2727777659893035889	KAMPALA	143055	143055	143055			6	42	Yes	200	200	No																												Yes	1-3 years ago	Planned	Live birth	1	Live birth
2024-06-06	2024-06-06	541	9.016666412353516	.1502777785062789917	KAMPALA	146026	146026	146026			6	25	Yes	87	87	No																												Yes	1-3 years ago	Planned	Live birth	1	Omwana yazilibwa mulamu
2024-05-23	2024-05-23	1386	23.10000038146973	.3849999904632568359	KAMPALA	103114	103114	103114			6	29	Yes	199	199	No																												Yes	Less than 1 year ago	Planned	Live birth	1	Live birth
2024-06-11	2024-06-11	905	15.08333301544189	.2513888776302337646	KAMPALA	135115	135115	135115			6	25	Yes	607	607	No																												Yes	Less than 1 year ago	Planned	Live birth	2	Live birth
2024-05-17	2024-05-17	923	15.38333320617676	.2563889026641845703	KAMPALA	113109	113109	113109			6	22	Yes	168	168	No																												Yes	1-3 years ago	Unplanned	Live birth	1	Omwana yazilibwa mulamu
2024-05-17	2024-05-17	1086	18.10000038146973	.3016666769981384277	MADI OKOLLO	301014	301014	301014			6	28	Yes	52	52	No																												Yes	1-3 years ago	Unplanned	Live birth	1	Mva osi edri ru
2024-05-31	2024-05-31	706	11.76666641235352	.1961111128330230713	KAMPALA	123062	123062	123062			6	19	Yes	32	32	No																												Yes	1-3 years ago	Planned	Live birth	1	Live birth
2024-05-16	2024-05-16	1152	19.20000076293945	.319999992847442627	RWAMPARA	403041	403041	403041			6	48	Yes	108	108	Don't know																												Yes	More than 5 years ago	Planned	Live birth	1	Live birth
2024-05-21	2024-05-21	664	11.06666660308838	.1844444423913955688	KAMPALA	109046	109046	109046			6	25	Yes	46	46	No																												Yes	Less than 1 year ago	Planned	Live birth	1	Omwana yazilibwa mulamu
2024-05-25	2024-05-25	758	12.63333320617676	.2105555534362792969	KAMPALA	117068	117068	117068			6	38	Yes	182	182	No																												Yes	1-3 years ago	Planned	Live birth	1	Omwana yazilibwa mulamu
2024-07-04	2024-07-04	578	9.633333206176758	.1605555564165115356	KATAKWI	226047	226047	226047			6	29	Yes	145	145	No																												Yes	1-3 years ago	Unplanned	Live birth	1	Ikoku yen ejari
2024-05-18	2024-05-18	429	7.150000095367432	.1191666647791862488	KATAKWI	223009	223009	223009			6	21	Yes	55	55	No																												Yes	Less than 1 year ago	Planned	Live birth	1	Live birth
2024-05-31	2024-05-31	964	16.0666675567627	.2677777707576751709	RWAMPARA	441034	441034	441034			6	27	Yes	313	313	No																												Yes	4-5 years ago	Planned	Live birth	1	Live birth
2024-05-27	2024-05-27	793	13.21666622161865	.2202777713537216187	KAMPALA	126156	126156	126156			6	29	Yes	123	123	No																												Yes	Less than 1 year ago	Planned	Live birth	1	Omwana yazilibwa mulamu
2024-05-17	2024-05-17	2357	39.28333282470703	.6547222137451171875	RWAMPARA	404072	404072	404072			6	28	Yes	1036	1036	No																												Yes	More than 5 years ago	Unplanned	Live birth	1	Kuzaariraho
2024-06-22	2024-06-22	811	13.51666641235352	.2252777814865112305	KATAKWI	248023	248023	248023			6	40	Yes	131	131	No																												Yes	More than 5 years ago	Unplanned	Live birth	1	Ikoku yen ejari
2024-06-04	2024-06-04	1542	25.70000076293945	.4283333420753479004	RWAMPARA	448024	448024	448024			6	38	Yes	437	437	No																												Yes	1-3 years ago	Unplanned	Live birth	1	Kuzaariraho
2024-06-08	2024-06-08	1474	24.5666675567627	.4094444513320922852	RWAMPARA	446007	446007	446007			6	31	Yes	384	384	No																												Yes	More than 5 years ago	Planned	Live birth	1	Kuzaariraho
2024-05-22	2024-05-22	761	12.68333339691162	.2113888859748840332	MADI OKOLLO	323004	323004	323004			6	26	Yes	95	95	No																												Yes	1-3 years ago	Planned	Live birth	1	Mva osi edri ru
2024-05-25	2024-05-25	1002	16.70000076293945	.2783333361148834229	KAMPALA	122064	122064	122064			6	45	Yes	70	70	No																												Yes	More than 5 years ago	Planned	Live birth	1	Live birth
2024-06-10	2024-06-10	673	11.21666622161865	.1869444400072097778	MADI OKOLLO	312011	312011	312011			6	33	Yes	117	117	No																												Yes	Less than 1 year ago	Planned	Live birth	1	Mva osi edri ru
2024-07-07	2024-07-07	808	13.46666622161865	.2244444489479064941	KAMPALA	133056	133056	133056			6	20	Yes	93	93	No																												No
2024-06-01	2024-06-01	616	10.26666641235352	.1711111068725585938	KATAKWI	241016	241016	241016			6	24	Yes	177	177	No																												Yes	Less than 1 year ago	Planned	Live birth	1	Ikoku yen ejari
2024-06-29	2024-06-29	707	11.78333377838135	.1963888853788375854	KATAKWI	230047	230047	230047			6	25	Yes	159	159	No																												Yes	1-3 years ago	Planned	Live birth	1	Ikoku yen ejari
2024-05-27	2024-05-27	723	12.05000019073486	.2008333355188369751	KAMPALA	116016	116016	116016			6	24	Yes	174	174	No																												Yes	Less than 1 year ago	Planned	Live birth	1	Omwana yazilibwa mulamu
2024-05-29	2024-05-29	1447	24.11666679382324	.4019444584846496582	RWAMPARA	445012	445012	445012			6	25	Yes	424	424	No																												Yes	1-3 years ago	Unplanned	Live birth	1	Live birth
2024-06-13	2024-06-13	1557	25.95000076293945	.432500004768371582	RWAMPARA	424099	424099	424099			6	21	Yes	276	276	No																												Yes	1-3 years ago	Planned	Live birth	1	Live birth
2024-05-31	2024-05-31	676	11.26666641235352	.1877777725458145142	KAMPALA	115111	115111	115111			6	29	Yes	82	82	No																												Yes	1-3 years ago	Planned	Live birth	1	Omwana yazilibwa mulamu
2024-06-17	2024-06-17	918	15.30000019073486	.254999995231628418	KAMPALA	136024	136024	136024			6	26	Yes	392	392	No																												Yes	1-3 years ago	Unplanned	Live birth	1	Live birth
2024-05-15	2024-05-15	1013	16.88333320617676	.2813888788223266602	KAMPALA	106140	106140	106140			6	33	Yes	225	225	No																												Yes	1-3 years ago	Planned	Live birth	1	Omwana yazilibwa mulamu
2024-07-12	2024-07-12	609	10.14999961853027	.1691666692495346069	KATAKWI	235016	235016	235016			6	21	Yes	113	113	Yes	3	Planned	No, it's a single pregnancy	Yes	2	1	Self-reported											Card not available		Yes	I was not anaemic	No	Yes	Yes	Daily	0	1	Yes	1-3 years ago	Planned	Live birth	1	Live birth
2024-05-29	2024-05-29	891	14.85000038146973	.247500002384185791	KAMPALA	125107	125107	125107			6	24	Yes	179	179	No																												Yes	1-3 years ago	Planned	Live birth	1	Omwana yazilibwa mulamu
2024-05-28	2024-05-28	1128	18.79999923706055	.3133333325386047363	RWAMPARA	414029	414029	414029			6	34	Yes	408	408	No																												Yes	4-5 years ago	Planned	Live birth	1	Kuzaariraho
2024-06-26	2024-06-26	1211	20.1833324432373	.3363888859748840332	KAMPALA	127030	127030	127030			6	44	Yes	274	274	No																												Yes	More than 5 years ago	Unplanned	Live birth	1	Live birth
2024-05-17	2024-05-17	1936	32.26666641235352	.5377777814865112305	RWAMPARA	404134	404134	404134			6	31	Yes	635	635	No																												Yes	1-3 years ago	Planned	Live birth	1	Kuzaariraho
2024-06-17	2024-06-17	1148	19.13333320617676	.3188889026641845703	KAMPALA	137073	137073	137073			6	39	Yes	135	135	No																												Yes	More than 5 years ago	Planned	Live birth	1	Live birth
2024-07-01	2024-07-01	908	15.13333320617676	.252222210168838501	KATAKWI	230001	230001	230001			6	26	Yes	82	82	Yes	3	Planned	No, it's a single pregnancy	Yes	1	2	Self-reported											Card not available		No		Yes	No	Yes	Daily	0	0	Yes	1-3 years ago	Planned	Live birth	1	Ikoku yen ejari
2024-07-07	2024-07-07	308	5.133333206176758	.08555555343627929688	KAMPALA	129043	129043	129043			6	20	Yes	52	52	No																												No
2024-05-22	2024-05-22	1360	22.66666603088379	.377777785062789917	KAMPALA	103088	103088	103088			6	35	Yes	86	86	No																												Yes	1-3 years ago	Planned	Live birth	1	Live birth
2024-06-06	2024-06-06	1083	18.04999923706055	.3008333444595336914	MADI OKOLLO	309006	309006	309006			6	38	Yes	103	103	No																												Yes	1-3 years ago	Planned	Live birth	1	Mva osi edri ru
2024-05-30	2024-05-30	585	9.75	.1624999940395355225	KAMPALA	125138	125138	125138			6	24	Yes	76	76	No																												Yes	Less than 1 year ago	Planned	Live birth	1	Live birth
2024-05-30	2024-05-30	759	12.64999961853027	.210833325982093811	KAMPALA	115073	115073	115073			6	39	Yes	159	159	No																												Yes	More than 5 years ago	Unplanned	Live birth	1	Omwana yazilibwa mulamu
2024-07-13	2024-07-13	1372	22.86666679382324	.3811111152172088623	RWAMPARA	427041	427041	427041			6	29	Yes	397	397	No																												Yes	1-3 years ago	Planned	Live birth	1	Kuzaariraho
2024-06-25	2024-06-25	1071	17.85000038146973	.2975000143051147461	RWAMPARA	432094	432094	432094			6	36	Yes	159	159	No																												Yes	1-3 years ago	Planned	Live birth	1	Live birth
2024-05-28	2024-05-28	673	11.21666622161865	.1869444400072097778	KAMPALA	116039	116039	116039			6	26	Yes	62	62	No																												Yes	More than 5 years ago	Unplanned	Live birth	1	Omwana yazilibwa mulamu
2024-06-13	2024-06-13	901	15.01666641235352	.250277787446975708	KATAKWI	217010	217010	217010			6	32	Yes	133	133	No																												Yes	Less than 1 year ago	Unplanned	Live birth	1	Ikoku yen ejari
2024-06-15	2024-06-15	483	8.050000190734863	.1341666728258132935	MADI OKOLLO	334022	334022	334022			6	19	Yes	74	74	No																												No
2024-07-18	2024-07-18	1001	16.6833324432373	.2780555486679077148	RWAMPARA	443040	443040	443040			6	46	Yes	473	473	No																												Yes	More than 5 years ago	Planned	Live birth	1	Kuzaariraho
2024-05-17	2024-05-17	592	9.866666793823242	.1644444465637207031	KATAKWI	223031	223031	223031			6	32	Yes	63	63	No																												Yes	1-3 years ago	Planned	Live birth	3	Live birth
2024-06-21	2024-06-21	600	10	.1666666716337203979	KAMPALA	145108	145108	145108			6	35	Yes	149	149	No																												Yes	1-3 years ago	Planned	Live birth	1	Live birth
2024-05-22	2024-05-22	851	14.18333339691162	.2363888919353485107	KATAKWI	222016	222016	222016			6	24	Yes	194	194	No																												Yes	Less than 1 year ago	Planned	Live birth	1	Ikoku yen ejari
2024-05-22	2024-05-22	1375	22.91666603088379	.3819444477558135986	MADI OKOLLO	302009	302009	302009			6	21	Yes	56	57	No																												Yes	Less than 1 year ago	Unplanned	Live birth	1	Live birth
2024-05-28	2024-05-28	1621	27.01666641235352	.4502777755260467529	RWAMPARA	414094	414094	414094			6	22	Yes	413	413	No																												Yes	1-3 years ago	Unplanned	Live birth	1	Kuzaariraho
2024-05-29	2024-05-29	976	16.26666641235352	.2711111009120941162	KAMPALA	116020	116020	116020			6	36	Yes	135	135	No																												Yes	1-3 years ago	Planned	Live birth	1	Omwana yazilibwa mulamu
2024-07-05	2024-07-05	443	7.383333206176758	.1230555549263954163	KAMPALA	121073	121073	121073			6	21	Yes	88	88	No																												Yes	Less than 1 year ago	Unplanned	Live birth	1	Live birth
2024-07-16	2024-07-16	561	9.350000381469727	.1558333337306976318	KAMPALA	126077	126077	126077			6	26	Yes	66	66	No																												Yes	1-3 years ago	Planned	Live birth	1	Live birth
2024-07-08	2024-07-08	673	11.21666622161865	.1869444400072097778	KATAKWI	227027	227027	227027			6	50	Yes	96	96	No																												Yes	More than 5 years ago	Planned	Live birth	1	Live birth
2024-06-14	2024-06-14	1735	28.91666603088379	.4819444417953491211	RWAMPARA	419096	419096	419096			6	33	Yes	507	507	No																												Yes	1-3 years ago	Planned	Live birth	1	Kuzaariraho
2024-06-05	2024-06-05	1423	23.71666717529297	.3952777683734893799	RWAMPARA	449095	449095	449095			6	49	Yes	440	440	No																												Yes	More than 5 years ago	Unplanned	Live birth	1	Live birth
2024-05-22	2024-05-22	828	13.80000019073486	.2300000041723251343	KAMPALA	108077	108077	108077			6	24	Yes	66	66	No																												Yes	1-3 years ago	Planned	Live birth	2	Omwana yazilibwa mulamu
2024-06-29	2024-06-29	699	11.64999961853027	.1941666603088378906	KATAKWI	230046	230046	230046			6	26	Yes	53	53	Yes	8	Planned	No, it's a single pregnancy	Yes	1	7	Self-reported											Card not available		No		Yes	No	Yes	1-3 times per week	1	6	Yes	1-3 years ago	Planned	Live birth	1	Ikoku yen ejari
2024-06-05	2024-06-05	838	13.96666622161865	.2327777743339538574	KATAKWI	242052	242052	242052			6	21	Yes	222	222	No																												Yes	Less than 1 year ago	Planned	Miscarriage		Miscarriage
2024-06-07	2024-06-07	1451	24.1833324432373	.4030555486679077148	RWAMPARA	426003	426003	426003			6	40	Yes	590	590	No																												Yes	4-5 years ago	Planned	Live birth	1	Kuzaariraho
2024-07-04	2024-07-04	607	10.11666679382324	.1686111092567443848	KATAKWI	218009	218009	218009			6	48	Yes	97	97	No																												Yes	More than 5 years ago	Planned	Live birth	1	Ikoku yen ejari
2024-06-13	2024-06-13	821	13.68333339691162	.2280555516481399536	KATAKWI	216030	216030	216030			6	36	Yes	188	188	No																												Yes	4-5 years ago	Planned	Miscarriage		akoik alomun
2024-06-01	2024-06-01	876	14.60000038146973	.2433333396911621094	KAMPALA	124010	124010	124010			6	21	Yes	67	67	Yes	2	Planned	Don't know	No																No		No	No	No		0	0	Yes	1-3 years ago	Planned	Live birth	1	Omwana yazilibwa mulamu
2024-06-14	2024-06-14	1365	22.75	.3791666626930236816	RWAMPARA	419140	419140	419140			6	41	Yes	322	322	No																												Yes	1-3 years ago	Unplanned	Live birth	1	Live birth
2024-06-26	2024-06-26	2465	41.08333206176758	.6847222447395324707	RWAMPARA	434036	434036	434036			6	29	Yes	981	981	No																												Yes	1-3 years ago	Planned	Live birth	1	Kuzaariraho
2024-05-21	2024-05-21	525	8.75	.1458333283662796021	KAMPALA	109049	109049	109049			6	22	Yes	50	50	No																												No
2024-07-06	2024-07-06	774	12.89999961853027	.2150000035762786865	KATAKWI	229029	229029	229029			6	27	Yes	113	113	Yes	1	Planned	No, it's a single pregnancy	No																No		Yes	No	Yes	Daily	0	0	Yes	4-5 years ago	Planned	Live birth	1	Live birth
2024-07-30	2024-07-30	931	15.51666641235352	.2583333253860473633	KAMPALA	116087	116087	116087			6	46	Yes	112	113	No																												Yes	4-5 years ago	Planned	Live birth	1	Live birth
2024-05-27	2024-05-27	1450	24.16666603088379	.4027777910232543945	RWAMPARA	406040	406040	406040			6	44	Yes	373	373	No																												Yes	More than 5 years ago	Planned	Live birth	1	Live birth
2024-06-28	2024-06-28	996	16.60000038146973	.2766666710376739502	KATAKWI	238020	238020	238020			6	23	Yes	106	106	Yes	5	Unplanned	No, it's a single pregnancy	Yes	3	2	Self-reported											Card not available		No		Yes	No	Yes	Daily	1	1	Yes	1-3 years ago	Planned	Live birth	1	Ikoku yen ejari
2024-05-21	2024-05-21	1139	18.98333358764648	.3163888752460479736	RWAMPARA	407047	407047	407047			6	22	Yes	389	389	No																												Yes	4-5 years ago	Planned	Live birth	1	Kuzaariraho
2024-07-02	2024-07-02	796	13.26666641235352	.221111103892326355	KAMPALA	132100	132100	132100			6	25	Yes	217	217	No																												Yes	1-3 years ago	Planned	Live birth	1	Live birth
2024-06-14	2024-06-14	690	11.5	.1916666626930236816	KAMPALA	133025	133025	133025			6	29	Yes	183	183	No																												Yes	More than 5 years ago	Unplanned	Live birth	1	Live birth
2024-06-15	2024-06-15	703	11.71666622161865	.195277780294418335	KATAKWI	205013	205013	205013			6	25	Yes	73	73	Yes	8	Planned	No, it's a single pregnancy	Yes	3	4	Self-reported											Card not available		No		Yes	No	Yes	Daily	1	3	Yes	1-3 years ago	Planned	Live birth	1	Live birth
2024-05-16	2024-05-16	1055	17.58333396911621	.2930555641651153564	KAMPALA	104161	104161	104161			6	18	Yes	257	257	No																												Yes	1-3 years ago	Unplanned	Live birth	1	Omwana yazilibwa mulamu
2024-06-17	2024-06-17	1360	22.66666603088379	.377777785062789917	RWAMPARA	417086	417086	417086			6	29	Yes	423	423	No																												Yes	1-3 years ago	Planned	Live birth	1	Kuzaariraho
2024-06-24	2024-06-24	1090	18.16666603088379	.3027777671813964844	RWAMPARA	431092	431092	431092			6	29	Yes	389	389	No																												Yes	4-5 years ago	Planned	Live birth	1	Kuzaariraho
2024-06-21	2024-06-21	1079	17.98333358764648	.2997222244739532471	KAMPALA	107040	107040	107040			6	38	Yes	215	215	No																												Yes	More than 5 years ago	Planned	Live birth	2	Live birth
2024-05-31	2024-05-31	1064	17.73333358764648	.2955555617809295654	KAMPALA	115064	115064	115064			6	30	Yes	219	219	No																												Yes	1-3 years ago	Planned	Live birth	1	Omwana yazilibwa mulamu
2024-05-31	2024-05-31	551	9.183333396911621	.1530555486679077148	KATAKWI	202012	202012	202012			6	38	Yes	98	98	No																												Yes	Less than 1 year ago	Planned	Live birth	1	Ikoku yen ejari
2024-05-20	2024-05-20	476	7.933333396911621	.1322222203016281128	KATAKWI	226048	226048	226048			6	18	Yes	109	109	No																												Yes	Less than 1 year ago	Planned	Live birth	1	Ikoku yen ejari
2024-07-08	2024-07-08	1829	30.48333358764648	.508055567741394043	RWAMPARA	440071	440071	440071			6	22	Yes	461	461	No																												Yes	Less than 1 year ago	Planned	Live birth	1	Kuzaariraho
2024-05-18	2024-05-18	958	15.96666622161865	.2661111056804656982	KATAKWI	225014	225014	225014			6	25	Yes	254	254	No																												Yes	Less than 1 year ago	Planned	Live birth	1	Ikoku yen ejari
2024-05-20	2024-05-20	1698	28.29999923706055	.4716666638851165771	KAMPALA	114010	114010	114010			6	34	Yes	195	195	No																												Yes	More than 5 years ago	Planned	Live birth	1	Live birth
2024-07-08	2024-07-08	1208	20.13333320617676	.3355555534362792969	RWAMPARA	442106	442106	442106			6	36	Yes	352	352	No																												Yes	1-3 years ago	Unplanned	Live birth	1	Kuzaariraho
2024-07-20	2024-07-20	1707	28.45000076293945	.4741666615009307861	RWAMPARA	436101	436101	436101			6	49	Yes	479	479	No																												Yes	More than 5 years ago	Planned	Live birth	1	Kuzaariraho
2024-06-28	2024-06-28	857	14.28333377838135	.2380555570125579834	KATAKWI	228003	228003	228003			6	27	Yes	316	316	No																												Yes	1-3 years ago	Planned	Live birth	1	Ikoku yen ejari
2024-06-07	2024-06-07	692	11.53333377838135	.1922222226858139038	KATAKWI	242083	242083	242083			6	32	Yes	106	106	No																												Yes	Less than 1 year ago	Unplanned	Live birth	1	Ikoku yen ejari
2024-05-21	2024-05-21	392	6.533333301544189	.1088888868689537048	KAMPALA	111104	111104	111104			6	22	Yes	70	70	No																												No
2024-07-01	2024-07-01	691	11.51666641235352	.1919444501399993896	MADI OKOLLO	315014	315014	315014			6	28	Yes	46	46	No																												Yes	Less than 1 year ago	Unplanned	Live birth	1	Mva osi edri ru
2024-05-31	2024-05-31	1449	24.14999961853027	.4025000035762786865	RWAMPARA	442009	442009	442009			6	34	Yes	384	384	No																												Yes	1-3 years ago	Planned	Live birth	1	Kuzaariraho
2024-05-31	2024-05-31	1357	22.61666679382324	.3769444525241851807	RWAMPARA	442071	442071	442071			6	44	Yes	398	398	No																												Yes	1-3 years ago	Unplanned	Miscarriage		Okutaoroga/okurigwamu enda
2024-07-14	2024-07-14	769	12.81666660308838	.213611111044883728	KAMPALA	132009	132009	132009			6	25	Yes	139	139	No																												Yes	1-3 years ago	Planned	Live birth	1	Live birth
2024-07-23	2024-07-23	1225	20.41666603088379	.3402777910232543945	RWAMPARA	432018	432018	432018			6	45	Yes	361	361	No																												Yes	More than 5 years ago	Planned	Live birth	1	Kuzaariraho
2024-06-24	2024-06-24	438	7.300000190734863	.1216666698455810547	KATAKWI	248059	248059	248059			6	49	Yes	68	68	No																												No
2024-05-15	2024-05-15	1249	20.8166675567627	.3469444513320922852	KAMPALA	107083	107083	107083			6	31	Yes	204	204	No																												Yes	1-3 years ago	Planned	Live birth	1	Omwana yazilibwa mulamu
2024-06-17	2024-06-17	1539	25.64999961853027	.4275000095367431641	RWAMPARA	417105	417105	417105			6	38	Yes	468	468	No																												Yes	More than 5 years ago	Planned	Live birth	1	Kuzaariraho
2024-05-29	2024-05-29	1459	24.3166675567627	.4052777886390686035	MADI OKOLLO	348015	348015	348015			6	47	Yes	204	204	No																												Yes	More than 5 years ago	Planned	Live birth	1	Mva osi edri ru
2024-06-06	2024-06-06	837	13.94999980926514	.2325000017881393433	KAMPALA	146079	146079	146079			6	27	Yes	166	166	No																												Yes	1-3 years ago	Planned	Live birth	1	Omwana yazilibwa mulamu
2024-06-28	2024-06-28	926	15.43333339691162	.2572222352027893066	KATAKWI	248068	248068	248068			6	22	Yes	102	102	Yes	4	Planned	No, it's a single pregnancy	No																No		No	No	No		0	0	Yes	1-3 years ago	Planned	Live birth	1	Ikoku yen ejari
2024-06-19	2024-06-19	1568	26.13333320617676	.4355555474758148193	RWAMPARA	420069	420069	420069			6	38	Yes	419	419	No																												Yes	1-3 years ago	Planned	Live birth	1	Kuzaariraho
2024-06-01	2024-06-01	1561	26.01666641235352	.4336111247539520264	RWAMPARA	442044	442044	442044			6	43	Yes	469	469	No																												Yes	More than 5 years ago	Unplanned	Live birth	1	Kuzaariraho
2024-05-29	2024-05-29	1407	23.45000076293945	.3908333480358123779	MADI OKOLLO	320010	320010	320010			6	23	Yes	86	86	No																												Yes	1-3 years ago	Unplanned	Live birth	1	Mva osi edri ru
2024-07-25	2024-07-25	1197	19.95000076293945	.3325000107288360596	RWAMPARA	408001	408001	408001			6	19	Yes	379	379	No																												Yes	1-3 years ago	Planned	Live birth	1	Kuzaariraho
2024-07-09	2024-07-09	495	8.25	.1375000029802322388	KATAKWI	227010	227010	227010			6	28	Yes	71	71	No																												Yes	More than 5 years ago	Planned	Live birth	1	Live birth
2024-07-01	2024-07-01	1162	19.36666679382324	.3227777779102325439	RWAMPARA	428088	428088	428088			6	41	Yes	480	480	No																												Yes	1-3 years ago	Unplanned	Live birth	1	Kuzaariraho
2024-06-14	2024-06-14	740	12.33333301544189	.2055555582046508789	KAMPALA	133033	133033	133033			6	44	Yes	101	101	No																												Yes	More than 5 years ago	Unplanned	Live birth	1	Live birth
2024-07-01	2024-07-01	1125	18.75	.3125	MADI OKOLLO	334024	334024	334024			6	41	Yes	107	107	No																												Yes	4-5 years ago	Planned	Live birth	1	Mva osi edri ru
2024-05-16	2024-05-16	1360	22.66666603088379	.377777785062789917	RWAMPARA	403065	403065	403065			6	28	Yes	302	302	No																												Yes	1-3 years ago	Unplanned	Live birth	1	Live birth
2024-06-10	2024-06-10	1145	19.08333396911621	.318055570125579834	MADI OKOLLO	323018	323018	323018			6	47	Yes	131	131	No																												Yes	More than 5 years ago	Planned	Live birth	1	Mva osi edri ru
2024-05-27	2024-05-27	711	11.85000038146973	.1975000053644180298	KAMPALA	126094	126094	126094			6	21	Yes	55	55	No																												Yes	More than 5 years ago	Planned	Live birth	1	Omwana yazilibwa mulamu
2024-05-28	2024-05-28	763	12.71666622161865	.2119444459676742554	KATAKWI	215034	215034	215034			6	23	Yes	44	44	Yes	5	Planned	No, it's a single pregnancy	No																No		No	No	Yes	Daily	0	0	Yes	4-5 years ago	Planned	Live birth	1	Live birth
2024-06-01	2024-06-01	827	13.78333377838135	.2297222167253494263	MADI OKOLLO	308021	308021	308021			6	30	Yes	113	113	No																												Yes	1-3 years ago	Planned	Live birth	1	Mva osi edri ru
2024-06-05	2024-06-05	976	16.26666641235352	.2711111009120941162	KAMPALA	143113	143113	143113			6	47	Yes	68	68	No																												Yes	More than 5 years ago	Planned	Live birth	1	Live birth
2024-05-14	2024-05-14	2102	35.03333282470703	.5838888883590698242	MADI OKOLLO	302008	302008	302008			6	18	Yes	385	385	No																												Yes	Less than 1 year ago	Planned	Live birth	1	Live birth
2024-07-12	2024-07-12	1743	29.04999923706055	.4841666519641876221	RWAMPARA	414082	414082	414082			6	31	Yes	522	522	No																												Yes	Less than 1 year ago	Unplanned	Live birth	1	Kuzaariraho
2024-06-15	2024-06-15	346	5.766666889190674	.0961111113429069519	KAMPALA	136042	136042	136042			6	30	Yes	49	49	No																												Yes	1-3 years ago	Planned	Live birth	1	Live birth
2024-06-15	2024-06-15	1521	25.35000038146973	.4225000143051147461	RWAMPARA	443059	443059	443059			6	31	Yes	433	433	No																												Yes	Less than 1 year ago	Planned	Live birth	1	Kuzaariraho
2024-05-23	2024-05-23	960	16	.2666666805744171143	KAMPALA	103053	103053	103053			6	31	Yes	78	78	No																												Yes	4-5 years ago	Planned	Live birth	1	Live birth
2024-05-15	2024-05-15	2495	41.58333206176758	.693055570125579834	RWAMPARA	402076	402076	402076			6	18	Yes	424	424	No																												No
2024-06-08	2024-06-08	1510	25.16666603088379	.4194444417953491211	RWAMPARA	446011	446011	446011			6	22	Yes	365	365	No																												Yes	Less than 1 year ago	Unplanned	Live birth	1	Kuzaariraho
2024-05-30	2024-05-30	733	12.21666622161865	.2036111056804656982	KATAKWI	202015	202015	202015			6	27	Yes	266	266	No																												Yes	1-3 years ago	Planned	Live birth	1	Live birth
2024-05-16	2024-05-16	1186	19.76666641235352	.3294444382190704346	MADI OKOLLO	327013	327013	327013			6	21	Yes	171	171	No																												Yes	More than 5 years ago	Unplanned	Live birth	1	Live birth
2024-06-17	2024-06-17	1586	26.4333324432373	.4405555427074432373	RWAMPARA	417015	417015	417015			6	40	Yes	516	516	No																												Yes	1-3 years ago	Unplanned	Live birth	1	Kuzaariraho
2024-06-14	2024-06-14	635	10.58333301544189	.1763888895511627197	KAMPALA	133012	133012	133012			6	37	Yes	167	167	No																												Yes	Less than 1 year ago	Planned	Live birth	1	Live birth
2024-05-20	2024-05-20	809	13.48333358764648	.2247222214937210083	KATAKWI	226019	226019	226019			6	25	Yes	127	127	Yes	6	Planned	No, it's a single pregnancy	Yes	2	4	Self-reported											Card not available		No		Yes	No	Yes	Daily	0	2	Yes	1-3 years ago	Planned	Live birth	1	Ikoku yen ejari
2024-05-29	2024-05-29	598	9.966666221618652	.1661111116409301758	KAMPALA	116131	116131	116131			6	48	Yes	93	93	No																												Yes	More than 5 years ago	Planned	Live birth	1	Omwana yazilibwa mulamu
2024-05-29	2024-05-29	2299	38.31666564941406	.638611137866973877	RWAMPARA	444039	444039	444039			6	35	Yes	971	971	Don't know																												Yes	More than 5 years ago	Planned	Live birth	1	Kuzaariraho
2024-07-05	2024-07-05	730	12.16666698455811	.2027777731418609619	KATAKWI	238028	238028	238028			6	27	Yes	90	90	No																												Yes	More than 5 years ago	Unplanned	Live birth	1	Live birth
2024-06-29	2024-06-29	779	12.98333358764648	.216388896107673645	KAMPALA	121005	121005	121005			6	20	Yes	198	198	No																												No
2024-06-18	2024-06-18	714	11.89999961853027	.1983333379030227661	KATAKWI	239006	239006	239006			6	32	Yes	110	110	No																												Yes	Less than 1 year ago	Planned	Live birth	1	Live birth
2024-07-22	2024-07-22	1635	27.25	.4541666805744171143	RWAMPARA	426132	426132	426132			6	37	Yes	471	471	No																												Yes	Less than 1 year ago	Unplanned	Live birth	1	Kuzaariraho
2024-06-04	2024-06-04	777	12.94999980926514	.2158333361148834229	KAMPALA	121087	121087	121087			6	33	Yes	175	175	No																												Yes	4-5 years ago	Unplanned	Live birth	1	Omwana yazilibwa mulamu
2024-06-07	2024-06-07	695	11.58333301544189	.1930555552244186401	MADI OKOLLO	307022	307022	307022			6	41	Yes	165	165	No																												Yes	4-5 years ago	Planned	Live birth	1	Mva osi edri ru
2024-07-18	2024-07-18	1789	29.8166675567627	.4969444572925567627	RWAMPARA	413011	413011	413011			6	34	Yes	504	504	No																												Yes	4-5 years ago	Planned	Live birth	1	Kuzaariraho
2024-05-31	2024-05-31	1972	32.86666488647461	.5477777719497680664	RWAMPARA	441100	441100	441100			6	25	Yes	545	545	No																												Yes	1-3 years ago	Unplanned	Live birth	1	Live birth
2024-05-31	2024-05-31	1089	18.14999961853027	.3025000095367431641	KATAKWI	203003	203003	203003			6	29	Yes	190	190	Yes	8	Unplanned	Don't know	Yes	5	3	ANC card/booklet/child health card	2	2	media\1717160436188.jpg	media\1717160470825.jpg									No		Yes	No	Yes	Daily	1	3	Yes	1-3 years ago	Planned	Live birth	1	Ikoku yen ejari
2024-06-10	2024-06-10	1627	27.11666679382324	.4519444406032562256	RWAMPARA	423113	423113	423113			6	48	Yes	542	542	No																												Yes	More than 5 years ago	Planned	Live birth	1	Live birth
2024-07-16	2024-07-16	614	10.23333358764648	.1705555617809295654	KATAKWI	231061	231061	231061			6	27	Yes	124	124	No																												Yes	Less than 1 year ago	Planned	Live birth	1	Live birth
2024-05-21	2024-05-21	1645	27.41666603088379	.4569444358348846436	MADI OKOLLO	329013	329013	329013			6	46	Yes	394	394	No																												Yes	More than 5 years ago	Unplanned	Live birth	1	Live birth
2024-06-22	2024-06-22	620	10.33333301544189	.1722222268581390381	MADI OKOLLO	335026	335026	335026			6	39	Yes	86	86	No																												Yes	More than 5 years ago	Planned	Live birth	1	Live birth
2024-06-20	2024-06-20	629	10.48333358764648	.1747222244739532471	MADI OKOLLO	339022	339022	339022			6	43	Yes	122	122	No																												Yes	1-3 years ago	Planned	Live birth	1	Mva osi edri ru
2024-07-25	2024-07-25	1163	19.38333320617676	.323055565357208252	RWAMPARA	422093	422093	422093			6	28	Yes	387	387	No																												Yes	More than 5 years ago	Planned	Live birth	1	Kuzaariraho
2024-06-01	2024-06-01	917	15.28333377838135	.25472220778465271	MADI OKOLLO	308042	308042	308042			6	24	Yes	97	97	No																												Yes	1-3 years ago	Unplanned	Live birth	1	Mva osi edri ru
2024-06-27	2024-06-27	1130	18.83333396911621	.3138888776302337646	RWAMPARA	435057	435057	435057			6	34	Yes	381	381	No																												Yes	1-3 years ago	Planned	Live birth	1	Kuzaariraho
2024-06-11	2024-06-11	1437	23.95000076293945	.3991666734218597412	RWAMPARA	422051	422051	422051			6	26	Yes	433	433	No																												Yes	4-5 years ago	Unplanned	Live birth	1	Kuzaariraho
2024-06-06	2024-06-06	667	11.11666679382324	.1852777749300003052	KATAKWI	243051	243051	243051			6	23	Yes	216	216	No																												Yes	1-3 years ago	Planned	Live birth	1	Ikoku yen ejari
2024-05-24	2024-05-24	1234	20.5666675567627	.3427777886390686035	KATAKWI	213048	213048	213048			6	38	Yes	206	206	No																												Yes	1-3 years ago	Planned	Live birth	1	Ikoku yen ejari
2024-06-25	2024-06-25	701	11.68333339691162	.1947222203016281128	KATAKWI	250015	250015	250015			6	27	Yes	85	85	No																												Yes	1-3 years ago	Planned	Live birth	1	Live birth
2024-05-30	2024-05-30	842	14.03333377838135	.2338888943195343018	KAMPALA	115094	115094	115094			6	37	Yes	89	89	No																												Yes	More than 5 years ago	Planned	Live birth	1	Omwana yazilibwa mulamu
2024-05-20	2024-05-20	797	13.28333377838135	.221388891339302063	RWAMPARA	408108	408108	408108			6	22	Yes	328	328	No																												No
2024-06-20	2024-06-20	2586	43.09999847412109	.7183333039283752441	RWAMPARA	415005	415005	415005			6	27	Yes	780	780	No																												Yes	1-3 years ago	Planned	Live birth	1	Kuzaariraho
2024-05-22	2024-05-22	550	9.166666984558105	.1527777761220932007	KATAKWI	222012	222012	222012			6	21	Yes	57	57	No																												No
2024-05-16	2024-05-16	1335	22.25	.3708333373069763184	RWAMPARA	403095	403095	403095			6	34	Yes	261	261	No																												Yes	1-3 years ago	Planned	Live birth	1	Live birth
2024-06-25	2024-06-25	1472	24.53333282470703	.4088888764381408691	RWAMPARA	432092	432092	432092			6	33	Yes	409	409	No																												Yes	1-3 years ago	Planned	Live birth	1	Kuzaariraho
2024-06-25	2024-06-25	755	12.58333301544189	.2097222208976745605	KAMPALA	146039	146039	146039			6	38	Yes	195	195	No																												Yes	More than 5 years ago	Planned	Live birth	1	Live birth
2024-05-15	2024-05-15	1725	28.75	.4791666567325592041	KAMPALA	107098	107098	107098			6	33	Yes	93	93	No																												Yes	Less than 1 year ago	Planned	Live birth	1	Omwana yazilibwa mulamu
2024-07-03	2024-07-03	581	9.683333396911621	.161388888955116272	KATAKWI	247015	247015	247015			6	28	Yes	95	95	No																												Yes	Less than 1 year ago	Planned	Live birth	1	Live birth
2024-06-17	2024-06-17	619	10.31666660308838	.1719444394111633301	KAMPALA	137007	137007	137007			6	39	Yes	78	78	No																												Yes	1-3 years ago	Planned	Live birth	1	Live birth
2024-06-14	2024-06-14	751	12.51666641235352	.2086111158132553101	KATAKWI	206005	206005	206005			6	23	Yes	122	122	Yes	2	Planned	No, it's a single pregnancy	No																No		No	No	No		0	0	Yes	1-3 years ago	Planned	Live birth	1	Ikoku yen ejari
2024-06-07	2024-06-07	716	11.93333339691162	.1988888829946517944	KATAKWI	242030	242030	242030			6	26	Yes	99	99	No																												Yes	Less than 1 year ago	Planned	Miscarriage		akoik alomun
2024-05-24	2024-05-24	1456	24.26666641235352	.4044444561004638672	KATAKWI	211002	211002	211002			6	22	Yes	302	302	Yes	8	Planned	No, it's a single pregnancy	Yes	5	3	ANC card/booklet/child health card													Yes	I was not anaemic	Yes	No	Yes	Daily	0	2	Yes	1-3 years ago	Planned	Live birth	1	Ikoku yen ejari
2024-05-29	2024-05-29	1418	23.63333320617676	.3938888907432556152	MADI OKOLLO	320015	320015	320015			6	28	Yes	204	204	No																												Yes	1-3 years ago	Planned	Live birth	1	Mva osi edri ru
2024-05-27	2024-05-27	677	11.28333377838135	.1880555599927902222	KATAKWI	214018	214018	214018			6	43	Yes	84	84	No																												Yes	More than 5 years ago	Planned	Live birth	1	Live birth
2024-06-08	2024-06-08	765	12.75	.2125000059604644775	MADI OKOLLO	312003	312003	312003			6	39	Yes	117	117	No																												Yes	More than 5 years ago	Planned	Live birth	1	Mva osi edri ru
2024-07-15	2024-07-15	1497	24.95000076293945	.4158333241939544678	RWAMPARA	411004	411004	411004			6	36	Yes	384	384	Yes	6	Unplanned	No, it's a single pregnancy	Yes	4	3	ANC card/booklet/child health card	1	1	media\1721056351125.jpg										Yes	I was anaemic	Yes	No	Yes	Daily	1	3	Yes	More than 5 years ago	Planned	Live birth	1	Kuzaariraho
2024-07-13	2024-07-13	1245	20.75	.3458333313465118408	RWAMPARA	405053	405053	405053			6	25	Yes	433	433	No																												Yes	Less than 1 year ago	Planned	Live birth	1	Kuzaariraho
2024-06-26	2024-06-26	2208	36.79999923706055	.6133333444595336914	RWAMPARA	434054	434054	434054			6	27	Yes	894	894	No																												Yes	1-3 years ago	Planned	Live birth	1	Kuzaariraho
2024-07-02	2024-07-02	1143	19.04999923706055	.317499995231628418	RWAMPARA	433051	433051	433051			6	31	Yes	428	428	No																												Yes	1-3 years ago	Unplanned	Live birth	1	Kuzaariraho
2024-05-21	2024-05-21	778	12.96666622161865	.216111108660697937	MADI OKOLLO	325012	325012	325012			6	18	Yes	39	39	No																												Yes	1-3 years ago	Unplanned	Live birth	1	Mva osi edri ru
2024-06-20	2024-06-20	1688	28.13333320617676	.4688888788223266602	RWAMPARA	415133	415133	415133			6	32	Yes	491	491	No																												Yes	More than 5 years ago	Unplanned	Live birth	1	Live birth
2024-06-13	2024-06-13	743	12.38333320617676	.2063888907432556152	KAMPALA	134055	134055	134055			6	48	Yes	99	99	No																												Yes	More than 5 years ago	Planned	Live birth	1	Omwana yazilibwa mulamu
2024-06-18	2024-06-18	1026	17.10000038146973	.2849999964237213135	KAMPALA	129037	129037	129037			6	41	Yes	83	83	No																												Yes	4-5 years ago	Planned	Live birth	1	Live birth
2024-05-30	2024-05-30	1013	16.88333320617676	.2813888788223266602	KATAKWI	201018	201018	201018			6	41	Yes	278	279	No																												Yes	More than 5 years ago	Unplanned	Live birth	1	Ikoku yen ejari
2024-06-12	2024-06-12	1528	25.46666717529297	.4244444370269775391	MADI OKOLLO	307020	307020	307020			6	21	Yes	185	185	No																												Yes	Less than 1 year ago	Planned	Live birth	1	Mva osi edri ru
2024-05-24	2024-05-24	498	8.300000190734863	.1383333355188369751	KAMPALA	101054	101054	101054			6	19	Yes	62	62	No																												No
2024-06-04	2024-06-04	1322	22.03333282470703	.367222219705581665	RWAMPARA	447064	447064	447064			6	40	Yes	586	586	No																												Yes	More than 5 years ago	Unplanned	Live birth	1	Kuzaariraho
2024-06-13	2024-06-13	1372	22.86666679382324	.3811111152172088623	RWAMPARA	424022	424022	424022			6	23	Yes	423	423	No																												Yes	1-3 years ago	Planned	Live birth	1	Kuzaariraho
2024-06-18	2024-06-18	831	13.85000038146973	.2308333367109298706	KAMPALA	129027	129027	129027			6	39	Yes	110	110	No																												Yes	1-3 years ago	Planned	Live birth	1	Live birth
2024-07-13	2024-07-13	1264	21.0666675567627	.3511111140251159668	RWAMPARA	439080	439080	439080			6	20	Yes	413	413	No																												No
2024-06-11	2024-06-11	801	13.35000038146973	.2224999964237213135	KAMPALA	139044	139044	139044			6	32	Yes	160	160	No																												Yes	1-3 years ago	Unplanned	Live birth	1	Live birth
2024-05-18	2024-05-18	1592	26.53333282470703	.44222220778465271	MADI OKOLLO	301026	301026	301026			6	30	Yes	79	79	No																												Yes	More than 5 years ago	Unplanned	Live birth	1	Mva osi edri ru
2024-05-29	2024-05-29	2114	35.23333358764648	.5872222185134887695	RWAMPARA	444034	444034	444034			6	32	Yes	764	764	No																												Yes	1-3 years ago	Planned	Live birth	1	Kuzaariraho
2024-05-29	2024-05-29	948	15.80000019073486	.2633333206176757813	MADI OKOLLO	348017	348017	348017			6	49	Yes	64	64	No																												Yes	More than 5 years ago	Unplanned	Live birth	1	Mva osi edri ru
2024-05-30	2024-05-30	461	7.683333396911621	.1280555576086044312	KAMPALA	125007	125007	125007			6	27	Yes	45	45	No																												Yes	1-3 years ago	Planned	Live birth	1	Live birth
2024-05-27	2024-05-27	1751	29.1833324432373	.4863888919353485107	RWAMPARA	405051	405051	405051			6	19	Yes	636	636	No																												Yes	1-3 years ago	Planned	Live birth	1	Kuzaariraho
2024-05-28	2024-05-28	597	9.949999809265137	.1658333390951156616	KATAKWI	214030	214030	214030			6	38	Yes	115	115	No																												Yes	1-3 years ago	Planned	Live birth	1	Live birth
2024-07-17	2024-07-17	981	16.35000038146973	.2725000083446502686	RWAMPARA	437182	437182	437182			6	33	Yes	355	355	No																												Yes	4-5 years ago	Planned	Live birth	1	Kuzaariraho
2024-06-17	2024-06-17	1345	22.41666603088379	.3736111223697662354	RWAMPARA	417022	417022	417022			6	40	Yes	387	387	No																												Yes	More than 5 years ago	Planned	Stillbirths	1	Okuzaara omwaana afiire
2024-06-14	2024-06-14	502	8.366666793823242	.1394444406032562256	KAMPALA	133048	133048	133048			6	36	Yes	66	66	No																												Yes	Less than 1 year ago	Planned	Live birth	1	Live birth
2024-06-01	2024-06-01	851	14.18333339691162	.2363888919353485107	KATAKWI	241022	241022	241022			6	27	Yes	208	208	Yes	8	Unplanned	No, it's a single pregnancy	Yes	5	2	ANC card/booklet/child health card	1	1	media\1717235074979.jpg										No		No	No	No		0	0	Yes	More than 5 years ago	Planned	Live birth	1	Ikoku yen ejari
2024-06-27	2024-06-27	892	14.86666679382324	.2477777749300003052	KAMPALA	150081	150081	150081			6	24	Yes	149	149	No																												Yes	4-5 years ago	Planned	Live birth	1	Omwana yazilibwa mulamu
2024-06-05	2024-06-05	1148	19.13333320617676	.3188889026641845703	MADI OKOLLO	307014	307014	307014			6	35	Yes	142	142	No																												Yes	More than 5 years ago	Planned	Live birth	1	Mva osi edri ru
2024-06-21	2024-06-21	1901	31.6833324432373	.5280555486679077148	RWAMPARA	421043	421043	421043			6	33	Yes	588	588	No																												Yes	More than 5 years ago	Planned	Live birth	1	Kuzaariraho
2024-05-21	2024-05-21	480	8	.1333333402872085571	KATAKWI	227066	227066	227066			6	18	Yes	39	39	No																												No
2024-06-12	2024-06-12	551	9.183333396911621	.1530555486679077148	KAMPALA	139074	139074	139074			6	30	Yes	89	89	No																												Yes	1-3 years ago	Planned	Live birth	1	Omwana yazilibwa mulamu
2024-06-25	2024-06-25	668	11.13333320617676	.1855555623769760132	KATAKWI	245015	245015	245015			6	29	Yes	164	164	Yes	4	Planned	No, it's a single pregnancy	Yes	3	1	Self-reported											Card not available		No		Yes	No	Yes	Daily	1	1	Yes	1-3 years ago	Planned	Live birth	1	Live birth
2024-07-01	2024-07-01	567	9.449999809265137	.1574999988079071045	KATAKWI	231243	231243	231243			6	31	Yes	127	127	Yes	7	Planned	No, it's a single pregnancy	Yes	5	3	Self-reported											Card not available		No		Yes	No	Yes	Daily	3	3	Yes	More than 5 years ago	Planned	Live birth	1	Live birth
2024-06-24	2024-06-24	573	9.550000190734863	.1591666638851165771	KAMPALA	120039	120039	120039			6	27	Yes	119	119	No																												Yes	1-3 years ago	Unplanned	Live birth	1	Live birth
2024-06-25	2024-06-25	1099	18.3166675567627	.3052777647972106934	RWAMPARA	432091	432091	432091			6	22	Yes	324	324	No																												Yes	Less than 1 year ago	Unplanned	Live birth	1	Live birth
2024-07-12	2024-07-12	1677	27.95000076293945	.4658333361148834229	RWAMPARA	415122	415122	415122			6	30	Yes	538	538	No																												Yes	1-3 years ago	Planned	Live birth	1	Kuzaariraho
2024-07-18	2024-07-18	1207	20.11666679382324	.3352777659893035889	RWAMPARA	441078	441078	441078			6	21	Yes	342	342	No																												Yes	4-5 years ago	Not sure	Live birth	1	Kuzaariraho
2024-07-06	2024-07-06	1001	16.6833324432373	.2780555486679077148	RWAMPARA	437010	437010	437010			6	34	Yes	408	408	No																												Yes	1-3 years ago	Planned	Live birth	1	Kuzaariraho
2024-05-16	2024-05-16	857	14.28333377838135	.2380555570125579834	MADI OKOLLO	303004	303004	303004			6	29	Yes	44	44	No																												Yes	Less than 1 year ago	Unplanned	Live birth	1	Mva osi edri ru
2024-06-01	2024-06-01	512	8.533333778381348	.1422222256660461426	KAMPALA	123037	123037	123037			6	31	Yes	68	68	No																												Yes	More than 5 years ago	Planned	Live birth	2	Live birth
2024-05-21	2024-05-21	1069	17.8166675567627	.2969444394111633301	RWAMPARA	407052	407052	407052			6	34	Yes	327	327	No																												Yes	1-3 years ago	Unplanned	Live birth	1	Kuzaariraho
2024-05-28	2024-05-28	2220	37	.6166666746139526367	MADI OKOLLO	326004	326004	326004			6	43	Yes	332	332	No																												Yes	1-3 years ago	Unplanned	Live birth	1	Mva osi edri ru
2024-05-17	2024-05-17	1462	24.36666679382324	.4061111211776733398	MADI OKOLLO	301028	301028	301028			6	36	Yes	175	175	No																												Yes	Less than 1 year ago	Planned	Live birth	1	Mva osi edri ru
2024-07-08	2024-07-08	611	10.18333339691162	.1697222292423248291	KATAKWI	248014	248014	248014			6	25	Yes	95	95	No																												Yes	4-5 years ago	Unplanned	Live birth	1	Live birth
2024-05-28	2024-05-28	642	10.69999980926514	.1783333271741867065	KATAKWI	215012	215012	215012			6	38	Yes	103	103	No																												Yes	More than 5 years ago	Unplanned	Live birth	1	Live birth
2024-06-21	2024-06-21	781	13.01666641235352	.2169444411993026733	KAMPALA	124066	124066	124066			6	23	Yes	164	164	No																												Yes	1-3 years ago	Unplanned	Live birth	1	Live birth
2024-07-08	2024-07-08	589	9.816666603088379	.1636111140251159668	KATAKWI	215026	215026	215026			6	20	Yes	113	113	No																												Yes	Less than 1 year ago	Planned	Live birth	1	Ikoku yen ejari
2024-06-06	2024-06-06	783	13.05000019073486	.2175000011920928955	KATAKWI	243016	243016	243016			6	40	Yes	98	98	No																												Yes	1-3 years ago	Planned	Live birth	1	Live birth
2024-07-11	2024-07-11	850	14.16666698455811	.2361111044883728027	KATAKWI	241041	241041	241041			6	36	Yes	163	163	No																												Yes	Less than 1 year ago	Planned	Live birth	1	Live birth
2024-06-06	2024-06-06	439	7.316666603088379	.1219444423913955688	KAMPALA	150024	150024	150024			6	36	Yes	39	39	No																												Yes	Less than 1 year ago	Planned	Live birth	1	Live birth
2024-06-04	2024-06-04	789	13.14999961853027	.2191666662693023682	KAMPALA	142053	142053	142053			6	35	Yes	69	69	No																												Yes	More than 5 years ago	Planned	Live birth	1	Omwana yazilibwa mulamu
2024-05-25	2024-05-25	700	11.66666698455811	.1944444477558135986	KAMPALA	117016	117016	117016			6	21	Yes	47	47	No																												Yes	1-3 years ago	Planned	Live birth	1	Omwana yazilibwa mulamu
2024-06-24	2024-06-24	622	10.36666679382324	.1727777719497680664	KAMPALA	116065	116065	116065			6	34	Yes	59	59	No																												Yes	1-3 years ago	Planned	Live birth	1	Live birth
2024-06-04	2024-06-04	1173	19.54999923706055	.3258333206176757813	RWAMPARA	449085	449085	449085			6	28	Yes	151	151	Yes	3	Planned	Don't know	No																No		No	No	No		0	0	Yes	More than 5 years ago	Planned	Live birth	1	Live birth
2024-07-03	2024-07-03	1979	32.98333358764648	.5497221946716308594	RWAMPARA	439041	439041	439041			6	46	Yes	882	882	No																												Yes	More than 5 years ago	Unplanned	Live birth	1	Kuzaariraho
2024-06-18	2024-06-18	1042	17.36666679382324	.2894444465637207031	RWAMPARA	416032	416032	416032			6	37	Yes	255	255	No																												Yes	1-3 years ago	Unplanned	Live birth	1	Kuzaariraho
2024-07-19	2024-07-19	1123	18.71666717529297	.3119444549083709717	RWAMPARA	434055	434055	434055			6	24	Yes	351	351	No																												Yes	1-3 years ago	Planned	Live birth	1	Kuzaariraho
2024-06-17	2024-06-17	2076	34.59999847412109	.5766666531562805176	RWAMPARA	417087	417087	417087			6	22	Yes	810	810	No																												Yes	Less than 1 year ago	Unplanned	Live birth	1	Kuzaariraho
2024-07-21	2024-07-21	792	13.19999980926514	.2199999988079071045	KAMPALA	117047	117047	117047			6	27	Yes	147	147	Yes	7	Unplanned	Don't know	No																No		Yes	Yes	Yes	Daily	0	0	Yes	1-3 years ago	Planned	Live birth	1	Live birth
2024-05-18	2024-05-18	1229	20.48333358764648	.3413888812065124512	RWAMPARA	408062	408062	408062			6	26	Yes	397	397	No																												Yes	More than 5 years ago	Unplanned	Live birth	1	Live birth
2024-06-08	2024-06-08	905	15.08333301544189	.2513888776302337646	MADI OKOLLO	312009	312009	312009			6	31	Yes	200	200	No																												Yes	1-3 years ago	Planned	Live birth	1	Mva osi edri ru
2024-05-18	2024-05-18	996	16.60000038146973	.2766666710376739502	KATAKWI	225013	225013	225013			6	30	Yes	292	292	No																												Yes	More than 5 years ago	Planned	Live birth	1	Ikoku yen ejari
2024-07-27	2024-07-27	570	9.5	.1583333313465118408	RWAMPARA	436013	436013	436013			6	20	Yes	99	99	No																												No
2024-07-04	2024-07-04	1021	17.01666641235352	.2836111187934875488	MADI OKOLLO	317002	317002	317002			6	24	Yes	188	188	No																												Yes	1-3 years ago	Unplanned	Live birth	1	Live birth
2024-06-24	2024-06-24	783	13.05000019073486	.2175000011920928955	MADI OKOLLO	335014	335014	335014			6	34	Yes	99	99	No																												Yes	More than 5 years ago	Unplanned	Live birth	1	Mva osi edri ru
2024-07-28	2024-07-28	474	7.900000095367432	.1316666603088378906	KAMPALA	132062	132062	132062			6	28	Yes	102	102	No																												Yes	1-3 years ago	Planned	Live birth	1	Live birth
2024-05-31	2024-05-31	1163	19.38333320617676	.323055565357208252	KATAKWI	203010	203010	203010			6	32	Yes	137	137	Yes	7	Unplanned	No, it's a single pregnancy	Yes	5	2	ANC card/booklet/child health card	2	2	media\1717147682374.jpg	media\1717147706938.jpg									No		No	No	Yes	Daily	1	2	Yes	1-3 years ago	Planned	Live birth	1	Ikoku yen ejari
2024-05-15	2024-05-15	1694	28.23333358764648	.4705555438995361328	KAMPALA	107144	107144	107144			6	26	Yes	77	77	Yes	8	Planned	No, it's a single pregnancy	Yes	4	5	Self-reported											Respondent did not want to share it		Yes	I was not anaemic	Yes	No	Yes	4-6 times per week	1	1	Yes	1-3 years ago	Planned	Live birth	1	Omwana yazilibwa mulamu
2024-06-27	2024-06-27	339	5.650000095367432	.09416666626930236816	KATAKWI	247011	247011	247011			6	31	Yes	40	40	No																												Yes	1-3 years ago	Unplanned	Live birth	1	Live birth
2024-05-28	2024-05-28	1292	21.53333282470703	.3588888943195343018	KATAKWI	215023	215023	215023			6	37	Yes	278	278	No																												Yes	Less than 1 year ago	Unplanned	Live birth	1	Live birth
2024-08-03	2024-08-03	1105	18.41666603088379	.306944429874420166	KAMPALA	141072	141072	141072			6	30	Yes	167	167	No																												Yes	More than 5 years ago	Planned	Live birth	1	Live birth
2024-06-11	2024-06-11	763	12.71666622161865	.2119444459676742554	KAMPALA	135040	135040	135040			6	38	Yes	312	312	No																												Yes	4-5 years ago	Unplanned	Live birth	1	Live birth
2024-05-15	2024-05-15	1745	29.08333396911621	.4847222268581390381	MADI OKOLLO	330005	330005	330005			6	20	Yes	438	438	No																												Yes	Less than 1 year ago	Planned	Live birth	1	Live birth
2024-06-07	2024-06-07	915	15.25	.2541666626930236816	KATAKWI	243011	243011	243011			6	33	Yes	196	196	No																												Yes	1-3 years ago	Planned	Live birth	1	Live birth
2024-05-30	2024-05-30	1274	21.23333358764648	.3538888990879058838	RWAMPARA	445023	445023	445023			6	36	Yes	354	354	No																												Yes	More than 5 years ago	Planned	Live birth	1	Live birth
2024-07-27	2024-07-27	543	9.050000190734863	.1508333384990692139	KAMPALA	145001	145001	145001			6	23	Yes	124	124	No																												Yes	1-3 years ago	Planned	Live birth	1	Live birth
2024-06-01	2024-06-01	969	16.14999961853027	.2691666781902313232	MADI OKOLLO	323007	323007	323007			6	35	Yes	233	233	No																												Yes	4-5 years ago	Planned	Live birth	1	Live birth
2024-05-27	2024-05-27	801	13.35000038146973	.2224999964237213135	KAMPALA	117044	117044	117044			6	30	Yes	286	286	No																												Yes	1-3 years ago	Planned	Stillbirths	1	Stillbirths
2024-06-19	2024-06-19	597	9.949999809265137	.1658333390951156616	KAMPALA	128108	128108	128108			6	32	Yes	40	40	No																												Yes	1-3 years ago	Unplanned	Live birth	1	Live birth
2024-06-06	2024-06-06	2068	34.46666717529297	.5744444727897644043	RWAMPARA	425121	425121	425121			6	28	Yes	474	474	Yes	8	Planned	No, it's a single pregnancy	Yes	4	3	ANC card/booklet/child health card	5	5	media\1717673923156.jpg	media\1717673935283.jpg	media\1717673945574.jpg	media\1717673959794.jpg	media\1717674005401.jpg						Yes	I was not anaemic	Yes	No	Yes	Daily	1	3	Yes	1-3 years ago	Planned	Live birth	1	Kuzaariraho
2024-05-30	2024-05-30	1761	29.35000038146973	.4891666769981384277	RWAMPARA	444032	444032	444032			6	30	Yes	706	706	No																												Yes	1-3 years ago	Planned	Live birth	1	Kuzaariraho
2024-05-20	2024-05-20	395	6.583333492279053	.1097222194075584412	KATAKWI	226016	226016	226016			6	18	Yes	136	136	No																												No
2024-05-24	2024-05-24	1132	18.86666679382324	.3144444525241851807	KAMPALA	101078	101078	101078			6	41	Yes	103	103	No																												Yes	4-5 years ago	Unplanned	Live birth	1	Omwana yazilibwa mulamu
2024-06-28	2024-06-28	1109	18.48333358764648	.3080555498600006104	RWAMPARA	427077	427077	427077			6	30	Yes	356	356	Yes	3	Planned	No, it's a single pregnancy	Yes	1	2	ANC card/booklet/child health card	2	2	media\1719568974715.jpg	media\1719568989061.jpg									No		Yes	No	Yes	Daily	1	2	Yes	4-5 years ago	Planned	Live birth	1	Kuzaariraho
2024-05-28	2024-05-28	829	13.81666660308838	.2302777767181396484	KAMPALA	120022	120022	120022			6	24	Yes	86	86	No																												Yes	1-3 years ago	Planned	Live birth	1	Omwana yazilibwa mulamu
2024-05-17	2024-05-17	1084	18.0666675567627	.3011111021041870117	RWAMPARA	404142	404142	404142			6	18	Yes	558	558	No																												No
2024-05-31	2024-05-31	1295	21.58333396911621	.3597222268581390381	RWAMPARA	442023	442023	442023			6	39	Yes	325	325	No																												Yes	More than 5 years ago	Unplanned	Live birth	1	Kuzaariraho
2024-05-31	2024-05-31	822	13.69999980926514	.2283333390951156616	KATAKWI	202008	202008	202008			6	46	Yes	118	118	No																												Yes	More than 5 years ago	Planned	Stillbirths	1	Aidoun ikoku yen atwanit
2024-05-28	2024-05-28	1700	28.33333396911621	.4722222089767456055	RWAMPARA	414130	414130	414130			6	27	Yes	592	592	No																												Yes	1-3 years ago	Planned	Live birth	1	Kuzaariraho
2024-06-08	2024-06-08	606	10.10000038146973	.1683333367109298706	KAMPALA	141086	141086	141086			6	25	Yes	57	57	No																												Yes	1-3 years ago	Planned	Live birth	1	Live birth
2024-06-04	2024-06-04	1193	19.88333320617676	.3313888907432556152	RWAMPARA	449137	449137	449137			6	36	Yes	432	432	No																												Yes	More than 5 years ago	Planned	Live birth	1	Live birth
2024-06-05	2024-06-05	1624	27.0666675567627	.4511111080646514893	KATAKWI	242026	242026	242026			6	24	Yes	300	300	No																												Yes	1-3 years ago	Planned	Live birth	1	Live birth
2024-06-25	2024-06-25	793	13.21666622161865	.2202777713537216187	MADI OKOLLO	316009	316009	316009			6	24	Yes	86	86	No																												Yes	More than 5 years ago	Unplanned	Live birth	1	Live birth
2024-07-09	2024-07-09	1588	26.46666717529297	.4411111176013946533	RWAMPARA	420080	420080	420080			6	21	Yes	455	455	No																												Yes	1-3 years ago	Unplanned	Live birth	1	Kuzaariraho
2024-06-29	2024-06-29	599	9.983333587646484	.1663888841867446899	KATAKWI	231022	231022	231022			6	36	Yes	96	96	No																												Yes	More than 5 years ago	Unplanned	Live birth	2	Live birth
2024-07-16	2024-07-16	1191	19.85000038146973	.3308333456516265869	KAMPALA	120017	120017	120017			6	24	Yes	74	74	No																												Yes	Less than 1 year ago	Planned	Live birth	1	Live birth
2024-06-18	2024-06-18	468	7.800000190734863	.129999995231628418	KAMPALA	128030	128030	128030			6	26	Yes	78	78	No																												Yes	1-3 years ago	Unplanned	Live birth	1	Live birth
2024-05-31	2024-05-31	624	10.39999961853027	.1733333319425582886	KAMPALA	127115	127115	127115			6	22	Yes	80	80	No																												No
2024-07-18	2024-07-18	605	10.08333301544189	.1680555492639541626	KATAKWI	223001	223001	223001			6	38	Yes	118	118	No																												Yes	More than 5 years ago	Planned	Live birth	1	Live birth
2024-07-03	2024-07-03	834	13.89999961853027	.2316666692495346069	KATAKWI	245024	245024	245024			6	19	Yes	94	94	Yes	6	Planned	No, it's a single pregnancy	Yes	4	2	ANC card/booklet/child health card	1	1	media\1720004669869.jpg										Yes	I was not anaemic	Yes	No	Yes	Daily	1	1	No
2024-06-08	2024-06-08	1136	18.9333324432373	.3155555427074432373	KAMPALA	148001	148001	148001			6	22	Yes	92	92	No																												Yes	Less than 1 year ago	Planned	Live birth	1	Omwana yazilibwa mulamu
2024-06-20	2024-06-20	796	13.26666641235352	.221111103892326355	MADI OKOLLO	343009	343009	343009			6	21	Yes	164	164	No																												Yes	1-3 years ago	Planned	Live birth	1	Live birth
2024-07-23	2024-07-23	816	13.60000038146973	.226666674017906189	KAMPALA	103149	103149	103149			6	22	Yes	242	242	No																												No
2024-06-10	2024-06-10	1358	22.63333320617676	.377222210168838501	RWAMPARA	423084	423084	423084			6	41	Yes	398	398	No																												Yes	More than 5 years ago	Planned	Stillbirths	1	Okuzaara omwaana afiire
2024-05-14	2024-05-14	969	16.14999961853027	.2691666781902313232	KATAKWI	221049	221049	221049			6	25	Yes	137	137	Yes	3	Planned	No, it's a single pregnancy	Yes	3	1	ANC card/booklet/child health card													Yes	I was not anaemic	Yes	No	Yes	Daily	3	2	Yes	Less than 1 year ago	Planned	Live birth	3	Live birth
2024-05-30	2024-05-30	1033	17.21666717529297	.2869444489479064941	KATAKWI	201017	201017	201017			6	36	Yes	166	166	No																												Yes	More than 5 years ago	Planned	Live birth	1	Ikoku yen ejari
2024-05-24	2024-05-24	1650	27.5	.4583333432674407959	RWAMPARA	412042	412042	412042			6	28	Yes	493	493	No																												Yes	1-3 years ago	Planned	Live birth	1	Kuzaariraho
2024-07-09	2024-07-09	583	9.716666221618652	.1619444489479064941	KATAKWI	233026	233026	233026			6	23	Yes	125	125	No																												Yes	Less than 1 year ago	Planned	Live birth	1	Live birth
2024-07-01	2024-07-01	812	13.53333377838135	.2255555540323257446	KAMPALA	144011	144011	144011			6	26	Yes	56	56	No																												Yes	1-3 years ago	Planned	Live birth	1	Live birth
2024-05-30	2024-05-30	1795	29.91666603088379	.4986111223697662354	RWAMPARA	450025	450025	450025			6	42	Yes	532	532	No																												Yes	Less than 1 year ago	Planned	Miscarriage		Okutaoroga/okurigwamu enda
2024-06-14	2024-06-14	1767	29.45000076293945	.4908333420753479004	RWAMPARA	419038	419038	419038			6	34	Yes	445	445	No																												Yes	1-3 years ago	Planned	Live birth	1	Kuzaariraho
[truncated: 2,944 more rows]
[truncated: 331 more columns]
