# Supplementary material for: Estimating the impact of Viamo call-in information services on sexual and reproductive health knowledge, behavior, and outcomes among women of reproductive age: A 2-arm open label randomized controlled trial in Uganda
Source: PLoS One. 2026 Feb 13;21(2):e0342327. doi: 10.1371/journal.pone.0342327 (PMC12904432; doi:10.1371/journal.pone.0342327)
Supplement: S3 File — (TAR) [file pone.0342327.s003.tar › Viamo calls recorded.csv]

respid	calls
407090	0
405046	18
442088	0
121097	25
308024	11
411046	0
116149	0
247006	0
219015	7
146079	0
314019	0
112022	0
144010	0
125127	24
418082	6
423065	2
428076	0
241012	25
241001	0
213013	16
231278	78
246011	0
247022	0
347008	32
408108	86
443028	25
401108	79
441131	22
447114	0
322008	0
422068	3
420053	0
404003	0
439026	23
242031	0
146097	44
450164	92
450048	43
409003	5
347004	3
423033	39
308010	123
449008	46
125124	35
121011	26
416138	2
107010	0
415098	9
420064	0
129036	11
301011	150
110131	49
405004	22
145041	33
111049	0
202013	25
103114	18
107065	6
424023	43
103011	7
136124	0
105139	0
414083	3
122152	0
117086	1
405054	0
442009	0
402066	42
420049	5
146073	39
223053	14
421110	61
227040	15
424022	0
237014	0
218016	61
233047	17
338040	9
218020	0
233003	0
213019	0
241047	1
213009	12
444012	25
412008	78
444009	0
445033	70
401043	76
123109	0
242026	7
415125	21
214044	0
136031	3
122114	14
143061	4
147120	0
418131	29
403022	134
111115	61
436126	1
419057	4
417047	35
415075	66
445072	51
404141	87
442014	0
103007	4
143120	43
138088	1
430143	0
115061	11
314011	5
422123	24
430042	43
415133	1
403052	0
409034	25
409185	23
402079	91
408034	141
408096	1
208007	16
118044	0
414003	4
416088	60
417092	1
443058	3
440070	69
109088	44
433068	0
118151	5
436035	16
130071	2
335013	0
141077	0
338039	7
414121	0
147081	0
433012	1
417086	0
122053	18
250017	9
129023	72
445058	140
130067	83
211027	53
326014	0
326001	42
330010	3
402074	126
115020	6
431110	0
148063	18
405031	58
101064	24
143079	0
416035	14
314013	0
138051	6
149108	0
310012	0
101047	0
137048	2
122047	0
434007	5
144144	2
124198	0
133038	0
143038	0
410130	5
125086	0
443007	0
114095	0
217018	10
430055	1
231089	14
402128	73
149070	0
123047	3
130015	8
115108	0
327025	44
429004	22
410050	57
434061	0
441146	38
120039	1
413027	6
421041	3
150012	17
106095	0
116140	0
123003	5
123022	20
105006	0
430044	8
141076	0
149066	0
404045	1
447019	0
427016	34
128111	15
450128	52
142039	41
140136	0
407096	48
443006	65
427032	89
435048	20
405072	0
407067	37
444041	66
406030	7
413019	6
406002	1
406087	0
406043	0
110071	1
132074	1
215006	0
120080	3
129008	0
121066	4
125018	14
401010	11
147024	0
105044	0
107083	4
126174	0
437108	34
132041	119
108124	3
319007	14
319002	14
324027	0
441087	0
446007	0
427022	7
105017	0
135031	25
427008	2
402033	86
141056	86
118054	0
130038	0
232020	29
207021	39
206006	2
206005	3
210010	68
116044	28
132005	0
206009	0
102047	7
420008	2
220023	14
326003	0
127106	0
137004	0
101040	0
403080	66
230067	0
118129	0
109004	0
423022	88
110119	0
224038	25
417066	107
425074	5
302012	3
421025	14
415099	170
444030	1
118083	2
130081	10
148086	14
139131	1
222016	7
112064	0
245015	100
144028	0
142082	0
139093	0
133056	0
106068	0
122080	13
430115	0
136016	4
436003	5
445094	0
113088	0
111039	1
122093	13
126089	21
142035	34
143065	4
130051	1
414091	2
450027	15
138136	28
138137	28
118090	5
240004	94
428003	141
405084	3
430085	106
437142	0
442040	30
440039	51
420071	37
105151	4
434008	1
139123	31
437194	101
322001	0
302010	0
302027	0
136006	6
147118	10
308008	0
447120	62
226020	0
228013	3
204003	51
243051	3
242020	26
315005	0
127044	0
237061	0
212006	0
132102	1
120103	12
102004	4
134153	83
120097	28
307021	49
309008	13
403065	78
224035	0
209020	89
247009	16
432112	5
139056	0
234031	49
402131	8
324004	0
323033	0
132069	18
135079	7
116056	0
143023	0
102007	5
427018	12
135091	1
140108	0
113102	6
144101	7
112049	0
425092	0
438083	4
149105	36
443023	17
412075	8
147053	0
434108	1
448052	113
440009	42
431101	0
115036	0
412034	0
103157	0
433064	30
118093	0
413024	20
406027	6
413026	2
413056	41
132108	0
115073	38
440033	0
448026	63
105001	0
447064	0
116064	86
413033	23
415038	0
413045	69
122074	13
319003	55
422019	0
323026	26
324013	0
350024	0
321002	0
324015	0
324026	0
324033	0
129029	0
332010	144
434114	0
412021	0
135138	1
449049	0
419004	3
139143	77
438059	36
142029	0
104063	10
209019	1
146026	0
105177	37
146058	59
435005	3
143136	0
437312	0
404134	88
413039	5
440021	5
401014	132
446039	0
419173	1
133075	0
125005	0
415094	78
410102	0
428066	0
407036	33
121004	0
101066	0
446042	5
408007	87
231174	0
127007	1
431051	68
435101	36
430071	21
206016	2
308020	0
323028	30
324028	11
323002	37
308007	0
323019	36
309015	0
309017	46
303004	0
324023	0
307001	83
325005	0
342002	14
309009	0
309029	0
335010	0
414105	105
350026	16
335025	56
324032	3
328014	0
330023	90
329003	0
317007	6
316003	6
422071	124
307018	0
308037	0
326008	40
328005	3
333004	59
329013	0
145032	14
103066	3
415005	13
202015	36
107106	7
211026	71
140046	5
438102	12
422118	8
404092	0
425071	102
144095	0
419127	6
130022	2
435001	76
430111	72
439020	1
235014	7
211036	14
207004	3
207019	3
212010	4
124046	1
428109	0
232013	90
223048	0
247024	30
116020	44
116180	22
125103	0
226041	12
245038	0
226037	8
245019	0
226001	0
244058	4
233028	7
242045	23
242016	38
242076	38
221046	18
245036	0
245023	3
245026	34
245034	75
245020	75
415012	102
219001	10
421014	0
248056	6
227022	28
227092	28
150070	9
221031	0
221026	2
248059	0
241008	35
248062	76
230032	0
426055	0
435050	2
423113	48
141009	0
446002	1
116181	0
207017	0
417052	21
417105	183
417008	8
402101	20
127003	0
144076	7
236034	31
132054	4
428108	78
301012	2
236031	59
139105	1
149122	13
128071	39
241003	92
207003	0
150044	0
403034	44
209006	32
303018	0
418012	8
313005	0
109099	14
138053	7
117058	0
114089	2
202035	75
202018	75
201014	42
442058	49
330007	0
337005	0
429003	19
118003	8
421034	145
421083	18
121017	1
223035	12
450055	58
428095	101
438015	5
442006	29
107114	0
120010	0
145057	57
147075	2
121022	42
130017	0
150004	14
115037	0
105046	0
303023	3
127018	0
250014	0
317001	6
238026	47
226049	10
225019	51
242059	0
211042	20
231267	0
221003	28
243046	116
229037	18
219021	76
426145	10
202027	0
312017	51
229020	0
209014	14
223030	0
314005	0
432008	5
123067	0
410046	10
118022	41
417095	0
445068	0
305001	36
305004	36
241037	24
434054	1
445035	75
434060	67
205021	0
133024	0
146008	2
339010	0
139120	3
449062	6
147019	0
419114	3
134046	0
447072	28
141088	78
226007	14
133029	0
422033	12
436008	14
429021	8
437245	14
437054	0
101067	0
102066	1
107095	0
129062	14
325033	0
335027	4
436101	0
102049	0
426007	0
349003	0
434046	1
237010	52
312006	0
110073	0
442094	0
145001	0
433102	6
440084	0
248013	0
144118	0
137043	0
301021	0
144011	0
236010	0
425132	2
135040	0
417014	74
417119	0
416072	73
137134	26
116058	0
118013	0
105111	7
148058	0
413063	0
423080	11
241009	6
401027	2
142058	0
448048	12
246016	10
127072	0
427036	20
243003	0
128095	45
326017	14
329008	3
204031	55
116054	2
438001	5
427005	1
216010	7
428051	4
142102	7
441093	6
403090	66
132001	12
308033	28
103026	1
440054	0
216027	0
209008	46
449036	0
109101	19
410091	13
101091	13
432076	113
128022	0
105148	94
117126	0
114081	0
123019	4
123037	0
128006	0
146043	2
113025	0
143114	0
147112	0
146038	25
143055	5
102080	14
204016	0
127013	16
244030	31
221052	33
124113	0
128091	3
122028	0
404024	14
431084	2
406050	0
446011	0
406037	0
120049	20
117081	3
445054	0
107021	2
408062	0
222018	15
112048	0
122052	28
215009	4
146019	31
134052	29
327018	17
223043	0
144063	2
250013	72
447037	25
450007	0
418093	0
130078	136
437262	0
437032	61
122061	0
431043	1
439002	51
424139	118
223047	0
216012	0
248051	10
201025	0
246008	28
216019	41
250009	0
249002	1
229043	0
408134	9
403097	7
443022	4
204036	0
217015	0
447094	25
408065	28
121052	50
230019	20
402087	0
244065	0
427065	18
428022	2
232008	0
102044	0
232001	70
235003	75
401005	0
207001	0
118121	18
244039	0
120035	0
224031	53
244094	0
230053	0
201019	129
315008	6
403067	107
129051	0
148005	0
123030	39
428001	39
450065	30
221001	29
436013	14
244088	6
411056	0
143131	0
410110	1
104064	49
426104	43
201001	0
104072	2
229052	23
215032	3
136053	0
105109	15
445012	111
435009	104
241046	0
402124	0
409111	71
423121	10
436041	1
410077	1
423071	68
419090	112
145013	0
129050	0
128031	9
432054	39
432106	0
213022	3
248025	13
427101	5
146087	9
223054	12
243006	0
201004	59
237018	27
245007	0
428012	1
341006	0
412025	0
414069	8
104007	0
126061	1
134154	0
148001	87
221007	20
136086	0
150024	18
107054	5
445052	0
145022	0
113052	48
403023	2
124140	22
136013	48
115087	0
410019	0
231132	0
414115	1
135070	0
138068	25
101055	0
432098	13
436071	0
242086	89
419169	51
440064	0
425069	10
149106	0
429123	11
412040	0
446021	0
446053	8
248012	83
241019	2
245030	0
241002	20
241029	0
247043	111
241050	0
241031	21
115019	0
422115	100
411041	3
406040	6
126106	72
307003	0
104161	13
142061	0
145073	2
209003	49
431040	0
137115	0
133083	34
214037	19
233048	19
134139	1
230018	0
320011	4
319014	0
424096	79
302002	0
348024	0
419095	12
146082	0
248041	17
411040	1
425057	7
415044	8
242056	24
432020	95
135093	0
430041	0
104013	0
443049	37
405081	31
105036	0
143101	0
244047	50
143034	0
229056	30
128021	21
141089	0
414130	0
102048	10
118088	0
218006	27
127095	1
115100	15
122025	25
147071	0
431042	86
137050	0
107070	10
314025	0
130075	0
201013	45
312002	0
109104	0
321014	1
136113	3
430026	40
126121	45
111004	14
106030	25
411029	0
326009	0
127102	0
111010	0
107075	0
125023	103
323004	55
110064	0
434075	0
320013	0
449077	2
403039	141
424120	64
409133	125
101059	0
424137	1
419163	39
133048	9
139102	23
129022	11
449025	21
401029	73
445051	114
333001	3
150079	7
445088	0
448025	0
410084	101
109050	0
124097	0
140023	63
219003	6
142132	24
129005	0
106184	0
415035	16
122141	0
434099	168
146066	1
430114	1
425033	15
135046	15
137002	0
439050	79
217007	0
216029	0
203010	0
104061	0
220005	0
224040	0
430033	15
446024	87
114118	9
450097	5
108005	0
228017	43
403020	7
403113	6
102060	0
427010	0
122016	1
417062	41
101090	0
136085	0
150031	0
244028	53
244056	24
224021	104
244064	0
222010	1
108039	3
147068	0
202052	0
427047	3
121026	33
205020	1
205003	68
130042	140
237003	36
125057	0
224014	0
213030	0
120068	0
443005	24
438021	13
141026	12
243048	5
243027	5
404108	22
418116	67
402085	5
416042	26
417050	0
439087	0
113014	2
428088	10
434050	0
114110	13
148079	3
135006	0
319013	0
138126	32
423057	103
407018	0
434042	37
401042	119
441037	1
410134	1
423116	34
125006	36
150048	3
126023	0
116098	0
136101	1
121100	0
406086	0
138064	6
128089	63
409015	58
128008	0
221020	15
230024	46
221006	29
106071	0
221066	8
430157	0
230020	0
230076	0
147100	0
141023	15
202036	28
230057	0
406036	1
221050	0
113083	9
405040	23
423056	3
139090	85
421042	60
129071	0
450074	0
448033	1
248009	4
231043	18
414034	0
243041	0
436004	35
106078	0
141065	0
111023	4
335003	0
342004	27
340002	0
101021	45
435064	94
327001	0
145016	0
429019	10
440050	17
231248	2
247040	0
220030	110
123001	13
112113	1
406056	0
338003	2
145108	0
248023	76
238003	12
244080	2
242083	0
219019	0
142007	0
142108	0
142023	9
136063	0
127099	0
128030	59
450103	3
226017	0
148092	0
114039	32
118035	0
139072	0
115054	0
214040	0
111047	0
431123	55
134051	0
114069	0
110026	0
133037	19
407093	0
102057	0
101019	3
105075	16
145003	16
422093	71
105058	76
435035	8
110040	1
140060	0
105071	0
330009	0
335036	0
335011	1
329010	0
329005	0
105162	4
335034	1
127065	0
118128	39
128014	24
429044	2
111067	6
330024	14
106177	0
134135	10
439061	89
115004	33
441023	42
433023	38
339026	33
315019	0
315002	0
150064	2
444025	0
220037	0
128029	74
134130	39
143036	0
115119	0
433043	0
415040	4
149032	3
413070	72
244045	0
122049	5
231074	0
124036	19
205017	76
122013	0
229036	0
242037	87
418001	6
418076	65
410122	40
432126	13
146085	0
124026	0
446020	0
435070	117
436039	1
415074	76
126156	0
108061	2
106197	0
149046	2
237031	15
125020	0
133084	0
129088	0
141030	0
106167	0
150093	0
443061	95
125007	0
133055	0
412106	123
143045	0
125028	1
408006	13
139032	2
109024	0
141035	0
430153	0
147059	12
202051	125
410125	8
448028	89
127047	3
446055	0
124161	6
441086	31
128061	43
418034	28
234035	20
405070	40
437248	8
103040	3
404136	26
124179	99
110070	0
247003	126
248044	73
113091	0
231112	8
438014	36
150008	5
126130	0
146069	36
450018	1
249009	68
248004	0
407021	0
238012	0
106054	0
242047	0
225010	10
125138	12
111102	0
124192	0
335030	3
146078	0
439039	7
118113	4
443030	1
433001	23
433054	12
124160	3
213045	23
128035	0
111030	49
234024	0
231077	0
450025	25
149071	51
444043	11
436080	32
204010	0
237044	39
105178	0
204006	14
123013	18
449116	0
229031	5
141064	5
229073	6
112079	1
135075	0
212016	76
213018	2
204034	6
233042	0
133081	1
114022	0
431045	0
237013	22
228026	0
117020	4
144021	1
128114	2
314017	6
135107	2
440048	15
448105	88
227048	4
103124	2
133059	0
427019	1
450102	7
450125	38
133053	0
320012	0
101054	0
413006	42
446005	35
124189	0
445018	0
416041	58
141020	31
141063	31
106186	1
441159	52
113049	12
113103	0
214017	1
320020	2
143037	0
405016	0
401057	82
230035	1
230063	0
227019	29
147051	0
246012	6
438018	91
120037	3
428019	0
315031	0
135049	42
117132	71
145098	0
404142	0
250015	0
241038	1
125141	0
118150	88
249001	0
201018	0
216035	19
142127	0
138120	0
145030	0
135124	0
330022	102
419072	41
144078	0
409182	7
450117	15
401122	36
415030	1
140129	37
114032	33
214019	0
448129	98
127085	0
102056	6
449088	2
107109	7
114072	0
130070	0
301019	8
424121	0
138134	0
103006	1
103156	1
115011	10
244025	22
422091	42
135146	20
112098	0
416063	19
348021	0
350030	0
410047	2
416115	66
107004	0
147082	0
428064	86
111098	0
127038	0
133041	10
130025	0
437265	0
107066	0
201003	0
101084	1
433083	10
417012	0
433089	79
237065	8
112020	0
123015	0
141075	32
128027	0
134065	0
130012	3
350032	56
410124	103
147056	0
144130	10
415123	34
110084	0
203003	0
314023	1
312029	0
438089	14
205034	0
439072	11
425123	2
426008	23
148087	17
426020	88
128058	0
426017	2
122085	15
419116	1
418046	16
406070	3
424038	53
237063	5
226026	18
123097	6
410008	0
408086	6
202053	0
217017	106
242057	0
104004	2
215007	9
419087	0
213049	2
213021	2
338027	5
202039	2
213048	36
319004	0
203019	10
120019	10
130019	10
140050	21
114033	25
146064	0
404084	4
445031	12
417113	0
149017	54
413002	17
217011	53
444016	34
144053	0
425021	0
405104	55
101072	3
450012	80
427069	0
443047	0
412048	0
120069	8
108078	27
107011	55
121020	11
103088	60
421028	25
121001	0
121074	1
406076	0
113085	27
412079	31
415126	13
109022	15
450050	33
441116	0
403088	22
143046	0
328003	0
437029	77
330016	17
123111	1
130030	0
120094	0
147098	0
102082	0
450165	2
112046	0
423098	12
137039	0
241013	7
241011	133
431118	4
102035	16
129072	0
110055	1
312023	35
348004	0
215023	0
114062	10
247020	0
137087	25
203006	0
421063	2
136007	8
149085	0
418014	53
448137	1
120022	0
101057	47
137101	0
133025	12
120099	0
112083	2
125049	0
234037	35
411017	49
403105	1
249012	31
226014	146
212011	30
338048	3
316002	0
126161	0
103068	0
435029	2
439083	0
414101	48
423031	64
402055	13
439022	12
348007	0
424035	106
150009	11
432056	0
437314	0
402051	16
403109	22
150066	14
237027	51
133031	13
438053	8
417089	42
114054	6
435025	0
132092	0
147007	5
137112	2
423081	1
330033	0
436094	0
428031	22
435087	4
430121	0
439015	0
145004	30
433004	1
448020	23
209012	85
327015	1
441046	0
117065	4
118072	33
244087	49
202008	38
423104	8
118057	10
139089	10
409122	20
422022	0
229051	2
308001	101
243010	8
250042	6
247011	102
432057	2
115111	18
430102	146
144009	0
104074	40
146005	0
148052	0
308018	0
230066	1
220036	0
231034	12
228002	0
118099	19
220009	26
408063	0
129027	5
113045	58
434039	87
132121	0
419023	2
327021	2
327011	2
327016	0
438027	116
140091	72
137121	18
443071	8
446054	8
432006	8
312028	77
114107	0
418030	2
150043	116
213035	0
432074	0
228022	3
229024	85
225013	64
245014	81
231227	1
415066	3
227032	8
231023	4
203020	0
130029	0
408119	0
133072	0
138032	3
104123	0
150025	46
139142	1
102052	3
403116	33
103150	0
430021	101
123070	0
432075	12
220026	0
220003	24
215013	0
109052	0
220034	0
215012	13
220040	9
215011	1
215026	128
215042	109
215021	11
215016	0
447017	22
421043	54
117047	1
442084	0
414062	0
227016	86
436111	2
135044	0
404039	50
443018	0
115088	15
438076	0
349015	0
445030	0
407032	3
449130	0
444045	1
217006	0
444032	25
109023	12
407023	15
433067	9
431016	5
440028	0
410027	16
129017	58
410063	3
430013	4
117120	6
439030	0
139074	8
415018	27
421093	0
420047	47
146036	1
448125	0
122139	87
139118	46
407025	0
246006	16
403021	0
414074	45
429067	10
101003	0
141018	0
116016	0
448067	0
332001	13
412069	2
432001	145
432087	0
127109	15
432015	5
101037	0
434037	60
428050	31
420066	166
440053	39
115035	0
132073	17
121095	44
135080	0
143008	0
401107	42
138078	7
141096	0
211029	68
411028	22
448014	10
102086	20
447021	44
147077	0
135074	1
420050	46
148113	0
137099	0
137084	0
436037	0
416108	45
439057	79
422083	7
448045	9
438048	2
432092	49
410011	22
420014	1
433072	0
138015	30
344004	33
444040	63
449033	90
434034	86
108050	0
429006	0
115009	6
130011	0
129031	109
143007	33
315027	0
315020	0
315018	0
121061	0
147012	0
138079	0
324020	0
402019	8
350014	0
121117	101
129086	0
129052	0
424116	157
238016	9
414073	0
124136	46
133050	1
148057	1
408128	86
448022	9
401019	75
407087	0
401121	114
138034	65
322003	14
149124	0
136036	6
403044	1
435020	98
101009	4
134099	11
113065	0
415013	1
130054	0
430001	0
414011	0
312016	8
325038	0
449021	5
110078	3
125107	0
405065	99
445009	15
138048	28
434001	0
309005	32
146047	0
417013	17
420077	113
415101	63
426051	17
425016	31
238009	0
238018	0
238006	113
213028	34
423096	16
248063	0
441122	19
116137	0
125083	53
232018	58
426048	0
229059	0
248064	52
141039	0
147122	0
335014	53
338043	0
104001	9
429009	28
114024	23
442077	1
150065	0
143063	22
102030	13
143113	0
449107	5
139014	0
309014	0
433022	18
104023	4
430073	12
129055	14
338020	6
214038	0
403110	3
429033	51
215029	0
250038	225
450143	72
122103	23
117018	0
120105	0
227056	0
124043	6
231150	4
220015	14
143084	5
325019	0
438013	58
440035	0
146050	2
242075	82
144040	0
303011	0
428099	0
429013	21
429102	1
427011	0
419053	75
419141	66
424042	17
410089	39
138023	0
409170	5
110042	0
107112	0
225003	0
443009	0
443033	5
213003	27
214021	60
202028	63
202030	63
449018	65
133045	7
145090	0
250041	0
429055	13
117067	30
413008	22
135024	0
129007	4
447005	0
250011	0
449135	0
122083	33
148078	0
150011	5
146035	0
440031	80
130023	0
220011	2
439040	68
424032	77
428075	0
450015	6
107140	0
118087	3
435110	0
402061	5
439051	38
245031	0
408036	0
432043	4
132091	0
144135	0
243008	82
129025	0
312019	7
150074	30
108081	0
105089	45
309002	1
448115	1
220041	0
443056	0
202023	51
104153	1
237006	4
428070	63
237022	20
135100	0
428006	5
250023	0
233045	142
248015	0
238027	75
443015	24
435037	2
241022	51
213025	2
107015	28
428102	20
243021	0
241026	64
249011	0
221049	9
243043	0
116019	0
114124	0
416074	0
116011	1
415069	27
132117	6
126013	53
133002	10
447133	3
211033	57
211028	57
242030	59
223025	1
237051	61
242013	0
202010	1
238028	1
442103	7
445067	0
135077	14
432035	18
348018	62
120041	11
444031	1
301013	0
301001	38
301018	0
150032	100
425088	44
420034	0
419058	95
426132	0
406068	3
420068	0
435058	26
417120	22
420022	3
204023	1
118142	1
440097	0
325009	0
303025	113
303027	113
335020	0
247033	55
308043	24
442004	0
424140	3
437161	0
244043	43
232002	100
214028	66
117001	2
444037	29
450047	11
430027	16
244013	0
323017	0
121014	3
338021	0
216011	0
429056	15
438103	39
127039	11
112127	0
224027	91
[truncated: 4,012 more rows]
