# Supplementary material for: Estimating the impact of Viamo call-in information services on sexual and reproductive health knowledge, behavior, and outcomes among women of reproductive age: A 2-arm open label randomized controlled trial in Uganda
Source: PLoS One. 2026 Feb 13;21(2):e0342327. doi: 10.1371/journal.pone.0342327 (PMC12904432; doi:10.1371/journal.pone.0342327)
Supplement: S3 File — (TAR) [file pone.0342327.s003.tar › Viamo baseline.csv]

submissiondate	starttime	endtime	today	date	durinsecs	durinmins	durinhrs	districtid	enum	respid	cal_respid	district	subcounty	parish	village	ea	idlength	cal_district	cal_subcounty	cal_parish	cal_village	cal_ea	consent	consent_gps	consent_bio	phone_available	dur_eligibility	age	plan2move	ownphone	lines	lines_1	lines_2	lines__66	cal_airtel	cal_mtn	cal_others	pref_line	cal_pref_line	hh_ownphone	hh_airtel	hh_phoneaccess	perm_reason	perm_reason_1	perm_reason_2	perm_reason_3	perm_reason_4	perm_reason_5	perm_reason_6
06dec2022 16:48:59	06dec2022 11:54:05	06dec2022 12:24:40	06dec2022	2022-12-06	1005	16.75	.27916667	KATAKWI	15	213023	213023	2	11	70	213	213	6	KATAKWI	OMODOI	OMODOI	AKOBOI	AKOBOI	Yes	Yes	Yes	Yes	984	19	No	No					0	0	0		N/A	Yes	Yes	No
06dec2022 17:52:20	06dec2022 13:58:36	06dec2022 14:24:49	06dec2022	2022-12-06	1528	25.466667	.42444444	RWAMPARA	33	406035	406035	4	25	128	406	406	6	RWAMPARA	BUGAMBA	KIBINGO	RUSHANJE	RUSHANJE 'B'	Yes	Yes	Yes	Yes	1284	53	No	No					0	0	0		N/A	Yes	Yes	Yes
06dec2022 17:52:20	06dec2022 16:40:15	06dec2022 16:44:37	06dec2022	2022-12-06	259	4.3166666	.071944445	RWAMPARA	53	413069	413069	4	25	132	413	413	6	RWAMPARA	BUGAMBA	RWEIBOGO	RUZINGA	RUZINGA	No
06dec2022 17:52:20	06dec2022 16:46:48	06dec2022 16:46:48	06dec2022	2022-12-06	83	1.3833333	.023055555	RWAMPARA	40	413038	413038	4	25	132	413	413	6	RWAMPARA	BUGAMBA	RWEIBOGO	RUZINGA	RUZINGA	No
06dec2022 17:54:32	06dec2022 16:48:59	06dec2022 16:48:59	06dec2022	2022-12-06	56	.93333334	.015555556	RWAMPARA	32	413061	413061	4	25	132	413	413	6	RWAMPARA	BUGAMBA	RWEIBOGO	RUZINGA	RUZINGA	No
06dec2022 17:54:32	06dec2022 16:48:59	06dec2022 16:51:10	06dec2022	2022-12-06	103	1.7166667	.028611111	RWAMPARA	42	413052	413052	4	25	132	413	413	6	RWAMPARA	BUGAMBA	RWEIBOGO	RUZINGA	RUZINGA	No
06dec2022 17:54:32	06dec2022 17:04:17	06dec2022 17:06:28	06dec2022	2022-12-06	110	1.8333334	.030555556	RWAMPARA	43	413037	413037	4	25	132	413	413	6	RWAMPARA	BUGAMBA	RWEIBOGO	RUZINGA	RUZINGA	No
06dec2022 17:54:32	06dec2022 17:06:28	06dec2022 17:08:39	06dec2022	2022-12-06	85	1.4166666	.023611112	RWAMPARA	32	413064	413064	4	25	132	413	413	6	RWAMPARA	BUGAMBA	RWEIBOGO	RUZINGA	RUZINGA	No
06dec2022 17:54:32	06dec2022 17:08:39	06dec2022 17:08:39	06dec2022	2022-12-06	73	1.2166667	.020277778	RWAMPARA	40	413036	413036	4	25	132	413	413	6	RWAMPARA	BUGAMBA	RWEIBOGO	RUZINGA	RUZINGA	No
06dec2022 17:58:54	06dec2022 17:43:36	06dec2022 17:47:58	06dec2022	2022-12-06	201	3.3499999	.055833332	MADI OKOLLO	73	323027	323027	3	20	105	323	323	6	MADI OKOLLO	OKOLLO	OKOLLO	AYIJU	AYIJU 'B'	Yes	Yes	Yes	No
06dec2022 18:01:05	06dec2022 15:10:41	06dec2022 15:12:52	06dec2022	2022-12-06	116	1.9333333	.032222223	MADI OKOLLO	75	324009	324009	3	20	105	324	324	6	MADI OKOLLO	OKOLLO	OKOLLO	OPIBU	OPIBU	No
06dec2022 18:03:16	06dec2022 15:34:43	06dec2022 15:36:54	06dec2022	2022-12-06	146	2.4333334	.040555555	MADI OKOLLO	66	324030	324030	3	20	105	324	324	6	MADI OKOLLO	OKOLLO	OKOLLO	OPIBU	OPIBU	No
06dec2022 18:03:16	06dec2022 15:45:38	06dec2022 15:47:49	06dec2022	2022-12-06	183	3.05	.050833333	MADI OKOLLO	66	324030	324030	3	20	105	324	324	6	MADI OKOLLO	OKOLLO	OKOLLO	OPIBU	OPIBU	No
06dec2022 18:16:22	06dec2022 14:48:50	06dec2022 17:02:06	06dec2022	2022-12-06	336	5.5999999	.093333334	MADI OKOLLO	65	323008	323008	3	20	105	323	323	6	MADI OKOLLO	OKOLLO	OKOLLO	AYIJU	AYIJU 'B'	Yes	Yes	Yes	No
06dec2022 18:49:08	06dec2022 18:46:57	06dec2022 18:49:08	06dec2022	2022-12-06	50	.83333331	.013888889	MADI OKOLLO	62	323005	323005	3	20	105	323	323	6	MADI OKOLLO	OKOLLO	OKOLLO	AYIJU	AYIJU 'B'	No
06dec2022 18:53:31	06dec2022 16:31:31	06dec2022 16:33:42	06dec2022	2022-12-06	114	1.9	.031666666	RWAMPARA	54	413032	413032	4	25	132	413	413	6	RWAMPARA	BUGAMBA	RWEIBOGO	RUZINGA	RUZINGA	No
06dec2022 18:57:53	06dec2022 11:51:54	06dec2022 13:28:01	06dec2022	2022-12-06	1262	21.033333	.35055557	KATAKWI	1	213042	213042	2	11	70	213	213	6	KATAKWI	OMODOI	OMODOI	AKOBOI	AKOBOI	Yes	Yes	Yes	Yes	974	19	Yes	No					0	0	0		N/A	Yes	Yes	Yes
06dec2022 21:04:35	06dec2022 14:02:58	06dec2022 14:37:55	06dec2022	2022-12-06	880	14.666667	.24444444	RWAMPARA	53	413073	413073	4	25	132	413	413	6	RWAMPARA	BUGAMBA	RWEIBOGO	RUZINGA	RUZINGA	Yes	Yes	Yes	Yes	321	29	Yes	Yes	1	1	0	0	1	0	0	Airtel	Airtel
06dec2022 21:50:27	06dec2022 11:21:19	06dec2022 20:12:09	06dec2022	2022-12-06	2120	35.333332	.58888888	RWAMPARA	30	413015	413015	4	25	132	413	413	6	RWAMPARA	BUGAMBA	RWEIBOGO	RUZINGA	RUZINGA	Yes	Yes	Yes	Yes	1203	16	No	No					0	0	0		N/A	Yes	Yes	Yes
06dec2022 21:59:12	06dec2022 13:01:48	06dec2022 15:45:38	06dec2022	2022-12-06	643	10.716666	.17861111	RWAMPARA	37	406033	406033	4	25	128	406	406	6	RWAMPARA	BUGAMBA	KIBINGO	RUSHANJE	RUSHANJE 'B'	Yes	Yes	Yes	Yes	46	50	No	Yes	1 2	1	1	0	1	2	0	Airtel	Airtel
06dec2022 22:05:45	06dec2022 14:02:58	06dec2022 14:22:38	06dec2022	2022-12-06	1233	20.549999	.3425	RWAMPARA	52	406051	406051	4	25	128	406	406	6	RWAMPARA	BUGAMBA	KIBINGO	RUSHANJE	RUSHANJE 'B'	Yes	Yes	Yes	Yes	740	35	Yes	Yes	2	0	1	0	0	2	0	MTN	MTN	Yes	Yes	Yes
07dec2022 07:42:28	06dec2022 15:08:30	06dec2022 17:37:03	06dec2022	2022-12-06	5740	95.666664	1.5944444	MADI OKOLLO	61	323011	323011	3	20	105	323	323	6	MADI OKOLLO	OKOLLO	OKOLLO	AYIJU	AYIJU 'B'	Yes	Yes	Yes	No
07dec2022 07:44:39	06dec2022 14:13:53	06dec2022 14:16:04	06dec2022	2022-12-06	128	2.1333334	.035555556	RWAMPARA	30	406052	406052	4	25	128	406	406	6	RWAMPARA	BUGAMBA	KIBINGO	RUSHANJE	RUSHANJE 'B'	No
07dec2022 07:44:39	06dec2022 14:16:04	06dec2022 14:18:15	06dec2022	2022-12-06	118	1.9666667	.032777779	RWAMPARA	31	406046	406046	4	25	128	406	406	6	RWAMPARA	BUGAMBA	KIBINGO	RUSHANJE	RUSHANJE 'B'	No
07dec2022 07:44:39	06dec2022 14:18:15	06dec2022 14:20:27	06dec2022	2022-12-06	87	1.45	.024166666	RWAMPARA	33	406006	406006	4	25	128	406	406	6	RWAMPARA	BUGAMBA	KIBINGO	RUSHANJE	RUSHANJE 'B'	No
07dec2022 17:06:04	07dec2022 12:50:29	07dec2022 16:59:31	07dec2022	2022-12-07	167	2.7833333	.046388891	MADI OKOLLO	63	323005	323005	3	20	105	323	323	6	MADI OKOLLO	OKOLLO	OKOLLO	AYIJU	AYIJU 'B'	No
07dec2022 18:07:14	07dec2022 15:32:08	07dec2022 20:00:50	07dec2022	2022-12-07	1301	21.683332	.36138889	MADI OKOLLO	62	325034	325034	3	20	106	325	325	6	MADI OKOLLO	OKOLLO	ONYOMU	AJUIMUNI	AJUIMUNI	Yes	Yes	Yes	Yes	942	23	No	No					0	0	0		N/A	Yes	No
07dec2022 18:18:10	07dec2022 11:16:33	07dec2022 16:55:09	07dec2022	2022-12-07	257	4.2833333	.071388885	RWAMPARA	32	405020	405020	4	25	128	405	405	6	RWAMPARA	BUGAMBA	KIBINGO	KIBINGO	KIBINGO	Yes	Yes	Yes	Yes	145	62	No	Yes	1	1	0	0	1	0	0	Airtel	Airtel
07dec2022 18:18:10	07dec2022 16:22:23	07dec2022 16:57:20	07dec2022	2022-12-07	313	5.2166667	.086944446	RWAMPARA	32	405019	405019	4	25	128	405	405	6	RWAMPARA	BUGAMBA	KIBINGO	KIBINGO	KIBINGO	Yes	Yes	Yes	No
07dec2022 19:01:51	07dec2022 14:33:09	07dec2022 14:35:20	07dec2022	2022-12-07	230	3.8333333	.063888893	MADI OKOLLO	75	320024	320024	3	20	103	320	320	6	MADI OKOLLO	OKOLLO	AJIBU	AYIO	AYIO	Yes	Yes	Yes	No
07dec2022 19:06:13	07dec2022 11:07:49	07dec2022 15:47:26	07dec2022	2022-12-07	1998	33.299999	.55500001	MADI OKOLLO	74	320023	320023	3	20	103	320	320	6	MADI OKOLLO	OKOLLO	AJIBU	AYIO	AYIO	Yes	Yes	Yes	Yes	995	52	No	No					0	0	0		N/A	Yes	Yes	Yes
07dec2022 20:03:01	07dec2022 14:15:41	07dec2022 14:17:52	07dec2022	2022-12-07	101	1.6666666	.027777778	KATAKWI	1	224009	224009	2	7	53	224	224	6	KATAKWI	KATAKWI	DADAS	AKOBOI	AKOBOI	Yes	Yes	Yes	No
07dec2022 20:46:43	07dec2022 11:36:13	07dec2022 11:49:19	07dec2022	2022-12-07	591	9.8500004	.16416667	RWAMPARA	56	414103	414103	4	25	132	414	414	6	RWAMPARA	BUGAMBA	RWEIBOGO	RWEIMISHA	RWEMISHA 'B'	Yes	Yes	Yes	No
07dec2022 21:50:04	07dec2022 16:52:58	07dec2022 16:55:09	07dec2022	2022-12-07	161	2.6833334	.044722222	RWAMPARA	58	414014	414014	4	25	132	414	414	6	RWAMPARA	BUGAMBA	RWEIBOGO	RWEIMISHA	RWEMISHA 'B'	No
07dec2022 21:56:37	07dec2022 13:03:35	07dec2022 16:24:34	07dec2022	2022-12-07	196	3.2666667	.054444443	RWAMPARA	41	414042	414042	4	25	132	414	414	6	RWAMPARA	BUGAMBA	RWEIBOGO	RWEIMISHA	RWEMISHA 'B'	No
07dec2022 23:34:55	07dec2022 16:26:45	07dec2022 16:28:56	07dec2022	2022-12-07	220	3.6666667	.061111111	RWAMPARA	49	414075	414075	4	25	132	414	414	6	RWAMPARA	BUGAMBA	RWEIBOGO	RWEIMISHA	RWEMISHA 'B'	No
07dec2022 23:34:55	07dec2022 16:31:07	07dec2022 16:31:07	07dec2022	2022-12-07	66	1.1	.018333333	RWAMPARA	36	414128	414128	4	25	132	414	414	6	RWAMPARA	BUGAMBA	RWEIBOGO	RWEIMISHA	RWEMISHA 'B'	No
07dec2022 23:34:55	07dec2022 16:31:07	07dec2022 16:33:18	07dec2022	2022-12-07	147	2.45	.040833332	RWAMPARA	33	414053	414053	4	25	132	414	414	6	RWAMPARA	BUGAMBA	RWEIBOGO	RWEIMISHA	RWEMISHA 'B'	No
08dec2022 06:49:39	07dec2022 14:55:00	07dec2022 14:57:11	07dec2022	2022-12-07	126	2.0999999	.035	RWAMPARA	43	405067	405067	4	25	128	405	405	6	RWAMPARA	BUGAMBA	KIBINGO	KIBINGO	KIBINGO	No
08dec2022 06:49:39	07dec2022 14:59:22	07dec2022 15:01:33	07dec2022	2022-12-07	89	1.4833333	.024722222	RWAMPARA	43	405076	405076	4	25	128	405	405	6	RWAMPARA	BUGAMBA	KIBINGO	KIBINGO	KIBINGO	No
08dec2022 06:49:39	07dec2022 15:05:55	07dec2022 15:05:55	07dec2022	2022-12-07	93	1.55	.025833333	RWAMPARA	43	405027	405027	4	25	128	405	405	6	RWAMPARA	BUGAMBA	KIBINGO	KIBINGO	KIBINGO	No
08dec2022 12:30:26	08dec2022 12:26:04	08dec2022 12:26:04	08dec2022	2022-12-08	51	.85000002	.014166667	KATAKWI	20	223034	223034	2	7	52	223	223	6	KATAKWI	KATAKWI	ALUKUCOK	AKOBOI	AKOBOI	No
08dec2022 16:48:12	08dec2022 08:45:25	08dec2022 08:54:10	08dec2022	2022-12-08	241	4.0166669	.066944443	KATAKWI	23	228029	228029	2	7	56	228	228	6	KATAKWI	KATAKWI	OLELA	KEELIM	KEELIM	Yes	Yes	Yes	Yes	71	15	No	No					0	0	0		N/A	Yes	Yes	No
08dec2022 16:48:12	08dec2022 10:10:37	08dec2022 10:30:17	08dec2022	2022-12-08	1201	20.016666	.3336111	KATAKWI	23	228007	228007	2	7	56	228	228	6	KATAKWI	KATAKWI	OLELA	KEELIM	KEELIM	Yes	No	No	Yes	1018	27	No	Yes	1 2	1	1	0	1	2	0	Airtel	Airtel
08dec2022 17:25:21	08dec2022 12:12:57	08dec2022 12:43:32	08dec2022	2022-12-08	1489	24.816668	.41361111	KATAKWI	21	228005	228005	2	7	56	228	228	6	KATAKWI	KATAKWI	OLELA	KEELIM	KEELIM	Yes	Yes	Yes	Yes	796	32	No	Yes	2	0	1	0	0	2	0	MTN	MTN	Yes	Yes	Yes
08dec2022 17:47:11	08dec2022 16:39:28	08dec2022 16:50:23	08dec2022	2022-12-08	704	11.733334	.19555555	MADI OKOLLO	62	326007	326007	3	20	106	326	326	6	MADI OKOLLO	OKOLLO	ONYOMU	MADELI	MADELI 'B'	Yes	Yes	Yes	Yes	252	53	No	No					0	0	0		N/A	Yes	Yes	Yes
08dec2022 17:49:22	08dec2022 13:57:49	08dec2022 14:00:00	08dec2022	2022-12-08	94	1.5666667	.026111111	MADI OKOLLO	65	326010	326010	3	20	106	326	326	6	MADI OKOLLO	OKOLLO	ONYOMU	MADELI	MADELI 'B'	Yes	Yes	Yes	No
08dec2022 18:15:35	08dec2022 17:38:27	08dec2022 18:06:51	08dec2022	2022-12-08	1719	28.65	.47749999	RWAMPARA	36	401090	401090	4	25	126	401	401	6	RWAMPARA	BUGAMBA	KABARAMA	KABARAMA II	KABARAMA II	Yes	Yes	Yes	Yes	1025	30	Yes	Yes	1	1	0	0	1	0	0	Airtel	Airtel
08dec2022 18:22:08	08dec2022 10:47:45	08dec2022 10:54:19	08dec2022	2022-12-08	377	6.2833333	.10472222	MADI OKOLLO	68	326012	326012	3	20	106	326	326	6	MADI OKOLLO	OKOLLO	ONYOMU	MADELI	MADELI 'B'	Yes	Yes	Yes	No
08dec2022 18:22:08	08dec2022 10:01:53	08dec2022 11:31:27	08dec2022	2022-12-08	561	9.3500004	.15583333	MADI OKOLLO	66	324009	324009	3	20	105	324	324	6	MADI OKOLLO	OKOLLO	OKOLLO	OPIBU	OPIBU	Yes	Yes	Yes	Yes	49	22	No	No					0	0	0		N/A	Yes	Yes	Yes
08dec2022 18:46:10	08dec2022 12:08:35	08dec2022 12:56:39	08dec2022	2022-12-08	2068	34.466667	.57444447	MADI OKOLLO	73	321001	321001	3	20	103	321	321	6	MADI OKOLLO	OKOLLO	AJIBU	PAJIA-OYIBU	PAJIA-OYIBU 'A'	Yes	Yes	Yes	Yes	1260	2	No	No		0			0	0	0		N/A	Yes	Yes	No
08dec2022 18:46:10	08dec2022 17:47:11	08dec2022 17:51:33	08dec2022	2022-12-08	214	3.5666666	.059444446	MADI OKOLLO	73	321003	321003	3	20	103	321	321	6	MADI OKOLLO	OKOLLO	AJIBU	PAJIA-OYIBU	PAJIA-OYIBU 'A'	Yes	Yes	Yes	No
08dec2022 19:10:12	08dec2022 12:32:37	08dec2022 12:41:21	08dec2022	2022-12-08	569	9.4833336	.15805556	MADI OKOLLO	81	321010	321010	3	20	103	321	321	6	MADI OKOLLO	OKOLLO	AJIBU	PAJIA-OYIBU	PAJIA-OYIBU 'A'	Yes	Yes	Yes	No
08dec2022 19:16:45	08dec2022 18:28:42	08dec2022 18:33:04	08dec2022	2022-12-08	254	4.2333331	.070555553	KATAKWI	17	228004	228004	2	7	56	228	228	6	KATAKWI	KATAKWI	OLELA	KEELIM	KEELIM	No
08dec2022 19:16:45	08dec2022 18:37:26	08dec2022 18:39:37	08dec2022	2022-12-08	93	1.55	.025833333	KATAKWI	14	213004	213004	2	11	70	213	213	6	KATAKWI	OMODOI	OMODOI	AKOBOI	AKOBOI	No
08dec2022 19:16:45	08dec2022 18:48:21	08dec2022 18:50:32	08dec2022	2022-12-08	131	2.1833334	.036388889	KATAKWI	14	227068	227068	2	7	55	227	227	6	KATAKWI	KATAKWI	KATAKWI	AUJONGABA	AUJONGABA	No
08dec2022 19:16:45	08dec2022 18:57:06	08dec2022 18:59:17	08dec2022	2022-12-08	213	3.55	.059166666	KATAKWI	14	224009	224009	2	7	53	224	224	6	KATAKWI	KATAKWI	DADAS	AKOBOI	AKOBOI	No
08dec2022 22:00:36	08dec2022 17:05:41	08dec2022 17:34:05	08dec2022	2022-12-08	1814	30.233334	.50388891	RWAMPARA	53	403043	403043	4	25	126	403	403	6	RWAMPARA	BUGAMBA	KABARAMA	RURENGYE	RURENGYE	Yes	Yes	No	Yes	1320	43	Yes	Yes	1 2	1	1	0	1	2	0	MTN	MTN
08dec2022 22:00:36	08dec2022 16:19:48	08dec2022 16:24:11	08dec2022	2022-12-08	206	3.4333334	.057222221	RWAMPARA	35	403063	403063	4	25	126	403	403	6	RWAMPARA	BUGAMBA	KABARAMA	RURENGYE	RURENGYE	No
08dec2022 22:07:09	08dec2022 18:39:37	08dec2022 18:48:21	08dec2022	2022-12-08	184	3.0666666	.05111111	RWAMPARA	42	403055	403055	4	25	126	403	403	6	RWAMPARA	BUGAMBA	KABARAMA	RURENGYE	RURENGYE	No
08dec2022 22:09:20	08dec2022 12:41:21	08dec2022 18:28:42	08dec2022	2022-12-08	1434	23.9	.39833334	RWAMPARA	40	403008	403008	4	25	126	403	403	6	RWAMPARA	BUGAMBA	KABARAMA	RURENGYE	RURENGYE	Yes	Yes	Yes	Yes	1065	39	Yes	Yes	1 2	1	1	0	1	2	0	Airtel	Airtel
08dec2022 22:09:20	08dec2022 18:06:51	08dec2022 18:06:51	08dec2022	2022-12-08	88	1.4666667	.024444444	RWAMPARA	40	403056	403056	4	25	126	403	403	6	RWAMPARA	BUGAMBA	KABARAMA	RURENGYE	RURENGYE	No
08dec2022 23:30:10	08dec2022 23:23:36	08dec2022 23:23:36	08dec2022	2022-12-08	60	1	.016666668	RWAMPARA	33	401097	401097	4	25	126	401	401	6	RWAMPARA	BUGAMBA	KABARAMA	KABARAMA II	KABARAMA II	No
08dec2022 23:30:10	08dec2022 23:23:36	08dec2022 23:25:47	08dec2022	2022-12-08	49	.81666666	.013611111	RWAMPARA	41	401064	401064	4	25	126	401	401	6	RWAMPARA	BUGAMBA	KABARAMA	KABARAMA II	KABARAMA II	No
08dec2022 23:30:10	08dec2022 23:25:47	08dec2022 23:25:47	08dec2022	2022-12-08	62	1.0333333	.017222222	RWAMPARA	30	401050	401050	4	25	126	401	401	6	RWAMPARA	BUGAMBA	KABARAMA	KABARAMA II	KABARAMA II	No
08dec2022 23:30:10	08dec2022 23:25:47	08dec2022 23:27:58	08dec2022	2022-12-08	123	2.05	.034166668	RWAMPARA	31	401059	401059	4	25	126	401	401	6	RWAMPARA	BUGAMBA	KABARAMA	KABARAMA II	KABARAMA II	No
08dec2022 23:30:10	08dec2022 23:27:58	08dec2022 23:30:10	08dec2022	2022-12-08	82	1.3666667	.022777777	RWAMPARA	49	401077	401077	4	25	126	401	401	6	RWAMPARA	BUGAMBA	KABARAMA	KABARAMA II	KABARAMA II	No
09dec2022 15:46:39	09dec2022 10:29:53	09dec2022 10:32:04	09dec2022	2022-12-09	137	2.2833333	.038055554	KATAKWI	11	209022	209022	2	9	61	209	209	6	KATAKWI	MAGORO	OMASIA	ORIAU A	ORIAU A 'B'	No
09dec2022 16:01:56	09dec2022 13:13:44	09dec2022 13:18:06	09dec2022	2022-12-09	175	2.9166667	.048611112	KATAKWI	21	228015	228015	2	7	56	228	228	6	KATAKWI	KATAKWI	OLELA	KEELIM	KEELIM	Yes	Yes	Yes	No
09dec2022 16:45:38	09dec2022 15:51:01	09dec2022 15:51:01	09dec2022	2022-12-09	118	1.9666667	.032777779	KATAKWI	1	216038	216038	2	14	80	216	216	6	KATAKWI	TOROMA	APUUTON	APUUTON	APUUTON	No
09dec2022 17:48:59	09dec2022 12:38:47	09dec2022 12:40:58	09dec2022	2022-12-09	160	2.6666667	.044444446	KATAKWI	6	217008	217008	2	14	81	217	217	6	KATAKWI	TOROMA	OMINYA	OMINYA	OMINYA	Yes	Yes	Yes	No
09dec2022 17:48:59	09dec2022 15:02:57	09dec2022 15:05:08	09dec2022	2022-12-09	134	2.2333333	.037222221	KATAKWI	6	216014	216014	2	14	80	216	216	6	KATAKWI	TOROMA	APUUTON	APUUTON	APUUTON	Yes	No	No	No
09dec2022 18:15:12	09dec2022 13:31:12	09dec2022 14:54:13	09dec2022	2022-12-09	1376	22.933332	.38222224	MADI OKOLLO	62	309028	309028	3	18	95	309	309	6	MADI OKOLLO	OFFAKA	ELIBU	OLIBA	OLIBA	Yes	Yes	Yes	Yes	919	50	No	Yes	2	0	1	0	0	2	0	MTN	MTN	Yes	Yes	Yes
09dec2022 18:15:12	09dec2022 15:57:34	09dec2022 20:17:32	09dec2022	2022-12-09	581	9.6833334	.16138889	MADI OKOLLO	62	309012	309012	3	18	95	309	309	6	MADI OKOLLO	OFFAKA	ELIBU	OLIBA	OLIBA	No
09dec2022 18:39:13	09dec2022 12:51:53	09dec2022 18:08:38	09dec2022	2022-12-09	290	4.8333335	.080555558	MADI OKOLLO	59	308005	308005	3	18	95	308	308	6	MADI OKOLLO	OFFAKA	ELIBU	ABALII ANGESI	ABALI ANGESI	Yes	Yes	Yes	No
09dec2022 18:39:13	09dec2022 15:48:50	09dec2022 18:06:27	09dec2022	2022-12-09	354	5.9000001	.098333336	MADI OKOLLO	59	308023	308023	3	18	95	308	308	6	MADI OKOLLO	OFFAKA	ELIBU	ABALII ANGESI	ABALI ANGESI	Yes	Yes	Yes	No
09dec2022 18:45:47	09dec2022 12:03:49	09dec2022 12:30:02	09dec2022	2022-12-09	572	9.5333338	.15888889	MADI OKOLLO	74	308040	308040	3	18	95	308	308	6	MADI OKOLLO	OFFAKA	ELIBU	ABALII ANGESI	ABALI ANGESI	Yes	Yes	Yes	Yes	205	62	No	Yes	2	0	1	0	0	2	0	MTN	MTN	Yes	Yes	Yes
09dec2022 18:45:47	09dec2022 12:23:29	09dec2022 15:57:34	09dec2022	2022-12-09	290	4.8333335	.080555558	MADI OKOLLO	74	308035	308035	3	18	95	308	308	6	MADI OKOLLO	OFFAKA	ELIBU	ABALII ANGESI	ABALI ANGESI	Yes	Yes	Yes	Yes	92	50	No	No					0	0	0		N/A	Yes	Yes	Yes
09dec2022 21:55:50	09dec2022 12:36:35	09dec2022 14:21:27	09dec2022	2022-12-09	687	11.45	.19083333	RWAMPARA	34	409165	409165	4	25	130	409	409	6	RWAMPARA	BUGAMBA	NGUGO	KIKUUTO II	KIKUUTO II	Yes	Yes	Yes	Yes	207	23	No	No					0	0	0		N/A	Yes	Yes	Yes
09dec2022 21:55:50	09dec2022 18:21:45	09dec2022 18:23:56	09dec2022	2022-12-09	167	2.7833333	.046388891	RWAMPARA	34	409031	409031	4	25	130	409	409	6	RWAMPARA	BUGAMBA	NGUGO	KIKUUTO II	KIKUUTO II	No
09dec2022 21:55:50	09dec2022 18:28:18	09dec2022 18:30:29	09dec2022	2022-12-09	98	1.6333333	.027222222	RWAMPARA	34	409038	409038	4	25	130	409	409	6	RWAMPARA	BUGAMBA	NGUGO	KIKUUTO II	KIKUUTO II	No
09dec2022 22:00:12	09dec2022 15:00:46	09dec2022 15:29:10	09dec2022	2022-12-09	1759	29.316668	.4886111	RWAMPARA	43	409117	409117	4	25	130	409	409	6	RWAMPARA	BUGAMBA	NGUGO	KIKUUTO II	KIKUUTO II	Yes	Yes	Yes	Yes	957	28	No	Yes	1	1	0	0	1	0	0	Airtel	Airtel
09dec2022 22:00:12	09dec2022 13:26:50	09dec2022 13:29:01	09dec2022	2022-12-09	163	2.7166667	.045277778	RWAMPARA	32	409138	409138	4	25	130	409	409	6	RWAMPARA	BUGAMBA	NGUGO	KIKUUTO II	KIKUUTO II	Yes	Yes	Yes	Yes	52	-99	No	Yes	1	1	0	0	1	0	0	Airtel	Airtel
09dec2022 22:00:12	09dec2022 16:30:20	09dec2022 16:34:42	09dec2022	2022-12-09	255	4.25	.070833333	RWAMPARA	32	409116	409116	4	25	130	409	409	6	RWAMPARA	BUGAMBA	NGUGO	KIKUUTO II	KIKUUTO II	No
09dec2022 22:08:56	09dec2022 13:46:30	09dec2022 14:30:11	09dec2022	2022-12-09	2310	38.5	.64166665	RWAMPARA	56	402062	402062	4	25	126	402	402	6	RWAMPARA	BUGAMBA	KABARAMA	NYAKASANA	NYAKASANA	Yes	Yes	Yes	Yes	1498	44	No	Yes	1	1	0	0	1	0	0	Airtel	Airtel
09dec2022 22:24:14	09dec2022 14:17:05	09dec2022 18:04:16	09dec2022	2022-12-09	2142	35.700001	.59500003	RWAMPARA	36	402022	402022	4	25	126	402	402	6	RWAMPARA	BUGAMBA	KABARAMA	NYAKASANA	NYAKASANA	No
09dec2022 22:30:47	09dec2022 18:52:20	09dec2022 18:52:20	09dec2022	2022-12-09	72	1.2	.02	RWAMPARA	55	402104	402104	4	25	126	402	402	6	RWAMPARA	BUGAMBA	KABARAMA	NYAKASANA	NYAKASANA	No
09dec2022 23:40:41	09dec2022 23:31:57	09dec2022 23:34:08	09dec2022	2022-12-09	46	.76666665	.012777777	RWAMPARA	30	402125	402125	4	25	126	402	402	6	RWAMPARA	BUGAMBA	KABARAMA	NYAKASANA	NYAKASANA	No
09dec2022 23:40:41	09dec2022 23:34:08	09dec2022 23:34:08	09dec2022	2022-12-09	67	1.1166667	.018611111	RWAMPARA	31	402035	402035	4	25	126	402	402	6	RWAMPARA	BUGAMBA	KABARAMA	NYAKASANA	NYAKASANA	No
09dec2022 23:40:41	09dec2022 23:36:19	09dec2022 23:36:19	09dec2022	2022-12-09	41	.68333334	.011388889	RWAMPARA	36	402023	402023	4	25	126	402	402	6	RWAMPARA	BUGAMBA	KABARAMA	NYAKASANA	NYAKASANA	No
09dec2022 23:40:41	09dec2022 23:38:30	09dec2022 23:38:30	09dec2022	2022-12-09	53	.88333333	.014722222	RWAMPARA	41	402089	402089	4	25	126	402	402	6	RWAMPARA	BUGAMBA	KABARAMA	NYAKASANA	NYAKASANA	No
09dec2022 23:40:41	09dec2022 23:38:30	09dec2022 23:38:30	09dec2022	2022-12-09	44	.73333335	.012222222	RWAMPARA	41	402116	402116	4	25	126	402	402	6	RWAMPARA	BUGAMBA	KABARAMA	NYAKASANA	NYAKASANA	No
09dec2022 23:40:41	09dec2022 23:40:41	09dec2022 23:40:41	09dec2022	2022-12-09	63	1.05	.0175	RWAMPARA	44	402122	402122	4	25	126	402	402	6	RWAMPARA	BUGAMBA	KABARAMA	NYAKASANA	NYAKASANA	No
10dec2022 07:12:53	09dec2022 17:22:46	09dec2022 17:29:19	09dec2022	2022-12-09	281	4.6833334	.078055553	MADI OKOLLO	73	309001	309001	3	18	95	309	309	6	MADI OKOLLO	OFFAKA	ELIBU	OLIBA	OLIBA	Yes	Yes	Yes	No
10dec2022 07:12:53	09dec2022 17:33:41	09dec2022 17:42:26	09dec2022	2022-12-09	466	7.7666669	.12944445	MADI OKOLLO	73	309026	309026	3	18	95	309	309	6	MADI OKOLLO	OFFAKA	ELIBU	OLIBA	OLIBA	Yes	Yes	Yes	Yes	188	30	No	No					0	0	0		N/A	No
10dec2022 18:01:42	10dec2022 17:20:11	10dec2022 18:27:55	10dec2022	2022-12-10	464	7.7333331	.12888889	KATAKWI	2	216002	216002	2	14	80	216	216	6	KATAKWI	TOROMA	APUUTON	APUUTON	APUUTON	No
10dec2022 20:08:24	10dec2022 12:44:56	10dec2022 12:47:07	10dec2022	2022-12-10	87	1.45	.024166666	MADI OKOLLO	75	312015	312015	3	18	97	312	312	6	MADI OKOLLO	OFFAKA	ORIBU	NYANYABU	NYANYABU	No
10dec2022 23:22:49	10dec2022 16:36:30	10dec2022 16:38:41	10dec2022	2022-12-10	120	2	.033333335	RWAMPARA	37	404127	404127	4	25	127	404	404	6	RWAMPARA	BUGAMBA	KAMOMO	NYARWINA	NYARWINA 'B'	No
10dec2022 23:57:46	10dec2022 23:53:24	10dec2022 23:53:24	10dec2022	2022-12-10	50	.83333331	.013888889	RWAMPARA	30	404082	404082	4	25	127	404	404	6	RWAMPARA	BUGAMBA	KAMOMO	NYARWINA	NYARWINA 'B'	No
10dec2022 23:57:46	10dec2022 23:53:24	10dec2022 23:55:35	10dec2022	2022-12-10	65	1.0833334	.018055556	RWAMPARA	31	404023	404023	4	25	127	404	404	6	RWAMPARA	BUGAMBA	KAMOMO	NYARWINA	NYARWINA 'B'	No
10dec2022 23:57:46	10dec2022 23:55:35	10dec2022 23:55:35	10dec2022	2022-12-10	65	1.0833334	.018055556	RWAMPARA	36	404071	404071	4	25	127	404	404	6	RWAMPARA	BUGAMBA	KAMOMO	NYARWINA	NYARWINA 'B'	No
11dec2022 06:26:37	10dec2022 18:12:37	10dec2022 18:16:59	10dec2022	2022-12-10	180	3	.050000001	RWAMPARA	34	408070	408070	4	25	130	408	408	6	RWAMPARA	BUGAMBA	NGUGO	KAAYA	KAAYA	No
11dec2022 06:26:37	10dec2022 18:19:10	10dec2022 18:19:10	10dec2022	2022-12-10	76	1.2666667	.02111111	RWAMPARA	34	408122	408122	4	25	130	408	408	6	RWAMPARA	BUGAMBA	NGUGO	KAAYA	KAAYA	No
12dec2022 18:33:41	12dec2022 13:23:28	12dec2022 16:46:38	12dec2022	2022-12-12	305	5.0833335	.084722221	MADI OKOLLO	81	350033	350033	3	24	125	350	350	6	MADI OKOLLO	ULEPPI	LAURA	OYABU	OYABU	No
12dec2022 18:33:41	12dec2022 15:54:12	12dec2022 15:56:23	12dec2022	2022-12-12	96	1.6	.026666667	MADI OKOLLO	61	323005	323005	3	20	105	323	323	6	MADI OKOLLO	OKOLLO	OKOLLO	AYIJU	AYIJU 'B'	No
12dec2022 18:35:52	12dec2022 09:42:50	12dec2022 09:47:12	12dec2022	2022-12-12	232	3.8666666	.064444445	MADI OKOLLO	69	350031	350031	3	24	125	350	350	6	MADI OKOLLO	ULEPPI	LAURA	OYABU	OYABU	No
12dec2022 18:35:52	12dec2022 13:14:44	12dec2022 13:19:06	12dec2022	2022-12-12	117	1.95	.032499999	MADI OKOLLO	65	350013	350013	3	24	125	350	350	6	MADI OKOLLO	ULEPPI	LAURA	OYABU	OYABU	Yes	Yes	Yes	No
12dec2022 18:57:42	12dec2022 13:47:30	12dec2022 13:51:52	12dec2022	2022-12-12	225	3.75	.0625	MADI OKOLLO	68	349014	349014	3	24	125	349	349	6	MADI OKOLLO	ULEPPI	LAURA	AYIBU	AYIBU	Yes	Yes	Yes	Yes	67	52	No	Yes	1 2	1	1	0	1	2	0	Airtel	Airtel
12dec2022 19:50:08	12dec2022 15:01:47	12dec2022 15:03:58	12dec2022	2022-12-12	148	2.4666667	.041111112	RWAMPARA	46	411050	411050	4	25	131	411	411	6	RWAMPARA	BUGAMBA	NYARUHANDAGAZI	NYAKIBARE	NYAKIBARE	No
12dec2022 19:54:30	12dec2022 15:32:22	12dec2022 15:32:22	12dec2022	2022-12-12	68	1.1333333	.018888889	RWAMPARA	55	411030	411030	4	25	131	411	411	6	RWAMPARA	BUGAMBA	NYARUHANDAGAZI	NYAKIBARE	NYAKIBARE	No
12dec2022 19:54:30	12dec2022 14:00:37	12dec2022 14:07:10	12dec2022	2022-12-12	302	5.0333333	.083888888	RWAMPARA	35	411024	411024	4	25	131	411	411	6	RWAMPARA	BUGAMBA	NYARUHANDAGAZI	NYAKIBARE	NYAKIBARE	Yes	Yes	Yes	No
12dec2022 19:54:30	12dec2022 16:59:45	12dec2022 17:08:29	12dec2022	2022-12-12	347	5.7833333	.096388891	RWAMPARA	35	411001	411001	4	25	131	411	411	6	RWAMPARA	BUGAMBA	NYARUHANDAGAZI	NYAKIBARE	NYAKIBARE	Yes	Yes	Yes	No
12dec2022 19:54:30	12dec2022 12:28:52	12dec2022 12:37:36	12dec2022	2022-12-12	186	3.0999999	.051666666	RWAMPARA	42	411045	411045	4	25	131	411	411	6	RWAMPARA	BUGAMBA	NYARUHANDAGAZI	NYAKIBARE	NYAKIBARE	Yes	Yes	Yes	No
12dec2022 19:56:41	12dec2022 12:57:16	12dec2022 13:25:39	12dec2022	2022-12-12	1297	21.616667	.36027777	RWAMPARA	40	411033	411033	4	25	131	411	411	6	RWAMPARA	BUGAMBA	NYARUHANDAGAZI	NYAKIBARE	NYAKIBARE	No
12dec2022 19:56:41	12dec2022 14:35:34	12dec2022 14:37:45	12dec2022	2022-12-12	83	1.3833333	.023055555	RWAMPARA	40	411011	411011	4	25	131	411	411	6	RWAMPARA	BUGAMBA	NYARUHANDAGAZI	NYAKIBARE	NYAKIBARE	No
12dec2022 19:56:41	12dec2022 14:37:45	12dec2022 14:39:56	12dec2022	2022-12-12	81	1.35	.022500001	RWAMPARA	40	411010	411010	4	25	131	411	411	6	RWAMPARA	BUGAMBA	NYARUHANDAGAZI	NYAKIBARE	NYAKIBARE	No
12dec2022 19:56:41	12dec2022 14:39:56	12dec2022 14:42:07	12dec2022	2022-12-12	83	1.3833333	.023055555	RWAMPARA	40	411012	411012	4	25	131	411	411	6	RWAMPARA	BUGAMBA	NYARUHANDAGAZI	NYAKIBARE	NYAKIBARE	No
12dec2022 19:56:41	12dec2022 14:42:07	12dec2022 14:44:18	12dec2022	2022-12-12	121	2.0166667	.033611111	RWAMPARA	40	411035	411035	4	25	131	411	411	6	RWAMPARA	BUGAMBA	NYARUHANDAGAZI	NYAKIBARE	NYAKIBARE	No
12dec2022 19:56:41	12dec2022 14:46:29	12dec2022 14:48:40	12dec2022	2022-12-12	144	2.4000001	.039999999	RWAMPARA	40	411009	411009	4	25	131	411	411	6	RWAMPARA	BUGAMBA	NYARUHANDAGAZI	NYAKIBARE	NYAKIBARE	No
12dec2022 21:21:53	12dec2022 15:36:44	12dec2022 15:38:55	12dec2022	2022-12-12	233	3.8833334	.064722225	RWAMPARA	58	410095	410095	4	25	131	410	410	6	RWAMPARA	BUGAMBA	NYARUHANDAGAZI	KASHUNGWE	KASHUNGWE 'B'	No
13dec2022 12:21:55	12dec2022 11:16:46	12dec2022 11:18:57	12dec2022	2022-12-12	74	1.2333333	.020555556	RWAMPARA	41	410090	410090	4	25	131	410	410	6	RWAMPARA	BUGAMBA	NYARUHANDAGAZI	KASHUNGWE	KASHUNGWE 'B'	No
13dec2022 15:03:34	13dec2022 12:43:46	13dec2022 12:45:57	13dec2022	2022-12-13	126	2.0999999	.035	RWAMPARA	31	412078	412078	4	25	132	412	412	6	RWAMPARA	BUGAMBA	RWEIBOGO	BUGAMBA	BUGAMBA 'A'	No
13dec2022 15:03:34	13dec2022 12:48:08	13dec2022 12:52:30	13dec2022	2022-12-13	165	2.75	.045833334	RWAMPARA	36	412047	412047	4	25	132	412	412	6	RWAMPARA	BUGAMBA	RWEIBOGO	BUGAMBA	BUGAMBA 'A'	No
13dec2022 15:03:34	13dec2022 12:52:30	13dec2022 12:59:03	13dec2022	2022-12-13	358	5.9666667	.099444441	RWAMPARA	41	412014	412014	4	25	132	412	412	6	RWAMPARA	BUGAMBA	RWEIBOGO	BUGAMBA	BUGAMBA 'A'	No
13dec2022 15:03:34	13dec2022 13:16:32	13dec2022 13:18:43	13dec2022	2022-12-13	94	1.5666667	.026111111	RWAMPARA	49	412073	412073	4	25	132	412	412	6	RWAMPARA	BUGAMBA	RWEIBOGO	BUGAMBA	BUGAMBA 'A'	No
13dec2022 15:03:34	13dec2022 13:20:54	13dec2022 13:20:54	13dec2022	2022-12-13	73	1.2166667	.020277778	RWAMPARA	50	412036	412036	4	25	132	412	412	6	RWAMPARA	BUGAMBA	RWEIBOGO	BUGAMBA	BUGAMBA 'A'	No
13dec2022 15:03:34	13dec2022 13:42:44	13dec2022 13:44:56	13dec2022	2022-12-13	104	1.7333333	.028888889	RWAMPARA	31	412089	412089	4	25	132	412	412	6	RWAMPARA	BUGAMBA	RWEIBOGO	BUGAMBA	BUGAMBA 'A'	No
13dec2022 15:03:34	13dec2022 13:44:56	13dec2022 13:47:07	13dec2022	2022-12-13	66	1.1	.018333333	RWAMPARA	33	412061	412061	4	25	132	412	412	6	RWAMPARA	BUGAMBA	RWEIBOGO	BUGAMBA	BUGAMBA 'A'	No
13dec2022 15:03:34	13dec2022 13:47:07	13dec2022 13:49:18	13dec2022	2022-12-13	161	2.6833334	.044722222	RWAMPARA	36	412001	412001	4	25	132	412	412	6	RWAMPARA	BUGAMBA	RWEIBOGO	BUGAMBA	BUGAMBA 'A'	No
13dec2022 15:03:34	13dec2022 13:53:40	13dec2022 13:55:51	13dec2022	2022-12-13	122	2.0333333	.033888888	RWAMPARA	50	412012	412012	4	25	132	412	412	6	RWAMPARA	BUGAMBA	RWEIBOGO	BUGAMBA	BUGAMBA 'A'	No
13dec2022 17:36:29	13dec2022 10:06:28	13dec2022 10:21:46	13dec2022	2022-12-13	939	15.65	.26083332	KATAKWI	23	229044	229044	2	8	57	229	229	6	KATAKWI	KATAKWI TOWN COUNCIL	NORTHERN	AJELUK	AJELUK 'A'	Yes	Yes	Yes	Yes	698	22	No	Yes	1 2	1	1	0	1	2	0	Airtel	Airtel
13dec2022 17:38:40	13dec2022 13:31:49	13dec2022 13:31:49	13dec2022	2022-12-13	32	.53333336	.0088888891	KATAKWI	1	224009	224009	2	7	53	224	224	6	KATAKWI	KATAKWI	DADAS	AKOBOI	AKOBOI	No
13dec2022 17:38:40	13dec2022 11:25:07	13dec2022 11:27:18	13dec2022	2022-12-13	151	2.5166667	.041944444	KATAKWI	10	227068	227068	2	7	55	227	227	6	KATAKWI	KATAKWI	KATAKWI	AUJONGABA	AUJONGABA	No
13dec2022 17:47:25	13dec2022 14:59:12	13dec2022 15:01:23	13dec2022	2022-12-13	91	1.5166667	.025277779	KATAKWI	17	202016	202016	2	6	44	202	202	6	KATAKWI	KAPUJAN	KAPUJAN	KELIM I	KELIM I 'B'	No
13dec2022 18:02:42	13dec2022 16:50:37	13dec2022 17:12:27	13dec2022	2022-12-13	302	5.0333333	.083888888	MADI OKOLLO	80	321010	321010	3	20	103	321	321	6	MADI OKOLLO	OKOLLO	AJIBU	PAJIA-OYIBU	PAJIA-OYIBU 'A'	Yes	Yes	Yes	No
13dec2022 18:02:42	13dec2022 17:14:38	13dec2022 17:19:01	13dec2022	2022-12-13	231	3.8499999	.064166665	MADI OKOLLO	80	321005	321005	3	20	103	321	321	6	MADI OKOLLO	OKOLLO	AJIBU	PAJIA-OYIBU	PAJIA-OYIBU 'A'	No
13dec2022 18:02:42	13dec2022 17:19:01	13dec2022 17:23:23	13dec2022	2022-12-13	169	2.8166666	.046944443	MADI OKOLLO	80	321012	321012	3	20	103	321	321	6	MADI OKOLLO	OKOLLO	AJIBU	PAJIA-OYIBU	PAJIA-OYIBU 'A'	No
13dec2022 18:55:08	13dec2022 15:31:58	13dec2022 15:34:09	13dec2022	2022-12-13	181	3.0166667	.050277777	MADI OKOLLO	59	302015	302015	3	16	89	302	302	6	MADI OKOLLO	ANYIRIBU	BONDO	OMURIBA	OMURIBA	No
13dec2022 19:19:10	13dec2022 11:51:20	13dec2022 12:04:26	13dec2022	2022-12-13	673	11.216666	.18694444	RWAMPARA	54	409038	409038	4	25	130	409	409	6	RWAMPARA	BUGAMBA	NGUGO	KIKUUTO II	KIKUUTO II	No
13dec2022 19:25:43	13dec2022 11:42:36	13dec2022 11:44:47	13dec2022	2022-12-13	156	2.5999999	.043333333	KATAKWI	4	229027	229027	2	8	57	229	229	6	KATAKWI	KATAKWI TOWN COUNCIL	NORTHERN	AJELUK	AJELUK 'A'	No
13dec2022 20:26:53	13dec2022 11:46:58	13dec2022 11:51:20	13dec2022	2022-12-13	275	4.5833335	.076388888	RWAMPARA	31	412080	412080	4	25	132	412	412	6	RWAMPARA	BUGAMBA	RWEIBOGO	BUGAMBA	BUGAMBA 'A'	No
13dec2022 20:26:53	13dec2022 16:39:41	13dec2022 16:46:15	13dec2022	2022-12-13	246	4.0999999	.068333335	RWAMPARA	31	412067	412067	4	25	132	412	412	6	RWAMPARA	BUGAMBA	RWEIBOGO	BUGAMBA	BUGAMBA 'A'	No
13dec2022 21:06:12	13dec2022 11:03:16	13dec2022 12:35:01	13dec2022	2022-12-13	528	8.8000002	.14666666	MADI OKOLLO	66	312015	312015	3	18	97	312	312	6	MADI OKOLLO	OFFAKA	ORIBU	NYANYABU	NYANYABU	Yes	Yes	Yes	No
14dec2022 06:40:44	13dec2022 12:02:15	13dec2022 12:21:55	13dec2022	2022-12-13	1116	18.6	.31	RWAMPARA	57	418120	418120	4	26	134	418	418	6	RWAMPARA	MWIZI	KIGAAGA	KABATANAGI I	KABATANAGI I	Yes	Yes	Yes	Yes	899	59	No	Yes	1 2	1	1	0	1	2	0	Airtel	Airtel
14dec2022 06:40:44	13dec2022 13:49:18	13dec2022 14:15:31	13dec2022	2022-12-13	949	15.816667	.26361111	RWAMPARA	57	418033	418033	4	26	134	418	418	6	RWAMPARA	MWIZI	KIGAAGA	KABATANAGI I	KABATANAGI I	No
14dec2022 06:40:44	13dec2022 14:28:37	13dec2022 14:48:17	13dec2022	2022-12-13	1072	17.866667	.29777777	RWAMPARA	57	418087	418087	4	26	134	418	418	6	RWAMPARA	MWIZI	KIGAAGA	KABATANAGI I	KABATANAGI I	Yes	Yes	Yes	Yes	721	21	No	Yes	1	1	0	0	1	0	0	Airtel	Airtel
14dec2022 06:42:55	12dec2022 14:31:12	12dec2022 14:35:34	12dec2022	2022-12-12	157	2.6166666	.043611109	RWAMPARA	34	411049	411049	4	25	131	411	411	6	RWAMPARA	BUGAMBA	NYARUHANDAGAZI	NYAKIBARE	NYAKIBARE	Yes	Yes	Yes	No
14dec2022 06:42:55	13dec2022 20:33:26	13dec2022 20:35:37	13dec2022	2022-12-13	155	2.5833333	.043055557	RWAMPARA	57	418124	418124	4	26	134	418	418	6	RWAMPARA	MWIZI	KIGAAGA	KABATANAGI I	KABATANAGI I	No
14dec2022 18:19:47	14dec2022 17:55:45	14dec2022 17:57:56	14dec2022	2022-12-14	147	2.45	.040833332	MADI OKOLLO	63	348022	348022	3	24	124	348	348	6	MADI OKOLLO	ULEPPI	KATIYI	BARIZI	BARIZI AREA	No
14dec2022 19:05:40	14dec2022 10:49:46	14dec2022 10:58:31	14dec2022	2022-12-14	478	7.9666667	.13277778	MADI OKOLLO	74	303002	303002	3	16	90	303	303	6	MADI OKOLLO	ANYIRIBU	OMII	PEIPIA	PEIPIA	Yes	Yes	Yes	No
14dec2022 20:02:27	14dec2022 20:09:01	14dec2022 20:35:14	14dec2022	2022-12-14	1456	24.266666	.40444446	KATAKWI	25	231096	231096	2	8	58	231	231	6	KATAKWI	KATAKWI TOWN COUNCIL	SOUTHERN	ANGOPET	ANGOPET 'B'	Yes	Yes	Yes	Yes	887	17	No	No					0	0	0		N/A	Yes	Yes	No
14dec2022 20:02:27	14dec2022 10:43:13	14dec2022 11:05:04	14dec2022	2022-12-14	1280	21.333334	.35555556	KATAKWI	2	231126	231126	2	8	58	231	231	6	KATAKWI	KATAKWI TOWN COUNCIL	SOUTHERN	ANGOPET	ANGOPET 'B'	Yes	Yes	Yes	Yes	878	30	No	Yes	1 2	1	1	0	1	2	0	MTN	MTN
14dec2022 20:11:12	14dec2022 12:32:27	14dec2022 13:00:51	14dec2022	2022-12-14	1714	28.566668	.47611111	RWAMPARA	33	424070	424070	4	26	136	424	424	6	RWAMPARA	MWIZI	RUKARABO	MUCUUCU	MUCUUCU	Yes	Yes	Yes	Yes	1042	21	No	Yes	1	1	0	0	1	0	0	Airtel	Airtel
14dec2022 20:15:34	14dec2022 15:38:08	14dec2022 15:40:19	14dec2022	2022-12-14	197	3.2833333	.054722223	RWAMPARA	37	424132	424132	4	26	136	424	424	6	RWAMPARA	MWIZI	RUKARABO	MUCUUCU	MUCUUCU	No
14dec2022 20:28:40	14dec2022 20:26:29	14dec2022 20:28:40	14dec2022	2022-12-14	73	1.2166667	.020277778	KATAKWI	20	226022	226022	2	7	54	226	226	6	KATAKWI	KATAKWI	GETOM	OGUYAI	OGUYAI	No
14dec2022 22:22:16	14dec2022 22:17:54	14dec2022 22:17:54	14dec2022	2022-12-14	48	.80000001	.013333334	RWAMPARA	30	424098	424098	4	26	136	424	424	6	RWAMPARA	MWIZI	RUKARABO	MUCUUCU	MUCUUCU	No
15dec2022 06:22:52	14dec2022 21:40:46	14dec2022 21:40:46	14dec2022	2022-12-14	62	1.0333333	.017222222	RWAMPARA	32	418121	418121	4	26	134	418	418	6	RWAMPARA	MWIZI	KIGAAGA	KABATANAGI I	KABATANAGI I	No
15dec2022 11:02:29	14dec2022 11:37:50	14dec2022 12:04:03	14dec2022	2022-12-14	1149	19.15	.31916666	RWAMPARA	41	424123	424123	4	26	136	424	424	6	RWAMPARA	MWIZI	RUKARABO	MUCUUCU	MUCUUCU	Yes	Yes	Yes	Yes	733	20	No	Yes	1	1	0	0	1	0	0	Airtel	Airtel
15dec2022 18:01:55	15dec2022 11:39:37	15dec2022 17:57:33	15dec2022	2022-12-15	216	3.5999999	.059999999	MADI OKOLLO	63	330029	330029	3	21	110	330	330	6	MADI OKOLLO	PAWOR	PARABOK	UPPER PARABOK	UPPER PARABOK	No
15dec2022 18:04:06	15dec2022 17:31:20	15dec2022 17:35:42	15dec2022	2022-12-15	266	4.4333334	.07388889	MADI OKOLLO	64	328004	328004	3	21	107	328	328	6	MADI OKOLLO	PAWOR	JOLYEVU	OWAVU	OWAVU	No
15dec2022 18:21:35	15dec2022 13:50:42	15dec2022 13:52:53	15dec2022	2022-12-15	130	2.1666667	.036111113	KATAKWI	3	202016	202016	2	6	44	202	202	6	KATAKWI	KAPUJAN	KAPUJAN	KELIM I	KELIM I 'B'	Yes	Yes	Yes	No
15dec2022 18:25:57	15dec2022 09:15:27	15dec2022 09:15:27	15dec2022	2022-12-15	96	1.6	.026666667	KATAKWI	21	220043	220043	2	7	49	220	220	6	KATAKWI	KATAKWI	ALELES	LALEI A	LALEI A	No
15dec2022 18:25:57	15dec2022 10:07:52	15dec2022 10:10:03	15dec2022	2022-12-15	70	1.1666666	.019444445	KATAKWI	21	220017	220017	2	7	49	220	220	6	KATAKWI	KATAKWI	ALELES	LALEI A	LALEI A	No
15dec2022 19:35:51	15dec2022 17:57:33	15dec2022 19:20:34	15dec2022	2022-12-15	222	3.7	.061666667	MADI OKOLLO	73	329011	329011	3	21	109	329	329	6	MADI OKOLLO	PAWOR	PANDUKU	PANDUKU	PANDUKU	No
15dec2022 19:38:02	15dec2022 10:27:32	15dec2022 18:12:50	15dec2022	2022-12-15	426	7.0999999	.11833333	MADI OKOLLO	81	327007	327007	3	21	108	327	327	6	MADI OKOLLO	PAWOR	NDAVU	PAYILA	PAYILA	Yes	Yes	Yes	Yes	381	16	No	No					0	0	0		N/A	Yes	Yes	Yes
15dec2022 19:38:02	15dec2022 13:46:20	15dec2022 18:10:39	15dec2022	2022-12-15	145	2.4166667	.040277779	MADI OKOLLO	81	329001	329001	3	21	109	329	329	6	MADI OKOLLO	PAWOR	PANDUKU	PANDUKU	PANDUKU	No
15dec2022 19:44:35	15dec2022 14:12:32	15dec2022 14:14:43	15dec2022	2022-12-15	141	2.3499999	.039166667	MADI OKOLLO	66	328013	328013	3	21	107	328	328	6	MADI OKOLLO	PAWOR	JOLYEVU	OWAVU	OWAVU	Yes	Yes	Yes	No
15dec2022 21:31:38	15dec2022 12:45:10	15dec2022 12:49:32	15dec2022	2022-12-15	252	4.1999998	.07	RWAMPARA	32	426120	426120	4	26	137	426	426	6	RWAMPARA	MWIZI	RYAMIYONGA	KYEYARE	KYEYARE 'B'	No
16dec2022 06:18:06	15dec2022 11:30:53	15dec2022 11:48:22	15dec2022	2022-12-15	1061	17.683332	.29472223	RWAMPARA	40	426070	426070	4	26	137	426	426	6	RWAMPARA	MWIZI	RYAMIYONGA	KYEYARE	KYEYARE 'B'	Yes	Yes	Yes	Yes	814	33	No	Yes	1	1	0	0	1	0	0	Airtel	Airtel
16dec2022 06:20:17	15dec2022 12:45:10	15dec2022 12:47:21	15dec2022	2022-12-15	135	2.25	.037500001	RWAMPARA	34	426090	426090	4	26	137	426	426	6	RWAMPARA	MWIZI	RYAMIYONGA	KYEYARE	KYEYARE 'B'	No
16dec2022 06:20:17	15dec2022 12:29:52	15dec2022 12:58:16	15dec2022	2022-12-15	400	6.6666665	.11111111	RWAMPARA	42	426126	426126	4	26	137	426	426	6	RWAMPARA	MWIZI	RYAMIYONGA	KYEYARE	KYEYARE 'B'	Yes	Yes	Yes	Yes	153	22	No	Yes	1	1	0	0	1	0	0	Airtel	Airtel
16dec2022 06:26:51	15dec2022 19:51:09	15dec2022 19:53:20	15dec2022	2022-12-15	113	1.8833333	.03138889	RWAMPARA	52	426107	426107	4	26	137	426	426	6	RWAMPARA	MWIZI	RYAMIYONGA	KYEYARE	KYEYARE 'B'	No
16dec2022 06:26:51	15dec2022 20:04:15	15dec2022 20:04:15	15dec2022	2022-12-15	80	1.3333334	.022222223	RWAMPARA	42	426040	426040	4	26	137	426	426	6	RWAMPARA	MWIZI	RYAMIYONGA	KYEYARE	KYEYARE 'B'	No
16dec2022 06:26:51	15dec2022 20:08:37	15dec2022 20:10:48	15dec2022	2022-12-15	91	1.5166667	.025277779	RWAMPARA	42	426096	426096	4	26	137	426	426	6	RWAMPARA	MWIZI	RYAMIYONGA	KYEYARE	KYEYARE 'B'	No
16dec2022 14:14:20	15dec2022 16:43:16	15dec2022 16:45:27	15dec2022	2022-12-15	213	3.55	.059166666	RWAMPARA	35	425103	425103	4	26	137	425	425	6	RWAMPARA	MWIZI	RYAMIYONGA	IBUMBA	IBUMB 'B'	No
16dec2022 14:14:20	15dec2022 16:47:39	15dec2022 16:49:50	15dec2022	2022-12-15	192	3.2	.053333335	RWAMPARA	36	425135	425135	4	26	137	425	425	6	RWAMPARA	MWIZI	RYAMIYONGA	IBUMBA	IBUMB 'B'	No
16dec2022 14:14:20	15dec2022 16:52:01	15dec2022 16:52:01	15dec2022	2022-12-15	65	1.0833334	.018055556	RWAMPARA	41	425063	425063	4	26	137	425	425	6	RWAMPARA	MWIZI	RYAMIYONGA	IBUMBA	IBUMB 'B'	No
16dec2022 18:19:00	16dec2022 14:23:04	16dec2022 14:25:15	16dec2022	2022-12-16	125	2.0833333	.034722224	MADI OKOLLO	63	348022	348022	3	24	124	348	348	6	MADI OKOLLO	ULEPPI	KATIYI	BARIZI	BARIZI AREA	No
16dec2022 18:25:33	16dec2022 17:50:36	16dec2022 17:52:47	16dec2022	2022-12-16	217	3.6166666	.060277779	MADI OKOLLO	78	309010	309010	3	18	95	309	309	6	MADI OKOLLO	OFFAKA	ELIBU	OLIBA	OLIBA	No
16dec2022 18:36:29	16dec2022 16:53:48	16dec2022 17:02:32	16dec2022	2022-12-16	442	7.3666668	.12277777	MADI OKOLLO	72	310016	310016	3	18	96	310	310	6	MADI OKOLLO	OFFAKA	OCEBU	ADABU	ADABU	No
16dec2022 18:36:29	16dec2022 17:09:06	16dec2022 17:11:17	16dec2022	2022-12-16	173	2.8833334	.048055556	MADI OKOLLO	72	302015	302015	3	16	89	302	302	6	MADI OKOLLO	ANYIRIBU	BONDO	OMURIBA	OMURIBA	No
16dec2022 18:58:19	15dec2022 14:43:07	15dec2022 14:43:07	15dec2022	2022-12-15	111	1.85	.030833334	MADI OKOLLO	68	329014	329014	3	21	109	329	329	6	MADI OKOLLO	PAWOR	PANDUKU	PANDUKU	PANDUKU	Yes	Yes	Yes	No
16dec2022 19:00:30	15dec2022 14:21:17	15dec2022 14:25:39	15dec2022	2022-12-15	260	4.3333335	.072222225	MADI OKOLLO	59	330019	330019	3	21	110	330	330	6	MADI OKOLLO	PAWOR	PARABOK	UPPER PARABOK	UPPER PARABOK	No
16dec2022 19:02:41	16dec2022 13:28:27	16dec2022 13:32:50	16dec2022	2022-12-16	227	3.7833333	.063055553	MADI OKOLLO	74	308026	308026	3	18	95	308	308	6	MADI OKOLLO	OFFAKA	ELIBU	ABALII ANGESI	ABALI ANGESI	Yes	Yes	Yes	No
16dec2022 19:02:41	16dec2022 13:32:50	16dec2022 13:37:12	16dec2022	2022-12-16	143	2.3833334	.039722223	MADI OKOLLO	74	320024	320024	3	20	103	320	320	6	MADI OKOLLO	OKOLLO	AJIBU	AYIO	AYIO	Yes	Yes	Yes	No
16dec2022 19:04:52	16dec2022 15:08:57	16dec2022 15:13:19	16dec2022	2022-12-16	233	3.8833334	.064722225	MADI OKOLLO	64	302025	302025	3	16	89	302	302	6	MADI OKOLLO	ANYIRIBU	BONDO	OMURIBA	OMURIBA	No
16dec2022 19:04:52	16dec2022 13:02:15	16dec2022 13:08:48	16dec2022	2022-12-16	281	4.6833334	.078055553	MADI OKOLLO	61	321006	321006	3	20	103	321	321	6	MADI OKOLLO	OKOLLO	AJIBU	PAJIA-OYIBU	PAJIA-OYIBU 'A'	Yes	Yes	Yes	No
16dec2022 19:07:04	16dec2022 18:51:46	16dec2022 18:51:46	16dec2022	2022-12-16	53	.88333333	.014722222	KATAKWI	1	222014	222014	2	7	51	222	222	6	KATAKWI	KATAKWI	ALOGOOK	AMURIA	AMURIA	No
16dec2022 19:07:04	16dec2022 18:53:57	16dec2022 18:53:57	16dec2022	2022-12-16	45	.75	.0125	KATAKWI	1	228032	228032	2	7	56	228	228	6	KATAKWI	KATAKWI	OLELA	KEELIM	KEELIM	No
16dec2022 19:09:15	16dec2022 17:20:01	16dec2022 17:22:12	16dec2022	2022-12-16	180	3	.050000001	MADI OKOLLO	83	324030	324030	3	20	105	324	324	6	MADI OKOLLO	OKOLLO	OKOLLO	OPIBU	OPIBU	No
16dec2022 19:09:15	16dec2022 17:22:12	16dec2022 17:24:23	16dec2022	2022-12-16	94	1.5666667	.026111111	MADI OKOLLO	83	324019	324019	3	20	105	324	324	6	MADI OKOLLO	OKOLLO	OKOLLO	OPIBU	OPIBU	No
16dec2022 20:03:51	16dec2022 19:24:32	17dec2022 02:10:52	16dec2022	2022-12-16	1540	25.666666	.42777777	KATAKWI	25	206003	206003	2	9	59	206	206	6	KATAKWI	MAGORO	KAMENU	OBWOKOMOR	OBWOKOMOR	Yes	Yes	Yes	Yes	1342	36	No	Yes	1 2	1	1	0	1	2	0	MTN	MTN
16dec2022 20:16:58	16dec2022 12:46:57	16dec2022 18:29:55	16dec2022	2022-12-16	472	7.8666668	.13111112	RWAMPARA	42	421023	421023	4	26	135	421	421	6	RWAMPARA	MWIZI	NGOMA	KATOOKYE	KATOOKYE	Yes	Yes	Yes	No
16dec2022 20:19:09	16dec2022 15:50:27	16dec2022 16:14:29	16dec2022	2022-12-16	345	5.75	.095833331	RWAMPARA	56	421081	421081	4	26	135	421	421	6	RWAMPARA	MWIZI	NGOMA	KATOOKYE	KATOOKYE	Yes	Yes	Yes	Yes	219	18	Yes	Yes	1	1	0	0	1	0	0	Airtel	Airtel
16dec2022 20:19:09	16dec2022 14:51:28	16dec2022 14:53:39	16dec2022	2022-12-16	90	1.5	.025	RWAMPARA	51	421012	421012	4	26	135	421	421	6	RWAMPARA	MWIZI	NGOMA	KATOOKYE	KATOOKYE	Yes	Yes	Yes	No
16dec2022 20:21:20	16dec2022 16:51:37	16dec2022 16:58:10	16dec2022	2022-12-16	335	5.5833335	.093055554	RWAMPARA	55	421111	421111	4	26	135	421	421	6	RWAMPARA	MWIZI	NGOMA	KATOOKYE	KATOOKYE	No
16dec2022 20:21:20	16dec2022 17:24:23	16dec2022 17:24:23	16dec2022	2022-12-16	57	.94999999	.015833333	RWAMPARA	32	421062	421062	4	26	135	421	421	6	RWAMPARA	MWIZI	NGOMA	KATOOKYE	KATOOKYE	No
16dec2022 20:45:22	16dec2022 15:24:14	16dec2022 15:26:25	16dec2022	2022-12-16	131	2.1833334	.036388889	RWAMPARA	57	420031	420031	4	26	135	420	420	6	RWAMPARA	MWIZI	NGOMA	IHOMBYA	IHOMBYA	Yes	Yes	Yes	No
16dec2022 21:46:32	16dec2022 14:14:20	16dec2022 14:49:17	16dec2022	2022-12-16	1692	28.200001	.47	RWAMPARA	30	420021	420021	4	26	135	420	420	6	RWAMPARA	MWIZI	NGOMA	IHOMBYA	IHOMBYA	No
16dec2022 21:46:32	16dec2022 14:49:17	16dec2022 14:53:39	16dec2022	2022-12-16	224	3.7333333	.062222224	RWAMPARA	31	420070	420070	4	26	135	420	420	6	RWAMPARA	MWIZI	NGOMA	IHOMBYA	IHOMBYA	No
16dec2022 21:46:32	16dec2022 14:51:28	16dec2022 14:55:50	16dec2022	2022-12-16	73	1.2166667	.020277778	RWAMPARA	33	420041	420041	4	26	135	420	420	6	RWAMPARA	MWIZI	NGOMA	IHOMBYA	IHOMBYA	No
16dec2022 21:46:32	16dec2022 15:00:12	16dec2022 15:00:12	16dec2022	2022-12-16	78	1.3	.021666666	RWAMPARA	41	420083	420083	4	26	135	420	420	6	RWAMPARA	MWIZI	NGOMA	IHOMBYA	IHOMBYA	No
16dec2022 21:46:32	16dec2022 15:02:24	16dec2022 15:04:35	16dec2022	2022-12-16	135	2.25	.037500001	RWAMPARA	30	420002	420002	4	26	135	420	420	6	RWAMPARA	MWIZI	NGOMA	IHOMBYA	IHOMBYA	No
16dec2022 21:46:32	16dec2022 15:04:35	16dec2022 15:06:46	16dec2022	2022-12-16	91	1.5166667	.025277779	RWAMPARA	31	420073	420073	4	26	135	420	420	6	RWAMPARA	MWIZI	NGOMA	IHOMBYA	IHOMBYA	No
17dec2022 08:55:00	16dec2022 18:49:35	16dec2022 18:49:35	16dec2022	2022-12-16	76	1.2666667	.02111111	RWAMPARA	54	421120	421120	4	26	135	421	421	6	RWAMPARA	MWIZI	NGOMA	KATOOKYE	KATOOKYE	No
17dec2022 13:38:59	17dec2022 12:15:58	17dec2022 12:35:38	17dec2022	2022-12-17	1024	17.066668	.28444445	KATAKWI	4	238017	238017	2	12	73	238	238	6	KATAKWI	ONGONGOJA	OKUDA	OKUDA	OKUDA	Yes	Yes	Yes	Yes	731	30	No	Yes	1 2	1	1	0	1	2	0	Airtel	Airtel
17dec2022 16:14:05	17dec2022 14:11:45	17dec2022 14:24:52	17dec2022	2022-12-17	781	13.016666	.21694444	KATAKWI	18	216006	216006	2	14	80	216	216	6	KATAKWI	TOROMA	APUUTON	APUUTON	APUUTON	No
17dec2022 16:20:39	17dec2022 13:54:17	17dec2022 13:56:28	17dec2022	2022-12-17	65	1.0833334	.018055556	KATAKWI	19	228015	228015	2	7	56	228	228	6	KATAKWI	KATAKWI	OLELA	KEELIM	KEELIM	No
17dec2022 16:44:40	17dec2022 11:43:12	17dec2022 12:02:52	17dec2022	2022-12-17	1192	19.866667	.3311111	RWAMPARA	57	447027	447027	4	28	149	447	447	6	RWAMPARA	RUGANDO	NYAKABARE	BUSHENYI	BUSHENYI	Yes	Yes	Yes	Yes	678	19	Yes	Yes	1	1	0	0	1	0	0	Airtel	Airtel
17dec2022 16:44:40	17dec2022 12:31:16	17dec2022 12:33:27	17dec2022	2022-12-17	188	3.1333334	.052222222	RWAMPARA	57	447061	447061	4	28	149	447	447	6	RWAMPARA	RUGANDO	NYAKABARE	BUSHENYI	BUSHENYI	No
17dec2022 17:10:53	17dec2022 10:33:18	17dec2022 10:52:58	17dec2022	2022-12-17	1114	18.566668	.30944446	RWAMPARA	40	448008	448008	4	28	150	448	448	6	RWAMPARA	RUGANDO	NYARUBUNGO	KAKITANGA	KAKITANGA	Yes	Yes	Yes	Yes	819	29	Yes	Yes	1	1	0	0	1	0	0	Airtel	Airtel
17dec2022 18:12:03	17dec2022 17:56:46	17dec2022 17:58:57	17dec2022	2022-12-17	78	1.3	.021666666	RWAMPARA	34	448012	448012	4	28	150	448	448	6	RWAMPARA	RUGANDO	NYARUBUNGO	KAKITANGA	KAKITANGA	No
17dec2022 18:12:03	17dec2022 17:58:57	17dec2022 18:01:08	17dec2022	2022-12-17	44	.73333335	.012222222	RWAMPARA	34	448104	448104	4	28	150	448	448	6	RWAMPARA	RUGANDO	NYARUBUNGO	KAKITANGA	KAKITANGA	No
17dec2022 18:12:03	17dec2022 18:01:08	17dec2022 18:03:19	17dec2022	2022-12-17	53	.88333333	.014722222	RWAMPARA	34	448122	448122	4	28	150	448	448	6	RWAMPARA	RUGANDO	NYARUBUNGO	KAKITANGA	KAKITANGA	No
17dec2022 18:12:03	17dec2022 18:03:19	17dec2022 18:03:19	17dec2022	2022-12-17	44	.73333335	.012222222	RWAMPARA	34	448109	448109	4	28	150	448	448	6	RWAMPARA	RUGANDO	NYARUBUNGO	KAKITANGA	KAKITANGA	No
17dec2022 18:51:23	17dec2022 10:28:56	17dec2022 10:46:25	17dec2022	2022-12-17	1060	17.666666	.29444444	RWAMPARA	37	447032	447032	4	28	149	447	447	6	RWAMPARA	RUGANDO	NYAKABARE	BUSHENYI	BUSHENYI	Yes	Yes	Yes	No
17dec2022 18:51:23	17dec2022 13:43:21	17dec2022 13:45:32	17dec2022	2022-12-17	188	3.1333334	.052222222	RWAMPARA	37	447007	447007	4	28	149	447	447	6	RWAMPARA	RUGANDO	NYAKABARE	BUSHENYI	BUSHENYI	Yes	No	No	Yes	63	68	No	Yes	1 2	1	1	0	1	2	0	Airtel	Airtel
17dec2022 18:55:45	17dec2022 11:30:06	17dec2022 11:49:46	17dec2022	2022-12-17	1220	20.333334	.33888888	RWAMPARA	31	447124	447124	4	28	149	447	447	6	RWAMPARA	RUGANDO	NYAKABARE	BUSHENYI	BUSHENYI	Yes	Yes	Yes	Yes	1045	24	Yes	Yes	1	1	0	0	1	0	0	Airtel	Airtel
17dec2022 19:28:31	17dec2022 11:14:48	17dec2022 11:19:11	17dec2022	2022-12-17	226	3.7666667	.06277778	RWAMPARA	31	447109	447109	4	28	149	447	447	6	RWAMPARA	RUGANDO	NYAKABARE	BUSHENYI	BUSHENYI	No
17dec2022 19:28:31	17dec2022 11:36:39	17dec2022 11:38:50	17dec2022	2022-12-17	89	1.4833333	.024722222	RWAMPARA	35	447058	447058	4	28	149	447	447	6	RWAMPARA	RUGANDO	NYAKABARE	BUSHENYI	BUSHENYI	No
17dec2022 19:28:31	17dec2022 11:41:01	17dec2022 11:43:12	17dec2022	2022-12-17	67	1.1166667	.018611111	RWAMPARA	41	447110	447110	4	28	149	447	447	6	RWAMPARA	RUGANDO	NYAKABARE	BUSHENYI	BUSHENYI	No
17dec2022 19:28:31	17dec2022 11:49:46	17dec2022 11:51:57	17dec2022	2022-12-17	201	3.3499999	.055833332	RWAMPARA	49	447051	447051	4	28	149	447	447	6	RWAMPARA	RUGANDO	NYAKABARE	BUSHENYI	BUSHENYI	No
17dec2022 19:30:42	17dec2022 18:20:48	17dec2022 18:20:48	17dec2022	2022-12-17	50	.83333331	.013888889	RWAMPARA	30	447080	447080	4	28	149	447	447	6	RWAMPARA	RUGANDO	NYAKABARE	BUSHENYI	BUSHENYI	No
17dec2022 20:29:41	17dec2022 16:59:58	17dec2022 20:29:41	17dec2022	2022-12-17	296	4.9333334	.082222223	RWAMPARA	38	413032	413032	4	25	132	413	413	6	RWAMPARA	BUGAMBA	RWEIBOGO	RUZINGA	RUZINGA	No
17dec2022 21:00:16	17dec2022 20:55:54	17dec2022 20:58:05	17dec2022	2022-12-17	142	2.3666666	.039444443	MADI OKOLLO	73	349020	349020	3	24	125	349	349	6	MADI OKOLLO	ULEPPI	LAURA	AYIBU	AYIBU	No
17dec2022 22:27:39	17dec2022 21:24:18	17dec2022 21:26:29	17dec2022	2022-12-17	90	1.5	.025	MADI OKOLLO	83	315025	315025	3	19	99	315	315	6	MADI OKOLLO	OGOKO	ENYIO	LALI	LALI	No
17dec2022 22:38:34	17dec2022 18:27:21	17dec2022 18:29:32	17dec2022	2022-12-17	165	2.75	.045833334	MADI OKOLLO	78	314035	314035	3	19	98	314	314	6	MADI OKOLLO	OGOKO	AYAVU	ALIJODA	ALIJODA 'A'	Yes	Yes	Yes	Yes	55	17	No	No					0	0	0		N/A	Yes	Yes	Yes
17dec2022 22:47:18	17dec2022 12:13:47	17dec2022 12:29:05	17dec2022	2022-12-17	883	14.716666	.24527778	MADI OKOLLO	75	314031	314031	3	19	98	314	314	6	MADI OKOLLO	OGOKO	AYAVU	ALIJODA	ALIJODA 'A'	Yes	Yes	Yes	No
18dec2022 08:04:22	17dec2022 14:55:27	17dec2022 14:57:38	17dec2022	2022-12-17	140	2.3333333	.03888889	MADI OKOLLO	74	314003	314003	3	19	98	314	314	6	MADI OKOLLO	OGOKO	AYAVU	ALIJODA	ALIJODA 'A'	Yes	Yes	Yes	No
18dec2022 08:56:47	17dec2022 15:52:15	17dec2022 15:54:26	17dec2022	2022-12-17	87	1.45	.024166666	MADI OKOLLO	61	315006	315006	3	19	99	315	315	6	MADI OKOLLO	OGOKO	ENYIO	LALI	LALI	No
06jan2023 17:31:26	06jan2023 13:48:37	06jan2023 13:50:48	06jan2023	2023-01-06	133	2.2166667	.036944445	KATAKWI	3	227058	227058	2	7	55	227	227	6	KATAKWI	KATAKWI	KATAKWI	AUJONGABA	AUJONGABA	Yes	Yes	Yes	No
06jan2023 18:08:34	06jan2023 11:00:24	06jan2023 11:30:59	06jan2023	2023-01-06	1834	30.566668	.50944442	RWAMPARA	43	449043	449043	4	28	150	449	449	6	RWAMPARA	RUGANDO	NYARUBUNGO	KYABASHUKURA	KYABASHUKURA 'C'	No
06jan2023 18:10:45	06jan2023 15:46:35	06jan2023 15:48:46	06jan2023	2023-01-06	151	2.5166667	.041944444	RWAMPARA	42	449106	449106	4	28	150	449	449	6	RWAMPARA	RUGANDO	NYARUBUNGO	KYABASHUKURA	KYABASHUKURA 'C'	No
06jan2023 18:10:45	06jan2023 15:50:57	06jan2023 15:53:08	06jan2023	2023-01-06	119	1.9833333	.033055555	RWAMPARA	42	449115	449115	4	28	150	449	449	6	RWAMPARA	RUGANDO	NYARUBUNGO	KYABASHUKURA	KYABASHUKURA 'C'	No
06jan2023 18:10:45	06jan2023 15:55:19	06jan2023 15:55:19	06jan2023	2023-01-06	84	1.4	.023333333	RWAMPARA	42	449035	449035	4	28	150	449	449	6	RWAMPARA	RUGANDO	NYARUBUNGO	KYABASHUKURA	KYABASHUKURA 'C'	No
06jan2023 18:10:45	06jan2023 16:06:14	06jan2023 16:08:25	06jan2023	2023-01-06	100	1.6666666	.027777778	RWAMPARA	42	449138	449138	4	28	150	449	449	6	RWAMPARA	RUGANDO	NYARUBUNGO	KYABASHUKURA	KYABASHUKURA 'C'	No
06jan2023 18:12:56	06jan2023 13:46:26	06jan2023 13:48:37	06jan2023	2023-01-06	163	2.7166667	.045277778	RWAMPARA	34	449081	449081	4	28	150	449	449	6	RWAMPARA	RUGANDO	NYARUBUNGO	KYABASHUKURA	KYABASHUKURA 'C'	No
06jan2023 18:12:56	06jan2023 13:55:10	06jan2023 13:59:32	06jan2023	2023-01-06	202	3.3666666	.056111112	RWAMPARA	34	449046	449046	4	28	150	449	449	6	RWAMPARA	RUGANDO	NYARUBUNGO	KYABASHUKURA	KYABASHUKURA 'C'	No
06jan2023 18:17:19	06jan2023 12:38:42	06jan2023 15:33:28	06jan2023	2023-01-06	1834	30.566668	.50944442	RWAMPARA	36	450139	450139	4	28	150	450	450	6	RWAMPARA	RUGANDO	NYARUBUNGO	RUGARAMA	RUGARAMA	Yes	Yes	Yes	Yes	1094	50	Yes	Yes	1 2	1	1	0	1	2	0	Airtel	Airtel
06jan2023 18:17:19	06jan2023 14:14:50	06jan2023 14:14:50	06jan2023	2023-01-06	76	1.2666667	.02111111	RWAMPARA	32	449040	449040	4	28	150	449	449	6	RWAMPARA	RUGANDO	NYARUBUNGO	KYABASHUKURA	KYABASHUKURA 'C'	No
06jan2023 19:25:02	06jan2023 13:57:21	06jan2023 13:59:32	06jan2023	2023-01-06	61	1.0166667	.016944444	RWAMPARA	55	449024	449024	4	28	150	449	449	6	RWAMPARA	RUGANDO	NYARUBUNGO	KYABASHUKURA	KYABASHUKURA 'C'	No
06jan2023 19:31:35	06jan2023 12:16:52	06jan2023 18:36:58	06jan2023	2023-01-06	295	4.9166665	.081944443	RWAMPARA	58	450060	450060	4	28	150	450	450	6	RWAMPARA	RUGANDO	NYARUBUNGO	RUGARAMA	RUGARAMA	Yes	Yes	Yes	Yes	68	51	No	Yes	1 2	1	1	0	1	2	0	Airtel	Airtel
07jan2023 07:08:27	06jan2023 17:24:53	06jan2023 17:27:04	06jan2023	2023-01-06	103	1.7166667	.028611111	MADI OKOLLO	83	308026	308026	3	18	95	308	308	6	MADI OKOLLO	OFFAKA	ELIBU	ABALII ANGESI	ABALI ANGESI	No
07jan2023 07:30:18	06jan2023 10:01:25	06jan2023 10:03:36	06jan2023	2023-01-06	108	1.8	.029999999	MADI OKOLLO	80	321012	321012	3	20	103	321	321	6	MADI OKOLLO	OKOLLO	AJIBU	PAJIA-OYIBU	PAJIA-OYIBU 'A'	No
07jan2023 07:30:18	06jan2023 10:45:07	06jan2023 10:51:40	06jan2023	2023-01-06	287	4.7833333	.079722226	MADI OKOLLO	80	321005	321005	3	20	103	321	321	6	MADI OKOLLO	OKOLLO	AJIBU	PAJIA-OYIBU	PAJIA-OYIBU 'A'	No
07jan2023 07:30:18	06jan2023 14:45:25	06jan2023 14:51:58	06jan2023	2023-01-06	357	5.9499998	.099166669	MADI OKOLLO	80	321010	321010	3	20	103	321	321	6	MADI OKOLLO	OKOLLO	AJIBU	PAJIA-OYIBU	PAJIA-OYIBU 'A'	No
07jan2023 07:32:29	06jan2023 09:57:03	06jan2023 10:05:47	06jan2023	2023-01-06	264	4.4000001	.07333333	MADI OKOLLO	65	350013	350013	3	24	125	350	350	6	MADI OKOLLO	ULEPPI	LAURA	OYABU	OYABU	No
07jan2023 07:34:40	06jan2023 15:20:22	06jan2023 15:24:44	06jan2023	2023-01-06	214	3.5666666	.059444446	MADI OKOLLO	74	302025	302025	3	16	89	302	302	6	MADI OKOLLO	ANYIRIBU	BONDO	OMURIBA	OMURIBA	Yes	Yes	Yes	No
07jan2023 07:34:40	06jan2023 19:49:04	06jan2023 19:51:15	06jan2023	2023-01-06	62	1.0333333	.017222222	RWAMPARA	33	450008	450008	4	28	150	450	450	6	RWAMPARA	RUGANDO	NYARUBUNGO	RUGARAMA	RUGARAMA	No
07jan2023 07:34:40	06jan2023 19:51:15	06jan2023 19:51:15	06jan2023	2023-01-06	61	1.0166667	.016944444	RWAMPARA	35	450088	450088	4	28	150	450	450	6	RWAMPARA	RUGANDO	NYARUBUNGO	RUGARAMA	RUGARAMA	No
07jan2023 07:34:40	06jan2023 19:53:26	06jan2023 19:53:26	06jan2023	2023-01-06	56	.93333334	.015555556	RWAMPARA	36	450029	450029	4	28	150	450	450	6	RWAMPARA	RUGANDO	NYARUBUNGO	RUGARAMA	RUGARAMA	No
07jan2023 07:34:40	06jan2023 19:55:37	06jan2023 19:57:48	06jan2023	2023-01-06	60	1	.016666668	RWAMPARA	41	450011	450011	4	28	150	450	450	6	RWAMPARA	RUGANDO	NYARUBUNGO	RUGARAMA	RUGARAMA	No
07jan2023 07:34:40	06jan2023 19:57:48	06jan2023 19:59:59	06jan2023	2023-01-06	73	1.2166667	.020277778	RWAMPARA	30	450151	450151	4	28	150	450	450	6	RWAMPARA	RUGANDO	NYARUBUNGO	RUGARAMA	RUGARAMA	No
07jan2023 07:34:40	06jan2023 20:04:21	06jan2023 20:08:43	06jan2023	2023-01-06	242	4.0333333	.067222223	RWAMPARA	31	450140	450140	4	28	150	450	450	6	RWAMPARA	RUGANDO	NYARUBUNGO	RUGARAMA	RUGARAMA	No
07jan2023 07:34:40	06jan2023 17:57:39	06jan2023 17:59:50	06jan2023	2023-01-06	146	2.4333334	.040555555	MADI OKOLLO	72	330019	330019	3	21	110	330	330	6	MADI OKOLLO	PAWOR	PARABOK	UPPER PARABOK	UPPER PARABOK	No
07jan2023 07:34:40	06jan2023 17:11:46	06jan2023 17:16:09	06jan2023	2023-01-06	230	3.8333333	.063888893	MADI OKOLLO	78	350033	350033	3	24	125	350	350	6	MADI OKOLLO	ULEPPI	LAURA	OYABU	OYABU	No
07jan2023 07:36:51	06jan2023 09:41:46	06jan2023 09:57:03	06jan2023	2023-01-06	947	15.783334	.26305556	MADI OKOLLO	70	324030	324030	3	20	105	324	324	6	MADI OKOLLO	OKOLLO	OKOLLO	OPIBU	OPIBU	No
07jan2023 07:36:51	06jan2023 10:03:36	06jan2023 10:18:54	06jan2023	2023-01-06	921	15.35	.25583333	MADI OKOLLO	70	324019	324019	3	20	105	324	324	6	MADI OKOLLO	OKOLLO	OKOLLO	OPIBU	OPIBU	No
07jan2023 07:36:51	06jan2023 16:34:38	06jan2023 16:36:49	06jan2023	2023-01-06	131	2.1833334	.036388889	MADI OKOLLO	82	348022	348022	3	24	124	348	348	6	MADI OKOLLO	ULEPPI	KATIYI	BARIZI	BARIZI AREA	Yes	Yes	Yes	No
07jan2023 17:24:29	07jan2023 12:25:12	07jan2023 12:27:24	07jan2023	2023-01-07	63	1.05	.0175	KATAKWI	19	223008	223008	2	7	52	223	223	6	KATAKWI	KATAKWI	ALUKUCOK	AKOBOI	AKOBOI	No
07jan2023 17:24:29	07jan2023 17:22:18	07jan2023 17:24:29	07jan2023	2023-01-07	152	2.5333333	.04222222	KATAKWI	19	225007	225007	2	7	53	225	225	6	KATAKWI	KATAKWI	DADAS	OKOKOMA	OKOKOMA 'B'	No
07jan2023 18:40:57	07jan2023 10:44:43	07jan2023 11:24:02	07jan2023	2023-01-07	941	15.683333	.2613889	KATAKWI	10	239018	239018	2	12	74	239	239	6	KATAKWI	ONGONGOJA	ONGATUNYO	ALEDEI	ALEDEI	Yes	Yes	Yes	Yes	356	19	No	No					0	0	0		N/A	No
07jan2023 18:54:03	07jan2023 13:17:38	07jan2023 13:19:49	07jan2023	2023-01-07	90	1.5	.025	MADI OKOLLO	71	308005	308005	3	18	95	308	308	6	MADI OKOLLO	OFFAKA	ELIBU	ABALII ANGESI	ABALI ANGESI	No
07jan2023 18:54:03	07jan2023 13:06:43	07jan2023 13:08:54	07jan2023	2023-01-07	111	1.85	.030833334	MADI OKOLLO	80	309010	309010	3	18	95	309	309	6	MADI OKOLLO	OFFAKA	ELIBU	OLIBA	OLIBA	No
07jan2023 18:56:14	07jan2023 09:45:44	07jan2023 09:47:55	07jan2023	2023-01-07	155	2.5833333	.043055557	MADI OKOLLO	74	320024	320024	3	20	103	320	320	6	MADI OKOLLO	OKOLLO	AJIBU	AYIO	AYIO	Yes	Yes	Yes	No
07jan2023 18:56:14	07jan2023 12:18:39	07jan2023 12:20:50	07jan2023	2023-01-07	91	1.5166667	.025277779	MADI OKOLLO	74	302015	302015	3	16	89	302	302	6	MADI OKOLLO	ANYIRIBU	BONDO	OMURIBA	OMURIBA	Yes	Yes	Yes	No
07jan2023 20:01:47	07jan2023 18:14:44	07jan2023 18:19:06	07jan2023	2023-01-07	223	3.7166667	.061944444	RWAMPARA	35	442020	442020	4	28	146	442	442	6	RWAMPARA	RUGANDO	KITUNGURU	RUNENA	RUNENA	No
07jan2023 20:19:15	07jan2023 15:33:05	07jan2023 15:35:16	07jan2023	2023-01-07	123	2.05	.034166668	MADI OKOLLO	72	330014	330014	3	21	110	330	330	6	MADI OKOLLO	PAWOR	PARABOK	UPPER PARABOK	UPPER PARABOK	No
08jan2023 21:41:52	07jan2023 14:40:39	07jan2023 14:42:50	07jan2023	2023-01-07	80	1.3333334	.022222223	RWAMPARA	32	445024	445024	4	28	148	445	445	6	RWAMPARA	RUGANDO	NYABIKUNGU	ENKIRI	ENKIRI	No
08jan2023 21:44:03	08jan2023 09:58:27	08jan2023 09:58:27	08jan2023	2023-01-08	65	1.0833334	.018055556	RWAMPARA	32	445073	445073	4	28	148	445	445	6	RWAMPARA	RUGANDO	NYABIKUNGU	ENKIRI	ENKIRI	No
08jan2023 21:44:03	08jan2023 10:00:38	08jan2023 10:00:38	08jan2023	2023-01-08	54	.89999998	.015	RWAMPARA	32	445022	445022	4	28	148	445	445	6	RWAMPARA	RUGANDO	NYABIKUNGU	ENKIRI	ENKIRI	No
08jan2023 21:46:14	07jan2023 15:59:18	07jan2023 16:12:24	07jan2023	2023-01-07	383	6.3833332	.10638889	RWAMPARA	34	445113	445113	4	28	148	445	445	6	RWAMPARA	RUGANDO	NYABIKUNGU	ENKIRI	ENKIRI	No
09jan2023 09:44:57	07jan2023 13:59:09	07jan2023 14:01:20	07jan2023	2023-01-07	97	1.6166667	.026944444	RWAMPARA	30	442017	442017	4	28	146	442	442	6	RWAMPARA	RUGANDO	KITUNGURU	RUNENA	RUNENA	No
09jan2023 09:44:57	07jan2023 14:10:04	07jan2023 15:33:05	07jan2023	2023-01-07	271	4.5166669	.075277776	RWAMPARA	35	442003	442003	4	28	146	442	442	6	RWAMPARA	RUGANDO	KITUNGURU	RUNENA	RUNENA	No
09jan2023 17:21:31	09jan2023 15:01:43	09jan2023 15:01:43	09jan2023	2023-01-09	117	1.95	.032499999	RWAMPARA	33	441007	441007	4	28	146	441	441	6	RWAMPARA	RUGANDO	KITUNGURU	KYABWIHURE	KYABWIHURE 'B'	No
09jan2023 17:32:27	09jan2023 16:29:05	09jan2023 16:33:28	09jan2023	2023-01-09	198	3.3	.055	KATAKWI	9	230071	230071	2	8	57	230	230	6	KATAKWI	KATAKWI TOWN COUNCIL	NORTHERN	KATANGA	KATANGA 'B'	No
09jan2023 17:34:38	09jan2023 12:13:30	09jan2023 12:20:03	09jan2023	2023-01-09	299	4.9833331	.083055556	KATAKWI	22	243035	243035	2	13	79	243	243	6	KATAKWI	PALAM	PALAM	AELENYANG	AELENYANG 'B'	No
09jan2023 17:47:44	09jan2023 13:08:07	09jan2023 13:34:20	09jan2023	2023-01-09	1063	17.716667	.29527777	RWAMPARA	58	441011	441011	4	28	146	441	441	6	RWAMPARA	RUGANDO	KITUNGURU	KYABWIHURE	KYABWIHURE 'B'	Yes	Yes	Yes	Yes	287	25	Yes	Yes	1 2	1	1	0	1	2	0	Airtel	Airtel
09jan2023 18:05:13	09jan2023 14:39:52	09jan2023 14:42:03	09jan2023	2023-01-09	157	2.6166666	.043611109	RWAMPARA	37	441138	441138	4	28	146	441	441	6	RWAMPARA	RUGANDO	KITUNGURU	KYABWIHURE	KYABWIHURE 'B'	No
09jan2023 19:06:23	09jan2023 07:27:20	09jan2023 09:29:40	09jan2023	2023-01-09	1143	19.049999	.3175	KATAKWI	27	221051	221051	2	7	50	221	221	6	KATAKWI	KATAKWI	ALIAKAMER	APUUTON	APUUTON 'A'	Yes	Yes	Yes	Yes	745	31	Yes	Yes	1 2	1	1	0	1	2	0	MTN	MTN
09jan2023 19:08:34	09jan2023 11:58:12	09jan2023 12:00:24	09jan2023	2023-01-09	124	2.0666666	.034444444	KATAKWI	4	244073	244073	2	13	76	244	244	6	KATAKWI	PALAM	NGARIAM	NGARIAM	NGARIAM	No
09jan2023 19:19:29	09jan2023 09:47:08	09jan2023 09:49:19	09jan2023	2023-01-09	161	2.6833334	.044722222	MADI OKOLLO	72	330029	330029	3	21	110	330	330	6	MADI OKOLLO	PAWOR	PARABOK	UPPER PARABOK	UPPER PARABOK	No
09jan2023 19:19:29	09jan2023 09:55:52	09jan2023 10:26:27	09jan2023	2023-01-09	1055	17.583334	.29305556	KATAKWI	28	243015	243015	2	13	79	243	243	6	KATAKWI	PALAM	PALAM	AELENYANG	AELENYANG 'B'	Yes	Yes	Yes	Yes	244	17	No	No					0	0	0		N/A	Yes	Yes	Yes
09jan2023 19:19:29	09jan2023 10:28:39	09jan2023 11:03:36	09jan2023	2023-01-09	991	16.516666	.27527776	KATAKWI	28	243013	243013	2	13	79	243	243	6	KATAKWI	PALAM	PALAM	AELENYANG	AELENYANG 'B'	Yes	Yes	Yes	Yes	258	17	No	No					0	0	0		N/A	Yes	Yes	Yes
09jan2023 22:22:59	09jan2023 19:28:13	09jan2023 19:32:35	09jan2023	2023-01-09	173	2.8833334	.048055556	MADI OKOLLO	73	335035	335035	3	22	114	335	335	6	MADI OKOLLO	RHINO CAMP	ERAMVA	ORODRIVA	ORODRIVA	Yes	Yes	Yes	Yes	86	51	No	No					0	0	0		N/A	Yes	Yes	Yes
09jan2023 22:22:59	09jan2023 11:16:42	09jan2023 11:16:42	09jan2023	2023-01-09	83	1.3833333	.023055555	MADI OKOLLO	60	334031	334031	3	22	114	334	334	6	MADI OKOLLO	RHINO CAMP	ERAMVA	JANDUA	JANDUA	No
09jan2023 22:25:10	09jan2023 17:58:39	09jan2023 18:00:50	09jan2023	2023-01-09	158	2.6333334	.043888889	MADI OKOLLO	69	334036	334036	3	22	114	334	334	6	MADI OKOLLO	RHINO CAMP	ERAMVA	JANDUA	JANDUA	No
10jan2023 06:58:32	09jan2023 13:29:58	09jan2023 13:29:58	09jan2023	2023-01-09	63	1.05	.0175	RWAMPARA	52	407017	407017	4	25	129	407	407	6	RWAMPARA	BUGAMBA	KITOJO	RUNYINYA	RUNYINYA	No
10jan2023 06:58:32	09jan2023 20:09:44	09jan2023 20:11:55	09jan2023	2023-01-09	37	.61666667	.010277778	RWAMPARA	52	407091	407091	4	25	129	407	407	6	RWAMPARA	BUGAMBA	KITOJO	RUNYINYA	RUNYINYA	No
10jan2023 06:58:32	09jan2023 14:55:09	09jan2023 14:55:09	09jan2023	2023-01-09	49	.81666666	.013611111	RWAMPARA	44	407092	407092	4	25	129	407	407	6	RWAMPARA	BUGAMBA	KITOJO	RUNYINYA	RUNYINYA	Yes	Yes	Yes	No
10jan2023 06:58:32	09jan2023 20:07:33	10jan2023 06:58:32	10jan2023	2023-01-10	77	1.2833333	.021388888	RWAMPARA	52	407072	407072	4	25	129	407	407	6	RWAMPARA	BUGAMBA	KITOJO	RUNYINYA	RUNYINYA	No
10jan2023 06:58:32	09jan2023 20:09:44	10jan2023 06:58:32	10jan2023	2023-01-10	52	.86666667	.014444444	RWAMPARA	52	407037	407037	4	25	129	407	407	6	RWAMPARA	BUGAMBA	KITOJO	RUNYINYA	RUNYINYA	No
10jan2023 07:07:16	09jan2023 16:37:50	09jan2023 16:42:12	09jan2023	2023-01-09	199	3.3166666	.055277776	RWAMPARA	56	407079	407079	4	25	129	407	407	6	RWAMPARA	BUGAMBA	KITOJO	RUNYINYA	RUNYINYA	No
10jan2023 14:56:57	09jan2023 11:10:09	09jan2023 14:18:01	09jan2023	2023-01-09	76	1.2666667	.02111111	RWAMPARA	35	441014	441014	4	28	146	441	441	6	RWAMPARA	RUGANDO	KITUNGURU	KYABWIHURE	KYABWIHURE 'B'	No
10jan2023 14:56:57	09jan2023 11:14:31	09jan2023 14:18:01	09jan2023	2023-01-09	111	1.85	.030833334	RWAMPARA	36	441071	441071	4	28	146	441	441	6	RWAMPARA	RUGANDO	KITUNGURU	KYABWIHURE	KYABWIHURE 'B'	No
10jan2023 14:56:57	09jan2023 12:41:54	09jan2023 14:18:01	09jan2023	2023-01-09	72	1.2	.02	RWAMPARA	41	441153	441153	4	28	146	441	441	6	RWAMPARA	RUGANDO	KITUNGURU	KYABWIHURE	KYABWIHURE 'B'	No
10jan2023 17:32:03	10jan2023 12:50:15	10jan2023 13:07:43	10jan2023	2023-01-10	1070	17.833334	.29722223	KATAKWI	3	239011	239011	2	12	74	239	239	6	KATAKWI	ONGONGOJA	ONGATUNYO	ALEDEI	ALEDEI	Yes	Yes	Yes	Yes	540	22	No	Yes	1 2	1	1	0	1	2	0	Airtel	Airtel
10jan2023 18:02:38	10jan2023 20:57:24	10jan2023 20:57:24	10jan2023	2023-01-10	98	1.6333333	.027222222	RWAMPARA	32	416077	416077	4	26	133	416	416	6	RWAMPARA	MWIZI	BUSHWERE	KIKUNDA IV	KIKUNBA IV	No
10jan2023 18:07:00	10jan2023 15:05:41	10jan2023 15:10:03	10jan2023	2023-01-10	160	2.6666667	.044444446	RWAMPARA	31	417096	417096	4	26	133	417	417	6	RWAMPARA	MWIZI	BUSHWERE	NYUNGU	NYUNGU	No
10jan2023 18:07:00	10jan2023 15:14:25	10jan2023 15:14:25	10jan2023	2023-01-10	56	.93333334	.015555556	RWAMPARA	35	417041	417041	4	26	133	417	417	6	RWAMPARA	MWIZI	BUSHWERE	NYUNGU	NYUNGU	No
10jan2023 18:07:00	10jan2023 15:16:36	10jan2023 15:16:36	10jan2023	2023-01-10	47	.78333336	.013055556	RWAMPARA	36	417033	417033	4	26	133	417	417	6	RWAMPARA	MWIZI	BUSHWERE	NYUNGU	NYUNGU	No
10jan2023 19:10:21	10jan2023 18:00:27	10jan2023 18:02:38	10jan2023	2023-01-10	140	2.3333333	.03888889	MADI OKOLLO	73	338015	338015	3	23	117	338	338	6	MADI OKOLLO	RIGBO	ALIBA	ERADRIRU	ERADRIRU 'C'	No
10jan2023 19:14:43	10jan2023 17:23:19	10jan2023 17:25:30	10jan2023	2023-01-10	136	2.2666667	.037777778	MADI OKOLLO	61	338017	338017	3	23	117	338	338	6	MADI OKOLLO	RIGBO	ALIBA	ERADRIRU	ERADRIRU 'C'	No
10jan2023 19:21:17	10jan2023 16:22:09	10jan2023 16:24:20	10jan2023	2023-01-10	215	3.5833333	.059722222	MADI OKOLLO	78	338018	338018	3	23	117	338	338	6	MADI OKOLLO	RIGBO	ALIBA	ERADRIRU	ERADRIRU 'C'	No
10jan2023 19:23:28	10jan2023 15:12:14	10jan2023 15:14:25	10jan2023	2023-01-10	136	2.2666667	.037777778	MADI OKOLLO	60	338014	338014	3	23	117	338	338	6	MADI OKOLLO	RIGBO	ALIBA	ERADRIRU	ERADRIRU 'C'	No
10jan2023 20:07:09	10jan2023 14:28:33	10jan2023 14:50:24	10jan2023	2023-01-10	1309	21.816668	.3636111	KATAKWI	2	206004	206004	2	9	59	206	206	6	KATAKWI	MAGORO	KAMENU	OBWOKOMOR	OBWOKOMOR	Yes	Yes	Yes	Yes	872	24	Yes	Yes	1 2	1	1	0	1	2	0	MTN	MTN
10jan2023 20:09:20	10jan2023 14:35:06	10jan2023 14:41:39	10jan2023	2023-01-10	69	1.15	.019166667	KATAKWI	7	216002	216002	2	14	80	216	216	6	KATAKWI	TOROMA	APUUTON	APUUTON	APUUTON	No
10jan2023 21:12:41	10jan2023 14:08:53	10jan2023 17:05:50	10jan2023	2023-01-10	281	4.6833334	.078055553	RWAMPARA	35	417098	417098	4	26	133	417	417	6	RWAMPARA	MWIZI	BUSHWERE	NYUNGU	NYUNGU	Yes	Yes	Yes	Yes	37	20	No	Yes	1	1	0	0	1	0	0	Airtel	Airtel
10jan2023 21:12:41	10jan2023 15:51:34	10jan2023 16:46:10	10jan2023	2023-01-10	133	2.2166667	.036944445	RWAMPARA	35	417127	417127	4	26	133	417	417	6	RWAMPARA	MWIZI	BUSHWERE	NYUNGU	NYUNGU	No
10jan2023 21:30:10	10jan2023 20:29:00	10jan2023 20:31:11	10jan2023	2023-01-10	212	3.5333333	.05888889	RWAMPARA	41	417060	417060	4	26	133	417	417	6	RWAMPARA	MWIZI	BUSHWERE	NYUNGU	NYUNGU	Yes	Yes	Yes	No
10jan2023 22:22:36	10jan2023 21:12:41	10jan2023 21:14:52	10jan2023	2023-01-10	127	2.1166666	.035277776	RWAMPARA	56	416045	416045	4	26	133	416	416	6	RWAMPARA	MWIZI	BUSHWERE	KIKUNDA IV	KIKUNBA IV	No
10jan2023 22:22:36	10jan2023 21:17:03	10jan2023 21:17:03	10jan2023	2023-01-10	39	.64999998	.010833333	RWAMPARA	56	416087	416087	4	26	133	416	416	6	RWAMPARA	MWIZI	BUSHWERE	KIKUNDA IV	KIKUNBA IV	No
10jan2023 22:26:58	10jan2023 12:15:18	10jan2023 12:39:19	10jan2023	2023-01-10	1451	24.183332	.40305555	RWAMPARA	43	416150	416150	4	26	133	416	416	6	RWAMPARA	MWIZI	BUSHWERE	KIKUNDA IV	KIKUNBA IV	Yes	Yes	Yes	Yes	592	22	No	Yes	1	1	0	0	1	0	0	Airtel	Airtel
10jan2023 23:06:17	10jan2023 23:01:55	10jan2023 23:06:17	10jan2023	2023-01-10	206	3.4333334	.057222221	RWAMPARA	47	441063	441063	4	28	146	441	441	6	RWAMPARA	RUGANDO	KITUNGURU	KYABWIHURE	KYABWIHURE 'B'	No
11jan2023 10:40:58	10jan2023 21:19:14	10jan2023 21:23:37	10jan2023	2023-01-10	247	4.1166668	.068611108	MADI OKOLLO	76	329014	329014	3	21	109	329	329	6	MADI OKOLLO	PAWOR	PANDUKU	PANDUKU	PANDUKU	Yes	Yes	Yes	No
11jan2023 18:21:54	11jan2023 14:01:56	11jan2023 14:04:08	11jan2023	2023-01-11	129	2.1500001	.035833333	MADI OKOLLO	61	338017	338017	3	23	117	338	338	6	MADI OKOLLO	RIGBO	ALIBA	ERADRIRU	ERADRIRU 'C'	No
11jan2023 18:28:27	11jan2023 08:34:16	11jan2023 08:36:27	11jan2023	2023-01-11	202	3.3666666	.056111112	MADI OKOLLO	80	334036	334036	3	22	114	334	334	6	MADI OKOLLO	RHINO CAMP	ERAMVA	JANDUA	JANDUA	No
11jan2023 18:30:38	11jan2023 16:37:03	11jan2023 16:39:14	11jan2023	2023-01-11	118	1.9666667	.032777779	MADI OKOLLO	60	343008	343008	3	23	119	343	343	6	MADI OKOLLO	RIGBO	LUBA	NAGBULU	NAGBULU	No
11jan2023 18:35:00	11jan2023 12:14:54	11jan2023 12:19:16	11jan2023	2023-01-11	212	3.5333333	.05888889	MADI OKOLLO	63	340004	340004	3	23	117	340	340	6	MADI OKOLLO	RIGBO	ALIBA	YAUGA	YAUGA	No
11jan2023 18:50:18	11jan2023 14:01:56	11jan2023 14:04:08	11jan2023	2023-01-11	104	1.7333333	.028888889	RWAMPARA	34	423106	423106	4	26	136	423	423	6	RWAMPARA	MWIZI	RUKARABO	KASHOJWA I	KASHOJWA I	No
11jan2023 18:50:18	11jan2023 16:10:50	11jan2023 17:18:33	11jan2023	2023-01-11	126	2.0999999	.035	RWAMPARA	34	423114	423114	4	26	136	423	423	6	RWAMPARA	MWIZI	RUKARABO	KASHOJWA I	KASHOJWA I	No
11jan2023 18:50:18	11jan2023 17:22:55	11jan2023 17:25:06	11jan2023	2023-01-11	61	1.0166667	.016944444	RWAMPARA	34	423005	423005	4	26	136	423	423	6	RWAMPARA	MWIZI	RUKARABO	KASHOJWA I	KASHOJWA I	No
11jan2023 19:12:09	11jan2023 16:43:36	11jan2023 20:32:58	11jan2023	2023-01-11	1228	20.466667	.34111112	RWAMPARA	40	423049	423049	4	26	136	423	423	6	RWAMPARA	MWIZI	RUKARABO	KASHOJWA I	KASHOJWA I	Yes	Yes	Yes	Yes	719	22	No	No					0	0	0		N/A	Yes	Yes	Yes
11jan2023 20:22:03	11jan2023 09:44:10	11jan2023 09:46:21	11jan2023	2023-01-11	222	3.7	.061666667	MADI OKOLLO	72	328013	328013	3	21	107	328	328	6	MADI OKOLLO	PAWOR	JOLYEVU	OWAVU	OWAVU	No
in paidah		Yes	uuid:0c8f64c2-9e78-4c89-9e86-e879fe9e5151	2301061912	uuid:0c8f64c2-9e78-4c89-9e86-e879fe9e5151
11jan2023 20:26:25	11jan2023 20:08:57	11jan2023 20:13:19	11jan2023	2023-01-11	134	2.2333333	.037222221	MADI OKOLLO	76	329001	329001	3	21	109	329	329	6	MADI OKOLLO	PAWOR	PANDUKU	PANDUKU	PANDUKU	No
11jan2023 20:26:25	11jan2023 20:13:19	11jan2023 20:15:30	11jan2023	2023-01-11	200	3.3333333	.055555556	MADI OKOLLO	76	329011	329011	3	21	109	329	329	6	MADI OKOLLO	PAWOR	PANDUKU	PANDUKU	PANDUKU	No
12jan2023 07:30:31	11jan2023 16:32:40	11jan2023 17:18:33	11jan2023	2023-01-11	173	2.8833334	.048055556	RWAMPARA	49	415060	415060	4	26	133	415	415	6	RWAMPARA	MWIZI	BUSHWERE	KARUHIIRA	KARUHIIRA 'B'	No
12jan2023 07:30:31	11jan2023 10:43:09	11jan2023 11:15:55	11jan2023	2023-01-11	963	16.049999	.26750001	RWAMPARA	41	415023	415023	4	26	133	415	415	6	RWAMPARA	MWIZI	BUSHWERE	KARUHIIRA	KARUHIIRA 'B'	No
12jan2023 07:32:42	11jan2023 13:11:42	11jan2023 17:01:04	11jan2023	2023-01-11	94	1.5666667	.026111111	RWAMPARA	31	415037	415037	4	26	133	415	415	6	RWAMPARA	MWIZI	BUSHWERE	KARUHIIRA	KARUHIIRA 'B'	No
12jan2023 07:37:04	11jan2023 14:39:05	11jan2023 15:09:40	11jan2023	2023-01-11	1289	21.483334	.35805556	RWAMPARA	37	415072	415072	4	26	133	415	415	6	RWAMPARA	MWIZI	BUSHWERE	KARUHIIRA	KARUHIIRA 'B'	Yes	Yes	Yes	Yes	714	38	No	Yes	1 2	1	1	0	1	2	0	Airtel	Airtel
12jan2023 09:24:07	11jan2023 15:05:18	11jan2023 15:05:18	11jan2023	2023-01-11	69	1.15	.019166667	RWAMPARA	30	415073	415073	4	26	133	415	415	6	RWAMPARA	MWIZI	BUSHWERE	KARUHIIRA	KARUHIIRA 'B'	No
12jan2023 09:24:07	11jan2023 15:09:40	11jan2023 15:09:40	11jan2023	2023-01-11	93	1.55	.025833333	RWAMPARA	31	415032	415032	4	26	133	415	415	6	RWAMPARA	MWIZI	BUSHWERE	KARUHIIRA	KARUHIIRA 'B'	No
12jan2023 09:24:07	11jan2023 16:17:23	11jan2023 16:19:34	11jan2023	2023-01-11	129	2.1500001	.035833333	RWAMPARA	33	415029	415029	4	26	133	415	415	6	RWAMPARA	MWIZI	BUSHWERE	KARUHIIRA	KARUHIIRA 'B'	No
12jan2023 09:24:07	11jan2023 16:23:56	11jan2023 16:26:07	11jan2023	2023-01-11	96	1.6	.026666667	RWAMPARA	35	415103	415103	4	26	133	415	415	6	RWAMPARA	MWIZI	BUSHWERE	KARUHIIRA	KARUHIIRA 'B'	No
12jan2023 09:26:18	11jan2023 16:28:18	11jan2023 16:30:29	11jan2023	2023-01-11	114	1.9	.031666666	RWAMPARA	36	415083	415083	4	26	133	415	415	6	RWAMPARA	MWIZI	BUSHWERE	KARUHIIRA	KARUHIIRA 'B'	No
12jan2023 16:30:06	12jan2023 12:53:50	12jan2023 12:56:01	12jan2023	2023-01-12	153	2.55	.0425	MADI OKOLLO	74	338014	338014	3	23	117	338	338	6	MADI OKOLLO	RIGBO	ALIBA	ERADRIRU	ERADRIRU 'C'	Yes	Yes	Yes	No
12jan2023 16:32:17	12jan2023 09:13:11	12jan2023 09:21:56	12jan2023	2023-01-12	534	8.8999996	.14833333	MADI OKOLLO	83	318018	318018	3	19	101	318	318	6	MADI OKOLLO	OGOKO	PAMVARA	ALIVU	ALIVU 'B'	Yes	Yes	Yes	Yes	39	62	No	Yes	1 2	1	1	0	1	2	0	MTN	MTN
12jan2023 16:32:17	12jan2023 11:04:36	12jan2023 11:08:58	12jan2023	2023-01-12	161	2.6833334	.044722222	MADI OKOLLO	83	318003	318003	3	19	101	318	318	6	MADI OKOLLO	OGOKO	PAMVARA	ALIVU	ALIVU 'B'	No
12jan2023 16:32:17	12jan2023 12:58:12	12jan2023 12:58:12	12jan2023	2023-01-12	95	1.5833334	.026388889	MADI OKOLLO	60	343008	343008	3	23	119	343	343	6	MADI OKOLLO	RIGBO	LUBA	NAGBULU	NAGBULU	No
12jan2023 16:32:17	12jan2023 16:03:53	12jan2023 16:06:04	12jan2023	2023-01-12	165	2.75	.045833334	MADI OKOLLO	78	318007	318007	3	19	101	318	318	6	MADI OKOLLO	OGOKO	PAMVARA	ALIVU	ALIVU 'B'	No
12jan2023 16:34:28	12jan2023 15:48:35	12jan2023 15:55:09	12jan2023	2023-01-12	351	5.8499999	.097499996	MADI OKOLLO	78	318015	318015	3	19	101	318	318	6	MADI OKOLLO	OGOKO	PAMVARA	ALIVU	ALIVU 'B'	No
12jan2023 16:34:28	12jan2023 15:50:47	12jan2023 15:52:58	12jan2023	2023-01-12	149	2.4833333	.041388888	MADI OKOLLO	71	318014	318014	3	19	101	318	318	6	MADI OKOLLO	OGOKO	PAMVARA	ALIVU	ALIVU 'B'	No
12jan2023 17:02:52	12jan2023 16:43:12	12jan2023 16:51:57	12jan2023	2023-01-12	433	7.2166667	.12027778	MADI OKOLLO	59	316008	316008	3	19	100	316	316	6	MADI OKOLLO	OGOKO	OLALI	DEGIA	DEGIA B	No
12jan2023 18:38:59	12jan2023 14:32:08	12jan2023 14:47:25	12jan2023	2023-01-12	667	11.116667	.18527777	RWAMPARA	33	446070	446070	4	28	148	446	446	6	RWAMPARA	RUGANDO	NYABIKUNGU	KYABANYORO	NYABIKUNGU	Yes	Yes	Yes	No
12jan2023 18:41:10	12jan2023 14:21:13	12jan2023 17:20:20	12jan2023	2023-01-12	1632	27.200001	.45333335	RWAMPARA	36	446052	446052	4	28	148	446	446	6	RWAMPARA	RUGANDO	NYABIKUNGU	KYABANYORO	NYABIKUNGU	Yes	Yes	Yes	No
12jan2023 18:45:32	12jan2023 13:59:22	12jan2023 14:03:44	12jan2023	2023-01-12	163	2.7166667	.045277778	RWAMPARA	57	446073	446073	4	28	148	446	446	6	RWAMPARA	RUGANDO	NYABIKUNGU	KYABANYORO	NYABIKUNGU	No
12jan2023 19:07:23	12jan2023 16:30:06	12jan2023 16:30:06	12jan2023	2023-01-12	55	.91666669	.015277778	RWAMPARA	34	444015	444015	4	28	148	444	444	6	RWAMPARA	RUGANDO	NYABIKUNGU	BUTAHE	BUTAHE 'A'	No
12jan2023 19:11:45	12jan2023 12:12:19	12jan2023 12:12:19	12jan2023	2023-01-12	87	1.45	.024166666	RWAMPARA	51	444013	444013	4	28	148	444	444	6	RWAMPARA	RUGANDO	NYABIKUNGU	BUTAHE	BUTAHE 'A'	No
12jan2023 19:11:45	12jan2023 12:12:19	12jan2023 12:14:30	12jan2023	2023-01-12	85	1.4166666	.023611112	RWAMPARA	51	444002	444002	4	28	148	444	444	6	RWAMPARA	RUGANDO	NYABIKUNGU	BUTAHE	BUTAHE 'A'	No
12jan2023 19:11:45	12jan2023 12:14:30	12jan2023 12:14:30	12jan2023	2023-01-12	50	.83333331	.013888889	RWAMPARA	51	444006	444006	4	28	148	444	444	6	RWAMPARA	RUGANDO	NYABIKUNGU	BUTAHE	BUTAHE 'A'	No
12jan2023 19:11:45	12jan2023 12:16:41	12jan2023 12:16:41	12jan2023	2023-01-12	48	.80000001	.013333334	RWAMPARA	51	444001	444001	4	28	148	444	444	6	RWAMPARA	RUGANDO	NYABIKUNGU	BUTAHE	BUTAHE 'A'	No
12jan2023 19:11:45	12jan2023 12:16:41	12jan2023 12:16:41	12jan2023	2023-01-12	56	.93333334	.015555556	RWAMPARA	51	444044	444044	4	28	148	444	444	6	RWAMPARA	RUGANDO	NYABIKUNGU	BUTAHE	BUTAHE 'A'	No
12jan2023 19:11:45	12jan2023 12:16:41	12jan2023 12:18:53	12jan2023	2023-01-12	96	1.6	.026666667	RWAMPARA	51	444011	444011	4	28	148	444	444	6	RWAMPARA	RUGANDO	NYABIKUNGU	BUTAHE	BUTAHE 'A'	No
12jan2023 19:11:45	12jan2023 12:18:53	12jan2023 12:21:04	12jan2023	2023-01-12	93	1.55	.025833333	RWAMPARA	51	444035	444035	4	28	148	444	444	6	RWAMPARA	RUGANDO	NYABIKUNGU	BUTAHE	BUTAHE 'A'	No
12jan2023 19:11:45	12jan2023 12:21:04	12jan2023 12:23:15	12jan2023	2023-01-12	181	3.0166667	.050277777	RWAMPARA	51	444026	444026	4	28	148	444	444	6	RWAMPARA	RUGANDO	NYABIKUNGU	BUTAHE	BUTAHE 'A'	No
12jan2023 21:59:58	12jan2023 21:20:38	12jan2023 21:22:49	12jan2023	2023-01-12	111	1.85	.030833334	MADI OKOLLO	76	309010	309010	3	18	95	309	309	6	MADI OKOLLO	OFFAKA	ELIBU	OLIBA	OLIBA	No
13jan2023 10:09:36	12jan2023 10:51:30	12jan2023 11:00:14	12jan2023	2023-01-12	407	6.7833333	.11305556	RWAMPARA	30	446076	446076	4	28	148	446	446	6	RWAMPARA	RUGANDO	NYABIKUNGU	KYABANYORO	NYABIKUNGU	No
13jan2023 10:09:36	12jan2023 11:00:14	12jan2023 11:02:25	12jan2023	2023-01-12	89	1.4833333	.024722222	RWAMPARA	31	446048	446048	4	28	148	446	446	6	RWAMPARA	RUGANDO	NYABIKUNGU	KYABANYORO	NYABIKUNGU	No
13jan2023 10:09:36	12jan2023 11:04:36	12jan2023 11:04:36	12jan2023	2023-01-12	45	.75	.0125	RWAMPARA	35	446035	446035	4	28	148	446	446	6	RWAMPARA	RUGANDO	NYABIKUNGU	KYABANYORO	NYABIKUNGU	No
13jan2023 10:09:36	12jan2023 11:06:47	12jan2023 11:08:58	12jan2023	2023-01-12	67	1.1166667	.018611111	RWAMPARA	36	446006	446006	4	28	148	446	446	6	RWAMPARA	RUGANDO	NYABIKUNGU	KYABANYORO	NYABIKUNGU	No
13jan2023 10:09:36	12jan2023 11:08:58	12jan2023 11:08:58	12jan2023	2023-01-12	56	.93333334	.015555556	RWAMPARA	37	446077	446077	4	28	148	446	446	6	RWAMPARA	RUGANDO	NYABIKUNGU	KYABANYORO	NYABIKUNGU	No
13jan2023 17:30:52	13jan2023 13:15:17	13jan2023 13:17:28	13jan2023	2023-01-13	118	1.9666667	.032777779	MADI OKOLLO	60	343008	343008	3	23	119	343	343	6	MADI OKOLLO	RIGBO	LUBA	NAGBULU	NAGBULU	No
13jan2023 17:35:14	13jan2023 10:03:03	13jan2023 11:23:52	13jan2023	2023-01-13	947	15.783334	.26305556	MADI OKOLLO	83	342005	342005	3	23	119	342	342	6	MADI OKOLLO	RIGBO	LUBA	GULUBU	GULUBU	Yes	Yes	Yes	Yes	502	69	No	Yes	1 2	1	1	0	1	2	0	MTN	MTN
13jan2023 17:35:14	13jan2023 12:31:35	13jan2023 12:31:35	13jan2023	2023-01-13	91	1.5166667	.025277779	MADI OKOLLO	83	342001	342001	3	23	119	342	342	6	MADI OKOLLO	RIGBO	LUBA	GULUBU	GULUBU	No
13jan2023 17:35:14	13jan2023 12:33:47	13jan2023 12:35:58	13jan2023	2023-01-13	129	2.1500001	.035833333	MADI OKOLLO	83	342006	342006	3	23	119	342	342	6	MADI OKOLLO	RIGBO	LUBA	GULUBU	GULUBU	No
13jan2023 17:39:37	13jan2023 09:54:18	13jan2023 13:37:08	13jan2023	2023-01-13	880	14.666667	.24444444	RWAMPARA	37	431103	431103	4	27	140	431	431	6	RWAMPARA	NDEIJA	KIBAARE	KIBAARE	KIBAARE 'A'	Yes	Yes	Yes	Yes	186	42	No	Yes	1 2	1	1	0	1	2	0	Airtel	Airtel
13jan2023 17:39:37	13jan2023 13:30:34	13jan2023 13:30:34	13jan2023	2023-01-13	73	1.2166667	.020277778	RWAMPARA	37	431006	431006	4	27	140	431	431	6	RWAMPARA	NDEIJA	KIBAARE	KIBAARE	KIBAARE 'A'	No
13jan2023 17:39:37	13jan2023 13:30:34	13jan2023 13:32:45	13jan2023	2023-01-13	131	2.1833334	.036388889	RWAMPARA	37	431069	431069	4	27	140	431	431	6	RWAMPARA	NDEIJA	KIBAARE	KIBAARE	KIBAARE 'A'	Yes	Yes	Yes	Yes	40	28	No	Yes	1	1	0	0	1	0	0	Airtel	Airtel
13jan2023 19:44:08	13jan2023 15:13:15	13jan2023 15:15:26	13jan2023	2023-01-13	41	.68333334	.011388889	RWAMPARA	32	432024	432024	4	27	140	432	432	6	RWAMPARA	NDEIJA	KIBAARE	MURAGO	MURAGO 'A'	No
13jan2023 19:44:08	13jan2023 15:15:26	13jan2023 15:24:10	13jan2023	2023-01-13	113	1.8833333	.03138889	RWAMPARA	32	432069	432069	4	27	140	432	432	6	RWAMPARA	NDEIJA	KIBAARE	MURAGO	MURAGO 'A'	No
13jan2023 19:44:08	13jan2023 15:19:48	13jan2023 15:21:59	13jan2023	2023-01-13	154	2.5666666	.042777777	RWAMPARA	32	432096	432096	4	27	140	432	432	6	RWAMPARA	NDEIJA	KIBAARE	MURAGO	MURAGO 'A'	No
13jan2023 19:46:19	13jan2023 18:05:49	13jan2023 18:12:23	13jan2023	2023-01-13	184	3.0666666	.05111111	RWAMPARA	34	432116	432116	4	27	140	432	432	6	RWAMPARA	NDEIJA	KIBAARE	MURAGO	MURAGO 'A'	Yes	Yes	Yes	Yes	66	21	Yes	Yes	1	1	0	0	1	0	0	Airtel	Airtel
13jan2023 19:48:30	13jan2023 15:06:42	13jan2023 15:11:04	13jan2023	2023-01-13	231	3.8499999	.064166665	RWAMPARA	40	432072	432072	4	27	140	432	432	6	RWAMPARA	NDEIJA	KIBAARE	MURAGO	MURAGO 'A'	No
13jan2023 19:48:30	13jan2023 15:15:26	13jan2023 15:17:37	13jan2023	2023-01-13	139	2.3166666	.03861111	RWAMPARA	40	432039	432039	4	27	140	432	432	6	RWAMPARA	NDEIJA	KIBAARE	MURAGO	MURAGO 'A'	No
13jan2023 19:48:30	13jan2023 15:17:37	13jan2023 15:19:48	13jan2023	2023-01-13	139	2.3166666	.03861111	RWAMPARA	40	432005	432005	4	27	140	432	432	6	RWAMPARA	NDEIJA	KIBAARE	MURAGO	MURAGO 'A'	No
13jan2023 19:48:30	13jan2023 15:19:48	13jan2023 15:21:59	13jan2023	2023-01-13	115	1.9166666	.031944446	RWAMPARA	40	432085	432085	4	27	140	432	432	6	RWAMPARA	NDEIJA	KIBAARE	MURAGO	MURAGO 'A'	No
13jan2023 19:52:52	13jan2023 11:15:08	13jan2023 11:32:36	13jan2023	2023-01-13	1152	19.200001	.31999999	KATAKWI	23	248026	248026	2	15	85	248	248	6	KATAKWI	USUK	CHELEUKO	OSUDIO	OSUDIO	No
14jan2023 00:19:23	13jan2023 23:50:59	13jan2023 23:50:59	13jan2023	2023-01-13	95	1.5833334	.026388889	MADI OKOLLO	76	350033	350033	3	24	125	350	350	6	MADI OKOLLO	ULEPPI	LAURA	OYABU	OYABU	No
14jan2023 00:19:23	14jan2023 00:01:54	14jan2023 00:06:16	14jan2023	2023-01-14	244	4.0666666	.067777775	MADI OKOLLO	76	324030	324030	3	20	105	324	324	6	MADI OKOLLO	OKOLLO	OKOLLO	OPIBU	OPIBU	No
14jan2023 00:19:23	14jan2023 00:06:16	14jan2023 00:10:38	14jan2023	2023-01-14	209	3.4833333	.058055557	MADI OKOLLO	76	308005	308005	3	18	95	308	308	6	MADI OKOLLO	OFFAKA	ELIBU	ABALII ANGESI	ABALI ANGESI	No
14jan2023 00:19:23	14jan2023 00:15:01	14jan2023 00:15:01	14jan2023	2023-01-14	84	1.4	.023333333	MADI OKOLLO	76	320024	320024	3	20	103	320	320	6	MADI OKOLLO	OKOLLO	AJIBU	AYIO	AYIO	No
14jan2023 08:19:59	13jan2023 13:02:10	13jan2023 13:02:10	13jan2023	2023-01-13	45	.75	.0125	RWAMPARA	51	432105	432105	4	27	140	432	432	6	RWAMPARA	NDEIJA	KIBAARE	MURAGO	MURAGO 'A'	No
14jan2023 13:25:49	13jan2023 10:33:38	13jan2023 10:33:38	13jan2023	2023-01-13	53	.88333333	.014722222	RWAMPARA	30	431066	431066	4	27	140	431	431	6	RWAMPARA	NDEIJA	KIBAARE	KIBAARE	KIBAARE 'A'	No
14jan2023 13:25:49	13jan2023 11:26:03	13jan2023 11:26:03	13jan2023	2023-01-13	52	.86666667	.014444444	RWAMPARA	31	431053	431053	4	27	140	431	431	6	RWAMPARA	NDEIJA	KIBAARE	KIBAARE	KIBAARE 'A'	No
14jan2023 14:29:10	14jan2023 13:25:49	14jan2023 13:28:00	14jan2023	2023-01-14	97	1.6166667	.026944444	RWAMPARA	30	428009	428009	4	27	138	428	428	6	RWAMPARA	NDEIJA	BUJAGA	KASHURO	KASHURO	No
14jan2023 14:29:10	14jan2023 14:00:46	14jan2023 14:05:08	14jan2023	2023-01-14	217	3.6166666	.060277779	RWAMPARA	41	428097	428097	4	27	138	428	428	6	RWAMPARA	NDEIJA	BUJAGA	KASHURO	KASHURO	No
14jan2023 14:29:10	14jan2023 14:07:19	14jan2023 14:09:30	14jan2023	2023-01-14	118	1.9666667	.032777779	RWAMPARA	49	428008	428008	4	27	138	428	428	6	RWAMPARA	NDEIJA	BUJAGA	KASHURO	KASHURO	No
14jan2023 17:21:44	14jan2023 12:44:18	14jan2023 15:49:59	14jan2023	2023-01-14	1051	17.516666	.29194444	KATAKWI	15	247019	247019	2	15	84	247	247	6	KATAKWI	USUK	ADACAR	OKADANYA	OKADANYA 'A'	Yes	Yes	Yes	Yes	520	19	No	No					0	0	0		N/A	Yes	Yes	Yes
14jan2023 17:47:57	14jan2023 10:46:20	14jan2023 11:03:49	14jan2023	2023-01-14	236	3.9333334	.065555558	MADI OKOLLO	61	315006	315006	3	19	99	315	315	6	MADI OKOLLO	OGOKO	ENYIO	LALI	LALI	Yes	Yes	Yes	Yes	33	65	No	No					0	0	0		N/A	Yes	Yes	Yes
14jan2023 17:50:08	13jan2023 11:30:25	13jan2023 11:34:48	13jan2023	2023-01-13	168	2.8	.046666667	MADI OKOLLO	82	341007	341007	3	23	118	341	341	6	MADI OKOLLO	RIGBO	KWILI	ODRUAKU	ODRUAKU	No
14jan2023 17:50:08	13jan2023 11:34:48	13jan2023 11:39:10	13jan2023	2023-01-13	260	4.3333335	.072222225	MADI OKOLLO	82	341004	341004	3	23	118	341	341	6	MADI OKOLLO	RIGBO	KWILI	ODRUAKU	ODRUAKU	No
14jan2023 17:52:19	14jan2023 11:47:30	14jan2023 11:54:04	14jan2023	2023-01-14	299	4.9833331	.083055556	MADI OKOLLO	83	315025	315025	3	19	99	315	315	6	MADI OKOLLO	OGOKO	ENYIO	LALI	LALI	No
14jan2023 18:22:54	14jan2023 16:51:09	14jan2023 17:21:44	14jan2023	2023-01-14	1218	20.299999	.33833334	MADI OKOLLO	73	339017	339017	3	23	117	339	339	6	MADI OKOLLO	RIGBO	ALIBA	FUNDO	FUNDO 'A'	No
14jan2023 18:22:54	14jan2023 17:47:57	14jan2023 17:50:08	14jan2023	2023-01-14	201	3.3499999	.055833332	MADI OKOLLO	73	333005	333005	3	22	113	333	333	6	MADI OKOLLO	RHINO CAMP	BANDILI	GBORO	GBORO	No
14jan2023 20:03:24	14jan2023 15:45:37	14jan2023 15:47:48	14jan2023	2023-01-14	180	3	.050000001	KATAKWI	17	244037	244037	2	13	76	244	244	6	KATAKWI	PALAM	NGARIAM	NGARIAM	NGARIAM	No
14jan2023 20:03:24	14jan2023 15:52:11	14jan2023 15:54:22	14jan2023	2023-01-14	129	2.1500001	.035833333	KATAKWI	17	231256	231256	2	8	58	231	231	6	KATAKWI	KATAKWI TOWN COUNCIL	SOUTHERN	ANGOPET	ANGOPET 'B'	No
14jan2023 20:05:35	14jan2023 09:08:02	14jan2023 10:00:28	14jan2023	2023-01-14	1533	25.549999	.42583334	KATAKWI	26	248040	248040	2	15	85	248	248	6	KATAKWI	USUK	CHELEUKO	OSUDIO	OSUDIO	Yes	Yes	Yes	No
14jan2023 20:05:35	14jan2023 15:54:22	14jan2023 15:58:44	14jan2023	2023-01-14	207	3.45	.057500001	KATAKWI	26	248029	248029	2	15	85	248	248	6	KATAKWI	USUK	CHELEUKO	OSUDIO	OSUDIO	Yes	Yes	Yes	No
14jan2023 21:17:40	14jan2023 12:11:32	14jan2023 12:15:54	14jan2023	2023-01-14	318	5.3000002	.088333331	RWAMPARA	51	422034	422034	4	26	135	422	422	6	RWAMPARA	MWIZI	NGOMA	KYARUHENDA	KYARUMENDA	Yes	Yes	Yes	Yes	36	22	No	Yes	1 2	1	1	0	1	2	0	Airtel	Airtel
14jan2023 21:17:40	14jan2023 12:50:52	14jan2023 13:01:47	14jan2023	2023-01-14	611	10.183333	.16972223	RWAMPARA	43	422084	422084	4	26	135	422	422	6	RWAMPARA	MWIZI	NGOMA	KYARUHENDA	KYARUMENDA	Yes	Yes	Yes	Yes	407	54	No	Yes	1	1	0	0	1	0	0	Airtel	Airtel
14jan2023 21:22:02	14jan2023 13:28:00	14jan2023 13:30:11	14jan2023	2023-01-14	62	1.0333333	.017222222	RWAMPARA	56	422062	422062	4	26	135	422	422	6	RWAMPARA	MWIZI	NGOMA	KYARUHENDA	KYARUMENDA	No
14jan2023 21:22:02	14jan2023 13:32:22	14jan2023 13:34:33	14jan2023	2023-01-14	68	1.1333333	.018888889	RWAMPARA	56	422085	422085	4	26	135	422	422	6	RWAMPARA	MWIZI	NGOMA	KYARUHENDA	KYARUMENDA	No
14jan2023 21:22:02	14jan2023 12:35:34	14jan2023 12:53:03	14jan2023	2023-01-14	1138	18.966667	.31611112	RWAMPARA	44	422094	422094	4	26	135	422	422	6	RWAMPARA	MWIZI	NGOMA	KYARUHENDA	KYARUMENDA	No
15jan2023 07:46:49	14jan2023 11:06:00	14jan2023 11:12:33	14jan2023	2023-01-14	378	6.3000002	.105	MADI OKOLLO	72	330019	330019	3	21	110	330	330	6	MADI OKOLLO	PAWOR	PARABOK	UPPER PARABOK	UPPER PARABOK	No
15jan2023 07:46:49	14jan2023 15:19:24	14jan2023 15:21:36	14jan2023	2023-01-14	221	3.6833334	.061388887	MADI OKOLLO	72	328004	328004	3	21	107	328	328	6	MADI OKOLLO	PAWOR	JOLYEVU	OWAVU	OWAVU	No
16jan2023 03:15:32	14jan2023 10:13:34	14jan2023 10:41:58	14jan2023	2023-01-14	1179	19.65	.32749999	RWAMPARA	46	422072	422072	4	26	135	422	422	6	RWAMPARA	MWIZI	NGOMA	KYARUHENDA	KYARUMENDA	Yes	Yes	Yes	Yes	912	50	No	Yes	1 2	1	1	0	1	2	0	Airtel	Airtel
16jan2023 13:46:52	16jan2023 09:26:55	16jan2023 09:29:06	16jan2023	2023-01-16	117	1.95	.032499999	KATAKWI	8	236015	236015	2	12	71	236	236	6	KATAKWI	ONGONGOJA	AKETA	KOMOLO	KOMOLO 'B'	No
16jan2023 13:46:52	16jan2023 09:09:26	16jan2023 09:11:37	16jan2023	2023-01-16	196	3.2666667	.054444443	KATAKWI	20	231159	231159	2	8	58	231	231	6	KATAKWI	KATAKWI TOWN COUNCIL	SOUTHERN	ANGOPET	ANGOPET 'B'	No
16jan2023 13:46:52	16jan2023 09:13:48	16jan2023 09:15:59	16jan2023	2023-01-16	250	4.1666665	.069444448	KATAKWI	20	208006	208006	2	9	61	208	208	6	KATAKWI	MAGORO	OMASIA	ADURUKOI	ADURUKOI	No
16jan2023 13:46:52	16jan2023 09:18:10	16jan2023 09:18:10	16jan2023	2023-01-16	68	1.1333333	.018888889	KATAKWI	20	207002	207002	2	9	60	207	207	6	KATAKWI	MAGORO	MAGORO	APEERO	APEERO 'B'	No
16jan2023 13:46:52	16jan2023 09:18:10	16jan2023 09:33:28	16jan2023	2023-01-16	742	12.366667	.20611112	KATAKWI	20	209023	209023	2	9	61	209	209	6	KATAKWI	MAGORO	OMASIA	ORIAU A	ORIAU A 'B'	No
16jan2023 13:46:52	16jan2023 09:33:28	16jan2023 09:35:39	16jan2023	2023-01-16	67	1.1166667	.018611111	KATAKWI	20	235010	235010	2	10	66	235	235	6	KATAKWI	NGARIAM	PAKWI	ARUKIA	ARUKIA	No
16jan2023 13:46:52	16jan2023 09:35:39	16jan2023 09:37:50	16jan2023	2023-01-16	62	1.0333333	.017222222	KATAKWI	20	225007	225007	2	7	53	225	225	6	KATAKWI	KATAKWI	DADAS	OKOKOMA	OKOKOMA 'B'	No
16jan2023 13:46:52	16jan2023 09:37:50	16jan2023 09:46:34	16jan2023	2023-01-16	380	6.3333335	.10555556	KATAKWI	20	233036	233036	2	10	64	233	233	6	KATAKWI	NGARIAM	KAIKAMOSING	ACEGELEKINEI	ACEGELEKINEI	No
16jan2023 13:46:52	16jan2023 09:46:34	16jan2023 09:48:45	16jan2023	2023-01-16	84	1.4	.023333333	KATAKWI	20	233011	233011	2	10	64	233	233	6	KATAKWI	NGARIAM	KAIKAMOSING	ACEGELEKINEI	ACEGELEKINEI	No
16jan2023 13:46:52	16jan2023 09:50:57	16jan2023 09:53:08	16jan2023	2023-01-16	106	1.7666667	.029444445	KATAKWI	20	220008	220008	2	7	49	220	220	6	KATAKWI	KATAKWI	ALELES	LALEI A	LALEI A	No
16jan2023 13:46:52	16jan2023 09:53:08	16jan2023 09:55:19	16jan2023	2023-01-16	83	1.3833333	.023055555	KATAKWI	20	231250	231250	2	8	58	231	231	6	KATAKWI	KATAKWI TOWN COUNCIL	SOUTHERN	ANGOPET	ANGOPET 'B'	No
16jan2023 13:46:52	16jan2023 09:55:19	16jan2023 09:55:19	16jan2023	2023-01-16	66	1.1	.018333333	KATAKWI	20	226025	226025	2	7	54	226	226	6	KATAKWI	KATAKWI	GETOM	OGUYAI	OGUYAI	No
16jan2023 13:46:52	16jan2023 09:55:19	16jan2023 10:14:58	16jan2023	2023-01-16	610	10.166667	.16944444	KATAKWI	20	229071	229071	2	8	57	229	229	6	KATAKWI	KATAKWI TOWN COUNCIL	NORTHERN	AJELUK	AJELUK 'A'	No
16jan2023 13:46:52	16jan2023 10:14:58	16jan2023 10:19:20	16jan2023	2023-01-16	350	5.8333335	.097222224	KATAKWI	20	203013	203013	2	6	45	203	203	6	KATAKWI	KAPUJAN	KOKORIO	OMOSINGO	OMOSINGO	No
16jan2023 13:46:52	16jan2023 10:19:20	16jan2023 10:21:32	16jan2023	2023-01-16	84	1.4	.023333333	KATAKWI	20	243039	243039	2	13	79	243	243	6	KATAKWI	PALAM	PALAM	AELENYANG	AELENYANG 'B'	No
16jan2023 13:46:52	16jan2023 10:25:54	16jan2023 10:28:05	16jan2023	2023-01-16	107	1.7833333	.029722223	KATAKWI	20	230071	230071	2	8	57	230	230	6	KATAKWI	KATAKWI TOWN COUNCIL	NORTHERN	KATANGA	KATANGA 'B'	No
16jan2023 13:46:52	16jan2023 10:32:27	16jan2023 10:34:38	16jan2023	2023-01-16	188	3.1333334	.052222222	KATAKWI	20	223014	223014	2	7	52	223	223	6	KATAKWI	KATAKWI	ALUKUCOK	AKOBOI	AKOBOI	No
16jan2023 13:46:52	16jan2023 10:34:38	16jan2023 10:45:33	16jan2023	2023-01-16	563	9.3833332	.15638889	KATAKWI	20	224034	224034	2	7	53	224	224	6	KATAKWI	KATAKWI	DADAS	AKOBOI	AKOBOI	No
16jan2023 13:46:52	16jan2023 10:45:33	16jan2023 10:52:07	16jan2023	2023-01-16	372	6.1999998	.10333333	KATAKWI	20	224023	224023	2	7	53	224	224	6	KATAKWI	KATAKWI	DADAS	AKOBOI	AKOBOI	No
16jan2023 13:46:52	16jan2023 10:52:07	16jan2023 10:58:40	16jan2023	2023-01-16	428	7.1333332	.11888889	KATAKWI	20	220043	220043	2	7	49	220	220	6	KATAKWI	KATAKWI	ALELES	LALEI A	LALEI A	No
16jan2023 13:46:52	16jan2023 10:58:40	16jan2023 11:03:02	16jan2023	2023-01-16	187	3.1166666	.051944446	KATAKWI	20	229027	229027	2	8	57	229	229	6	KATAKWI	KATAKWI TOWN COUNCIL	NORTHERN	AJELUK	AJELUK 'A'	No
16jan2023 13:46:52	16jan2023 11:03:02	16jan2023 11:07:24	16jan2023	2023-01-16	239	3.9833333	.06638889	KATAKWI	12	221054	221054	2	7	50	221	221	6	KATAKWI	KATAKWI	ALIAKAMER	APUUTON	APUUTON 'A'	No
16jan2023 13:46:52	16jan2023 11:16:08	16jan2023 11:18:19	16jan2023	2023-01-16	74	1.2333333	.020555556	KATAKWI	20	221054	221054	2	7	50	221	221	6	KATAKWI	KATAKWI	ALIAKAMER	APUUTON	APUUTON 'A'	No
16jan2023 13:46:52	16jan2023 11:18:19	16jan2023 11:20:30	16jan2023	2023-01-16	146	2.4333334	.040555555	KATAKWI	20	215039	215039	2	11	68	215	215	6	KATAKWI	OMODOI	ANGODINGOD	OMAGARA	OMAGARA	No
16jan2023 13:46:52	16jan2023 11:20:30	16jan2023 11:22:42	16jan2023	2023-01-16	118	1.9666667	.032777779	KATAKWI	20	213007	213007	2	11	70	213	213	6	KATAKWI	OMODOI	OMODOI	AKOBOI	AKOBOI	No
16jan2023 13:46:52	16jan2023 11:24:53	16jan2023 11:24:53	16jan2023	2023-01-16	54	.89999998	.015	KATAKWI	20	226004	226004	2	7	54	226	226	6	KATAKWI	KATAKWI	GETOM	OGUYAI	OGUYAI	No
16jan2023 13:46:52	16jan2023 11:24:53	16jan2023 11:27:04	16jan2023	2023-01-16	70	1.1666666	.019444445	KATAKWI	20	229046	229046	2	8	57	229	229	6	KATAKWI	KATAKWI TOWN COUNCIL	NORTHERN	AJELUK	AJELUK 'A'	No
16jan2023 13:46:52	16jan2023 11:27:04	16jan2023 11:29:15	16jan2023	2023-01-16	155	2.5833333	.043055557	KATAKWI	20	222015	222015	2	7	51	222	222	6	KATAKWI	KATAKWI	ALOGOOK	AMURIA	AMURIA	No
16jan2023 13:46:52	16jan2023 11:31:26	16jan2023 11:31:26	16jan2023	2023-01-16	73	1.2166667	.020277778	KATAKWI	20	219011	219011	2	7	48	219	219	6	KATAKWI	KATAKWI	ABWANGET	IGOLA	IGOLA	No
16jan2023 13:46:52	16jan2023 11:33:37	16jan2023 11:35:48	16jan2023	2023-01-16	52	.86666667	.014444444	KATAKWI	20	216037	216037	2	14	80	216	216	6	KATAKWI	TOROMA	APUUTON	APUUTON	APUUTON	No
16jan2023 13:46:52	16jan2023 11:35:48	16jan2023 11:37:59	16jan2023	2023-01-16	68	1.1333333	.018888889	KATAKWI	20	213034	213034	2	11	70	213	213	6	KATAKWI	OMODOI	OMODOI	AKOBOI	AKOBOI	No
16jan2023 13:46:52	16jan2023 11:37:59	16jan2023 11:40:10	16jan2023	2023-01-16	50	.83333331	.013888889	KATAKWI	20	230026	230026	2	8	57	230	230	6	KATAKWI	KATAKWI TOWN COUNCIL	NORTHERN	KATANGA	KATANGA 'B'	No
16jan2023 13:46:52	16jan2023 11:42:21	16jan2023 11:42:21	16jan2023	2023-01-16	66	1.1	.018333333	KATAKWI	20	248001	248001	2	15	85	248	248	6	KATAKWI	USUK	CHELEUKO	OSUDIO	OSUDIO	No
16jan2023 13:46:52	16jan2023 11:42:21	16jan2023 11:46:43	16jan2023	2023-01-16	270	4.5	.075000003	KATAKWI	20	248069	248069	2	15	85	248	248	6	KATAKWI	USUK	CHELEUKO	OSUDIO	OSUDIO	No
16jan2023 13:46:52	16jan2023 11:48:54	16jan2023 11:51:05	16jan2023	2023-01-16	205	3.4166667	.056944445	KATAKWI	20	248020	248020	2	15	85	248	248	6	KATAKWI	USUK	CHELEUKO	OSUDIO	OSUDIO	No
16jan2023 13:46:52	16jan2023 12:34:47	16jan2023 12:36:58	16jan2023	2023-01-16	75	1.25	.020833334	KATAKWI	20	229012	229012	2	8	57	229	229	6	KATAKWI	KATAKWI TOWN COUNCIL	NORTHERN	AJELUK	AJELUK 'A'	No
16jan2023 13:46:52	16jan2023 12:39:09	16jan2023 12:56:38	16jan2023	2023-01-16	1093	18.216667	.3036111	KATAKWI	20	202024	202024	2	6	44	202	202	6	KATAKWI	KAPUJAN	KAPUJAN	KELIM I	KELIM I 'B'	No
16jan2023 13:46:52	16jan2023 12:56:38	16jan2023 12:58:49	16jan2023	2023-01-16	147	2.45	.040833332	KATAKWI	20	205023	205023	2	9	59	205	205	6	KATAKWI	MAGORO	KAMENU	ALELES	ALELES 'B'	No
16jan2023 13:46:52	16jan2023 13:11:55	16jan2023 13:14:06	16jan2023	2023-01-16	129	2.1500001	.035833333	KATAKWI	20	227039	227039	2	7	55	227	227	6	KATAKWI	KATAKWI	KATAKWI	AUJONGABA	AUJONGABA	No
16jan2023 13:46:52	16jan2023 13:27:13	16jan2023 13:29:24	16jan2023	2023-01-16	91	1.5166667	.025277779	KATAKWI	20	229040	229040	2	8	57	229	229	6	KATAKWI	KATAKWI TOWN COUNCIL	NORTHERN	AJELUK	AJELUK 'A'	No
16jan2023 13:46:52	16jan2023 13:29:24	16jan2023 13:33:46	16jan2023	2023-01-16	149	2.4833333	.041388888	KATAKWI	20	227052	227052	2	7	55	227	227	6	KATAKWI	KATAKWI	KATAKWI	AUJONGABA	AUJONGABA	No
16jan2023 13:46:52	16jan2023 13:33:46	16jan2023 13:40:19	16jan2023	2023-01-16	139	2.3166666	.03861111	KATAKWI	20	215022	215022	2	11	68	215	215	6	KATAKWI	OMODOI	ANGODINGOD	OMAGARA	OMAGARA	No
16jan2023 13:46:52	16jan2023 13:42:30	16jan2023 13:42:30	16jan2023	2023-01-16	78	1.3	.021666666	KATAKWI	20	226012	226012	2	7	54	226	226	6	KATAKWI	KATAKWI	GETOM	OGUYAI	OGUYAI	No
16jan2023 13:46:52	16jan2023 13:42:30	16jan2023 13:44:41	16jan2023	2023-01-16	93	1.55	.025833333	KATAKWI	20	220017	220017	2	7	49	220	220	6	KATAKWI	KATAKWI	ALELES	LALEI A	LALEI A	No
16jan2023 18:19:56	16jan2023 12:56:38	16jan2023 13:22:51	16jan2023	2023-01-16	1304	21.733334	.36222222	KATAKWI	26	227036	227036	2	7	55	227	227	6	KATAKWI	KATAKWI	KATAKWI	AUJONGABA	AUJONGABA	No
16jan2023 18:41:47	16jan2023 16:41:38	16jan2023 16:43:49	16jan2023	2023-01-16	59	.98333335	.016388889	KATAKWI	20	224009	224009	2	7	53	224	224	6	KATAKWI	KATAKWI	DADAS	AKOBOI	AKOBOI	No
16jan2023 18:41:47	16jan2023 16:43:49	16jan2023 16:43:49	16jan2023	2023-01-16	51	.85000002	.014166667	KATAKWI	20	247019	247019	2	15	84	247	247	6	KATAKWI	USUK	ADACAR	OKADANYA	OKADANYA 'A'	No
16jan2023 18:41:47	16jan2023 16:43:49	16jan2023 16:46:00	16jan2023	2023-01-16	75	1.25	.020833334	KATAKWI	20	232017	232017	2	10	63	232	232	6	KATAKWI	NGARIAM	AKISIM	NGERO	NGERO	No
16jan2023 18:41:47	16jan2023 16:46:00	16jan2023 16:46:00	16jan2023	2023-01-16	35	.58333331	.0097222226	KATAKWI	20	249006	249006	2	15	86	249	249	6	KATAKWI	USUK	ONGEMA	ATERAI	ATERAI	No
16jan2023 18:41:47	16jan2023 16:46:00	16jan2023 16:46:00	16jan2023	2023-01-16	35	.58333331	.0097222226	KATAKWI	20	210013	210013	2	9	62	210	210	6	KATAKWI	MAGORO	OPETA	LALEI	LALEI 'A'	No
16jan2023 18:41:47	16jan2023 16:46:00	16jan2023 16:48:11	16jan2023	2023-01-16	35	.58333331	.0097222226	KATAKWI	20	249010	249010	2	15	86	249	249	6	KATAKWI	USUK	ONGEMA	ATERAI	ATERAI	No
16jan2023 18:41:47	16jan2023 16:48:11	16jan2023 16:48:11	16jan2023	2023-01-16	41	.68333334	.011388889	KATAKWI	20	249020	249020	2	15	86	249	249	6	KATAKWI	USUK	ONGEMA	ATERAI	ATERAI	No
16jan2023 18:41:47	16jan2023 16:50:22	16jan2023 16:52:33	16jan2023	2023-01-16	46	.76666665	.012777777	KATAKWI	20	249016	249016	2	15	86	249	249	6	KATAKWI	USUK	ONGEMA	ATERAI	ATERAI	No
16jan2023 18:41:47	16jan2023 16:52:33	16jan2023 16:52:33	16jan2023	2023-01-16	46	.76666665	.012777777	KATAKWI	20	232010	232010	2	10	63	232	232	6	KATAKWI	NGARIAM	AKISIM	NGERO	NGERO	No
16jan2023 18:41:47	16jan2023 16:54:44	16jan2023 16:54:44	16jan2023	2023-01-16	47	.78333336	.013055556	KATAKWI	20	201009	201009	2	6	44	201	201	6	KATAKWI	KAPUJAN	KAPUJAN	ADODOI	ADODOI 'A'	No
16jan2023 18:41:47	16jan2023 16:54:44	16jan2023 16:56:56	16jan2023	2023-01-16	49	.81666666	.013611111	KATAKWI	20	237043	237043	2	12	72	237	237	6	KATAKWI	ONGONGOJA	OKOCHO	OKOCHO	OKOCHO	No
16jan2023 18:41:47	16jan2023 16:56:56	16jan2023 16:59:07	16jan2023	2023-01-16	33	.55000001	.0091666663	KATAKWI	20	237005	237005	2	12	72	237	237	6	KATAKWI	ONGONGOJA	OKOCHO	OKOCHO	OKOCHO	No
16jan2023 18:41:47	16jan2023 16:59:07	16jan2023 16:59:07	16jan2023	2023-01-16	29	.48333332	.0080555556	KATAKWI	20	236018	236018	2	12	71	236	236	6	KATAKWI	ONGONGOJA	AKETA	KOMOLO	KOMOLO 'B'	No
16jan2023 18:41:47	16jan2023 16:59:07	16jan2023 16:59:07	16jan2023	2023-01-16	38	.63333333	.010555555	KATAKWI	20	227086	227086	2	7	55	227	227	6	KATAKWI	KATAKWI	KATAKWI	AUJONGABA	AUJONGABA	No
16jan2023 18:41:47	16jan2023 16:59:07	16jan2023 17:01:18	16jan2023	2023-01-16	45	.75	.0125	KATAKWI	20	227088	227088	2	7	55	227	227	6	KATAKWI	KATAKWI	KATAKWI	AUJONGABA	AUJONGABA	No
16jan2023 18:41:47	16jan2023 17:01:18	16jan2023 17:01:18	16jan2023	2023-01-16	35	.58333331	.0097222226	KATAKWI	20	239005	239005	2	12	74	239	239	6	KATAKWI	ONGONGOJA	ONGATUNYO	ALEDEI	ALEDEI	No
16jan2023 18:41:47	16jan2023 17:01:18	16jan2023 17:03:29	16jan2023	2023-01-16	56	.93333334	.015555556	KATAKWI	20	227059	227059	2	7	55	227	227	6	KATAKWI	KATAKWI	KATAKWI	AUJONGABA	AUJONGABA	No
16jan2023 18:41:47	16jan2023 17:03:29	16jan2023 17:03:29	16jan2023	2023-01-16	38	.63333333	.010555555	KATAKWI	20	227013	227013	2	7	55	227	227	6	KATAKWI	KATAKWI	KATAKWI	AUJONGABA	AUJONGABA	No
16jan2023 18:41:47	16jan2023 17:18:46	16jan2023 17:18:46	16jan2023	2023-01-16	43	.71666664	.011944445	KATAKWI	20	228029	228029	2	7	56	228	228	6	KATAKWI	KATAKWI	OLELA	KEELIM	KEELIM	No
16jan2023 18:41:47	16jan2023 17:20:57	16jan2023 17:23:08	16jan2023	2023-01-16	38	.63333333	.010555555	KATAKWI	20	228007	228007	2	7	56	228	228	6	KATAKWI	KATAKWI	OLELA	KEELIM	KEELIM	No
16jan2023 18:41:47	16jan2023 17:23:08	16jan2023 17:23:08	16jan2023	2023-01-16	34	.56666666	.0094444444	KATAKWI	20	216038	216038	2	14	80	216	216	6	KATAKWI	TOROMA	APUUTON	APUUTON	APUUTON	No
16jan2023 18:41:47	16jan2023 17:23:08	16jan2023 17:23:08	16jan2023	2023-01-16	38	.63333333	.010555555	KATAKWI	20	213004	213004	2	11	70	213	213	6	KATAKWI	OMODOI	OMODOI	AKOBOI	AKOBOI	No
16jan2023 18:41:47	16jan2023 17:23:08	16jan2023 17:25:20	16jan2023	2023-01-16	40	.66666669	.011111111	KATAKWI	20	216017	216017	2	14	80	216	216	6	KATAKWI	TOROMA	APUUTON	APUUTON	APUUTON	No
16jan2023 18:41:47	16jan2023 17:27:31	16jan2023 17:27:31	16jan2023	2023-01-16	35	.58333331	.0097222226	KATAKWI	20	228004	228004	2	7	56	228	228	6	KATAKWI	KATAKWI	OLELA	KEELIM	KEELIM	No
16jan2023 18:41:47	16jan2023 17:27:31	16jan2023 17:27:31	16jan2023	2023-01-16	45	.75	.0125	KATAKWI	20	223034	223034	2	7	52	223	223	6	KATAKWI	KATAKWI	ALUKUCOK	AKOBOI	AKOBOI	No
16jan2023 18:41:47	16jan2023 17:29:42	16jan2023 17:31:53	16jan2023	2023-01-16	47	.78333336	.013055556	KATAKWI	20	217008	217008	2	14	81	217	217	6	KATAKWI	TOROMA	OMINYA	OMINYA	OMINYA	No
16jan2023 18:41:47	16jan2023 17:31:53	16jan2023 17:31:53	16jan2023	2023-01-16	33	.55000001	.0091666663	KATAKWI	20	221042	221042	2	7	50	221	221	6	KATAKWI	KATAKWI	ALIAKAMER	APUUTON	APUUTON 'A'	No
16jan2023 18:41:47	16jan2023 17:31:53	16jan2023 17:31:53	16jan2023	2023-01-16	28	.46666667	.007777778	KATAKWI	20	229008	229008	2	8	57	229	229	6	KATAKWI	KATAKWI TOWN COUNCIL	NORTHERN	AJELUK	AJELUK 'A'	No
16jan2023 18:41:47	16jan2023 17:34:04	16jan2023 17:34:04	16jan2023	2023-01-16	40	.66666669	.011111111	KATAKWI	20	245029	245029	2	15	82	245	245	6	KATAKWI	USUK	AAKUM	APUUTON OKINYANG	APUUTON OKINYANG	No
16jan2023 18:41:47	16jan2023 17:36:15	16jan2023 17:36:15	16jan2023	2023-01-16	35	.58333331	.0097222226	KATAKWI	20	227017	227017	2	7	55	227	227	6	KATAKWI	KATAKWI	KATAKWI	AUJONGABA	AUJONGABA	No
16jan2023 18:41:47	16jan2023 17:36:15	16jan2023 17:36:15	16jan2023	2023-01-16	44	.73333335	.012222222	KATAKWI	20	248017	248017	2	15	85	248	248	6	KATAKWI	USUK	CHELEUKO	OSUDIO	OSUDIO	No
16jan2023 18:41:47	16jan2023 17:38:26	16jan2023 17:38:26	16jan2023	2023-01-16	35	.58333331	.0097222226	KATAKWI	20	233010	233010	2	10	64	233	233	6	KATAKWI	NGARIAM	KAIKAMOSING	ACEGELEKINEI	ACEGELEKINEI	No
16jan2023 18:41:47	16jan2023 17:40:37	16jan2023 17:40:37	16jan2023	2023-01-16	46	.76666665	.012777777	KATAKWI	20	234014	234014	2	10	65	234	234	6	KATAKWI	NGARIAM	KELIM	APELEUN	APELEUN	No
16jan2023 18:41:47	16jan2023 17:40:37	16jan2023 17:40:37	16jan2023	2023-01-16	67	1.1166667	.018611111	KATAKWI	20	234036	234036	2	10	65	234	234	6	KATAKWI	NGARIAM	KELIM	APELEUN	APELEUN	No
16jan2023 18:41:47	16jan2023 17:42:48	16jan2023 17:42:48	16jan2023	2023-01-16	37	.61666667	.010277778	KATAKWI	20	216014	216014	2	14	80	216	216	6	KATAKWI	TOROMA	APUUTON	APUUTON	APUUTON	No
16jan2023 18:41:47	16jan2023 17:44:59	16jan2023 17:44:59	16jan2023	2023-01-16	44	.73333335	.012222222	KATAKWI	20	243015	243015	2	13	79	243	243	6	KATAKWI	PALAM	PALAM	AELENYANG	AELENYANG 'B'	No
16jan2023 18:41:47	16jan2023 17:53:43	16jan2023 17:53:43	16jan2023	2023-01-16	32	.53333336	.0088888891	KATAKWI	20	241004	241004	2	13	77	241	241	6	KATAKWI	PALAM	ODOOT	AKWARADADA	AKWARADADA	No
16jan2023 18:41:47	16jan2023 17:53:43	16jan2023 17:53:43	16jan2023	2023-01-16	37	.61666667	.010277778	KATAKWI	20	244036	244036	2	13	76	244	244	6	KATAKWI	PALAM	NGARIAM	NGARIAM	NGARIAM	No
16jan2023 18:41:47	16jan2023 17:55:55	16jan2023 17:55:55	16jan2023	2023-01-16	33	.55000001	.0091666663	KATAKWI	20	244073	244073	2	13	76	244	244	6	KATAKWI	PALAM	NGARIAM	NGARIAM	NGARIAM	No
16jan2023 18:41:47	16jan2023 17:58:06	16jan2023 17:58:06	16jan2023	2023-01-16	40	.66666669	.011111111	KATAKWI	20	237028	237028	2	12	72	237	237	6	KATAKWI	ONGONGOJA	OKOCHO	OKOCHO	OKOCHO	No
16jan2023 18:41:47	16jan2023 18:00:17	16jan2023 18:00:17	16jan2023	2023-01-16	62	1.0333333	.017222222	KATAKWI	20	243002	243002	2	13	79	243	243	6	KATAKWI	PALAM	PALAM	AELENYANG	AELENYANG 'B'	No
16jan2023 18:41:47	16jan2023 18:00:17	16jan2023 18:02:28	16jan2023	2023-01-16	33	.55000001	.0091666663	KATAKWI	20	206008	206008	2	9	59	206	206	6	KATAKWI	MAGORO	KAMENU	OBWOKOMOR	OBWOKOMOR	No
16jan2023 18:41:47	16jan2023 18:11:12	16jan2023 18:24:18	16jan2023	2023-01-16	644	10.733334	.17888889	KATAKWI	20	243037	243037	2	13	79	243	243	6	KATAKWI	PALAM	PALAM	AELENYANG	AELENYANG 'B'	No
16jan2023 18:41:47	16jan2023 18:26:30	16jan2023 18:26:30	16jan2023	2023-01-16	40	.66666669	.011111111	KATAKWI	20	223008	223008	2	7	52	223	223	6	KATAKWI	KATAKWI	ALUKUCOK	AKOBOI	AKOBOI	No
16jan2023 18:41:47	16jan2023 18:26:30	16jan2023 18:33:03	16jan2023	2023-01-16	409	6.8166666	.11361111	KATAKWI	20	243045	243045	2	13	79	243	243	6	KATAKWI	PALAM	PALAM	AELENYANG	AELENYANG 'B'	No
16jan2023 18:41:47	16jan2023 18:33:03	16jan2023 18:35:14	16jan2023	2023-01-16	67	1.1166667	.018611111	KATAKWI	20	243045	243045	2	13	79	243	243	6	KATAKWI	PALAM	PALAM	AELENYANG	AELENYANG 'B'	No
16jan2023 18:41:47	16jan2023 18:37:25	16jan2023 18:37:25	16jan2023	2023-01-16	65	1.0833334	.018055556	KATAKWI	20	242046	242046	2	13	78	242	242	6	KATAKWI	PALAM	OLILIM	AIITI	AIITI	No
16jan2023 18:41:47	16jan2023 18:37:25	16jan2023 18:39:36	16jan2023	2023-01-16	66	1.1	.018333333	KATAKWI	20	227068	227068	2	7	55	227	227	6	KATAKWI	KATAKWI	KATAKWI	AUJONGABA	AUJONGABA	No
16jan2023 18:41:47	16jan2023 18:39:36	16jan2023 18:39:36	16jan2023	2023-01-16	24	.40000001	.0066666668	KATAKWI	20	209022	209022	2	9	61	209	209	6	KATAKWI	MAGORO	OMASIA	ORIAU A	ORIAU A 'B'	No
16jan2023 18:41:47	16jan2023 18:39:36	16jan2023 18:41:47	16jan2023	2023-01-16	73	1.2166667	.020277778	KATAKWI	20	202043	202043	2	6	44	202	202	6	KATAKWI	KAPUJAN	KAPUJAN	KELIM I	KELIM I 'B'	No
16jan2023 18:41:47	16jan2023 08:23:34	16jan2023 08:27:56	16jan2023	2023-01-16	268	4.4666667	.074444443	KATAKWI	10	230021	230021	2	8	57	230	230	6	KATAKWI	KATAKWI TOWN COUNCIL	NORTHERN	KATANGA	KATANGA 'B'	No
16jan2023 18:43:58	16jan2023 11:48:54	16jan2023 11:53:17	16jan2023	2023-01-16	258	4.3000002	.071666665	KATAKWI	5	202016	202016	2	6	44	202	202	6	KATAKWI	KAPUJAN	KAPUJAN	KELIM I	KELIM I 'B'	No
16jan2023 18:43:58	16jan2023 09:15:59	16jan2023 09:24:44	16jan2023	2023-01-16	476	7.9333334	.13222222	KATAKWI	3	244060	244060	2	13	76	244	244	6	KATAKWI	PALAM	NGARIAM	NGARIAM	NGARIAM	Yes	Yes	Yes	No
16jan2023 18:46:09	16jan2023 12:19:29	16jan2023 12:21:40	16jan2023	2023-01-16	112	1.8666667	.031111112	KATAKWI	11	206013	206013	2	9	59	206	206	6	KATAKWI	MAGORO	KAMENU	OBWOKOMOR	OBWOKOMOR	No
16jan2023 18:46:09	16jan2023 12:23:52	16jan2023 12:26:03	16jan2023	2023-01-16	133	2.2166667	.036944445	KATAKWI	11	210003	210003	2	9	62	210	210	6	KATAKWI	MAGORO	OPETA	LALEI	LALEI 'A'	No
16jan2023 18:48:20	16jan2023 10:30:16	16jan2023 10:43:22	16jan2023	2023-01-16	611	10.183333	.16972223	KATAKWI	29	228019	228019	2	7	56	228	228	6	KATAKWI	KATAKWI	OLELA	KEELIM	KEELIM	No
16jan2023 18:48:20	16jan2023 12:23:52	16jan2023 12:26:03	16jan2023	2023-01-16	115	1.9166666	.031944446	KATAKWI	4	221027	221027	2	7	50	221	221	6	KATAKWI	KATAKWI	ALIAKAMER	APUUTON	APUUTON 'A'	No
16jan2023 18:48:20	16jan2023 11:35:48	16jan2023 11:37:59	16jan2023	2023-01-16	58	.96666664	.016111111	KATAKWI	1	224009	224009	2	7	53	224	224	6	KATAKWI	KATAKWI	DADAS	AKOBOI	AKOBOI	No
16jan2023 18:54:53	16jan2023 11:13:57	16jan2023 11:44:32	16jan2023	2023-01-16	333	5.5500002	.092500001	RWAMPARA	58	435066	435066	4	27	143	435	435	6	RWAMPARA	NDEIJA	NYAKAIKARA	KIGARAMA	KIGARAMA 'A'	Yes	Yes	Yes	Yes	114	32	Yes	Yes	1 2	1	1	0	1	2	0	Airtel	Airtel
16jan2023 18:59:16	16jan2023 08:23:34	16jan2023 12:36:58	16jan2023	2023-01-16	1265	21.083334	.3513889	KATAKWI	7	231042	231042	2	8	58	231	231	6	KATAKWI	KATAKWI TOWN COUNCIL	SOUTHERN	ANGOPET	ANGOPET 'B'	Yes	Yes	Yes	Yes	828	50	No	Yes	1 2	1	1	0	1	2	0	MTN	MTN
16jan2023 18:59:16	16jan2023 12:36:58	16jan2023 12:39:09	16jan2023	2023-01-16	48	.80000001	.013333334	KATAKWI	7	231256	231256	2	8	58	231	231	6	KATAKWI	KATAKWI TOWN COUNCIL	SOUTHERN	ANGOPET	ANGOPET 'B'	No
16jan2023 19:01:27	16jan2023 14:48:02	16jan2023 16:50:22	16jan2023	2023-01-16	3739	62.316666	1.0386111	RWAMPARA	36	435077	435077	4	27	143	435	435	6	RWAMPARA	NDEIJA	NYAKAIKARA	KIGARAMA	KIGARAMA 'A'	No
16jan2023 19:01:27	16jan2023 18:52:42	16jan2023 18:54:53	16jan2023	2023-01-16	93	1.55	.025833333	RWAMPARA	32	434063	434063	4	27	142	434	434	6	RWAMPARA	NDEIJA	NDEIJA	KYETSIKA II	KYETSIKA II 'B'	No
16jan2023 19:01:27	16jan2023 18:54:53	16jan2023 18:57:05	16jan2023	2023-01-16	99	1.65	.0275	RWAMPARA	32	434053	434053	4	27	142	434	434	6	RWAMPARA	NDEIJA	NDEIJA	KYETSIKA II	KYETSIKA II 'B'	No
16jan2023 19:01:27	16jan2023 18:57:05	16jan2023 18:57:05	16jan2023	2023-01-16	68	1.1333333	.018888889	RWAMPARA	32	434083	434083	4	27	142	434	434	6	RWAMPARA	NDEIJA	NDEIJA	KYETSIKA II	KYETSIKA II 'B'	No
16jan2023 19:01:27	16jan2023 18:59:16	16jan2023 18:59:16	16jan2023	2023-01-16	73	1.2166667	.020277778	RWAMPARA	32	434115	434115	4	27	142	434	434	6	RWAMPARA	NDEIJA	NDEIJA	KYETSIKA II	KYETSIKA II 'B'	No
16jan2023 19:10:11	16jan2023 18:59:16	16jan2023 19:01:27	16jan2023	2023-01-16	50	.83333331	.013888889	KATAKWI	20	226022	226022	2	7	54	226	226	6	KATAKWI	KATAKWI	GETOM	OGUYAI	OGUYAI	No
16jan2023 19:10:11	16jan2023 19:01:27	16jan2023 19:01:27	16jan2023	2023-01-16	30	.5	.0083333338	KATAKWI	20	231096	231096	2	8	58	231	231	6	KATAKWI	KATAKWI TOWN COUNCIL	SOUTHERN	ANGOPET	ANGOPET 'B'	No
16jan2023 19:10:11	16jan2023 19:05:49	16jan2023 19:08:00	16jan2023	2023-01-16	65	1.0833334	.018055556	KATAKWI	20	226040	226040	2	7	54	226	226	6	KATAKWI	KATAKWI	GETOM	OGUYAI	OGUYAI	No
16jan2023 19:16:44	16jan2023 14:43:40	16jan2023 14:45:51	16jan2023	2023-01-16	115	1.9166666	.031944446	RWAMPARA	35	435010	435010	4	27	143	435	435	6	RWAMPARA	NDEIJA	NYAKAIKARA	KIGARAMA	KIGARAMA 'A'	No
16jan2023 19:25:28	16jan2023 19:18:55	16jan2023 19:21:06	16jan2023	2023-01-16	126	2.0999999	.035	RWAMPARA	37	435104	435104	4	27	143	435	435	6	RWAMPARA	NDEIJA	NYAKAIKARA	KIGARAMA	KIGARAMA 'A'	No
16jan2023 19:29:51	16jan2023 20:59:25	16jan2023 21:12:31	16jan2023	2023-01-16	808	13.466666	.22444445	MADI OKOLLO	71	305002	305002	3	17	92	305	305	6	MADI OKOLLO	EWANGA	EWANGURU	SHAMBIA	SHAMBIA	No
16jan2023 19:53:52	16jan2023 10:08:25	16jan2023 10:08:25	16jan2023	2023-01-16	85	1.4166666	.023611112	MADI OKOLLO	76	350013	350013	3	24	125	350	350	6	MADI OKOLLO	ULEPPI	LAURA	OYABU	OYABU	No
16jan2023 19:53:52	16jan2023 11:18:19	16jan2023 11:20:30	16jan2023	2023-01-16	108	1.8	.029999999	MADI OKOLLO	76	302015	302015	3	16	89	302	302	6	MADI OKOLLO	ANYIRIBU	BONDO	OMURIBA	OMURIBA	No
16jan2023 19:56:03	16jan2023 19:51:41	16jan2023 19:53:52	16jan2023	2023-01-16	94	1.5666667	.026111111	MADI OKOLLO	76	324019	324019	3	20	105	324	324	6	MADI OKOLLO	OKOLLO	OKOLLO	OPIBU	OPIBU	No
16jan2023 20:00:26	16jan2023 19:58:15	16jan2023 19:58:15	16jan2023	2023-01-16	57	.94999999	.015833333	KATAKWI	20	201007	201007	2	6	44	201	201	6	KATAKWI	KAPUJAN	KAPUJAN	ADODOI	ADODOI 'A'	No
16jan2023 20:00:26	16jan2023 20:00:26	16jan2023 20:00:26	16jan2023	2023-01-16	68	1.1333333	.018888889	KATAKWI	20	205010	205010	2	9	59	205	205	6	KATAKWI	MAGORO	KAMENU	ALELES	ALELES 'B'	No
16jan2023 20:04:48	16jan2023 18:33:03	16jan2023 18:35:14	16jan2023	2023-01-16	134	2.2333333	.037222221	KATAKWI	8	228019	228019	2	7	56	228	228	6	KATAKWI	KATAKWI	OLELA	KEELIM	KEELIM	No
16jan2023 20:04:48	16jan2023 18:35:14	16jan2023 18:37:25	16jan2023	2023-01-16	72	1.2	.02	KATAKWI	8	249024	249024	2	15	86	249	249	6	KATAKWI	USUK	ONGEMA	ATERAI	ATERAI	No
16jan2023 20:04:48	16jan2023 18:37:25	16jan2023 18:39:36	16jan2023	2023-01-16	123	2.05	.034166668	KATAKWI	8	245006	245006	2	15	82	245	245	6	KATAKWI	USUK	AAKUM	APUUTON OKINYANG	APUUTON OKINYANG	No
16jan2023 20:04:48	16jan2023 18:39:36	16jan2023 18:41:47	16jan2023	2023-01-16	105	1.75	.029166667	KATAKWI	8	233034	233034	2	10	64	233	233	6	KATAKWI	NGARIAM	KAIKAMOSING	ACEGELEKINEI	ACEGELEKINEI	No
16jan2023 20:04:48	16jan2023 18:43:58	16jan2023 18:48:20	16jan2023	2023-01-16	177	2.95	.049166668	KATAKWI	8	233024	233024	2	10	64	233	233	6	KATAKWI	NGARIAM	KAIKAMOSING	ACEGELEKINEI	ACEGELEKINEI	No
16jan2023 20:04:48	16jan2023 19:18:55	16jan2023 19:18:55	16jan2023	2023-01-16	105	1.75	.029166667	KATAKWI	8	244067	244067	2	13	76	244	244	6	KATAKWI	PALAM	NGARIAM	NGARIAM	NGARIAM	No
16jan2023 20:04:48	16jan2023 19:21:06	16jan2023 19:23:17	16jan2023	2023-01-16	141	2.3499999	.039166667	KATAKWI	8	244095	244095	2	13	76	244	244	6	KATAKWI	PALAM	NGARIAM	NGARIAM	NGARIAM	No
16jan2023 20:04:48	16jan2023 19:29:51	16jan2023 19:32:02	16jan2023	2023-01-16	95	1.5833334	.026388889	KATAKWI	8	236032	236032	2	12	71	236	236	6	KATAKWI	ONGONGOJA	AKETA	KOMOLO	KOMOLO 'B'	No
16jan2023 20:04:48	16jan2023 19:38:35	16jan2023 19:40:46	16jan2023	2023-01-16	70	1.1666666	.019444445	KATAKWI	8	223022	223022	2	7	52	223	223	6	KATAKWI	KATAKWI	ALUKUCOK	AKOBOI	AKOBOI	No
16jan2023 20:04:48	16jan2023 19:40:46	16jan2023 19:42:57	16jan2023	2023-01-16	84	1.4	.023333333	KATAKWI	8	217013	217013	2	14	81	217	217	6	KATAKWI	TOROMA	OMINYA	OMINYA	OMINYA	No
16jan2023 20:04:48	16jan2023 19:42:57	16jan2023 19:45:08	16jan2023	2023-01-16	118	1.9666667	.032777779	KATAKWI	8	216025	216025	2	14	80	216	216	6	KATAKWI	TOROMA	APUUTON	APUUTON	APUUTON	No
16jan2023 20:04:48	16jan2023 19:49:30	16jan2023 19:51:41	16jan2023	2023-01-16	157	2.6166666	.043611109	KATAKWI	8	237067	237067	2	12	72	237	237	6	KATAKWI	ONGONGOJA	OKOCHO	OKOCHO	OKOCHO	No
16jan2023 20:59:25	16jan2023 15:12:04	16jan2023 15:14:15	16jan2023	2023-01-16	116	1.9333333	.032222223	RWAMPARA	40	434086	434086	4	27	142	434	434	6	RWAMPARA	NDEIJA	NDEIJA	KYETSIKA II	KYETSIKA II 'B'	No
16jan2023 21:05:58	16jan2023 11:29:15	16jan2023 11:31:26	16jan2023	2023-01-16	112	1.8666667	.031111112	MADI OKOLLO	61	338017	338017	3	23	117	338	338	6	MADI OKOLLO	RIGBO	ALIBA	ERADRIRU	ERADRIRU 'C'	No
16jan2023 21:08:09	16jan2023 11:29:15	16jan2023 11:31:26	16jan2023	2023-01-16	136	2.2666667	.037777778	MADI OKOLLO	64	334033	334033	3	22	114	334	334	6	MADI OKOLLO	RHINO CAMP	ERAMVA	JANDUA	JANDUA	No
17jan2023 08:20:59	17jan2023 02:31:28	17jan2023 02:35:50	17jan2023	2023-01-17	247	4.1166668	.068611108	MADI OKOLLO	82	348022	348022	3	24	124	348	348	6	MADI OKOLLO	ULEPPI	KATIYI	BARIZI	BARIZI AREA	Yes	Yes	Yes	No						0										No
17jan2023 12:12:33	17jan2023 11:09:12	17jan2023 11:09:12	17jan2023	2023-01-17	71	1.1833333	.019722221	RWAMPARA	31	427055	427055	4	27	138	427	427	6	RWAMPARA	NDEIJA	BUJAGA	BUJAGA A	BUJAGA A	No
17jan2023 12:12:33	17jan2023 11:11:23	17jan2023 11:11:23	17jan2023	2023-01-17	54	.89999998	.015	RWAMPARA	33	427004	427004	4	27	138	427	427	6	RWAMPARA	NDEIJA	BUJAGA	BUJAGA A	BUJAGA A	No
17jan2023 12:12:33	17jan2023 11:17:56	17jan2023 11:20:07	17jan2023	2023-01-17	62	1.0333333	.017222222	RWAMPARA	41	427046	427046	4	27	138	427	427	6	RWAMPARA	NDEIJA	BUJAGA	BUJAGA A	BUJAGA A	No
17jan2023 12:12:33	17jan2023 11:22:18	17jan2023 11:22:18	17jan2023	2023-01-17	43	.71666664	.011944445	RWAMPARA	57	427042	427042	4	27	138	427	427	6	RWAMPARA	NDEIJA	BUJAGA	BUJAGA A	BUJAGA A	No
17jan2023 12:12:33	17jan2023 11:24:29	17jan2023 11:24:29	17jan2023	2023-01-17	67	1.1166667	.018611111	RWAMPARA	41	427028	427028	4	27	138	427	427	6	RWAMPARA	NDEIJA	BUJAGA	BUJAGA A	BUJAGA A	No
17jan2023 12:12:33	17jan2023 11:26:40	17jan2023 11:26:40	17jan2023	2023-01-17	58	.96666664	.016111111	RWAMPARA	30	427037	427037	4	27	138	427	427	6	RWAMPARA	NDEIJA	BUJAGA	BUJAGA A	BUJAGA A	No
17jan2023 16:56:32	17jan2023 11:20:07	17jan2023 11:24:29	17jan2023	2023-01-17	166	2.7666667	.046111111	MADI OKOLLO	61	334020	334020	3	22	114	334	334	6	MADI OKOLLO	RHINO CAMP	ERAMVA	JANDUA	JANDUA	No
17jan2023 17:00:54	17jan2023 09:35:15	17jan2023 09:39:38	17jan2023	2023-01-17	270	4.5	.075000003	MADI OKOLLO	74	334020	334020	3	22	114	334	334	6	MADI OKOLLO	RHINO CAMP	ERAMVA	JANDUA	JANDUA	Yes	Yes	Yes	No
17jan2023 17:00:54	17jan2023 09:39:38	17jan2023 09:41:49	17jan2023	2023-01-17	146	2.4333334	.040555555	MADI OKOLLO	74	334036	334036	3	22	114	334	334	6	MADI OKOLLO	RHINO CAMP	ERAMVA	JANDUA	JANDUA	No
17jan2023 18:47:57	17jan2023 13:00:36	17jan2023 13:02:47	17jan2023	2023-01-17	109	1.8166667	.030277777	KATAKWI	11	222015	222015	2	7	51	222	222	6	KATAKWI	KATAKWI	ALOGOOK	AMURIA	AMURIA	No
17jan2023 18:47:57	17jan2023 13:02:47	17jan2023 13:07:09	17jan2023	2023-01-17	170	2.8333333	.047222223	KATAKWI	11	210003	210003	2	9	62	210	210	6	KATAKWI	MAGORO	OPETA	LALEI	LALEI 'A'	No
17jan2023 18:47:57	17jan2023 13:07:09	17jan2023 13:07:09	17jan2023	2023-01-17	93	1.55	.025833333	KATAKWI	11	213007	213007	2	11	70	213	213	6	KATAKWI	OMODOI	OMODOI	AKOBOI	AKOBOI	No
17jan2023 18:47:57	17jan2023 13:07:09	17jan2023 13:09:21	17jan2023	2023-01-17	125	2.0833333	.034722224	KATAKWI	11	224023	224023	2	7	53	224	224	6	KATAKWI	KATAKWI	DADAS	AKOBOI	AKOBOI	No
17jan2023 18:47:57	17jan2023 10:42:59	17jan2023 10:45:10	17jan2023	2023-01-17	128	2.1333334	.035555556	KATAKWI	23	207002	207002	2	9	60	207	207	6	KATAKWI	MAGORO	MAGORO	APEERO	APEERO 'B'	No
17jan2023 18:47:57	17jan2023 11:22:18	17jan2023 11:24:29	17jan2023	2023-01-17	135	2.25	.037500001	KATAKWI	23	208006	208006	2	9	61	208	208	6	KATAKWI	MAGORO	OMASIA	ADURUKOI	ADURUKOI	No
17jan2023 18:50:08	17jan2023 10:47:21	17jan2023 10:51:43	17jan2023	2023-01-17	304	5.0666666	.084444441	KATAKWI	22	234025	234025	2	10	65	234	234	6	KATAKWI	NGARIAM	KELIM	APELEUN	APELEUN	No
17jan2023 18:50:08	17jan2023 12:30:01	17jan2023 12:34:23	17jan2023	2023-01-17	288	4.8000002	.079999998	KATAKWI	22	243035	243035	2	13	79	243	243	6	KATAKWI	PALAM	PALAM	AELENYANG	AELENYANG 'B'	No
17jan2023 18:50:08	17jan2023 13:35:33	17jan2023 13:37:44	17jan2023	2023-01-17	86	1.4333333	.02388889	KATAKWI	5	209023	209023	2	9	61	209	209	6	KATAKWI	MAGORO	OMASIA	ORIAU A	ORIAU A 'B'	No
17jan2023 18:50:08	17jan2023 12:45:19	17jan2023 12:56:14	17jan2023	2023-01-17	346	5.7666669	.096111111	KATAKWI	15	244037	244037	2	13	76	244	244	6	KATAKWI	PALAM	NGARIAM	NGARIAM	NGARIAM	No
17jan2023 18:50:08	17jan2023 12:25:39	17jan2023 12:32:12	17jan2023	2023-01-17	377	6.2833333	.10472222	KATAKWI	12	237067	237067	2	12	72	237	237	6	KATAKWI	ONGONGOJA	OKOCHO	OKOCHO	OKOCHO	No
17jan2023 18:52:19	17jan2023 09:00:18	17jan2023 09:15:36	17jan2023	2023-01-17	242	4.0333333	.067222223	MADI OKOLLO	63	320024	320024	3	20	103	320	320	6	MADI OKOLLO	OKOLLO	AJIBU	AYIO	AYIO	No
17jan2023 18:52:19	17jan2023 18:13:00	17jan2023 18:17:22	17jan2023	2023-01-17	241	4.0166669	.066944443	MADI OKOLLO	72	308035	308035	3	18	95	308	308	6	MADI OKOLLO	OFFAKA	ELIBU	ABALII ANGESI	ABALI ANGESI	No
17jan2023 18:52:19	17jan2023 18:17:22	17jan2023 18:19:33	17jan2023	2023-01-17	81	1.35	.022500001	MADI OKOLLO	72	308040	308040	3	18	95	308	308	6	MADI OKOLLO	OFFAKA	ELIBU	ABALII ANGESI	ABALI ANGESI	No
17jan2023 18:52:19	17jan2023 18:23:55	17jan2023 18:32:39	17jan2023	2023-01-17	251	4.1833334	.06972222	MADI OKOLLO	63	308026	308026	3	18	95	308	308	6	MADI OKOLLO	OFFAKA	ELIBU	ABALII ANGESI	ABALI ANGESI	No
17jan2023 18:52:19	17jan2023 15:18:14	17jan2023 15:22:36	17jan2023	2023-01-17	329	5.4833331	.091388889	KATAKWI	9	236015	236015	2	12	71	236	236	6	KATAKWI	ONGONGOJA	AKETA	KOMOLO	KOMOLO 'B'	No
17jan2023 18:52:19	17jan2023 18:19:33	17jan2023 18:19:33	17jan2023	2023-01-17	73	1.2166667	.020277778	MADI OKOLLO	82	349020	349020	3	24	125	349	349	6	MADI OKOLLO	ULEPPI	LAURA	AYIBU	AYIBU	No
17jan2023 19:09:47	17jan2023 23:29:45	17jan2023 23:31:56	17jan2023	2023-01-17	138	2.3	.038333334	KATAKWI	25	229046	229046	2	8	57	229	229	6	KATAKWI	KATAKWI TOWN COUNCIL	NORTHERN	AJELUK	AJELUK 'A'	No
17jan2023 19:09:47	17jan2023 23:31:56	17jan2023 23:36:18	17jan2023	2023-01-17	171	2.8499999	.047499999	KATAKWI	25	231159	231159	2	8	58	231	231	6	KATAKWI	KATAKWI TOWN COUNCIL	SOUTHERN	ANGOPET	ANGOPET 'B'	No
17jan2023 19:09:47	17jan2023 12:25:39	17jan2023 18:06:26	17jan2023	2023-01-17	590	9.833333	.16388889	KATAKWI	28	228015	228015	2	7	56	228	228	6	KATAKWI	KATAKWI	OLELA	KEELIM	KEELIM	No
17jan2023 19:09:47	17jan2023 12:34:23	17jan2023 18:06:26	17jan2023	2023-01-17	439	7.3166666	.12194444	KATAKWI	28	220043	220043	2	7	49	220	220	6	KATAKWI	KATAKWI	ALELES	LALEI A	LALEI A	No
17jan2023 19:09:47	17jan2023 12:40:57	17jan2023 12:54:03	17jan2023	2023-01-17	552	9.1999998	.15333334	KATAKWI	28	219011	219011	2	7	48	219	219	6	KATAKWI	KATAKWI	ABWANGET	IGOLA	IGOLA	No
17jan2023 19:11:58	17jan2023 13:55:13	17jan2023 14:06:08	17jan2023	2023-01-17	526	8.7666664	.14611112	KATAKWI	2	225007	225007	2	7	53	225	225	6	KATAKWI	KATAKWI	DADAS	OKOKOMA	OKOKOMA 'B'	No
17jan2023 19:11:58	17jan2023 14:06:08	17jan2023 14:08:19	17jan2023	2023-01-17	214	3.5666666	.059444446	KATAKWI	2	229012	229012	2	8	57	229	229	6	KATAKWI	KATAKWI TOWN COUNCIL	NORTHERN	AJELUK	AJELUK 'A'	No
17jan2023 19:11:58	17jan2023 12:08:11	17jan2023 12:10:22	17jan2023	2023-01-17	127	2.1166666	.035277776	KATAKWI	27	215039	215039	2	11	68	215	215	6	KATAKWI	OMODOI	ANGODINGOD	OMAGARA	OMAGARA	No
17jan2023 19:11:58	17jan2023 14:01:46	17jan2023 14:01:46	17jan2023	2023-01-17	93	1.55	.025833333	KATAKWI	6	216025	216025	2	14	80	216	216	6	KATAKWI	TOROMA	APUUTON	APUUTON	APUUTON	No
17jan2023 19:11:58	17jan2023 14:03:57	17jan2023 14:06:08	17jan2023	2023-01-17	73	1.2166667	.020277778	KATAKWI	6	216037	216037	2	14	80	216	216	6	KATAKWI	TOROMA	APUUTON	APUUTON	APUUTON	No
17jan2023 19:11:58	17jan2023 14:12:42	17jan2023 14:14:53	17jan2023	2023-01-17	133	2.2166667	.036944445	KATAKWI	6	217008	217008	2	14	81	217	217	6	KATAKWI	TOROMA	OMINYA	OMINYA	OMINYA	No
17jan2023 19:14:10	17jan2023 11:31:02	17jan2023 11:33:13	17jan2023	2023-01-17	47	.78333336	.013055556	KATAKWI	4	222014	222014	2	7	51	222	222	6	KATAKWI	KATAKWI	ALOGOOK	AMURIA	AMURIA	No
17jan2023 22:37:19	17jan2023 09:39:38	17jan2023 10:10:13	17jan2023	2023-01-17	1458	24.299999	.405	RWAMPARA	56	433093	433093	4	27	141	433	433	6	RWAMPARA	NDEIJA	KONGORO	LUGAZI	LUGAZI 'A'	No
17jan2023 22:41:41	17jan2023 10:29:52	17jan2023 10:42:59	17jan2023	2023-01-17	842	14.033334	.23388889	RWAMPARA	52	433131	433131	4	27	141	433	433	6	RWAMPARA	NDEIJA	KONGORO	LUGAZI	LUGAZI 'A'	No
17jan2023 23:05:43	17jan2023 22:54:48	17jan2023 22:56:59	17jan2023	2023-01-17	77	1.2833333	.021388888	RWAMPARA	52	433010	433010	4	27	141	433	433	6	RWAMPARA	NDEIJA	KONGORO	LUGAZI	LUGAZI 'A'	No
17jan2023 23:05:43	17jan2023 22:56:59	17jan2023 22:59:10	17jan2023	2023-01-17	52	.86666667	.014444444	RWAMPARA	52	433046	433046	4	27	141	433	433	6	RWAMPARA	NDEIJA	KONGORO	LUGAZI	LUGAZI 'A'	No
17jan2023 23:05:43	17jan2023 22:59:10	17jan2023 22:59:10	17jan2023	2023-01-17	65	1.0833334	.018055556	RWAMPARA	52	433117	433117	4	27	141	433	433	6	RWAMPARA	NDEIJA	KONGORO	LUGAZI	LUGAZI 'A'	No
17jan2023 23:05:43	17jan2023 22:59:10	17jan2023 23:01:21	17jan2023	2023-01-17	66	1.1	.018333333	RWAMPARA	52	433079	433079	4	27	141	433	433	6	RWAMPARA	NDEIJA	KONGORO	LUGAZI	LUGAZI 'A'	No
18jan2023 07:17:14	16jan2023 09:50:57	16jan2023 09:55:19	16jan2023	2023-01-16	221	3.6833334	.061388887	KATAKWI	16	232017	232017	2	10	63	232	232	6	KATAKWI	NGARIAM	AKISIM	NGERO	NGERO	No
18jan2023 16:45:13	18jan2023 13:37:21	18jan2023 13:39:32	18jan2023	2023-01-18	152	2.5333333	.04222222	MADI OKOLLO	59	334031	334031	3	22	114	334	334	6	MADI OKOLLO	RHINO CAMP	ERAMVA	JANDUA	JANDUA	No
18jan2023 16:45:13	18jan2023 13:41:43	18jan2023 13:46:05	18jan2023	2023-01-18	267	4.4499998	.074166663	MADI OKOLLO	59	334020	334020	3	22	114	334	334	6	MADI OKOLLO	RHINO CAMP	ERAMVA	JANDUA	JANDUA	No
18jan2023 17:37:39	18jan2023 09:30:30	18jan2023 09:34:52	18jan2023	2023-01-18	256	4.2666669	.071111113	RWAMPARA	49	440075	440075	4	28	146	440	440	6	RWAMPARA	RUGANDO	KITUNGURU	KATEREZA	KATEREZA 'A'	No
18jan2023 17:37:39	18jan2023 12:29:38	18jan2023 13:39:32	18jan2023	2023-01-18	162	2.7	.045000002	RWAMPARA	49	440019	440019	4	28	146	440	440	6	RWAMPARA	RUGANDO	KITUNGURU	KATEREZA	KATEREZA 'A'	Yes	Yes	Yes	No
18jan2023 17:42:01	18jan2023 11:17:32	18jan2023 11:28:28	18jan2023	2023-01-18	606	10.1	.16833334	KATAKWI	17	202016	202016	2	6	44	202	202	6	KATAKWI	KAPUJAN	KAPUJAN	KELIM I	KELIM I 'B'	No
18jan2023 17:42:01	18jan2023 09:17:23	18jan2023 09:52:20	18jan2023	2023-01-18	221	3.6833334	.061388887	KATAKWI	29	249020	249020	2	15	86	249	249	6	KATAKWI	USUK	ONGEMA	ATERAI	ATERAI	No
18jan2023 17:42:01	18jan2023 09:52:20	18jan2023 10:27:18	18jan2023	2023-01-18	232	3.8666666	.064444445	KATAKWI	29	249010	249010	2	15	86	249	249	6	KATAKWI	USUK	ONGEMA	ATERAI	ATERAI	No
18jan2023 17:44:12	18jan2023 14:25:24	18jan2023 14:25:24	18jan2023	2023-01-18	71	1.1833333	.019722221	RWAMPARA	37	440022	440022	4	28	146	440	440	6	RWAMPARA	RUGANDO	KITUNGURU	KATEREZA	KATEREZA 'A'	Yes	No	No	No		56
18jan2023 17:44:12	18jan2023 11:15:21	18jan2023 11:17:32	18jan2023	2023-01-18	60	1	.016666668	KATAKWI	1	249016	249016	2	15	86	249	249	6	KATAKWI	USUK	ONGEMA	ATERAI	ATERAI	No
18jan2023 17:44:12	18jan2023 13:26:26	18jan2023 13:30:48	18jan2023	2023-01-18	178	2.9666667	.049444444	KATAKWI	2	248026	248026	2	15	85	248	248	6	KATAKWI	USUK	CHELEUKO	OSUDIO	OSUDIO	No
18jan2023 18:14:47	18jan2023 11:32:50	18jan2023 11:32:50	18jan2023	2023-01-18	64	1.0666667	.017777778	RWAMPARA	40	443069	443069	4	28	147	443	443	6	RWAMPARA	RUGANDO	MIRAMA	MIRAMA II	MIRAMA II	No
18jan2023 18:34:27	18jan2023 10:22:56	18jan2023 10:53:31	18jan2023	2023-01-18	960	16	.26666668	KATAKWI	5	227059	227059	2	7	55	227	227	6	KATAKWI	KATAKWI	KATAKWI	AUJONGABA	AUJONGABA	No
18jan2023 18:34:27	18jan2023 12:40:33	18jan2023 12:42:44	18jan2023	2023-01-18	138	2.3	.038333334	KATAKWI	5	227088	227088	2	7	55	227	227	6	KATAKWI	KATAKWI	KATAKWI	AUJONGABA	AUJONGABA	No
18jan2023 18:36:38	18jan2023 09:41:25	18jan2023 09:43:36	18jan2023	2023-01-18	141	2.3499999	.039166667	KATAKWI	23	243037	243037	2	13	79	243	243	6	KATAKWI	PALAM	PALAM	AELENYANG	AELENYANG 'B'	No
18jan2023 18:36:38	18jan2023 13:02:24	18jan2023 13:08:57	18jan2023	2023-01-18	337	5.6166668	.093611114	KATAKWI	12	206008	206008	2	9	59	206	206	6	KATAKWI	MAGORO	KAMENU	OBWOKOMOR	OBWOKOMOR	No
18jan2023 18:36:38	18jan2023 07:32:32	18jan2023 09:56:43	18jan2023	2023-01-18	377	6.2833333	.10472222	KATAKWI	9	227017	227017	2	7	55	227	227	6	KATAKWI	KATAKWI	KATAKWI	AUJONGABA	AUJONGABA	No
18jan2023 18:38:49	18jan2023 10:55:42	18jan2023 11:00:04	18jan2023	2023-01-18	236	3.9333334	.065555558	KATAKWI	22	210013	210013	2	9	62	210	210	6	KATAKWI	MAGORO	OPETA	LALEI	LALEI 'A'	No
18jan2023 18:38:49	18jan2023 10:18:33	18jan2023 13:43:54	18jan2023	2023-01-18	193	3.2166667	.053611111	KATAKWI	3	237028	237028	2	12	72	237	237	6	KATAKWI	ONGONGOJA	OKOCHO	OKOCHO	OKOCHO	Yes	Yes	Yes	No
18jan2023 19:02:51	18jan2023 18:10:25	18jan2023 18:14:47	18jan2023	2023-01-18	261	4.3499999	.072499998	RWAMPARA	56	443026	443026	4	28	147	443	443	6	RWAMPARA	RUGANDO	MIRAMA	MIRAMA II	MIRAMA II	No
18jan2023 19:02:51	18jan2023 18:27:53	18jan2023 18:27:53	18jan2023	2023-01-18	80	1.3333334	.022222223	RWAMPARA	46	443060	443060	4	28	147	443	443	6	RWAMPARA	RUGANDO	MIRAMA	MIRAMA II	MIRAMA II	No
18jan2023 19:02:51	18jan2023 18:30:05	18jan2023 18:34:27	18jan2023	2023-01-18	59	.98333335	.016388889	RWAMPARA	46	443037	443037	4	28	147	443	443	6	RWAMPARA	RUGANDO	MIRAMA	MIRAMA II	MIRAMA II	No
18jan2023 19:02:51	18jan2023 18:38:49	18jan2023 18:38:49	18jan2023	2023-01-18	41	.68333334	.011388889	RWAMPARA	46	443053	443053	4	28	147	443	443	6	RWAMPARA	RUGANDO	MIRAMA	MIRAMA II	MIRAMA II	No
18jan2023 19:02:51	18jan2023 18:41:00	18jan2023 18:43:11	18jan2023	2023-01-18	53	.88333333	.014722222	RWAMPARA	46	443077	443077	4	28	147	443	443	6	RWAMPARA	RUGANDO	MIRAMA	MIRAMA II	MIRAMA II	No
18jan2023 19:02:51	18jan2023 18:43:11	18jan2023 18:45:22	18jan2023	2023-01-18	94	1.5666667	.026111111	RWAMPARA	46	443063	443063	4	28	147	443	443	6	RWAMPARA	RUGANDO	MIRAMA	MIRAMA II	MIRAMA II	No
18jan2023 19:02:51	18jan2023 18:51:55	18jan2023 18:51:55	18jan2023	2023-01-18	62	1.0333333	.017222222	RWAMPARA	46	443078	443078	4	28	147	443	443	6	RWAMPARA	RUGANDO	MIRAMA	MIRAMA II	MIRAMA II	No
18jan2023 20:14:56	18jan2023 19:42:10	18jan2023 19:44:21	18jan2023	2023-01-18	78	1.3	.021666666	RWAMPARA	30	440086	440086	4	28	146	440	440	6	RWAMPARA	RUGANDO	KITUNGURU	KATEREZA	KATEREZA 'A'	No
18jan2023 20:14:56	18jan2023 19:48:43	18jan2023 19:48:43	18jan2023	2023-01-18	75	1.25	.020833334	RWAMPARA	35	440060	440060	4	28	146	440	440	6	RWAMPARA	RUGANDO	KITUNGURU	KATEREZA	KATEREZA 'A'	No
18jan2023 20:14:56	18jan2023 19:53:05	18jan2023 19:55:16	18jan2023	2023-01-18	105	1.75	.029166667	RWAMPARA	41	440002	440002	4	28	146	440	440	6	RWAMPARA	RUGANDO	KITUNGURU	KATEREZA	KATEREZA 'A'	No
18jan2023 20:14:56	18jan2023 20:01:50	18jan2023 20:01:50	18jan2023	2023-01-18	66	1.1	.018333333	RWAMPARA	58	440030	440030	4	28	146	440	440	6	RWAMPARA	RUGANDO	KITUNGURU	KATEREZA	KATEREZA 'A'	No
18jan2023 20:14:56	18jan2023 20:04:01	18jan2023 20:04:01	18jan2023	2023-01-18	60	1	.016666668	RWAMPARA	49	440044	440044	4	28	146	440	440	6	RWAMPARA	RUGANDO	KITUNGURU	KATEREZA	KATEREZA 'A'	No
18jan2023 20:14:56	18jan2023 20:08:23	18jan2023 20:08:23	18jan2023	2023-01-18	78	1.3	.021666666	RWAMPARA	30	440001	440001	4	28	146	440	440	6	RWAMPARA	RUGANDO	KITUNGURU	KATEREZA	KATEREZA 'A'	No
18jan2023 21:07:22	18jan2023 15:13:28	18jan2023 15:15:39	18jan2023	2023-01-18	133	2.2166667	.036944445	MADI OKOLLO	62	318007	318007	3	19	101	318	318	6	MADI OKOLLO	OGOKO	PAMVARA	ALIVU	ALIVU 'B'	No
18jan2023 21:11:44	18jan2023 18:14:47	18jan2023 18:16:58	18jan2023	2023-01-18	120	2	.033333335	MADI OKOLLO	69	342001	342001	3	23	119	342	342	6	MADI OKOLLO	RIGBO	LUBA	GULUBU	GULUBU	No
18jan2023 21:11:44	18jan2023 18:16:58	18jan2023 18:21:20	18jan2023	2023-01-18	243	4.0500002	.067500003	MADI OKOLLO	69	342006	342006	3	23	119	342	342	6	MADI OKOLLO	RIGBO	LUBA	GULUBU	GULUBU	No
18jan2023 21:11:44	18jan2023 15:15:39	18jan2023 15:20:01	18jan2023	2023-01-18	285	4.75	.079166666	MADI OKOLLO	64	318003	318003	3	19	101	318	318	6	MADI OKOLLO	OGOKO	PAMVARA	ALIVU	ALIVU 'B'	No
18jan2023 21:13:55	18jan2023 17:11:26	18jan2023 17:13:37	18jan2023	2023-01-18	78	1.3	.021666666	MADI OKOLLO	65	314003	314003	3	19	98	314	314	6	MADI OKOLLO	OGOKO	AYAVU	ALIJODA	ALIJODA 'A'	No
19jan2023 10:11:37	19jan2023 09:45:24	19jan2023 09:49:46	19jan2023	2023-01-19	254	4.2333331	.070555553	KATAKWI	20	228004	228004	2	7	56	228	228	6	KATAKWI	KATAKWI	OLELA	KEELIM	KEELIM	No
19jan2023 10:11:37	19jan2023 09:51:57	19jan2023 09:54:08	19jan2023	2023-01-19	185	3.0833333	.05138889	KATAKWI	20	244073	244073	2	13	76	244	244	6	KATAKWI	PALAM	NGARIAM	NGARIAM	NGARIAM	No
19jan2023 10:11:37	19jan2023 09:54:08	19jan2023 09:56:19	19jan2023	2023-01-19	47	.78333336	.013055556	KATAKWI	20	248026	248026	2	15	85	248	248	6	KATAKWI	USUK	CHELEUKO	OSUDIO	OSUDIO	No
19jan2023 10:11:37	19jan2023 09:58:30	19jan2023 09:58:30	19jan2023	2023-01-19	70	1.1666666	.019444445	KATAKWI	20	232010	232010	2	10	63	232	232	6	KATAKWI	NGARIAM	AKISIM	NGERO	NGERO	No
19jan2023 10:11:37	19jan2023 10:00:41	19jan2023 10:00:41	19jan2023	2023-01-19	35	.58333331	.0097222226	KATAKWI	20	237043	237043	2	12	72	237	237	6	KATAKWI	ONGONGOJA	OKOCHO	OKOCHO	OKOCHO	No
19jan2023 10:11:37	19jan2023 10:02:52	19jan2023 10:05:03	19jan2023	2023-01-19	56	.93333334	.015555556	KATAKWI	20	236018	236018	2	12	71	236	236	6	KATAKWI	ONGONGOJA	AKETA	KOMOLO	KOMOLO 'B'	No
19jan2023 10:11:37	19jan2023 10:05:03	19jan2023 10:05:03	19jan2023	2023-01-19	34	.56666666	.0094444444	KATAKWI	20	237005	237005	2	12	72	237	237	6	KATAKWI	ONGONGOJA	OKOCHO	OKOCHO	OKOCHO	No
19jan2023 10:11:37	19jan2023 10:05:03	19jan2023 10:07:14	19jan2023	2023-01-19	51	.85000002	.014166667	KATAKWI	20	229008	229008	2	8	57	229	229	6	KATAKWI	KATAKWI TOWN COUNCIL	NORTHERN	AJELUK	AJELUK 'A'	No
19jan2023 10:11:37	19jan2023 10:07:14	19jan2023 10:07:14	19jan2023	2023-01-19	37	.61666667	.010277778	KATAKWI	20	241004	241004	2	13	77	241	241	6	KATAKWI	PALAM	ODOOT	AKWARADADA	AKWARADADA	No
19jan2023 10:11:37	19jan2023 10:07:14	19jan2023 10:07:14	19jan2023	2023-01-19	32	.53333336	.0088888891	KATAKWI	20	239005	239005	2	12	74	239	239	6	KATAKWI	ONGONGOJA	ONGATUNYO	ALEDEI	ALEDEI	No
19jan2023 10:11:37	19jan2023 10:07:14	19jan2023 10:09:26	19jan2023	2023-01-19	36	.60000002	.0099999998	KATAKWI	20	244036	244036	2	13	76	244	244	6	KATAKWI	PALAM	NGARIAM	NGARIAM	NGARIAM	No
19jan2023 10:11:37	19jan2023 10:09:26	19jan2023 10:11:37	19jan2023	2023-01-19	43	.71666664	.011944445	KATAKWI	20	221042	221042	2	7	50	221	221	6	KATAKWI	KATAKWI	ALIAKAMER	APUUTON	APUUTON 'A'	No
19jan2023 16:25:10	19jan2023 16:01:08	19jan2023 16:05:30	19jan2023	2023-01-19	255	4.25	.070833333	MADI OKOLLO	64	334020	334020	3	22	114	334	334	6	MADI OKOLLO	RHINO CAMP	ERAMVA	JANDUA	JANDUA	No
19jan2023 16:25:10	19jan2023 16:07:41	19jan2023 16:09:52	19jan2023	2023-01-19	124	2.0666666	.034444444	MADI OKOLLO	83	315025	315025	3	19	99	315	315	6	MADI OKOLLO	OGOKO	ENYIO	LALI	LALI	No
19jan2023 16:33:54	19jan2023 16:27:21	19jan2023 16:31:43	19jan2023	2023-01-19	280	4.6666665	.077777781	MADI OKOLLO	64	315025	315025	3	19	99	315	315	6	MADI OKOLLO	OGOKO	ENYIO	LALI	LALI	No
19jan2023 17:04:29	19jan2023 15:48:02	19jan2023 15:50:13	19jan2023	2023-01-19	62	1.0333333	.017222222	MADI OKOLLO	83	338017	338017	3	23	117	338	338	6	MADI OKOLLO	RIGBO	ALIBA	ERADRIRU	ERADRIRU 'C'	No
19jan2023 17:32:53	19jan2023 16:53:34	19jan2023 16:55:45	19jan2023	2023-01-19	60	1	.016666668	KATAKWI	21	226022	226022	2	7	54	226	226	6	KATAKWI	KATAKWI	GETOM	OGUYAI	OGUYAI	No
19jan2023 17:32:53	19jan2023 16:57:56	19jan2023 16:57:56	19jan2023	2023-01-19	55	.91666669	.015277778	KATAKWI	21	226040	226040	2	7	54	226	226	6	KATAKWI	KATAKWI	GETOM	OGUYAI	OGUYAI	No
19jan2023 17:32:53	19jan2023 14:44:41	19jan2023 14:49:03	19jan2023	2023-01-19	199	3.3166666	.055277776	KATAKWI	10	235010	235010	2	10	66	235	235	6	KATAKWI	NGARIAM	PAKWI	ARUKIA	ARUKIA	No
19jan2023 17:32:53	19jan2023 16:47:01	19jan2023 16:47:01	19jan2023	2023-01-19	64	1.0666667	.017777778	KATAKWI	11	223008	223008	2	7	52	223	223	6	KATAKWI	KATAKWI	ALUKUCOK	AKOBOI	AKOBOI	No
19jan2023 17:32:53	19jan2023 16:49:12	19jan2023 16:49:12	19jan2023	2023-01-19	93	1.55	.025833333	KATAKWI	11	224009	224009	2	7	53	224	224	6	KATAKWI	KATAKWI	DADAS	AKOBOI	AKOBOI	No
19jan2023 17:35:04	19jan2023 13:23:51	19jan2023 13:26:02	19jan2023	2023-01-19	99	1.65	.0275	KATAKWI	16	242046	242046	2	13	78	242	242	6	KATAKWI	PALAM	OLILIM	AIITI	AIITI	No
19jan2023 17:35:04	19jan2023 14:00:59	19jan2023 14:00:59	19jan2023	2023-01-19	46	.76666665	.012777777	KATAKWI	13	236032	236032	2	12	71	236	236	6	KATAKWI	ONGONGOJA	AKETA	KOMOLO	KOMOLO 'B'	No
19jan2023 17:35:04	19jan2023 12:16:08	19jan2023 12:24:52	19jan2023	2023-01-19	381	6.3499999	.10583334	KATAKWI	15	232017	232017	2	10	63	232	232	6	KATAKWI	NGARIAM	AKISIM	NGERO	NGERO	No
19jan2023 17:35:04	19jan2023 09:10:27	19jan2023 09:12:38	19jan2023	2023-01-19	163	2.7166667	.045277778	KATAKWI	5	227068	227068	2	7	55	227	227	6	KATAKWI	KATAKWI	KATAKWI	AUJONGABA	AUJONGABA	No
19jan2023 17:35:04	19jan2023 10:00:41	19jan2023 10:02:52	19jan2023	2023-01-19	124	2.0666666	.034444444	KATAKWI	5	227086	227086	2	7	55	227	227	6	KATAKWI	KATAKWI	KATAKWI	AUJONGABA	AUJONGABA	No
19jan2023 17:35:04	19jan2023 11:58:39	19jan2023 12:05:12	19jan2023	2023-01-19	206	3.4333334	.057222221	KATAKWI	5	227013	227013	2	7	55	227	227	6	KATAKWI	KATAKWI	KATAKWI	AUJONGABA	AUJONGABA	No
19jan2023 17:35:04	19jan2023 09:27:55	19jan2023 12:13:57	19jan2023	2023-01-19	462	7.6999998	.12833333	KATAKWI	3	248069	248069	2	15	85	248	248	6	KATAKWI	USUK	CHELEUKO	OSUDIO	OSUDIO	No
19jan2023 17:35:04	19jan2023 10:35:38	19jan2023 12:16:08	19jan2023	2023-01-19	159	2.6500001	.044166666	KATAKWI	3	248001	248001	2	15	85	248	248	6	KATAKWI	USUK	CHELEUKO	OSUDIO	OSUDIO	No
19jan2023 17:35:04	19jan2023 11:14:58	19jan2023 12:16:08	19jan2023	2023-01-19	484	8.0666666	.13444445	KATAKWI	3	248020	248020	2	15	85	248	248	6	KATAKWI	USUK	CHELEUKO	OSUDIO	OSUDIO	No
19jan2023 17:35:04	19jan2023 11:21:31	19jan2023 13:04:11	19jan2023	2023-01-19	194	3.2333333	.053888887	KATAKWI	12	243002	243002	2	13	79	243	243	6	KATAKWI	PALAM	PALAM	AELENYANG	AELENYANG 'B'	No
19jan2023 17:35:04	19jan2023 13:04:11	19jan2023 13:08:33	19jan2023	2023-01-19	208	3.4666667	.057777777	KATAKWI	12	243039	243039	2	13	79	243	243	6	KATAKWI	PALAM	PALAM	AELENYANG	AELENYANG 'B'	No
19jan2023 17:35:04	19jan2023 13:10:44	19jan2023 13:12:56	19jan2023	2023-01-19	170	2.8333333	.047222223	KATAKWI	12	243035	243035	2	13	79	243	243	6	KATAKWI	PALAM	PALAM	AELENYANG	AELENYANG 'B'	No
19jan2023 17:39:26	19jan2023 10:13:48	19jan2023 10:15:59	19jan2023	2023-01-19	91	1.5166667	.025277779	KATAKWI	17	226004	226004	2	7	54	226	226	6	KATAKWI	KATAKWI	GETOM	OGUYAI	OGUYAI	No
19jan2023 17:39:26	19jan2023 10:15:59	19jan2023 10:18:10	19jan2023	2023-01-19	117	1.95	.032499999	KATAKWI	17	226012	226012	2	7	54	226	226	6	KATAKWI	KATAKWI	GETOM	OGUYAI	OGUYAI	No
19jan2023 17:39:26	19jan2023 10:18:10	19jan2023 10:20:21	19jan2023	2023-01-19	89	1.4833333	.024722222	KATAKWI	17	226025	226025	2	7	54	226	226	6	KATAKWI	KATAKWI	GETOM	OGUYAI	OGUYAI	No
19jan2023 17:39:26	19jan2023 17:06:40	19jan2023 17:08:51	19jan2023	2023-01-19	119	1.9833333	.033055555	KATAKWI	17	228004	228004	2	7	56	228	228	6	KATAKWI	KATAKWI	OLELA	KEELIM	KEELIM	No
19jan2023 17:41:37	19jan2023 10:24:43	19jan2023 10:33:27	19jan2023	2023-01-19	291	4.8499999	.080833331	RWAMPARA	58	430046	430046	4	27	139	430	430	6	RWAMPARA	NDEIJA	KAKIGAANI	RUTOONA	RUTOOMA	Yes	Yes	Yes	Yes	173	51	No	Yes	1	1	0	0	1	0	0	Airtel	Airtel
19jan2023 17:41:37	19jan2023 09:58:30	19jan2023 10:02:52	19jan2023	2023-01-19	298	4.9666667	.082777776	KATAKWI	27	215022	215022	2	11	68	215	215	6	KATAKWI	OMODOI	ANGODINGOD	OMAGARA	OMAGARA	No
19jan2023 17:41:37	19jan2023 13:28:13	19jan2023 13:34:46	19jan2023	2023-01-19	423	7.0500002	.1175	KATAKWI	2	227039	227039	2	7	55	227	227	6	KATAKWI	KATAKWI	KATAKWI	AUJONGABA	AUJONGABA	No
19jan2023 17:41:37	19jan2023 13:39:08	19jan2023 13:47:53	19jan2023	2023-01-19	497	8.2833338	.13805556	KATAKWI	2	227052	227052	2	7	55	227	227	6	KATAKWI	KATAKWI	KATAKWI	AUJONGABA	AUJONGABA	No
19jan2023 17:41:37	19jan2023 13:47:53	19jan2023 13:52:15	19jan2023	2023-01-19	340	5.6666665	.094444446	KATAKWI	2	220008	220008	2	7	49	220	220	6	KATAKWI	KATAKWI	ALELES	LALEI A	LALEI A	No
19jan2023 17:41:37	19jan2023 14:07:32	19jan2023 14:09:43	19jan2023	2023-01-19	127	2.1166666	.035277776	KATAKWI	2	220017	220017	2	7	49	220	220	6	KATAKWI	KATAKWI	ALELES	LALEI A	LALEI A	No
19jan2023 17:41:37	19jan2023 17:06:40	19jan2023 17:11:02	19jan2023	2023-01-19	308	5.1333332	.085555553	MADI OKOLLO	59	316008	316008	3	19	100	316	316	6	MADI OKOLLO	OGOKO	OLALI	DEGIA	DEGIA B	No
19jan2023 17:41:37	19jan2023 10:57:29	19jan2023 11:01:51	19jan2023	2023-01-19	223	3.7166667	.061944444	KATAKWI	28	213034	213034	2	11	70	213	213	6	KATAKWI	OMODOI	OMODOI	AKOBOI	AKOBOI	No
19jan2023 17:46:00	19jan2023 19:37:24	19jan2023 21:28:49	19jan2023	2023-01-19	678	11.3	.18833333	KATAKWI	25	221054	221054	2	7	50	221	221	6	KATAKWI	KATAKWI	ALIAKAMER	APUUTON	APUUTON 'A'	No
19jan2023 17:46:00	19jan2023 20:49:30	19jan2023 21:17:54	19jan2023	2023-01-19	1093	18.216667	.3036111	KATAKWI	25	229040	229040	2	8	57	229	229	6	KATAKWI	KATAKWI TOWN COUNCIL	NORTHERN	AJELUK	AJELUK 'A'	No
19jan2023 17:46:00	19jan2023 20:03:37	19jan2023 20:21:06	19jan2023	2023-01-19	1072	17.866667	.29777777	KATAKWI	25	230071	230071	2	8	57	230	230	6	KATAKWI	KATAKWI TOWN COUNCIL	NORTHERN	KATANGA	KATANGA 'B'	No
19jan2023 17:46:00	19jan2023 09:21:22	19jan2023 09:45:24	19jan2023	2023-01-19	535	8.916667	.14861111	KATAKWI	26	231250	231250	2	8	58	231	231	6	KATAKWI	KATAKWI TOWN COUNCIL	SOUTHERN	ANGOPET	ANGOPET 'B'	No
19jan2023 17:46:00	19jan2023 10:33:27	19jan2023 10:50:56	19jan2023	2023-01-19	607	10.116667	.16861111	KATAKWI	26	229027	229027	2	8	57	229	229	6	KATAKWI	KATAKWI TOWN COUNCIL	NORTHERN	AJELUK	AJELUK 'A'	No
19jan2023 17:46:00	19jan2023 11:06:13	19jan2023 11:12:47	19jan2023	2023-01-19	410	6.8333335	.11388889	KATAKWI	26	229071	229071	2	8	57	229	229	6	KATAKWI	KATAKWI TOWN COUNCIL	NORTHERN	AJELUK	AJELUK 'A'	No
19jan2023 17:46:00	19jan2023 11:34:37	19jan2023 11:41:11	19jan2023	2023-01-19	378	6.3000002	.105	KATAKWI	26	227036	227036	2	7	55	227	227	6	KATAKWI	KATAKWI	KATAKWI	AUJONGABA	AUJONGABA	No
19jan2023 17:46:00	19jan2023 13:45:42	19jan2023 13:47:53	19jan2023	2023-01-19	96	1.6	.026666667	KATAKWI	1	223014	223014	2	7	52	223	223	6	KATAKWI	KATAKWI	ALUKUCOK	AKOBOI	AKOBOI	No
19jan2023 17:46:00	19jan2023 13:56:37	19jan2023 13:58:48	19jan2023	2023-01-19	103	1.7166667	.028611111	KATAKWI	1	224034	224034	2	7	53	224	224	6	KATAKWI	KATAKWI	DADAS	AKOBOI	AKOBOI	No
19jan2023 20:10:10	19jan2023 20:07:59	19jan2023 20:10:10	19jan2023	2023-01-19	79	1.3166667	.021944445	KATAKWI	20	206004	206004	2	9	59	206	206	6	KATAKWI	MAGORO	KAMENU	OBWOKOMOR	OBWOKOMOR	No
19jan2023 21:06:58	19jan2023 13:04:11	19jan2023 13:10:44	19jan2023	2023-01-19	390	6.5	.10833333	RWAMPARA	51	429057	429057	4	27	139	429	429	6	RWAMPARA	NDEIJA	KAKIGAANI	KACUUCU	KACUUCU	Yes	Yes	Yes	Yes	29	29	No	Yes	1	1	0	0	1	0	0	Airtel	Airtel
19jan2023 21:06:58	19jan2023 13:10:44	19jan2023 13:12:56	19jan2023	2023-01-19	56	.93333334	.015555556	RWAMPARA	51	429011	429011	4	27	139	429	429	6	RWAMPARA	NDEIJA	KAKIGAANI	KACUUCU	KACUUCU	No
19jan2023 21:13:31	19jan2023 15:52:24	19jan2023 15:54:35	19jan2023	2023-01-19	56	.93333334	.015555556	RWAMPARA	40	429063	429063	4	27	139	429	429	6	RWAMPARA	NDEIJA	KAKIGAANI	KACUUCU	KACUUCU	No
19jan2023 21:55:02	19jan2023 21:02:36	19jan2023 21:04:47	19jan2023	2023-01-19	90	1.5	.025	MADI OKOLLO	82	321010	321010	3	20	103	321	321	6	MADI OKOLLO	OKOLLO	AJIBU	PAJIA-OYIBU	PAJIA-OYIBU 'A'	Yes	Yes	Yes	No
19jan2023 21:55:02	19jan2023 21:04:47	19jan2023 21:04:47	19jan2023	2023-01-19	79	1.3166667	.021944445	MADI OKOLLO	82	321005	321005	3	20	103	321	321	6	MADI OKOLLO	OKOLLO	AJIBU	PAJIA-OYIBU	PAJIA-OYIBU 'A'	No
19jan2023 21:55:02	19jan2023 21:06:58	19jan2023 21:06:58	19jan2023	2023-01-19	93	1.55	.025833333	MADI OKOLLO	82	321012	321012	3	20	103	321	321	6	MADI OKOLLO	OKOLLO	AJIBU	PAJIA-OYIBU	PAJIA-OYIBU 'A'	Yes	Yes	Yes	No
19jan2023 21:55:02	19jan2023 21:39:44	19jan2023 21:41:55	19jan2023	2023-01-19	90	1.5	.025	MADI OKOLLO	63	309026	309026	3	18	95	309	309	6	MADI OKOLLO	OFFAKA	ELIBU	OLIBA	OLIBA	No
19jan2023 21:55:02	19jan2023 21:41:55	19jan2023 21:46:17	19jan2023	2023-01-19	173	2.8833334	.048055556	MADI OKOLLO	63	309012	309012	3	18	95	309	309	6	MADI OKOLLO	OFFAKA	ELIBU	OLIBA	OLIBA	No
20jan2023 08:19:48	19jan2023 11:52:06	19jan2023 12:11:46	19jan2023	2023-01-19	1171	19.516666	.32527778	RWAMPARA	33	430035	430035	4	27	139	430	430	6	RWAMPARA	NDEIJA	KAKIGAANI	RUTOONA	RUTOOMA	No
20jan2023 11:29:52	19jan2023 10:26:54	19jan2023 10:29:05	19jan2023	2023-01-19	136	2.2666667	.037777778	RWAMPARA	30	430083	430083	4	27	139	430	430	6	RWAMPARA	NDEIJA	KAKIGAANI	RUTOONA	RUTOOMA	No
20jan2023 11:29:52	19jan2023 10:33:27	19jan2023 10:35:38	19jan2023	2023-01-19	122	2.0333333	.033888888	RWAMPARA	33	430056	430056	4	27	139	430	430	6	RWAMPARA	NDEIJA	KAKIGAANI	RUTOONA	RUTOOMA	No
20jan2023 11:29:52	19jan2023 10:44:23	19jan2023 10:46:34	19jan2023	2023-01-19	86	1.4333333	.02388889	RWAMPARA	35	430152	430152	4	27	139	430	430	6	RWAMPARA	NDEIJA	KAKIGAANI	RUTOONA	RUTOOMA	No
20jan2023 11:29:52	19jan2023 10:55:18	19jan2023 10:57:29	19jan2023	2023-01-19	92	1.5333333	.025555555	RWAMPARA	36	430031	430031	4	27	139	430	430	6	RWAMPARA	NDEIJA	KAKIGAANI	RUTOONA	RUTOOMA	No
20jan2023 11:29:52	19jan2023 10:57:29	19jan2023 11:10:36	19jan2023	2023-01-19	84	1.4	.023333333	RWAMPARA	30	430126	430126	4	27	139	430	430	6	RWAMPARA	NDEIJA	KAKIGAANI	RUTOONA	RUTOOMA	No
20jan2023 11:29:52	19jan2023 11:10:36	19jan2023 11:10:36	19jan2023	2023-01-19	93	1.55	.025833333	RWAMPARA	31	430130	430130	4	27	139	430	430	6	RWAMPARA	NDEIJA	KAKIGAANI	RUTOONA	RUTOOMA	No
20jan2023 17:19:23	20jan2023 16:26:57	20jan2023 16:29:08	20jan2023	2023-01-20	133	2.2166667	.036944445	KATAKWI	11	201007	201007	2	6	44	201	201	6	KATAKWI	KAPUJAN	KAPUJAN	ADODOI	ADODOI 'A'	No
20jan2023 17:19:23	20jan2023 10:04:40	20jan2023 10:17:46	20jan2023	2023-01-20	260	4.3333335	.072222225	KATAKWI	3	244067	244067	2	13	76	244	244	6	KATAKWI	PALAM	NGARIAM	NGARIAM	NGARIAM	No
20jan2023 17:19:23	20jan2023 10:43:59	20jan2023 10:50:32	20jan2023	2023-01-20	199	3.3166666	.055277776	KATAKWI	3	244095	244095	2	13	76	244	244	6	KATAKWI	PALAM	NGARIAM	NGARIAM	NGARIAM	No
20jan2023 17:19:23	20jan2023 12:22:17	20jan2023 12:24:28	20jan2023	2023-01-20	91	1.5166667	.025277779	KATAKWI	3	213034	213034	2	11	70	213	213	6	KATAKWI	OMODOI	OMODOI	AKOBOI	AKOBOI	No
20jan2023 17:19:23	20jan2023 12:26:40	20jan2023 12:31:02	20jan2023	2023-01-20	228	3.8	.063333333	KATAKWI	3	227036	227036	2	7	55	227	227	6	KATAKWI	KATAKWI	KATAKWI	AUJONGABA	AUJONGABA	No
20jan2023 17:19:23	20jan2023 12:31:02	20jan2023 12:33:13	20jan2023	2023-01-20	157	2.6166666	.043611109	KATAKWI	3	230071	230071	2	8	57	230	230	6	KATAKWI	KATAKWI TOWN COUNCIL	NORTHERN	KATANGA	KATANGA 'B'	No
20jan2023 17:19:23	20jan2023 12:33:13	20jan2023 12:37:35	20jan2023	2023-01-20	233	3.8833334	.064722225	KATAKWI	3	227039	227039	2	7	55	227	227	6	KATAKWI	KATAKWI	KATAKWI	AUJONGABA	AUJONGABA	No
20jan2023 17:19:23	20jan2023 12:39:46	20jan2023 12:44:08	20jan2023	2023-01-20	297	4.9499998	.082500003	KATAKWI	3	227052	227052	2	7	55	227	227	6	KATAKWI	KATAKWI	KATAKWI	AUJONGABA	AUJONGABA	No
20jan2023 17:19:23	20jan2023 12:44:08	20jan2023 12:48:30	20jan2023	2023-01-20	249	4.1500001	.069166668	KATAKWI	3	220008	220008	2	7	49	220	220	6	KATAKWI	KATAKWI	ALELES	LALEI A	LALEI A	No
20jan2023 17:19:23	20jan2023 12:48:30	20jan2023 12:50:41	20jan2023	2023-01-20	149	2.4833333	.041388888	KATAKWI	3	226025	226025	2	7	54	226	226	6	KATAKWI	KATAKWI	GETOM	OGUYAI	OGUYAI	No
20jan2023 17:19:23	20jan2023 12:52:52	20jan2023 12:57:15	20jan2023	2023-01-20	277	4.6166668	.076944448	KATAKWI	3	229027	229027	2	8	57	229	229	6	KATAKWI	KATAKWI TOWN COUNCIL	NORTHERN	AJELUK	AJELUK 'A'	No
20jan2023 17:19:23	20jan2023 12:57:15	20jan2023 13:01:37	20jan2023	2023-01-20	266	4.4333334	.07388889	KATAKWI	3	229071	229071	2	8	57	229	229	6	KATAKWI	KATAKWI TOWN COUNCIL	NORTHERN	AJELUK	AJELUK 'A'	No
20jan2023 17:19:23	20jan2023 13:01:37	20jan2023 13:08:10	20jan2023	2023-01-20	314	5.2333331	.087222219	KATAKWI	3	248020	248020	2	15	85	248	248	6	KATAKWI	USUK	CHELEUKO	OSUDIO	OSUDIO	No
20jan2023 17:19:23	20jan2023 13:08:10	20jan2023 13:14:43	20jan2023	2023-01-20	373	6.2166667	.10361111	KATAKWI	3	248001	248001	2	15	85	248	248	6	KATAKWI	USUK	CHELEUKO	OSUDIO	OSUDIO	No
20jan2023 17:19:23	20jan2023 13:14:43	20jan2023 13:16:54	20jan2023	2023-01-20	139	2.3166666	.03861111	KATAKWI	3	227068	227068	2	7	55	227	227	6	KATAKWI	KATAKWI	KATAKWI	AUJONGABA	AUJONGABA	No
20jan2023 17:19:23	20jan2023 13:16:54	20jan2023 13:21:16	20jan2023	2023-01-20	221	3.6833334	.061388887	KATAKWI	3	243002	243002	2	13	79	243	243	6	KATAKWI	PALAM	PALAM	AELENYANG	AELENYANG 'B'	No
20jan2023 17:19:23	20jan2023 13:23:27	20jan2023 13:27:50	20jan2023	2023-01-20	262	4.3666668	.072777778	KATAKWI	3	243035	243035	2	13	79	243	243	6	KATAKWI	PALAM	PALAM	AELENYANG	AELENYANG 'B'	No
20jan2023 17:19:23	20jan2023 13:27:50	20jan2023 13:30:01	20jan2023	2023-01-20	213	3.55	.059166666	KATAKWI	3	243039	243039	2	13	79	243	243	6	KATAKWI	PALAM	PALAM	AELENYANG	AELENYANG 'B'	No
20jan2023 17:19:23	20jan2023 13:36:34	20jan2023 13:36:34	20jan2023	2023-01-20	103	1.7166667	.028611111	KATAKWI	3	226022	226022	2	7	54	226	226	6	KATAKWI	KATAKWI	GETOM	OGUYAI	OGUYAI	No
20jan2023 17:19:23	20jan2023 13:38:45	20jan2023 13:43:07	20jan2023	2023-01-20	246	4.0999999	.068333335	KATAKWI	3	235010	235010	2	10	66	235	235	6	KATAKWI	NGARIAM	PAKWI	ARUKIA	ARUKIA	No
20jan2023 17:19:23	20jan2023 13:43:07	20jan2023 13:45:18	20jan2023	2023-01-20	148	2.4666667	.041111112	KATAKWI	3	224009	224009	2	7	53	224	224	6	KATAKWI	KATAKWI	DADAS	AKOBOI	AKOBOI	No									0										No
20jan2023 17:19:23	20jan2023 13:45:18	20jan2023 13:47:29	20jan2023	2023-01-20	174	2.9000001	.048333332	KATAKWI	3	223008	223008	2	7	52	223	223	6	KATAKWI	KATAKWI	ALUKUCOK	AKOBOI	AKOBOI	No
20jan2023 17:19:23	20jan2023 13:49:40	20jan2023 13:51:51	20jan2023	2023-01-20	128	2.1333334	.035555556	KATAKWI	3	223014	223014	2	7	52	223	223	6	KATAKWI	KATAKWI	ALUKUCOK	AKOBOI	AKOBOI	No
20jan2023 17:19:23	20jan2023 13:58:25	20jan2023 14:02:47	20jan2023	2023-01-20	254	4.2333331	.070555553	KATAKWI	3	215022	215022	2	11	68	215	215	6	KATAKWI	OMODOI	ANGODINGOD	OMAGARA	OMAGARA	No
20jan2023 17:19:23	20jan2023 14:02:47	20jan2023 14:04:58	20jan2023	2023-01-20	185	3.0833333	.05138889	KATAKWI	3	206004	206004	2	9	59	206	206	6	KATAKWI	MAGORO	KAMENU	OBWOKOMOR	OBWOKOMOR	No
20jan2023 17:19:23	20jan2023 12:59:26	20jan2023 13:01:37	20jan2023	2023-01-20	131	2.1833334	.036388889	KATAKWI	16	237028	237028	2	12	72	237	237	6	KATAKWI	ONGONGOJA	OKOCHO	OKOCHO	OKOCHO	No
20jan2023 17:19:23	20jan2023 09:45:00	20jan2023 10:30:53	20jan2023	2023-01-20	718	11.966666	.19944444	KATAKWI	10	227088	227088	2	7	55	227	227	6	KATAKWI	KATAKWI	KATAKWI	AUJONGABA	AUJONGABA	Yes	Yes	Yes	No
20jan2023 17:19:23	20jan2023 10:30:53	20jan2023 10:41:48	20jan2023	2023-01-20	615	10.25	.17083333	KATAKWI	10	223022	223022	2	7	52	223	223	6	KATAKWI	KATAKWI	ALUKUCOK	AKOBOI	AKOBOI	No
20jan2023 17:19:23	20jan2023 12:57:15	20jan2023 12:59:26	20jan2023	2023-01-20	222	3.7	.061666667	KATAKWI	13	229040	229040	2	8	57	229	229	6	KATAKWI	KATAKWI TOWN COUNCIL	NORTHERN	AJELUK	AJELUK 'A'	No
20jan2023 17:19:23	20jan2023 13:01:37	20jan2023 13:05:59	20jan2023	2023-01-20	259	4.3166666	.071944445	KATAKWI	13	236032	236032	2	12	71	236	236	6	KATAKWI	ONGONGOJA	AKETA	KOMOLO	KOMOLO 'B'	No
20jan2023 17:19:23	20jan2023 13:08:10	20jan2023 13:14:43	20jan2023	2023-01-20	385	6.4166665	.10694444	KATAKWI	13	242046	242046	2	13	78	242	242	6	KATAKWI	PALAM	OLILIM	AIITI	AIITI	No
20jan2023 17:19:23	20jan2023 13:14:43	20jan2023 13:19:05	20jan2023	2023-01-20	283	4.7166667	.078611113	KATAKWI	13	248069	248069	2	15	85	248	248	6	KATAKWI	USUK	CHELEUKO	OSUDIO	OSUDIO	No
20jan2023 17:19:23	20jan2023 13:21:16	20jan2023 13:27:50	20jan2023	2023-01-20	332	5.5333333	.092222221	KATAKWI	13	231250	231250	2	8	58	231	231	6	KATAKWI	KATAKWI TOWN COUNCIL	SOUTHERN	ANGOPET	ANGOPET 'B'	No
20jan2023 17:19:23	20jan2023 13:30:01	20jan2023 13:34:23	20jan2023	2023-01-20	247	4.1166668	.068611108	KATAKWI	13	226004	226004	2	7	54	226	226	6	KATAKWI	KATAKWI	GETOM	OGUYAI	OGUYAI	No
20jan2023 17:19:23	20jan2023 13:36:34	20jan2023 13:40:56	20jan2023	2023-01-20	338	5.6333332	.093888886	KATAKWI	13	224034	224034	2	7	53	224	224	6	KATAKWI	KATAKWI	DADAS	AKOBOI	AKOBOI	No
20jan2023 17:19:23	20jan2023 13:40:56	20jan2023 13:47:29	20jan2023	2023-01-20	298	4.9666667	.082777776	KATAKWI	13	227013	227013	2	7	55	227	227	6	KATAKWI	KATAKWI	KATAKWI	AUJONGABA	AUJONGABA	No
20jan2023 17:19:23	20jan2023 13:51:51	20jan2023 13:54:02	20jan2023	2023-01-20	145	2.4166667	.040277779	KATAKWI	13	221054	221054	2	7	50	221	221	6	KATAKWI	KATAKWI	ALIAKAMER	APUUTON	APUUTON 'A'	No
20jan2023 17:19:23	20jan2023 13:56:13	20jan2023 13:58:25	20jan2023	2023-01-20	136	2.2666667	.037777778	KATAKWI	13	220017	220017	2	7	49	220	220	6	KATAKWI	KATAKWI	ALELES	LALEI A	LALEI A	No
20jan2023 17:21:34	20jan2023 09:47:11	20jan2023 09:51:33	20jan2023	2023-01-20	234	3.9000001	.064999998	KATAKWI	15	249024	249024	2	15	86	249	249	6	KATAKWI	USUK	ONGEMA	ATERAI	ATERAI	No
20jan2023 17:21:34	20jan2023 11:42:58	20jan2023 11:45:09	20jan2023	2023-01-20	130	2.1666667	.036111113	KATAKWI	15	245006	245006	2	15	82	245	245	6	KATAKWI	USUK	AAKUM	APUUTON OKINYANG	APUUTON OKINYANG	No
20jan2023 17:21:34	20jan2023 12:22:17	20jan2023 12:26:40	20jan2023	2023-01-20	207	3.45	.057500001	KATAKWI	15	228004	228004	2	7	56	228	228	6	KATAKWI	KATAKWI	OLELA	KEELIM	KEELIM	No
20jan2023 17:21:34	20jan2023 12:31:02	20jan2023 12:33:13	20jan2023	2023-01-20	140	2.3333333	.03888889	KATAKWI	15	244073	244073	2	13	76	244	244	6	KATAKWI	PALAM	NGARIAM	NGARIAM	NGARIAM	No
20jan2023 17:21:34	20jan2023 12:33:13	20jan2023 12:35:24	20jan2023	2023-01-20	49	.81666666	.013611111	KATAKWI	15	248026	248026	2	15	85	248	248	6	KATAKWI	USUK	CHELEUKO	OSUDIO	OSUDIO	No
20jan2023 17:21:34	20jan2023 12:41:57	20jan2023 12:55:03	20jan2023	2023-01-20	165	2.75	.045833334	KATAKWI	15	223034	223034	2	7	52	223	223	6	KATAKWI	KATAKWI	ALUKUCOK	AKOBOI	AKOBOI	No
20jan2023 17:21:34	20jan2023 12:55:03	20jan2023 12:57:15	20jan2023	2023-01-20	123	2.05	.034166668	KATAKWI	15	209022	209022	2	9	61	209	209	6	KATAKWI	MAGORO	OMASIA	ORIAU A	ORIAU A 'B'	No
20jan2023 17:21:34	20jan2023 13:03:48	20jan2023 13:08:10	20jan2023	2023-01-20	117	1.95	.032499999	KATAKWI	15	228007	228007	2	7	56	228	228	6	KATAKWI	KATAKWI	OLELA	KEELIM	KEELIM	No
20jan2023 17:21:34	20jan2023 13:08:10	20jan2023 13:10:21	20jan2023	2023-01-20	105	1.75	.029166667	KATAKWI	15	247019	247019	2	15	84	247	247	6	KATAKWI	USUK	ADACAR	OKADANYA	OKADANYA 'A'	No
20jan2023 17:21:34	20jan2023 13:12:32	20jan2023 13:12:32	20jan2023	2023-01-20	60	1	.016666668	KATAKWI	15	238017	238017	2	12	73	238	238	6	KATAKWI	ONGONGOJA	OKUDA	OKUDA	OKUDA	No
20jan2023 17:21:34	20jan2023 13:12:32	20jan2023 13:14:43	20jan2023	2023-01-20	98	1.6333333	.027222222	KATAKWI	15	229044	229044	2	8	57	229	229	6	KATAKWI	KATAKWI TOWN COUNCIL	NORTHERN	AJELUK	AJELUK 'A'	No
20jan2023 17:21:34	20jan2023 13:16:54	20jan2023 13:16:54	20jan2023	2023-01-20	60	1	.016666668	KATAKWI	15	239011	239011	2	12	74	239	239	6	KATAKWI	ONGONGOJA	ONGATUNYO	ALEDEI	ALEDEI	No
20jan2023 17:21:34	20jan2023 12:50:41	20jan2023 12:52:52	20jan2023	2023-01-20	76	1.2666667	.02111111	KATAKWI	21	226040	226040	2	7	54	226	226	6	KATAKWI	KATAKWI	GETOM	OGUYAI	OGUYAI	No
20jan2023 17:21:34	20jan2023 13:16:54	20jan2023 13:19:05	20jan2023	2023-01-20	96	1.6	.026666667	KATAKWI	15	206003	206003	2	9	59	206	206	6	KATAKWI	MAGORO	KAMENU	OBWOKOMOR	OBWOKOMOR	No
20jan2023 17:21:34	20jan2023 12:52:52	20jan2023 12:55:03	20jan2023	2023-01-20	71	1.1833333	.019722221	KATAKWI	21	233011	233011	2	10	64	233	233	6	KATAKWI	NGARIAM	KAIKAMOSING	ACEGELEKINEI	ACEGELEKINEI	No
20jan2023 17:21:34	20jan2023 13:21:16	20jan2023 13:23:27	20jan2023	2023-01-20	103	1.7166667	.028611111	KATAKWI	15	221051	221051	2	7	50	221	221	6	KATAKWI	KATAKWI	ALIAKAMER	APUUTON	APUUTON 'A'	No
20jan2023 17:21:34	20jan2023 13:23:27	20jan2023 13:32:12	20jan2023	2023-01-20	175	2.9166667	.048611112	KATAKWI	15	231126	231126	2	8	58	231	231	6	KATAKWI	KATAKWI TOWN COUNCIL	SOUTHERN	ANGOPET	ANGOPET 'B'	No
20jan2023 18:53:19	20jan2023 20:38:11	21jan2023 00:38:29	20jan2023	2023-01-20	997	16.616667	.27694446	KATAKWI	25	233036	233036	2	10	64	233	233	6	KATAKWI	NGARIAM	KAIKAMOSING	ACEGELEKINEI	ACEGELEKINEI	No
20jan2023 18:53:19	20jan2023 10:30:53	20jan2023 10:33:04	20jan2023	2023-01-20	166	2.7666667	.046111111	KATAKWI	28	205023	205023	2	9	59	205	205	6	KATAKWI	MAGORO	KAMENU	ALELES	ALELES 'B'	No
20jan2023 18:53:19	20jan2023 13:05:59	20jan2023 13:10:21	20jan2023	2023-01-20	153	2.55	.0425	KATAKWI	28	209023	209023	2	9	61	209	209	6	KATAKWI	MAGORO	OMASIA	ORIAU A	ORIAU A 'B'	No
20jan2023 18:53:19	20jan2023 13:14:43	20jan2023 13:16:54	20jan2023	2023-01-20	120	2	.033333335	KATAKWI	28	208006	208006	2	9	61	208	208	6	KATAKWI	MAGORO	OMASIA	ADURUKOI	ADURUKOI	No
20jan2023 18:53:19	20jan2023 13:16:54	20jan2023 13:21:16	20jan2023	2023-01-20	188	3.1333334	.052222222	KATAKWI	28	226012	226012	2	7	54	226	226	6	KATAKWI	KATAKWI	GETOM	OGUYAI	OGUYAI	No
20jan2023 18:53:19	20jan2023 13:21:16	20jan2023 13:23:27	20jan2023	2023-01-20	164	2.7333333	.045555554	KATAKWI	28	227086	227086	2	7	55	227	227	6	KATAKWI	KATAKWI	KATAKWI	AUJONGABA	AUJONGABA	No
20jan2023 18:53:19	20jan2023 13:38:45	20jan2023 13:43:07	20jan2023	2023-01-20	238	3.9666667	.06611111	KATAKWI	28	237067	237067	2	12	72	237	237	6	KATAKWI	ONGONGOJA	OKOCHO	OKOCHO	OKOCHO	No
20jan2023 18:53:19	20jan2023 13:43:07	20jan2023 13:47:29	20jan2023	2023-01-20	184	3.0666666	.05111111	KATAKWI	28	206013	206013	2	9	59	206	206	6	KATAKWI	MAGORO	KAMENU	OBWOKOMOR	OBWOKOMOR	No
20jan2023 18:53:19	20jan2023 13:47:29	20jan2023 13:49:40	20jan2023	2023-01-20	163	2.7166667	.045277778	KATAKWI	28	219011	219011	2	7	48	219	219	6	KATAKWI	KATAKWI	ABWANGET	IGOLA	IGOLA	No
20jan2023 18:53:19	20jan2023 13:51:51	20jan2023 13:54:02	20jan2023	2023-01-20	69	1.15	.019166667	KATAKWI	28	216025	216025	2	14	80	216	216	6	KATAKWI	TOROMA	APUUTON	APUUTON	APUUTON	No
20jan2023 18:53:19	20jan2023 13:54:02	20jan2023 13:56:13	20jan2023	2023-01-20	220	3.6666667	.061111111	KATAKWI	28	228019	228019	2	7	56	228	228	6	KATAKWI	KATAKWI	OLELA	KEELIM	KEELIM	No
20jan2023 18:55:30	20jan2023 14:04:58	20jan2023 14:07:09	20jan2023	2023-01-20	118	1.9666667	.032777779	KATAKWI	28	215039	215039	2	11	68	215	215	6	KATAKWI	OMODOI	ANGODINGOD	OMAGARA	OMAGARA	No
20jan2023 18:55:30	20jan2023 14:07:09	20jan2023 14:09:20	20jan2023	2023-01-20	153	2.55	.0425	KATAKWI	28	229046	229046	2	8	57	229	229	6	KATAKWI	KATAKWI TOWN COUNCIL	NORTHERN	AJELUK	AJELUK 'A'	No
20jan2023 18:55:30	20jan2023 14:09:20	20jan2023 14:13:42	20jan2023	2023-01-20	187	3.1166666	.051944446	KATAKWI	28	205010	205010	2	9	59	205	205	6	KATAKWI	MAGORO	KAMENU	ALELES	ALELES 'B'	No
20jan2023 18:55:30	20jan2023 14:15:53	20jan2023 14:20:15	20jan2023	2023-01-20	156	2.5999999	.043333333	KATAKWI	28	217008	217008	2	14	81	217	217	6	KATAKWI	TOROMA	OMINYA	OMINYA	OMINYA	No
20jan2023 18:55:30	20jan2023 14:20:15	20jan2023 14:22:26	20jan2023	2023-01-20	181	3.0166667	.050277777	KATAKWI	28	216037	216037	2	14	80	216	216	6	KATAKWI	TOROMA	APUUTON	APUUTON	APUUTON	No
20jan2023 18:55:30	20jan2023 13:32:12	20jan2023 13:34:23	20jan2023	2023-01-20	138	2.3	.038333334	KATAKWI	17	213007	213007	2	11	70	213	213	6	KATAKWI	OMODOI	OMODOI	AKOBOI	AKOBOI	No
20jan2023 18:57:41	20jan2023 14:11:31	20jan2023 14:11:31	20jan2023	2023-01-20	60	1	.016666668	KATAKWI	2	202024	202024	2	6	44	202	202	6	KATAKWI	KAPUJAN	KAPUJAN	KELIM I	KELIM I 'B'	No
20jan2023 18:57:41	20jan2023 14:18:04	20jan2023 14:20:15	20jan2023	2023-01-20	99	1.65	.0275	KATAKWI	2	203013	203013	2	6	45	203	203	6	KATAKWI	KAPUJAN	KOKORIO	OMOSINGO	OMOSINGO	No
20jan2023 18:57:41	20jan2023 14:57:23	20jan2023 14:59:35	20jan2023	2023-01-20	94	1.5666667	.026111111	KATAKWI	2	201009	201009	2	6	44	201	201	6	KATAKWI	KAPUJAN	KAPUJAN	ADODOI	ADODOI 'A'	No
20jan2023 18:57:41	20jan2023 15:03:57	20jan2023 15:06:08	20jan2023	2023-01-20	70	1.1666666	.019444445	KATAKWI	2	249006	249006	2	15	86	249	249	6	KATAKWI	USUK	ONGEMA	ATERAI	ATERAI	No
20jan2023 18:57:41	20jan2023 15:08:19	20jan2023 15:10:30	20jan2023	2023-01-20	93	1.55	.025833333	KATAKWI	2	249010	249010	2	15	86	249	249	6	KATAKWI	USUK	ONGEMA	ATERAI	ATERAI	No
20jan2023 18:57:41	20jan2023 15:12:41	20jan2023 15:14:52	20jan2023	2023-01-20	86	1.4333333	.02388889	KATAKWI	2	202043	202043	2	6	44	202	202	6	KATAKWI	KAPUJAN	KAPUJAN	KELIM I	KELIM I 'B'	No
20jan2023 18:57:41	20jan2023 15:17:03	20jan2023 15:19:14	20jan2023	2023-01-20	84	1.4	.023333333	KATAKWI	2	216002	216002	2	14	80	216	216	6	KATAKWI	TOROMA	APUUTON	APUUTON	APUUTON	No
20jan2023 18:57:41	20jan2023 15:21:25	20jan2023 15:21:25	20jan2023	2023-01-20	75	1.25	.020833334	KATAKWI	2	243013	243013	2	13	79	243	243	6	KATAKWI	PALAM	PALAM	AELENYANG	AELENYANG 'B'	No
20jan2023 18:57:41	20jan2023 15:23:36	20jan2023 15:25:47	20jan2023	2023-01-20	140	2.3333333	.03888889	KATAKWI	2	231096	231096	2	8	58	231	231	6	KATAKWI	KATAKWI TOWN COUNCIL	SOUTHERN	ANGOPET	ANGOPET 'B'	No
20jan2023 18:57:41	20jan2023 15:32:21	20jan2023 15:34:32	20jan2023	2023-01-20	117	1.95	.032499999	KATAKWI	2	216017	216017	2	14	80	216	216	6	KATAKWI	TOROMA	APUUTON	APUUTON	APUUTON	No
20jan2023 18:57:41	20jan2023 15:38:54	20jan2023 15:41:05	20jan2023	2023-01-20	62	1.0333333	.017222222	KATAKWI	2	216038	216038	2	14	80	216	216	6	KATAKWI	TOROMA	APUUTON	APUUTON	APUUTON	No
20jan2023 18:57:41	20jan2023 15:43:16	20jan2023 15:45:27	20jan2023	2023-01-20	77	1.2833333	.021388888	KATAKWI	2	228029	228029	2	7	56	228	228	6	KATAKWI	KATAKWI	OLELA	KEELIM	KEELIM	No
20jan2023 18:57:41	20jan2023 15:52:00	20jan2023 15:52:00	20jan2023	2023-01-20	106	1.7666667	.029444445	KATAKWI	2	233010	233010	2	10	64	233	233	6	KATAKWI	NGARIAM	KAIKAMOSING	ACEGELEKINEI	ACEGELEKINEI	No
20jan2023 18:57:41	20jan2023 15:54:11	20jan2023 15:56:22	20jan2023	2023-01-20	102	1.7	.028333334	KATAKWI	2	248017	248017	2	15	85	248	248	6	KATAKWI	USUK	CHELEUKO	OSUDIO	OSUDIO	No
20jan2023 18:57:41	20jan2023 16:00:45	20jan2023 16:02:56	20jan2023	2023-01-20	99	1.65	.0275	KATAKWI	2	245029	245029	2	15	82	245	245	6	KATAKWI	USUK	AAKUM	APUUTON OKINYANG	APUUTON OKINYANG	No
20jan2023 18:57:41	20jan2023 16:05:07	20jan2023 16:07:18	20jan2023	2023-01-20	81	1.35	.022500001	KATAKWI	2	243015	243015	2	13	79	243	243	6	KATAKWI	PALAM	PALAM	AELENYANG	AELENYANG 'B'	No
20jan2023 18:57:41	20jan2023 16:09:29	20jan2023 16:09:29	20jan2023	2023-01-20	61	1.0166667	.016944444	KATAKWI	2	234014	234014	2	10	65	234	234	6	KATAKWI	NGARIAM	KELIM	APELEUN	APELEUN	No
20jan2023 18:57:41	20jan2023 16:13:51	20jan2023 16:16:02	20jan2023	2023-01-20	54	.89999998	.015	KATAKWI	2	234036	234036	2	10	65	234	234	6	KATAKWI	NGARIAM	KELIM	APELEUN	APELEUN	No
20jan2023 18:57:41	20jan2023 16:18:13	20jan2023 16:18:13	20jan2023	2023-01-20	67	1.1166667	.018611111	KATAKWI	2	243045	243045	2	13	79	243	243	6	KATAKWI	PALAM	PALAM	AELENYANG	AELENYANG 'B'	No
20jan2023 18:57:41	20jan2023 16:20:24	20jan2023 16:22:35	20jan2023	2023-01-20	61	1.0166667	.016944444	KATAKWI	2	231042	231042	2	8	58	231	231	6	KATAKWI	KATAKWI TOWN COUNCIL	SOUTHERN	ANGOPET	ANGOPET 'B'	No
20jan2023 18:57:41	20jan2023 16:24:46	20jan2023 16:26:57	20jan2023	2023-01-20	81	1.35	.022500001	KATAKWI	2	228032	228032	2	7	56	228	228	6	KATAKWI	KATAKWI	OLELA	KEELIM	KEELIM	No
20jan2023 18:57:41	20jan2023 16:29:08	20jan2023 16:33:31	20jan2023	2023-01-20	186	3.0999999	.051666666	KATAKWI	2	227059	227059	2	7	55	227	227	6	KATAKWI	KATAKWI	KATAKWI	AUJONGABA	AUJONGABA	No
20jan2023 18:57:41	20jan2023 16:37:53	20jan2023 16:40:04	20jan2023	2023-01-20	141	2.3499999	.039166667	KATAKWI	2	236018	236018	2	12	71	236	236	6	KATAKWI	ONGONGOJA	AKETA	KOMOLO	KOMOLO 'B'	No
20jan2023 18:57:41	20jan2023 16:42:15	20jan2023 16:44:26	20jan2023	2023-01-20	51	.85000002	.014166667	KATAKWI	2	237005	237005	2	12	72	237	237	6	KATAKWI	ONGONGOJA	OKOCHO	OKOCHO	OKOCHO	No
20jan2023 18:57:41	20jan2023 16:53:10	20jan2023 16:53:10	20jan2023	2023-01-20	60	1	.016666668	KATAKWI	2	237043	237043	2	12	72	237	237	6	KATAKWI	ONGONGOJA	OKOCHO	OKOCHO	OKOCHO	No
20jan2023 18:57:41	20jan2023 16:57:32	20jan2023 16:59:44	20jan2023	2023-01-20	59	.98333335	.016388889	KATAKWI	2	229008	229008	2	8	57	229	229	6	KATAKWI	KATAKWI TOWN COUNCIL	NORTHERN	AJELUK	AJELUK 'A'	No
20jan2023 18:57:41	20jan2023 16:59:44	20jan2023 16:59:44	20jan2023	2023-01-20	64	1.0666667	.017777778	KATAKWI	2	241004	241004	2	13	77	241	241	6	KATAKWI	PALAM	ODOOT	AKWARADADA	AKWARADADA	No
20jan2023 18:57:41	20jan2023 17:06:17	20jan2023 17:10:39	20jan2023	2023-01-20	250	4.1666665	.069444448	KATAKWI	2	220043	220043	2	7	49	220	220	6	KATAKWI	KATAKWI	ALELES	LALEI A	LALEI A	No
20jan2023 18:57:41	20jan2023 11:14:34	20jan2023 11:16:45	20jan2023	2023-01-20	75	1.25	.020833334	KATAKWI	1	217013	217013	2	14	81	217	217	6	KATAKWI	TOROMA	OMINYA	OMINYA	OMINYA	No
20jan2023 18:57:41	20jan2023 12:15:44	20jan2023 12:15:44	20jan2023	2023-01-20	60	1	.016666668	KATAKWI	1	216014	216014	2	14	80	216	216	6	KATAKWI	TOROMA	APUUTON	APUUTON	APUUTON	No
20jan2023 18:57:41	20jan2023 12:37:35	20jan2023 12:41:57	20jan2023	2023-01-20	181	3.0166667	.050277777	KATAKWI	1	224023	224023	2	7	53	224	224	6	KATAKWI	KATAKWI	DADAS	AKOBOI	AKOBOI	No
20jan2023 18:57:41	20jan2023 12:44:08	20jan2023 12:46:19	20jan2023	2023-01-20	209	3.4833333	.058055557	KATAKWI	1	231159	231159	2	8	58	231	231	6	KATAKWI	KATAKWI TOWN COUNCIL	SOUTHERN	ANGOPET	ANGOPET 'B'	No
20jan2023 18:57:41	20jan2023 12:48:30	20jan2023 12:48:30	20jan2023	2023-01-20	86	1.4333333	.02388889	KATAKWI	1	210003	210003	2	9	62	210	210	6	KATAKWI	MAGORO	OPETA	LALEI	LALEI 'A'	No
20jan2023 18:57:41	20jan2023 12:50:41	20jan2023 12:52:52	20jan2023	2023-01-20	75	1.25	.020833334	KATAKWI	1	222015	222015	2	7	51	222	222	6	KATAKWI	KATAKWI	ALOGOOK	AMURIA	AMURIA	No
20jan2023 18:57:41	20jan2023 12:59:26	20jan2023 13:01:37	20jan2023	2023-01-20	85	1.4166666	.023611112	KATAKWI	1	244037	244037	2	13	76	244	244	6	KATAKWI	PALAM	NGARIAM	NGARIAM	NGARIAM	No
20jan2023 18:57:41	20jan2023 13:01:37	20jan2023 13:03:48	20jan2023	2023-01-20	135	2.25	.037500001	KATAKWI	1	207002	207002	2	9	60	207	207	6	KATAKWI	MAGORO	MAGORO	APEERO	APEERO 'B'	No
20jan2023 18:57:41	20jan2023 13:12:32	20jan2023 13:14:43	20jan2023	2023-01-20	44	.73333335	.012222222	KATAKWI	1	225007	225007	2	7	53	225	225	6	KATAKWI	KATAKWI	DADAS	OKOKOMA	OKOKOMA 'B'	No
20jan2023 18:57:41	20jan2023 13:14:43	20jan2023 13:14:43	20jan2023	2023-01-20	55	.91666669	.015277778	KATAKWI	1	213004	213004	2	11	70	213	213	6	KATAKWI	OMODOI	OMODOI	AKOBOI	AKOBOI	No
20jan2023 18:57:41	20jan2023 13:16:54	20jan2023 13:16:54	20jan2023	2023-01-20	67	1.1166667	.018611111	KATAKWI	1	229012	229012	2	8	57	229	229	6	KATAKWI	KATAKWI TOWN COUNCIL	NORTHERN	AJELUK	AJELUK 'A'	No
20jan2023 18:57:41	20jan2023 13:16:54	20jan2023 13:19:05	20jan2023	2023-01-20	111	1.85	.030833334	KATAKWI	1	249020	249020	2	15	86	249	249	6	KATAKWI	USUK	ONGEMA	ATERAI	ATERAI	No
20jan2023 18:57:41	20jan2023 13:19:05	20jan2023 13:21:16	20jan2023	2023-01-20	105	1.75	.029166667	KATAKWI	1	243037	243037	2	13	79	243	243	6	KATAKWI	PALAM	PALAM	AELENYANG	AELENYANG 'B'	No
20jan2023 18:57:41	20jan2023 13:21:16	20jan2023 13:23:27	20jan2023	2023-01-20	147	2.45	.040833332	KATAKWI	1	210013	210013	2	9	62	210	210	6	KATAKWI	MAGORO	OPETA	LALEI	LALEI 'A'	No
20jan2023 18:57:41	20jan2023 13:38:45	20jan2023 13:40:56	20jan2023	2023-01-20	123	2.05	.034166668	KATAKWI	1	206008	206008	2	9	59	206	206	6	KATAKWI	MAGORO	KAMENU	OBWOKOMOR	OBWOKOMOR	No
20jan2023 18:57:41	20jan2023 13:47:29	20jan2023 13:49:40	20jan2023	2023-01-20	53	.88333333	.014722222	KATAKWI	1	244060	244060	2	13	76	244	244	6	KATAKWI	PALAM	NGARIAM	NGARIAM	NGARIAM	No
20jan2023 18:57:41	20jan2023 13:51:51	20jan2023 13:54:02	20jan2023	2023-01-20	46	.76666665	.012777777	KATAKWI	1	230026	230026	2	8	57	230	230	6	KATAKWI	KATAKWI TOWN COUNCIL	NORTHERN	KATANGA	KATANGA 'B'	No
20jan2023 18:57:41	20jan2023 13:54:02	20jan2023 13:54:02	20jan2023	2023-01-20	39	.64999998	.010833333	KATAKWI	1	227017	227017	2	7	55	227	227	6	KATAKWI	KATAKWI	KATAKWI	AUJONGABA	AUJONGABA	No
20jan2023 18:57:41	20jan2023 13:58:25	20jan2023 13:58:25	20jan2023	2023-01-20	38	.63333333	.010555555	KATAKWI	1	232010	232010	2	10	63	232	232	6	KATAKWI	NGARIAM	AKISIM	NGERO	NGERO	No
20jan2023 18:57:41	20jan2023 13:58:25	20jan2023 14:00:36	20jan2023	2023-01-20	42	.69999999	.011666667	KATAKWI	1	239005	239005	2	12	74	239	239	6	KATAKWI	ONGONGOJA	ONGATUNYO	ALEDEI	ALEDEI	No
20jan2023 18:57:41	20jan2023 14:00:36	20jan2023 14:00:36	20jan2023	2023-01-20	35	.58333331	.0097222226	KATAKWI	1	221042	221042	2	7	50	221	221	6	KATAKWI	KATAKWI	ALIAKAMER	APUUTON	APUUTON 'A'	No
20jan2023 18:57:41	20jan2023 14:00:36	20jan2023 14:02:47	20jan2023	2023-01-20	58	.96666664	.016111111	KATAKWI	1	244036	244036	2	13	76	244	244	6	KATAKWI	PALAM	NGARIAM	NGARIAM	NGARIAM	No
20jan2023 19:26:05	20jan2023 13:03:48	20jan2023 13:05:59	20jan2023	2023-01-20	117	1.95	.032499999	RWAMPARA	41	436054	436054	4	27	144	436	436	6	RWAMPARA	NDEIJA	NYEIHANGA	BUNGYEREZA	BUNGYEREZA	No
20jan2023 19:28:16	20jan2023 13:05:59	20jan2023 13:08:10	20jan2023	2023-01-20	57	.94999999	.015833333	RWAMPARA	41	436036	436036	4	27	144	436	436	6	RWAMPARA	NDEIJA	NYEIHANGA	BUNGYEREZA	BUNGYEREZA	No
20jan2023 19:28:16	20jan2023 12:46:19	20jan2023 14:48:39	20jan2023	2023-01-20	1553	25.883333	.43138888	RWAMPARA	37	436007	436007	4	27	144	436	436	6	RWAMPARA	NDEIJA	NYEIHANGA	BUNGYEREZA	BUNGYEREZA	No
20jan2023 19:32:39	20jan2023 16:33:31	20jan2023 16:35:42	20jan2023	2023-01-20	87	1.45	.024166666	RWAMPARA	35	436077	436077	4	27	144	436	436	6	RWAMPARA	NDEIJA	NYEIHANGA	BUNGYEREZA	BUNGYEREZA	No
20jan2023 19:32:39	20jan2023 11:40:47	20jan2023 12:02:38	20jan2023	2023-01-20	678	11.3	.18833333	RWAMPARA	58	436023	436023	4	27	144	436	436	6	RWAMPARA	NDEIJA	NYEIHANGA	BUNGYEREZA	BUNGYEREZA	No
20jan2023 19:41:23	20jan2023 09:27:32	20jan2023 09:40:38	20jan2023	2023-01-20	825	13.75	.22916667	MADI OKOLLO	70	318015	318015	3	19	101	318	318	6	MADI OKOLLO	OGOKO	PAMVARA	ALIVU	ALIVU 'B'	No
20jan2023 19:41:23	20jan2023 11:05:50	20jan2023 16:11:40	20jan2023	2023-01-20	1150	19.166666	.31944445	MADI OKOLLO	70	318014	318014	3	19	101	318	318	6	MADI OKOLLO	OGOKO	PAMVARA	ALIVU	ALIVU 'B'	No
20jan2023 19:43:34	20jan2023 18:44:35	20jan2023 18:44:35	20jan2023	2023-01-20	88	1.4666667	.024444444	MADI OKOLLO	73	335035	335035	3	22	114	335	335	6	MADI OKOLLO	RHINO CAMP	ERAMVA	ORODRIVA	ORODRIVA	No
20jan2023 19:45:45	20jan2023 14:04:58	20jan2023 14:07:09	20jan2023	2023-01-20	184	3.0666666	.05111111	MADI OKOLLO	61	338017	338017	3	23	117	338	338	6	MADI OKOLLO	RIGBO	ALIBA	ERADRIRU	ERADRIRU 'C'	No
20jan2023 19:45:45	20jan2023 14:09:20	20jan2023 14:09:20	20jan2023	2023-01-20	65	1.0833334	.018055556	MADI OKOLLO	61	343008	343008	3	23	119	343	343	6	MADI OKOLLO	RIGBO	LUBA	NAGBULU	NAGBULU	No
20jan2023 19:45:45	20jan2023 09:40:38	20jan2023 09:42:49	20jan2023	2023-01-20	147	2.45	.040833332	MADI OKOLLO	83	318003	318003	3	19	101	318	318	6	MADI OKOLLO	OGOKO	PAMVARA	ALIVU	ALIVU 'B'	Yes	Yes	Yes	No
20jan2023 19:45:45	20jan2023 09:42:49	20jan2023 09:42:49	20jan2023	2023-01-20	63	1.05	.0175	MADI OKOLLO	83	318018	318018	3	19	101	318	318	6	MADI OKOLLO	OGOKO	PAMVARA	ALIVU	ALIVU 'B'	No
20jan2023 19:45:45	20jan2023 14:07:09	20jan2023 14:42:06	20jan2023	2023-01-20	284	4.7333331	.078888886	MADI OKOLLO	67	327007	327007	3	21	108	327	327	6	MADI OKOLLO	PAWOR	NDAVU	PAYILA	PAYILA	No					16
20jan2023 19:45:45	20jan2023 14:48:39	20jan2023 14:50:50	20jan2023	2023-01-20	145	2.4166667	.040277779	MADI OKOLLO	62	323027	323027	3	20	105	323	323	6	MADI OKOLLO	OKOLLO	OKOLLO	AYIJU	AYIJU 'B'	No
20jan2023 19:45:45	20jan2023 14:53:01	20jan2023 14:59:35	20jan2023	2023-01-20	109	1.8166667	.030277777	MADI OKOLLO	62	309028	309028	3	18	95	309	309	6	MADI OKOLLO	OFFAKA	ELIBU	OLIBA	OLIBA	No
20jan2023 19:45:45	20jan2023 15:01:46	20jan2023 15:03:57	20jan2023	2023-01-20	133	2.2166667	.036944445	MADI OKOLLO	62	321006	321006	3	20	103	321	321	6	MADI OKOLLO	OKOLLO	AJIBU	PAJIA-OYIBU	PAJIA-OYIBU 'A'	No
20jan2023 19:45:45	20jan2023 19:34:50	20jan2023 19:37:01	20jan2023	2023-01-20	110	1.8333334	.030555556	MADI OKOLLO	62	301003	301003	3	16	88	301	301	6	MADI OKOLLO	ANYIRIBU	AYUU	OVIBU	OVIBU	No
20jan2023 19:45:45	20jan2023 15:08:19	20jan2023 16:09:29	20jan2023	2023-01-20	135	2.25	.037500001	MADI OKOLLO	64	320023	320023	3	20	103	320	320	6	MADI OKOLLO	OKOLLO	AJIBU	AYIO	AYIO	No
20jan2023 19:45:45	20jan2023 16:11:40	20jan2023 16:22:35	20jan2023	2023-01-20	610	10.166667	.16944444	MADI OKOLLO	59	334020	334020	3	22	114	334	334	6	MADI OKOLLO	RHINO CAMP	ERAMVA	JANDUA	JANDUA	No
20jan2023 19:45:45	20jan2023 16:24:46	20jan2023 16:31:20	20jan2023	2023-01-20	267	4.4499998	.074166663	MADI OKOLLO	59	334031	334031	3	22	114	334	334	6	MADI OKOLLO	RHINO CAMP	ERAMVA	JANDUA	JANDUA	No
20jan2023 19:45:45	20jan2023 16:33:31	20jan2023 16:37:53	20jan2023	2023-01-20	280	4.6666665	.077777781	MADI OKOLLO	59	334036	334036	3	22	114	334	334	6	MADI OKOLLO	RHINO CAMP	ERAMVA	JANDUA	JANDUA	No
20jan2023 21:00:01	20jan2023 19:28:16	20jan2023 19:28:16	20jan2023	2023-01-20	55	.91666669	.015277778	RWAMPARA	42	439075	439075	4	27	145	439	439	6	RWAMPARA	NDEIJA	RWENSINGA	NYAKABUNGO	NYAKABUNGO 'A'	No
20jan2023 21:00:01	20jan2023 19:28:16	20jan2023 19:30:27	20jan2023	2023-01-20	50	.83333331	.013888889	RWAMPARA	42	439043	439043	4	27	145	439	439	6	RWAMPARA	NDEIJA	RWENSINGA	NYAKABUNGO	NYAKABUNGO 'A'	No
20jan2023 21:00:01	20jan2023 19:30:27	20jan2023 19:30:27	20jan2023	2023-01-20	48	.80000001	.013333334	RWAMPARA	42	439064	439064	4	27	145	439	439	6	RWAMPARA	NDEIJA	RWENSINGA	NYAKABUNGO	NYAKABUNGO 'A'	No
20jan2023 21:00:01	20jan2023 19:30:27	20jan2023 19:32:39	20jan2023	2023-01-20	50	.83333331	.013888889	RWAMPARA	42	439036	439036	4	27	145	439	439	6	RWAMPARA	NDEIJA	RWENSINGA	NYAKABUNGO	NYAKABUNGO 'A'	No
20jan2023 21:00:01	20jan2023 11:01:28	20jan2023 11:12:23	20jan2023	2023-01-20	658	10.966666	.18277778	RWAMPARA	43	439037	439037	4	27	145	439	439	6	RWAMPARA	NDEIJA	RWENSINGA	NYAKABUNGO	NYAKABUNGO 'A'	Yes	Yes	Yes	Yes	396	18	Yes	Yes	1	1	0	0	1	0	0	Airtel	Airtel
20jan2023 21:45:54	20jan2023 16:42:15	20jan2023 16:44:26	20jan2023	2023-01-20	191	3.1833334	.053055555	MADI OKOLLO	82	350031	350031	3	24	125	350	350	6	MADI OKOLLO	ULEPPI	LAURA	OYABU	OYABU	No
20jan2023 22:09:56	20jan2023 16:53:10	20jan2023 16:53:10	20jan2023	2023-01-20	54	.89999998	.015	MADI OKOLLO	63	326007	326007	3	20	106	326	326	6	MADI OKOLLO	OKOLLO	ONYOMU	MADELI	MADELI 'B'	No
20jan2023 22:57:59	20jan2023 21:54:38	20jan2023 21:59:00	20jan2023	2023-01-20	348	5.8000002	.096666664	MADI OKOLLO	76	302025	302025	3	16	89	302	302	6	MADI OKOLLO	ANYIRIBU	BONDO	OMURIBA	OMURIBA	No
20jan2023 23:28:34	20jan2023 11:45:09	20jan2023 11:47:20	20jan2023	2023-01-20	81	1.35	.022500001	RWAMPARA	30	436001	436001	4	27	144	436	436	6	RWAMPARA	NDEIJA	NYEIHANGA	BUNGYEREZA	BUNGYEREZA	No
20jan2023 23:28:34	20jan2023 11:56:04	20jan2023 11:56:04	20jan2023	2023-01-20	76	1.2666667	.02111111	RWAMPARA	35	436062	436062	4	27	144	436	436	6	RWAMPARA	NDEIJA	NYEIHANGA	BUNGYEREZA	BUNGYEREZA	No
20jan2023 23:28:34	20jan2023 20:49:06	20jan2023 20:51:17	20jan2023	2023-01-20	76	1.2666667	.02111111	RWAMPARA	41	436017	436017	4	27	144	436	436	6	RWAMPARA	NDEIJA	NYEIHANGA	BUNGYEREZA	BUNGYEREZA	No
20jan2023 23:28:34	20jan2023 20:55:39	20jan2023 20:57:50	20jan2023	2023-01-20	77	1.2833333	.021388888	RWAMPARA	31	436046	436046	4	27	144	436	436	6	RWAMPARA	NDEIJA	NYEIHANGA	BUNGYEREZA	BUNGYEREZA	No
21jan2023 13:33:59	21jan2023 12:54:40	21jan2023 12:56:51	21jan2023	2023-01-21	174	2.9000001	.048333332	KATAKWI	10	237028	237028	2	12	72	237	237	6	KATAKWI	ONGONGOJA	OKOCHO	OKOCHO	OKOCHO	No
21jan2023 13:33:59	21jan2023 12:56:51	21jan2023 12:59:02	21jan2023	2023-01-21	126	2.0999999	.035	KATAKWI	10	237067	237067	2	12	72	237	237	6	KATAKWI	ONGONGOJA	OKOCHO	OKOCHO	OKOCHO	No
21jan2023 13:33:59	21jan2023 12:59:02	21jan2023 13:03:24	21jan2023	2023-01-21	199	3.3166666	.055277776	KATAKWI	10	236015	236015	2	12	71	236	236	6	KATAKWI	ONGONGOJA	AKETA	KOMOLO	KOMOLO 'B'	No
21jan2023 13:33:59	21jan2023 13:12:08	21jan2023 13:12:08	21jan2023	2023-01-21	112	1.8666667	.031111112	KATAKWI	10	244073	244073	2	13	76	244	244	6	KATAKWI	PALAM	NGARIAM	NGARIAM	NGARIAM	No
21jan2023 13:33:59	21jan2023 13:14:20	21jan2023 13:16:31	21jan2023	2023-01-21	127	2.1166666	.035277776	KATAKWI	10	228004	228004	2	7	56	228	228	6	KATAKWI	KATAKWI	OLELA	KEELIM	KEELIM	No
21jan2023 13:33:59	21jan2023 13:16:31	21jan2023 13:18:42	21jan2023	2023-01-21	134	2.2333333	.037222221	KATAKWI	10	248026	248026	2	15	85	248	248	6	KATAKWI	USUK	CHELEUKO	OSUDIO	OSUDIO	No
21jan2023 13:33:59	21jan2023 13:18:42	21jan2023 13:20:53	21jan2023	2023-01-21	85	1.4166666	.023611112	KATAKWI	10	223034	223034	2	7	52	223	223	6	KATAKWI	KATAKWI	ALUKUCOK	AKOBOI	AKOBOI	No
21jan2023 13:33:59	21jan2023 13:20:53	21jan2023 13:23:04	21jan2023	2023-01-21	81	1.35	.022500001	KATAKWI	10	209022	209022	2	9	61	209	209	6	KATAKWI	MAGORO	OMASIA	ORIAU A	ORIAU A 'B'	No
21jan2023 13:44:55	21jan2023 21:12:44	21jan2023 21:17:06	21jan2023	2023-01-21	285	4.75	.079166666	KATAKWI	25	248001	248001	2	15	85	248	248	6	KATAKWI	USUK	CHELEUKO	OSUDIO	OSUDIO	No
21jan2023 13:44:55	21jan2023 21:06:11	21jan2023 21:19:18	21jan2023	2023-01-21	358	5.9666667	.099444441	KATAKWI	25	248020	248020	2	15	85	248	248	6	KATAKWI	USUK	CHELEUKO	OSUDIO	OSUDIO	No
21jan2023 13:44:55	21jan2023 19:27:53	21jan2023 19:45:21	21jan2023	2023-01-21	324	5.4000001	.090000004	KATAKWI	25	249016	249016	2	15	86	249	249	6	KATAKWI	USUK	ONGEMA	ATERAI	ATERAI	No
21jan2023 13:44:55	21jan2023 19:34:26	21jan2023 19:40:59	21jan2023	2023-01-21	511	8.5166664	.14194444	KATAKWI	25	249020	249020	2	15	86	249	249	6	KATAKWI	USUK	ONGEMA	ATERAI	ATERAI	No
21jan2023 13:47:06	21jan2023 09:44:37	21jan2023 09:46:48	21jan2023	2023-01-21	123	2.05	.034166668	KATAKWI	3	235010	235010	2	10	66	235	235	6	KATAKWI	NGARIAM	PAKWI	ARUKIA	ARUKIA	No
21jan2023 13:47:06	21jan2023 11:16:22	21jan2023 11:18:33	21jan2023	2023-01-21	125	2.0833333	.034722224	KATAKWI	3	233024	233024	2	10	64	233	233	6	KATAKWI	NGARIAM	KAIKAMOSING	ACEGELEKINEI	ACEGELEKINEI	No
21jan2023 13:47:06	21jan2023 11:33:50	21jan2023 11:33:50	21jan2023	2023-01-21	97	1.6166667	.026944444	KATAKWI	3	233011	233011	2	10	64	233	233	6	KATAKWI	NGARIAM	KAIKAMOSING	ACEGELEKINEI	ACEGELEKINEI	No
21jan2023 13:47:06	21jan2023 11:33:50	21jan2023 13:05:35	21jan2023	2023-01-21	228	3.8	.063333333	KATAKWI	3	233034	233034	2	10	64	233	233	6	KATAKWI	NGARIAM	KAIKAMOSING	ACEGELEKINEI	ACEGELEKINEI	No
21jan2023 13:47:06	21jan2023 11:38:12	21jan2023 11:42:35	21jan2023	2023-01-21	147	2.45	.040833332	KATAKWI	3	233036	233036	2	10	64	233	233	6	KATAKWI	NGARIAM	KAIKAMOSING	ACEGELEKINEI	ACEGELEKINEI	No
21jan2023 13:47:06	21jan2023 12:00:03	21jan2023 12:02:14	21jan2023	2023-01-21	143	2.3833334	.039722223	KATAKWI	3	234025	234025	2	10	65	234	234	6	KATAKWI	NGARIAM	KELIM	APELEUN	APELEUN	No
21jan2023 13:49:17	21jan2023 13:07:46	21jan2023 13:09:57	21jan2023	2023-01-21	100	1.6666666	.027777778	KATAKWI	3	228032	228032	2	7	56	228	228	6	KATAKWI	KATAKWI	OLELA	KEELIM	KEELIM	No
21jan2023 13:49:17	21jan2023 13:09:57	21jan2023 13:12:08	21jan2023	2023-01-21	94	1.5666667	.026111111	KATAKWI	3	231042	231042	2	8	58	231	231	6	KATAKWI	KATAKWI TOWN COUNCIL	SOUTHERN	ANGOPET	ANGOPET 'B'	No
21jan2023 13:49:17	21jan2023 13:12:08	21jan2023 13:14:20	21jan2023	2023-01-21	76	1.2666667	.02111111	KATAKWI	3	243045	243045	2	13	79	243	243	6	KATAKWI	PALAM	PALAM	AELENYANG	AELENYANG 'B'	No					60
21jan2023 13:49:17	21jan2023 13:14:20	21jan2023 13:16:31	21jan2023	2023-01-21	135	2.25	.037500001	KATAKWI	3	234036	234036	2	10	65	234	234	6	KATAKWI	NGARIAM	KELIM	APELEUN	APELEUN	No					13
21jan2023 13:49:17	21jan2023 13:16:31	21jan2023 13:18:42	21jan2023	2023-01-21	123	2.05	.034166668	KATAKWI	3	234014	234014	2	10	65	234	234	6	KATAKWI	NGARIAM	KELIM	APELEUN	APELEUN	No
21jan2023 13:49:17	21jan2023 13:18:42	21jan2023 13:20:53	21jan2023	2023-01-21	75	1.25	.020833334	KATAKWI	3	243015	243015	2	13	79	243	243	6	KATAKWI	PALAM	PALAM	AELENYANG	AELENYANG 'B'	No					17
21jan2023 13:49:17	21jan2023 13:20:53	21jan2023 13:20:53	21jan2023	2023-01-21	58	.96666664	.016111111	KATAKWI	3	245029	245029	2	15	82	245	245	6	KATAKWI	USUK	AAKUM	APUUTON OKINYANG	APUUTON OKINYANG	No
21jan2023 13:49:17	21jan2023 13:23:04	21jan2023 13:25:15	21jan2023	2023-01-21	49	.81666666	.013611111	KATAKWI	3	248017	248017	2	15	85	248	248	6	KATAKWI	USUK	CHELEUKO	OSUDIO	OSUDIO	No
21jan2023 13:49:17	21jan2023 13:27:26	21jan2023 13:27:26	21jan2023	2023-01-21	73	1.2166667	.020277778	KATAKWI	3	233010	233010	2	10	64	233	233	6	KATAKWI	NGARIAM	KAIKAMOSING	ACEGELEKINEI	ACEGELEKINEI	No
21jan2023 13:49:17	21jan2023 13:29:37	21jan2023 13:31:48	21jan2023	2023-01-21	46	.76666665	.012777777	KATAKWI	3	228029	228029	2	7	56	228	228	6	KATAKWI	KATAKWI	OLELA	KEELIM	KEELIM	No					15
21jan2023 13:49:17	21jan2023 13:31:48	21jan2023 13:31:48	21jan2023	2023-01-21	50	.83333331	.013888889	KATAKWI	3	216038	216038	2	14	80	216	216	6	KATAKWI	TOROMA	APUUTON	APUUTON	APUUTON	No					12
21jan2023 13:49:17	21jan2023 13:31:48	21jan2023 13:33:59	21jan2023	2023-01-21	100	1.6666666	.027777778	KATAKWI	3	216017	216017	2	14	80	216	216	6	KATAKWI	TOROMA	APUUTON	APUUTON	APUUTON	No
21jan2023 13:49:17	21jan2023 13:33:59	21jan2023 13:36:10	21jan2023	2023-01-21	53	.88333333	.014722222	KATAKWI	3	231096	231096	2	8	58	231	231	6	KATAKWI	KATAKWI TOWN COUNCIL	SOUTHERN	ANGOPET	ANGOPET 'B'	No					17
21jan2023 13:49:17	21jan2023 13:36:10	21jan2023 13:36:10	21jan2023	2023-01-21	43	.71666664	.011944445	KATAKWI	3	243013	243013	2	13	79	243	243	6	KATAKWI	PALAM	PALAM	AELENYANG	AELENYANG 'B'	No
21jan2023 13:49:17	21jan2023 13:36:10	21jan2023 13:38:21	21jan2023	2023-01-21	61	1.0166667	.016944444	KATAKWI	3	216002	216002	2	14	80	216	216	6	KATAKWI	TOROMA	APUUTON	APUUTON	APUUTON	No					17
21jan2023 13:49:17	21jan2023 13:38:21	21jan2023 13:38:21	21jan2023	2023-01-21	46	.76666665	.012777777	KATAKWI	3	202043	202043	2	6	44	202	202	6	KATAKWI	KAPUJAN	KAPUJAN	KELIM I	KELIM I 'B'	No
21jan2023 13:49:17	21jan2023 13:38:21	21jan2023 13:40:32	21jan2023	2023-01-21	51	.85000002	.014166667	KATAKWI	3	249010	249010	2	15	86	249	249	6	KATAKWI	USUK	ONGEMA	ATERAI	ATERAI	No					13
21jan2023 13:49:17	21jan2023 13:40:32	21jan2023 13:40:32	21jan2023	2023-01-21	80	1.3333334	.022222223	KATAKWI	3	249006	249006	2	15	86	249	249	6	KATAKWI	USUK	ONGEMA	ATERAI	ATERAI	No
21jan2023 13:49:17	21jan2023 13:42:43	21jan2023 13:42:43	21jan2023	2023-01-21	46	.76666665	.012777777	KATAKWI	3	201009	201009	2	6	44	201	201	6	KATAKWI	KAPUJAN	KAPUJAN	ADODOI	ADODOI 'A'	No
21jan2023 14:08:56	21jan2023 13:01:13	21jan2023 13:03:24	21jan2023	2023-01-21	169	2.8166666	.046944443	KATAKWI	20	232010	232010	2	10	63	232	232	6	KATAKWI	NGARIAM	AKISIM	NGERO	NGERO	No
21jan2023 14:08:56	21jan2023 13:03:24	21jan2023 13:07:46	21jan2023	2023-01-21	184	3.0666666	.05111111	KATAKWI	20	241004	241004	2	13	77	241	241	6	KATAKWI	PALAM	ODOOT	AKWARADADA	AKWARADADA	No
21jan2023 14:08:56	21jan2023 13:07:46	21jan2023 13:07:46	21jan2023	2023-01-21	41	.68333334	.011388889	KATAKWI	20	229008	229008	2	8	57	229	229	6	KATAKWI	KATAKWI TOWN COUNCIL	NORTHERN	AJELUK	AJELUK 'A'	No
21jan2023 14:08:56	21jan2023 13:07:46	21jan2023 13:14:20	21jan2023	2023-01-21	294	4.9000001	.081666663	KATAKWI	20	237043	237043	2	12	72	237	237	6	KATAKWI	ONGONGOJA	OKOCHO	OKOCHO	OKOCHO	No
21jan2023 14:08:56	21jan2023 13:14:20	21jan2023 13:18:42	21jan2023	2023-01-21	249	4.1500001	.069166668	KATAKWI	20	236018	236018	2	12	71	236	236	6	KATAKWI	ONGONGOJA	AKETA	KOMOLO	KOMOLO 'B'	No
21jan2023 14:08:56	21jan2023 13:33:59	21jan2023 13:33:59	21jan2023	2023-01-21	33	.55000001	.0091666663	KATAKWI	20	239005	239005	2	12	74	239	239	6	KATAKWI	ONGONGOJA	ONGATUNYO	ALEDEI	ALEDEI	No
21jan2023 14:08:56	21jan2023 13:51:28	21jan2023 13:53:39	21jan2023	2023-01-21	79	1.3166667	.021944445	KATAKWI	20	239005	239005	2	12	74	239	239	6	KATAKWI	ONGONGOJA	ONGATUNYO	ALEDEI	ALEDEI	No
21jan2023 14:08:56	21jan2023 13:53:39	21jan2023 13:53:39	21jan2023	2023-01-21	41	.68333334	.011388889	KATAKWI	20	221042	221042	2	7	50	221	221	6	KATAKWI	KATAKWI	ALIAKAMER	APUUTON	APUUTON 'A'	No
21jan2023 14:08:56	21jan2023 13:53:39	21jan2023 13:55:50	21jan2023	2023-01-21	50	.83333331	.013888889	KATAKWI	20	244036	244036	2	13	76	244	244	6	KATAKWI	PALAM	NGARIAM	NGARIAM	NGARIAM	No
21jan2023 14:22:03	21jan2023 10:17:23	21jan2023 10:23:56	21jan2023	2023-01-21	285	4.75	.079166666	KATAKWI	15	228019	228019	2	7	56	228	228	6	KATAKWI	KATAKWI	OLELA	KEELIM	KEELIM	No
21jan2023 14:22:03	21jan2023 10:54:31	21jan2023 10:56:42	21jan2023	2023-01-21	222	3.7	.061666667	KATAKWI	15	220043	220043	2	7	49	220	220	6	KATAKWI	KATAKWI	ALELES	LALEI A	LALEI A	No
21jan2023 14:22:03	21jan2023 11:20:44	21jan2023 11:27:17	21jan2023	2023-01-21	226	3.7666667	.06277778	KATAKWI	15	220017	220017	2	7	49	220	220	6	KATAKWI	KATAKWI	ALELES	LALEI A	LALEI A	No
21jan2023 14:22:03	21jan2023 11:31:39	21jan2023 11:33:50	21jan2023	2023-01-21	134	2.2333333	.037222221	KATAKWI	15	220008	220008	2	7	49	220	220	6	KATAKWI	KATAKWI	ALELES	LALEI A	LALEI A	No
21jan2023 14:22:03	21jan2023 12:10:58	21jan2023 12:13:10	21jan2023	2023-01-21	141	2.3499999	.039166667	KATAKWI	15	228015	228015	2	7	56	228	228	6	KATAKWI	KATAKWI	OLELA	KEELIM	KEELIM	No
21jan2023 14:22:03	21jan2023 12:26:16	21jan2023 12:28:27	21jan2023	2023-01-21	89	1.4833333	.024722222	KATAKWI	15	227039	227039	2	7	55	227	227	6	KATAKWI	KATAKWI	KATAKWI	AUJONGABA	AUJONGABA	No
21jan2023 14:22:03	21jan2023 12:28:27	21jan2023 12:30:38	21jan2023	2023-01-21	79	1.3166667	.021944445	KATAKWI	15	227052	227052	2	7	55	227	227	6	KATAKWI	KATAKWI	KATAKWI	AUJONGABA	AUJONGABA	No
21jan2023 14:22:03	21jan2023 12:30:38	21jan2023 12:32:49	21jan2023	2023-01-21	156	2.5999999	.043333333	KATAKWI	15	227036	227036	2	7	55	227	227	6	KATAKWI	KATAKWI	KATAKWI	AUJONGABA	AUJONGABA	No
21jan2023 14:22:03	21jan2023 12:41:33	21jan2023 12:43:45	21jan2023	2023-01-21	75	1.25	.020833334	KATAKWI	15	215039	215039	2	11	68	215	215	6	KATAKWI	OMODOI	ANGODINGOD	OMAGARA	OMAGARA	No
21jan2023 14:22:03	21jan2023 12:50:18	21jan2023 12:54:40	21jan2023	2023-01-21	143	2.3833334	.039722223	KATAKWI	15	213007	213007	2	11	70	213	213	6	KATAKWI	OMODOI	OMODOI	AKOBOI	AKOBOI	No
21jan2023 14:22:03	21jan2023 13:01:13	21jan2023 13:05:35	21jan2023	2023-01-21	264	4.4000001	.07333333	KATAKWI	15	213034	213034	2	11	70	213	213	6	KATAKWI	OMODOI	OMODOI	AKOBOI	AKOBOI	No
21jan2023 14:22:03	21jan2023 13:07:46	21jan2023 13:09:57	21jan2023	2023-01-21	137	2.2833333	.038055554	KATAKWI	15	215022	215022	2	11	68	215	215	6	KATAKWI	OMODOI	ANGODINGOD	OMAGARA	OMAGARA	No
21jan2023 14:22:03	21jan2023 13:12:08	21jan2023 13:16:31	21jan2023	2023-01-21	212	3.5333333	.05888889	KATAKWI	15	213004	213004	2	11	70	213	213	6	KATAKWI	OMODOI	OMODOI	AKOBOI	AKOBOI	No
21jan2023 14:22:03	21jan2023 13:16:31	21jan2023 13:18:42	21jan2023	2023-01-21	70	1.1666666	.019444445	KATAKWI	15	216025	216025	2	14	80	216	216	6	KATAKWI	TOROMA	APUUTON	APUUTON	APUUTON	No
21jan2023 14:22:03	21jan2023 13:18:42	21jan2023 13:23:04	21jan2023	2023-01-21	240	4	.06666667	KATAKWI	15	216037	216037	2	14	80	216	216	6	KATAKWI	TOROMA	APUUTON	APUUTON	APUUTON	No
21jan2023 14:22:03	21jan2023 13:23:04	21jan2023 13:27:26	21jan2023	2023-01-21	232	3.8666666	.064444445	KATAKWI	15	217008	217008	2	14	81	217	217	6	KATAKWI	TOROMA	OMINYA	OMINYA	OMINYA	No
21jan2023 14:22:03	21jan2023 13:31:48	21jan2023 13:38:21	21jan2023	2023-01-21	316	5.2666669	.087777779	KATAKWI	15	216014	216014	2	14	80	216	216	6	KATAKWI	TOROMA	APUUTON	APUUTON	APUUTON	No
21jan2023 14:22:03	21jan2023 13:38:21	21jan2023 13:44:55	21jan2023	2023-01-21	213	3.55	.059166666	KATAKWI	15	217013	217013	2	14	81	217	217	6	KATAKWI	TOROMA	OMINYA	OMINYA	OMINYA	No
21jan2023 14:22:03	21jan2023 12:56:51	21jan2023 13:01:13	21jan2023	2023-01-21	241	4.0166669	.066944443	KATAKWI	17	237005	237005	2	12	72	237	237	6	KATAKWI	ONGONGOJA	OKOCHO	OKOCHO	OKOCHO	No
21jan2023 14:22:03	21jan2023 13:01:13	21jan2023 13:05:35	21jan2023	2023-01-21	164	2.7333333	.045555554	KATAKWI	17	236032	236032	2	12	71	236	236	6	KATAKWI	ONGONGOJA	AKETA	KOMOLO	KOMOLO 'B'	No
21jan2023 14:22:03	21jan2023 13:12:08	21jan2023 13:14:20	21jan2023	2023-01-21	77	1.2833333	.021388888	KATAKWI	17	228007	228007	2	7	56	228	228	6	KATAKWI	KATAKWI	OLELA	KEELIM	KEELIM	No
21jan2023 14:22:03	21jan2023 13:14:20	21jan2023 13:16:31	21jan2023	2023-01-21	84	1.4	.023333333	KATAKWI	17	247019	247019	2	15	84	247	247	6	KATAKWI	USUK	ADACAR	OKADANYA	OKADANYA 'A'	No
21jan2023 14:22:03	21jan2023 13:16:31	21jan2023 13:16:31	21jan2023	2023-01-21	55	.91666669	.015277778	KATAKWI	17	238017	238017	2	12	73	238	238	6	KATAKWI	ONGONGOJA	OKUDA	OKUDA	OKUDA	No
21jan2023 14:22:03	21jan2023 13:16:31	21jan2023 13:18:42	21jan2023	2023-01-21	65	1.0833334	.018055556	KATAKWI	17	229044	229044	2	8	57	229	229	6	KATAKWI	KATAKWI TOWN COUNCIL	NORTHERN	AJELUK	AJELUK 'A'	No
21jan2023 14:22:03	21jan2023 13:18:42	21jan2023 13:18:42	21jan2023	2023-01-21	53	.88333333	.014722222	KATAKWI	17	206003	206003	2	9	59	206	206	6	KATAKWI	MAGORO	KAMENU	OBWOKOMOR	OBWOKOMOR	No
21jan2023 14:22:03	21jan2023 13:20:53	21jan2023 13:20:53	21jan2023	2023-01-21	52	.86666667	.014444444	KATAKWI	17	221051	221051	2	7	50	221	221	6	KATAKWI	KATAKWI	ALIAKAMER	APUUTON	APUUTON 'A'	No
21jan2023 14:22:03	21jan2023 13:23:04	21jan2023 13:23:04	21jan2023	2023-01-21	52	.86666667	.014444444	KATAKWI	17	231126	231126	2	8	58	231	231	6	KATAKWI	KATAKWI TOWN COUNCIL	SOUTHERN	ANGOPET	ANGOPET 'B'	No
21jan2023 14:22:03	21jan2023 13:20:53	21jan2023 13:20:53	21jan2023	2023-01-21	49	.81666666	.013611111	KATAKWI	17	239011	239011	2	12	74	239	239	6	KATAKWI	ONGONGOJA	ONGATUNYO	ALEDEI	ALEDEI	No
21jan2023 14:26:25	21jan2023 14:08:56	21jan2023 14:11:07	21jan2023	2023-01-21	114	1.9	.031666666	KATAKWI	16	224034	224034	2	7	53	224	224	6	KATAKWI	KATAKWI	DADAS	AKOBOI	AKOBOI	No
21jan2023 14:26:25	21jan2023 14:11:07	21jan2023 14:11:07	21jan2023	2023-01-21	100	1.6666666	.027777778	KATAKWI	16	225007	225007	2	7	53	225	225	6	KATAKWI	KATAKWI	DADAS	OKOKOMA	OKOKOMA 'B'	No
21jan2023 14:26:25	21jan2023 14:11:07	21jan2023 14:13:18	21jan2023	2023-01-21	93	1.55	.025833333	KATAKWI	16	223022	223022	2	7	52	223	223	6	KATAKWI	KATAKWI	ALUKUCOK	AKOBOI	AKOBOI	No
21jan2023 14:26:25	21jan2023 14:13:18	21jan2023 14:15:30	21jan2023	2023-01-21	85	1.4166666	.023611112	KATAKWI	16	224023	224023	2	7	53	224	224	6	KATAKWI	KATAKWI	DADAS	AKOBOI	AKOBOI	No
21jan2023 14:26:25	21jan2023 14:15:30	21jan2023 14:17:41	21jan2023	2023-01-21	72	1.2	.02	KATAKWI	16	223008	223008	2	7	52	223	223	6	KATAKWI	KATAKWI	ALUKUCOK	AKOBOI	AKOBOI	No
21jan2023 14:26:25	21jan2023 14:17:41	21jan2023 14:17:41	21jan2023	2023-01-21	74	1.2333333	.020555556	KATAKWI	16	223014	223014	2	7	52	223	223	6	KATAKWI	KATAKWI	ALUKUCOK	AKOBOI	AKOBOI	No
21jan2023 14:28:36	21jan2023 11:38:12	21jan2023 11:40:23	21jan2023	2023-01-21	102	1.7	.028333334	KATAKWI	11	229071	229071	2	8	57	229	229	6	KATAKWI	KATAKWI TOWN COUNCIL	NORTHERN	AJELUK	AJELUK 'A'	No
21jan2023 14:28:36	21jan2023 11:40:23	21jan2023 11:42:35	21jan2023	2023-01-21	85	1.4166666	.023611112	KATAKWI	11	229012	229012	2	8	57	229	229	6	KATAKWI	KATAKWI TOWN COUNCIL	NORTHERN	AJELUK	AJELUK 'A'	No
21jan2023 14:28:36	21jan2023 11:42:35	21jan2023 11:44:46	21jan2023	2023-01-21	166	2.7666667	.046111111	KATAKWI	11	229027	229027	2	8	57	229	229	6	KATAKWI	KATAKWI TOWN COUNCIL	NORTHERN	AJELUK	AJELUK 'A'	No
21jan2023 14:28:36	21jan2023 11:44:46	21jan2023 11:49:08	21jan2023	2023-01-21	148	2.4666667	.041111112	KATAKWI	11	230071	230071	2	8	57	230	230	6	KATAKWI	KATAKWI TOWN COUNCIL	NORTHERN	KATANGA	KATANGA 'B'	No
21jan2023 14:28:36	21jan2023 11:49:08	21jan2023 11:49:08	21jan2023	2023-01-21	100	1.6666666	.027777778	KATAKWI	11	230026	230026	2	8	57	230	230	6	KATAKWI	KATAKWI TOWN COUNCIL	NORTHERN	KATANGA	KATANGA 'B'	No
21jan2023 14:35:09	21jan2023 12:10:58	21jan2023 12:21:54	21jan2023	2023-01-21	196	3.2666667	.054444443	KATAKWI	12	206008	206008	2	9	59	206	206	6	KATAKWI	MAGORO	KAMENU	OBWOKOMOR	OBWOKOMOR	No
21jan2023 14:35:09	21jan2023 12:21:54	21jan2023 12:24:05	21jan2023	2023-01-21	124	2.0666666	.034444444	KATAKWI	12	206013	206013	2	9	59	206	206	6	KATAKWI	MAGORO	KAMENU	OBWOKOMOR	OBWOKOMOR	No
21jan2023 14:35:09	21jan2023 12:26:16	21jan2023 12:26:16	21jan2023	2023-01-21	97	1.6166667	.026944444	KATAKWI	12	205010	205010	2	9	59	205	205	6	KATAKWI	MAGORO	KAMENU	ALELES	ALELES 'B'	No
21jan2023 14:35:09	21jan2023 12:26:16	21jan2023 12:30:38	21jan2023	2023-01-21	163	2.7166667	.045277778	KATAKWI	12	208006	208006	2	9	61	208	208	6	KATAKWI	MAGORO	OMASIA	ADURUKOI	ADURUKOI	No
21jan2023 14:35:09	21jan2023 12:39:22	21jan2023 12:41:33	21jan2023	2023-01-21	151	2.5166667	.041944444	KATAKWI	12	209023	209023	2	9	61	209	209	6	KATAKWI	MAGORO	OMASIA	ORIAU A	ORIAU A 'B'	No
21jan2023 14:35:09	21jan2023 12:43:45	21jan2023 12:45:56	21jan2023	2023-01-21	246	4.0999999	.068333335	KATAKWI	12	210013	210013	2	9	62	210	210	6	KATAKWI	MAGORO	OPETA	LALEI	LALEI 'A'	No
21jan2023 14:35:09	21jan2023 12:50:18	21jan2023 12:59:02	21jan2023	2023-01-21	470	7.8333335	.13055556	KATAKWI	12	207002	207002	2	9	60	207	207	6	KATAKWI	MAGORO	MAGORO	APEERO	APEERO 'B'	No
21jan2023 14:35:09	21jan2023 12:59:02	21jan2023 13:01:13	21jan2023	2023-01-21	176	2.9333334	.048888888	KATAKWI	12	210003	210003	2	9	62	210	210	6	KATAKWI	MAGORO	OPETA	LALEI	LALEI 'A'	No
21jan2023 14:35:09	21jan2023 13:03:24	21jan2023 13:14:20	21jan2023	2023-01-21	642	10.7	.17833333	KATAKWI	12	205023	205023	2	9	59	205	205	6	KATAKWI	MAGORO	KAMENU	ALELES	ALELES 'B'	No
21jan2023 14:35:09	21jan2023 13:14:20	21jan2023 13:20:53	21jan2023	2023-01-21	276	4.5999999	.076666668	KATAKWI	12	206004	206004	2	9	59	206	206	6	KATAKWI	MAGORO	KAMENU	OBWOKOMOR	OBWOKOMOR	No
21jan2023 14:37:20	21jan2023 12:19:43	21jan2023 12:19:43	21jan2023	2023-01-21	45	.75	.0125	KATAKWI	1	202024	202024	2	6	44	202	202	6	KATAKWI	KAPUJAN	KAPUJAN	KELIM I	KELIM I 'B'	No
21jan2023 14:37:20	21jan2023 12:24:05	21jan2023 12:26:16	21jan2023	2023-01-21	60	1	.016666668	KATAKWI	1	201007	201007	2	6	44	201	201	6	KATAKWI	KAPUJAN	KAPUJAN	ADODOI	ADODOI 'A'	No
21jan2023 14:37:20	21jan2023 12:28:27	21jan2023 12:30:38	21jan2023	2023-01-21	64	1.0666667	.017777778	KATAKWI	1	203013	203013	2	6	45	203	203	6	KATAKWI	KAPUJAN	KOKORIO	OMOSINGO	OMOSINGO	No
21jan2023 14:37:20	21jan2023 12:52:29	21jan2023 12:54:40	21jan2023	2023-01-21	86	1.4333333	.02388889	KATAKWI	1	202016	202016	2	6	44	202	202	6	KATAKWI	KAPUJAN	KAPUJAN	KELIM I	KELIM I 'B'	No
21jan2023 14:39:31	21jan2023 12:21:54	21jan2023 12:26:16	21jan2023	2023-01-21	179	2.9833333	.049722221	KATAKWI	5	227059	227059	2	7	55	227	227	6	KATAKWI	KATAKWI	KATAKWI	AUJONGABA	AUJONGABA	No
21jan2023 14:39:31	21jan2023 12:26:16	21jan2023 12:28:27	21jan2023	2023-01-21	135	2.25	.037500001	KATAKWI	5	227068	227068	2	7	55	227	227	6	KATAKWI	KATAKWI	KATAKWI	AUJONGABA	AUJONGABA	No
21jan2023 14:39:31	21jan2023 12:30:38	21jan2023 12:30:38	21jan2023	2023-01-21	76	1.2666667	.02111111	KATAKWI	5	227086	227086	2	7	55	227	227	6	KATAKWI	KATAKWI	KATAKWI	AUJONGABA	AUJONGABA	No
21jan2023 14:39:31	21jan2023 12:32:49	21jan2023 12:35:00	21jan2023	2023-01-21	100	1.6666666	.027777778	KATAKWI	5	227088	227088	2	7	55	227	227	6	KATAKWI	KATAKWI	KATAKWI	AUJONGABA	AUJONGABA	No
21jan2023 14:39:31	21jan2023 12:37:11	21jan2023 12:39:22	21jan2023	2023-01-21	90	1.5	.025	KATAKWI	5	227013	227013	2	7	55	227	227	6	KATAKWI	KATAKWI	KATAKWI	AUJONGABA	AUJONGABA	No
21jan2023 14:39:31	21jan2023 12:39:22	21jan2023 12:41:33	21jan2023	2023-01-21	71	1.1833333	.019722221	KATAKWI	5	227017	227017	2	7	55	227	227	6	KATAKWI	KATAKWI	KATAKWI	AUJONGABA	AUJONGABA	No
21jan2023 14:39:31	21jan2023 13:27:26	21jan2023 13:29:37	21jan2023	2023-01-21	98	1.6333333	.027222222	KATAKWI	5	231256	231256	2	8	58	231	231	6	KATAKWI	KATAKWI TOWN COUNCIL	SOUTHERN	ANGOPET	ANGOPET 'B'	No
21jan2023 15:16:40	20jan2023 13:08:10	20jan2023 13:08:10	20jan2023	2023-01-20	98	1.6333333	.027222222	RWAMPARA	57	436031	436031	4	27	144	436	436	6	RWAMPARA	NDEIJA	NYEIHANGA	BUNGYEREZA	BUNGYEREZA	No
21jan2023 15:16:40	21jan2023 13:20:53	21jan2023 13:31:48	21jan2023	2023-01-21	598	9.9666662	.16611111	RWAMPARA	44	430130	430130	4	27	139	430	430	6	RWAMPARA	NDEIJA	KAKIGAANI	RUTOONA	RUTOOMA	Yes	Yes	Yes	No
21jan2023 15:16:40	21jan2023 08:41:16	21jan2023 08:58:44	21jan2023	2023-01-21	483	8.0500002	.13416667	RWAMPARA	33	438082	438082	4	27	144	438	438	6	RWAMPARA	NDEIJA	NYEIHANGA	RUSHASHA	RUSHASHA	Yes	Yes	Yes	Yes	76	51	Yes	Yes	1 2	1	1	0	1	2	0	MTN	MTN
21jan2023 15:47:15	20jan2023 09:18:47	20jan2023 10:39:37	20jan2023	2023-01-20	534	8.8999996	.14833333	KATAKWI	26	233024	233024	2	10	64	233	233	6	KATAKWI	NGARIAM	KAIKAMOSING	ACEGELEKINEI	ACEGELEKINEI	No
21jan2023 15:47:15	20jan2023 10:11:13	20jan2023 10:39:37	20jan2023	2023-01-20	431	7.1833334	.11972222	KATAKWI	26	233034	233034	2	10	64	233	233	6	KATAKWI	NGARIAM	KAIKAMOSING	ACEGELEKINEI	ACEGELEKINEI	No
21jan2023 15:47:15	21jan2023 13:25:15	21jan2023 13:27:26	21jan2023	2023-01-21	115	1.9166666	.031944446	KATAKWI	26	249024	249024	2	15	86	249	249	6	KATAKWI	USUK	ONGEMA	ATERAI	ATERAI	No
21jan2023 15:47:15	21jan2023 13:27:26	21jan2023 13:31:48	21jan2023	2023-01-21	210	3.5	.058333334	KATAKWI	26	245006	245006	2	15	82	245	245	6	KATAKWI	USUK	AAKUM	APUUTON OKINYANG	APUUTON OKINYANG	No
21jan2023 15:47:15	21jan2023 14:11:07	21jan2023 14:17:41	21jan2023	2023-01-21	355	5.9166665	.098611109	KATAKWI	26	248069	248069	2	15	85	248	248	6	KATAKWI	USUK	CHELEUKO	OSUDIO	OSUDIO	No
21jan2023 15:49:26	21jan2023 09:46:48	21jan2023 09:53:21	21jan2023	2023-01-21	261	4.3499999	.072499998	KATAKWI	21	243039	243039	2	13	79	243	243	6	KATAKWI	PALAM	PALAM	AELENYANG	AELENYANG 'B'	No
21jan2023 15:49:26	21jan2023 09:55:32	21jan2023 09:59:54	21jan2023	2023-01-21	316	5.2666669	.087777779	KATAKWI	21	243002	243002	2	13	79	243	243	6	KATAKWI	PALAM	PALAM	AELENYANG	AELENYANG 'B'	No
21jan2023 15:49:26	21jan2023 12:30:38	21jan2023 12:35:00	21jan2023	2023-01-21	206	3.4333334	.057222221	KATAKWI	21	232017	232017	2	10	63	232	232	6	KATAKWI	NGARIAM	AKISIM	NGERO	NGERO	No
21jan2023 15:49:26	21jan2023 13:58:01	21jan2023 14:02:23	21jan2023	2023-01-21	156	2.5833333	.043055557	KATAKWI	23	244037	244037	2	13	76	244	244	6	KATAKWI	PALAM	NGARIAM	NGARIAM	NGARIAM	No
21jan2023 15:49:26	21jan2023 14:02:23	21jan2023 14:04:34	21jan2023	2023-01-21	152	2.5333333	.04222222	KATAKWI	21	243037	243037	2	13	79	243	243	6	KATAKWI	PALAM	PALAM	AELENYANG	AELENYANG 'B'	No									0										No
21jan2023 15:49:26	21jan2023 14:11:07	21jan2023 14:15:30	21jan2023	2023-01-21	213	3.55	.059166666	KATAKWI	21	243035	243035	2	13	79	243	243	6	KATAKWI	PALAM	PALAM	AELENYANG	AELENYANG 'B'	No
21jan2023 16:06:54	21jan2023 09:48:59	21jan2023 09:53:21	21jan2023	2023-01-21	237	3.95	.06583333	KATAKWI	28	244060	244060	2	13	76	244	244	6	KATAKWI	PALAM	NGARIAM	NGARIAM	NGARIAM	No
21jan2023 16:06:54	21jan2023 10:02:05	21jan2023 10:04:16	21jan2023	2023-01-21	112	1.8666667	.031111112	KATAKWI	28	242046	242046	2	13	78	242	242	6	KATAKWI	PALAM	OLILIM	AIITI	AIITI	No
21jan2023 16:06:54	21jan2023 10:08:38	21jan2023 16:06:54	21jan2023	2023-01-21	262	4.3666668	.072777778	KATAKWI	28	244095	244095	2	13	76	244	244	6	KATAKWI	PALAM	NGARIAM	NGARIAM	NGARIAM	No
21jan2023 16:06:54	21jan2023 16:02:32	21jan2023 16:02:32	21jan2023	2023-01-21	97	1.6166667	.026944444	KATAKWI	28	244067	244067	2	13	76	244	244	6	KATAKWI	PALAM	NGARIAM	NGARIAM	NGARIAM	No
21jan2023 16:26:34	21jan2023 16:11:16	21jan2023 16:13:27	21jan2023	2023-01-21	184	3.0666666	.05111111	RWAMPARA	48	441138	441138	4	28	146	441	441	6	RWAMPARA	RUGANDO	KITUNGURU	KYABWIHURE	KYABWIHURE 'B'	No
21jan2023 16:28:45	21jan2023 12:13:10	21jan2023 12:15:21	21jan2023	2023-01-21	114	1.9	.031666666	MADI OKOLLO	64	350031	350031	3	24	125	350	350	6	MADI OKOLLO	ULEPPI	LAURA	OYABU	OYABU	No					58
21jan2023 16:28:45	21jan2023 12:15:21	21jan2023 12:26:16	21jan2023	2023-01-21	446	7.4333334	.12388889	MADI OKOLLO	64	320023	320023	3	20	103	320	320	6	MADI OKOLLO	OKOLLO	AJIBU	AYIO	AYIO	No
21jan2023 16:28:45	21jan2023 12:26:16	21jan2023 12:35:00	21jan2023	2023-01-21	336	5.5999999	.093333334	MADI OKOLLO	64	321005	321005	3	20	103	321	321	6	MADI OKOLLO	OKOLLO	AJIBU	PAJIA-OYIBU	PAJIA-OYIBU 'A'	No
21jan2023 16:30:56	21jan2023 12:02:14	21jan2023 12:04:25	21jan2023	2023-01-21	104	1.7333333	.028888889	MADI OKOLLO	62	301003	301003	3	16	88	301	301	6	MADI OKOLLO	ANYIRIBU	AYUU	OVIBU	OVIBU	No
21jan2023 16:30:56	21jan2023 12:04:25	21jan2023 12:08:47	21jan2023	2023-01-21	224	3.7333333	.062222224	MADI OKOLLO	62	321006	321006	3	20	103	321	321	6	MADI OKOLLO	OKOLLO	AJIBU	PAJIA-OYIBU	PAJIA-OYIBU 'A'	No
21jan2023 16:30:56	21jan2023 12:08:47	21jan2023 12:10:58	21jan2023	2023-01-21	113	1.8833333	.03138889	MADI OKOLLO	62	321012	321012	3	20	103	321	321	6	MADI OKOLLO	OKOLLO	AJIBU	PAJIA-OYIBU	PAJIA-OYIBU 'A'	No
21jan2023 16:30:56	21jan2023 12:10:58	21jan2023 12:15:21	21jan2023	2023-01-21	299	4.9833331	.083055556	MADI OKOLLO	62	321010	321010	3	20	103	321	321	6	MADI OKOLLO	OKOLLO	AJIBU	PAJIA-OYIBU	PAJIA-OYIBU 'A'	No
21jan2023 16:33:07	21jan2023 11:16:22	21jan2023 11:18:33	21jan2023	2023-01-21	134	2.2333333	.037222221	KATAKWI	13	231250	231250	2	8	58	231	231	6	KATAKWI	KATAKWI TOWN COUNCIL	SOUTHERN	ANGOPET	ANGOPET 'B'	No
21jan2023 16:33:07	21jan2023 11:22:55	21jan2023 11:25:06	21jan2023	2023-01-21	157	2.6166666	.043611109	KATAKWI	13	231159	231159	2	8	58	231	231	6	KATAKWI	KATAKWI TOWN COUNCIL	SOUTHERN	ANGOPET	ANGOPET 'B'	No
21jan2023 16:33:07	21jan2023 11:42:35	21jan2023 11:46:57	21jan2023	2023-01-21	248	4.1333332	.068888888	KATAKWI	13	221027	221027	2	7	50	221	221	6	KATAKWI	KATAKWI	ALIAKAMER	APUUTON	APUUTON 'A'	No
21jan2023 16:33:07	21jan2023 11:46:57	21jan2023 11:51:19	21jan2023	2023-01-21	156	2.5999999	.043333333	KATAKWI	13	221054	221054	2	7	50	221	221	6	KATAKWI	KATAKWI	ALIAKAMER	APUUTON	APUUTON 'A'	No
21jan2023 16:33:07	21jan2023 13:01:13	21jan2023 13:03:24	21jan2023	2023-01-21	152	2.5333333	.04222222	KATAKWI	13	229046	229046	2	8	57	229	229	6	KATAKWI	KATAKWI TOWN COUNCIL	NORTHERN	AJELUK	AJELUK 'A'	No
21jan2023 16:33:07	21jan2023 13:05:35	21jan2023 13:07:46	21jan2023	2023-01-21	125	2.0833333	.034722224	KATAKWI	13	229040	229040	2	8	57	229	229	6	KATAKWI	KATAKWI TOWN COUNCIL	NORTHERN	AJELUK	AJELUK 'A'	No
21jan2023 16:33:07	21jan2023 13:38:21	21jan2023 13:40:32	21jan2023	2023-01-21	222	3.7	.061666667	KATAKWI	13	222015	222015	2	7	51	222	222	6	KATAKWI	KATAKWI	ALOGOOK	AMURIA	AMURIA	No
21jan2023 16:33:07	21jan2023 13:42:43	21jan2023 13:44:55	21jan2023	2023-01-21	226	3.7666667	.06277778	KATAKWI	13	222014	222014	2	7	51	222	222	6	KATAKWI	KATAKWI	ALOGOOK	AMURIA	AMURIA	No
21jan2023 17:25:33	21jan2023 16:46:14	21jan2023 17:01:31	21jan2023	2023-01-21	868	14.466666	.24111111	MADI OKOLLO	71	340004	340004	3	23	117	340	340	6	MADI OKOLLO	RIGBO	ALIBA	YAUGA	YAUGA	No
21jan2023 17:29:55	21jan2023 16:54:58	21jan2023 16:54:58	21jan2023	2023-01-21	93	1.55	.025833333	KATAKWI	27	226040	226040	2	7	54	226	226	6	KATAKWI	KATAKWI	GETOM	OGUYAI	OGUYAI	No
21jan2023 17:29:55	21jan2023 16:54:58	21jan2023 17:08:04	21jan2023	2023-01-21	295	4.9166665	.081944443	KATAKWI	27	226022	226022	2	7	54	226	226	6	KATAKWI	KATAKWI	GETOM	OGUYAI	OGUYAI	No
21jan2023 17:29:55	21jan2023 17:10:15	21jan2023 17:12:26	21jan2023	2023-01-21	94	1.5666667	.026111111	KATAKWI	27	226004	226004	2	7	54	226	226	6	KATAKWI	KATAKWI	GETOM	OGUYAI	OGUYAI	No
21jan2023 17:29:55	21jan2023 17:12:26	21jan2023 17:14:37	21jan2023	2023-01-21	81	1.35	.022500001	KATAKWI	27	226025	226025	2	7	54	226	226	6	KATAKWI	KATAKWI	GETOM	OGUYAI	OGUYAI	No
21jan2023 17:29:55	21jan2023 17:14:37	21jan2023 17:14:37	21jan2023	2023-01-21	62	1.0333333	.017222222	KATAKWI	27	226012	226012	2	7	54	226	226	6	KATAKWI	KATAKWI	GETOM	OGUYAI	OGUYAI	No
21jan2023 17:29:55	21jan2023 17:14:37	21jan2023 17:19:00	21jan2023	2023-01-21	111	1.85	.030833334	KATAKWI	27	226040	226040	2	7	54	226	226	6	KATAKWI	KATAKWI	GETOM	OGUYAI	OGUYAI	No
21jan2023 17:58:19	21jan2023 14:24:14	21jan2023 14:28:36	21jan2023	2023-01-21	204	3.4000001	.056666669	RWAMPARA	42	437295	437295	4	27	144	437	437	6	RWAMPARA	NDEIJA	NYEIHANGA	NYEIHANGA TRC	NYEIHANGA TRC 'B'	No
21jan2023 17:58:19	21jan2023 16:50:36	21jan2023 16:54:58	21jan2023	2023-01-21	191	3.1833334	.053055555	MADI OKOLLO	63	308035	308035	3	18	95	308	308	6	MADI OKOLLO	OFFAKA	ELIBU	ABALII ANGESI	ABALI ANGESI	No
21jan2023 18:00:30	21jan2023 16:54:58	21jan2023 16:57:09	21jan2023	2023-01-21	99	1.65	.0275	MADI OKOLLO	63	308040	308040	3	18	95	308	308	6	MADI OKOLLO	OFFAKA	ELIBU	ABALII ANGESI	ABALI ANGESI	No
21jan2023 18:00:30	21jan2023 16:59:20	21jan2023 17:32:06	21jan2023	2023-01-21	165	2.75	.045833334	MADI OKOLLO	63	309026	309026	3	18	95	309	309	6	MADI OKOLLO	OFFAKA	ELIBU	OLIBA	OLIBA	No
21jan2023 18:00:30	21jan2023 17:32:06	21jan2023 17:34:17	21jan2023	2023-01-21	128	2.1333334	.035555556	MADI OKOLLO	63	309012	309012	3	18	95	309	309	6	MADI OKOLLO	OFFAKA	ELIBU	OLIBA	OLIBA	No
21jan2023 18:00:30	21jan2023 17:34:17	21jan2023 17:40:50	21jan2023	2023-01-21	139	2.3166666	.03861111	MADI OKOLLO	63	326007	326007	3	20	106	326	326	6	MADI OKOLLO	OKOLLO	ONYOMU	MADELI	MADELI 'B'	No
21jan2023 18:28:54	21jan2023 20:07:12	21jan2023 20:07:12	21jan2023	2023-01-21	60	1	.016666668	RWAMPARA	42	437013	437013	4	27	144	437	437	6	RWAMPARA	NDEIJA	NYEIHANGA	NYEIHANGA TRC	NYEIHANGA TRC 'B'	No
21jan2023 18:28:54	21jan2023 20:11:34	21jan2023 20:13:45	21jan2023	2023-01-21	51	.85000002	.014166667	RWAMPARA	42	437055	437055	4	27	144	437	437	6	RWAMPARA	NDEIJA	NYEIHANGA	NYEIHANGA TRC	NYEIHANGA TRC 'B'	No
21jan2023 18:28:54	21jan2023 20:15:56	21jan2023 20:15:56	21jan2023	2023-01-21	74	1.2333333	.020555556	RWAMPARA	42	437325	437325	4	27	144	437	437	6	RWAMPARA	NDEIJA	NYEIHANGA	NYEIHANGA TRC	NYEIHANGA TRC 'B'	No
21jan2023 18:28:54	21jan2023 20:18:08	21jan2023 20:18:08	21jan2023	2023-01-21	83	1.3833333	.023055555	RWAMPARA	42	437311	437311	4	27	144	437	437	6	RWAMPARA	NDEIJA	NYEIHANGA	NYEIHANGA TRC	NYEIHANGA TRC 'B'	No
21jan2023 18:28:54	21jan2023 20:24:41	21jan2023 20:24:41	21jan2023	2023-01-21	64	1.0666667	.017777778	RWAMPARA	42	437225	437225	4	27	144	437	437	6	RWAMPARA	NDEIJA	NYEIHANGA	NYEIHANGA TRC	NYEIHANGA TRC 'B'	No
21jan2023 18:55:07	21jan2023 13:40:32	21jan2023 14:08:56	21jan2023	2023-01-21	1367	22.783333	.37972221	RWAMPARA	43	437288	437288	4	27	144	437	437	6	RWAMPARA	NDEIJA	NYEIHANGA	NYEIHANGA TRC	NYEIHANGA TRC 'B'	No
21jan2023 18:57:18	21jan2023 18:13:36	21jan2023 18:13:36	21jan2023	2023-01-21	50	.83333331	.013888889	RWAMPARA	55	437128	437128	4	27	144	437	437	6	RWAMPARA	NDEIJA	NYEIHANGA	NYEIHANGA TRC	NYEIHANGA TRC 'B'	No
21jan2023 19:06:02	21jan2023 13:03:24	21jan2023 13:05:35	21jan2023	2023-01-21	163	2.7166667	.045277778	MADI OKOLLO	59	334020	334020	3	22	114	334	334	6	MADI OKOLLO	RHINO CAMP	ERAMVA	JANDUA	JANDUA	No
21jan2023 19:06:02	21jan2023 11:42:35	21jan2023 11:44:46	21jan2023	2023-01-21	108	1.8	.029999999	MADI OKOLLO	69	338015	338015	3	23	117	338	338	6	MADI OKOLLO	RIGBO	ALIBA	ERADRIRU	ERADRIRU 'C'	No
21jan2023 19:49:44	21jan2023 16:52:47	21jan2023 17:34:17	21jan2023	2023-01-21	353	5.8833332	.098055556	MADI OKOLLO	72	328013	328013	3	21	107	328	328	6	MADI OKOLLO	PAWOR	JOLYEVU	OWAVU	OWAVU	No
21jan2023 20:46:31	21jan2023 09:03:06	21jan2023 09:14:02	21jan2023	2023-01-21	737	12.283334	.20472223	MADI OKOLLO	70	318014	318014	3	19	101	318	318	6	MADI OKOLLO	OGOKO	PAMVARA	ALIVU	ALIVU 'B'	No
21jan2023 20:46:31	21jan2023 09:14:02	21jan2023 09:29:19	21jan2023	2023-01-21	833	13.883333	.23138888	MADI OKOLLO	70	318003	318003	3	19	101	318	318	6	MADI OKOLLO	OGOKO	PAMVARA	ALIVU	ALIVU 'B'	No
21jan2023 22:59:47	21jan2023 22:44:29	21jan2023 22:46:40	21jan2023	2023-01-21	59	.98333335	.016388889	MADI OKOLLO	76	303002	303002	3	16	90	303	303	6	MADI OKOLLO	ANYIRIBU	OMII	PEIPIA	PEIPIA	No
22jan2023 10:16:59	21jan2023 17:49:35	21jan2023 17:51:46	21jan2023	2023-01-21	76	1.2666667	.02111111	KATAKWI	20	216006	216006	2	14	80	216	216	6	KATAKWI	TOROMA	APUUTON	APUUTON	APUUTON	No
22jan2023 10:16:59	21jan2023 17:51:46	21jan2023 17:51:46	21jan2023	2023-01-21	23	.38333333	.0063888887	KATAKWI	20	213023	213023	2	11	70	213	213	6	KATAKWI	OMODOI	OMODOI	AKOBOI	AKOBOI	No
22jan2023 10:16:59	21jan2023 17:51:46	21jan2023 17:51:46	21jan2023	2023-01-21	42	.69999999	.011666667	KATAKWI	20	221027	221027	2	7	50	221	221	6	KATAKWI	KATAKWI	ALIAKAMER	APUUTON	APUUTON 'A'	No
22jan2023 10:16:59	21jan2023 17:51:46	21jan2023 17:51:46	21jan2023	2023-01-21	33	.55000001	.0091666663	KATAKWI	20	227058	227058	2	7	55	227	227	6	KATAKWI	KATAKWI	KATAKWI	AUJONGABA	AUJONGABA	No
22jan2023 10:16:59	21jan2023 17:51:46	21jan2023 17:53:57	21jan2023	2023-01-21	23	.38333333	.0063888887	KATAKWI	20	228005	228005	2	7	56	228	228	6	KATAKWI	KATAKWI	OLELA	KEELIM	KEELIM	No
22jan2023 10:16:59	21jan2023 17:53:57	21jan2023 17:53:57	21jan2023	2023-01-21	30	.5	.0083333338	KATAKWI	20	230021	230021	2	8	57	230	230	6	KATAKWI	KATAKWI TOWN COUNCIL	NORTHERN	KATANGA	KATANGA 'B'	No
22jan2023 10:16:59	21jan2023 17:53:57	21jan2023 17:56:08	21jan2023	2023-01-21	32	.53333336	.0088888891	KATAKWI	20	233024	233024	2	10	64	233	233	6	KATAKWI	NGARIAM	KAIKAMOSING	ACEGELEKINEI	ACEGELEKINEI	No
22jan2023 10:16:59	21jan2023 17:56:08	21jan2023 17:56:08	21jan2023	2023-01-21	45	.75	.0125	KATAKWI	21	234025	234025	2	10	65	234	234	6	KATAKWI	NGARIAM	KELIM	APELEUN	APELEUN	No
22jan2023 10:16:59	21jan2023 17:56:08	21jan2023 17:56:08	21jan2023	2023-01-21	38	.63333333	.010555555	KATAKWI	15	239018	239018	2	12	74	239	239	6	KATAKWI	ONGONGOJA	ONGATUNYO	ALEDEI	ALEDEI	No
22jan2023 10:16:59	21jan2023 17:56:08	21jan2023 18:00:30	21jan2023	2023-01-21	80	1.3333334	.022222223	KATAKWI	20	248040	248040	2	15	85	248	248	6	KATAKWI	USUK	CHELEUKO	OSUDIO	OSUDIO	No
22jan2023 10:16:59	21jan2023 18:00:30	21jan2023 18:00:30	21jan2023	2023-01-21	33	.55000001	.0091666663	KATAKWI	5	248029	248029	2	15	85	248	248	6	KATAKWI	USUK	CHELEUKO	OSUDIO	OSUDIO	No
22jan2023 19:55:53	22jan2023 19:53:42	22jan2023 19:53:42	22jan2023	2023-01-22	81	1.35	.022500001	RWAMPARA	30	405012	405012	4	25	128	405	405	6	RWAMPARA	BUGAMBA	KIBINGO	KIBINGO	KIBINGO	No
22jan2023 20:11:11	22jan2023 20:00:15	22jan2023 20:02:26	22jan2023	2023-01-22	160	2.6666667	.044444446	RWAMPARA	30	438069	438069	4	27	144	438	438	6	RWAMPARA	NDEIJA	NYEIHANGA	RUSHASHA	RUSHASHA	No
22jan2023 20:11:11	22jan2023 20:04:38	22jan2023 20:04:38	22jan2023	2023-01-22	54	.89999998	.015	RWAMPARA	31	438107	438107	4	27	144	438	438	6	RWAMPARA	NDEIJA	NYEIHANGA	RUSHASHA	RUSHASHA	No
22jan2023 20:43:57	22jan2023 20:26:28	22jan2023 20:28:39	22jan2023	2023-01-22	71	1.1833333	.019722221	RWAMPARA	43	419089	419089	4	26	134	419	419	6	RWAMPARA	MWIZI	KIGAAGA	KIMURI	KIMURI 'A'	No
23jan2023 16:06:07	23jan2023 14:54:02	23jan2023 15:00:35	23jan2023	2023-01-23	427	7.1166668	.11861111	MADI OKOLLO	71	318018	318018	3	19	101	318	318	6	MADI OKOLLO	OGOKO	PAMVARA	ALIVU	ALIVU 'B'	No
23jan2023 16:06:07	23jan2023 15:02:46	23jan2023 15:04:57	23jan2023	2023-01-23	69	1.15	.019166667	MADI OKOLLO	71	318003	318003	3	19	101	318	318	6	MADI OKOLLO	OGOKO	PAMVARA	ALIVU	ALIVU 'B'	No
23jan2023 16:06:07	23jan2023 15:07:08	23jan2023 15:07:08	23jan2023	2023-01-23	86	1.4333333	.02388889	MADI OKOLLO	71	318014	318014	3	19	101	318	318	6	MADI OKOLLO	OGOKO	PAMVARA	ALIVU	ALIVU 'B'	No					60
23jan2023 16:06:07	23jan2023 15:09:19	23jan2023 15:11:30	23jan2023	2023-01-23	131	2.1833334	.036388889	MADI OKOLLO	71	318015	318015	3	19	101	318	318	6	MADI OKOLLO	OGOKO	PAMVARA	ALIVU	ALIVU 'B'	No
23jan2023 17:46:36	23jan2023 13:24:28	23jan2023 13:28:50	23jan2023	2023-01-23	122	2.0333333	.033888888	KATAKWI	28	201007	201007	2	6	44	201	201	6	KATAKWI	KAPUJAN	KAPUJAN	ADODOI	ADODOI 'A'	No
23jan2023 17:46:36	23jan2023 13:28:50	23jan2023 13:31:01	23jan2023	2023-01-23	105	1.75	.029166667	KATAKWI	28	203013	203013	2	6	45	203	203	6	KATAKWI	KAPUJAN	KOKORIO	OMOSINGO	OMOSINGO	No
23jan2023 17:46:36	23jan2023 13:33:12	23jan2023 13:35:23	23jan2023	2023-01-23	99	1.65	.0275	KATAKWI	28	205010	205010	2	9	59	205	205	6	KATAKWI	MAGORO	KAMENU	ALELES	ALELES 'B'	No
23jan2023 17:46:36	23jan2023 13:35:23	23jan2023 13:35:23	23jan2023	2023-01-23	57	.94999999	.015833333	KATAKWI	28	205023	205023	2	9	59	205	205	6	KATAKWI	MAGORO	KAMENU	ALELES	ALELES 'B'	No
23jan2023 17:46:36	23jan2023 13:37:34	23jan2023 13:39:45	23jan2023	2023-01-23	133	2.2166667	.036944445	KATAKWI	28	206003	206003	2	9	59	206	206	6	KATAKWI	MAGORO	KAMENU	OBWOKOMOR	OBWOKOMOR	No
23jan2023 17:46:36	23jan2023 13:39:45	23jan2023 13:44:07	23jan2023	2023-01-23	304	5.0666666	.084444441	KATAKWI	28	206008	206008	2	9	59	206	206	6	KATAKWI	MAGORO	KAMENU	OBWOKOMOR	OBWOKOMOR	No
23jan2023 17:46:36	23jan2023 13:46:19	23jan2023 13:46:19	23jan2023	2023-01-23	110	1.8333334	.030555556	KATAKWI	28	206013	206013	2	9	59	206	206	6	KATAKWI	MAGORO	KAMENU	OBWOKOMOR	OBWOKOMOR	No
23jan2023 17:46:36	23jan2023 13:46:19	23jan2023 13:48:30	23jan2023	2023-01-23	102	1.7	.028333334	KATAKWI	28	208006	208006	2	9	61	208	208	6	KATAKWI	MAGORO	OMASIA	ADURUKOI	ADURUKOI	No
23jan2023 17:46:36	23jan2023 13:48:30	23jan2023 13:50:41	23jan2023	2023-01-23	47	.78333336	.013055556	KATAKWI	28	213023	213023	2	11	70	213	213	6	KATAKWI	OMODOI	OMODOI	AKOBOI	AKOBOI	No
23jan2023 17:46:36	23jan2023 13:57:14	23jan2023 13:59:25	23jan2023	2023-01-23	107	1.7833333	.029722223	KATAKWI	16	248029	248029	2	15	85	248	248	6	KATAKWI	USUK	CHELEUKO	OSUDIO	OSUDIO	No
23jan2023 17:46:36	23jan2023 13:59:25	23jan2023 13:59:25	23jan2023	2023-01-23	44	.73333335	.012222222	KATAKWI	16	248040	248040	2	15	85	248	248	6	KATAKWI	USUK	CHELEUKO	OSUDIO	OSUDIO	No
23jan2023 17:46:36	23jan2023 14:01:36	23jan2023 14:01:36	23jan2023	2023-01-23	81	1.35	.022500001	KATAKWI	16	249024	249024	2	15	86	249	249	6	KATAKWI	USUK	ONGEMA	ATERAI	ATERAI	No
23jan2023 17:46:36	23jan2023 14:01:36	23jan2023 14:05:58	23jan2023	2023-01-23	201	3.3499999	.055833332	KATAKWI	16	249016	249016	2	15	86	249	249	6	KATAKWI	USUK	ONGEMA	ATERAI	ATERAI	No
23jan2023 17:46:36	23jan2023 14:05:58	23jan2023 14:05:58	23jan2023	2023-01-23	37	.61666667	.010277778	KATAKWI	16	249006	249006	2	15	86	249	249	6	KATAKWI	USUK	ONGEMA	ATERAI	ATERAI	No
23jan2023 17:46:36	23jan2023 14:05:58	23jan2023 14:08:09	23jan2023	2023-01-23	44	.73333335	.012222222	KATAKWI	16	248001	248001	2	15	85	248	248	6	KATAKWI	USUK	CHELEUKO	OSUDIO	OSUDIO	No
23jan2023 17:46:36	23jan2023 14:08:09	23jan2023 14:08:09	23jan2023	2023-01-23	77	1.2833333	.021388888	KATAKWI	16	239018	239018	2	12	74	239	239	6	KATAKWI	ONGONGOJA	ONGATUNYO	ALEDEI	ALEDEI	No
23jan2023 17:46:36	23jan2023 14:16:54	23jan2023 14:16:54	23jan2023	2023-01-23	82	1.3666667	.022777777	KATAKWI	16	230021	230021	2	8	57	230	230	6	KATAKWI	KATAKWI TOWN COUNCIL	NORTHERN	KATANGA	KATANGA 'B'	No
23jan2023 17:46:36	23jan2023 14:16:54	23jan2023 14:19:05	23jan2023	2023-01-23	65	1.0833334	.018055556	KATAKWI	16	228005	228005	2	7	56	228	228	6	KATAKWI	KATAKWI	OLELA	KEELIM	KEELIM	No
23jan2023 17:46:36	23jan2023 14:19:05	23jan2023 14:19:05	23jan2023	2023-01-23	47	.78333336	.013055556	KATAKWI	16	227058	227058	2	7	55	227	227	6	KATAKWI	KATAKWI	KATAKWI	AUJONGABA	AUJONGABA	No
23jan2023 17:46:36	23jan2023 14:21:16	23jan2023 14:23:27	23jan2023	2023-01-23	72	1.2	.02	KATAKWI	16	216006	216006	2	14	80	216	216	6	KATAKWI	TOROMA	APUUTON	APUUTON	APUUTON	No
23jan2023 17:46:36	23jan2023 14:30:00	23jan2023 14:30:00	23jan2023	2023-01-23	72	1.2	.02	KATAKWI	16	213042	213042	2	11	70	213	213	6	KATAKWI	OMODOI	OMODOI	AKOBOI	AKOBOI	No
23jan2023 18:36:51	23jan2023 12:38:35	23jan2023 12:40:46	23jan2023	2023-01-23	98	1.6333333	.027222222	KATAKWI	16	229063	229063	2	8	57	229	229	6	KATAKWI	KATAKWI TOWN COUNCIL	NORTHERN	AJELUK	AJELUK 'A'	No
23jan2023 18:36:51	23jan2023 09:30:43	23jan2023 09:39:27	23jan2023	2023-01-23	419	6.9833331	.11638889	KATAKWI	26	243039	243039	2	13	79	243	243	6	KATAKWI	PALAM	PALAM	AELENYANG	AELENYANG 'B'	No
23jan2023 18:36:51	23jan2023 12:40:46	23jan2023 12:42:57	23jan2023	2023-01-23	82	1.3666667	.022777777	KATAKWI	16	231256	231256	2	8	58	231	231	6	KATAKWI	KATAKWI TOWN COUNCIL	SOUTHERN	ANGOPET	ANGOPET 'B'	No
23jan2023 18:36:51	23jan2023 16:41:04	23jan2023 16:43:15	23jan2023	2023-01-23	119	1.9833333	.033055555	KATAKWI	16	229049	229049	2	8	57	229	229	6	KATAKWI	KATAKWI TOWN COUNCIL	NORTHERN	AJELUK	AJELUK 'A'	No
23jan2023 18:36:51	23jan2023 12:16:45	23jan2023 12:18:56	23jan2023	2023-01-23	193	3.2166667	.053611111	KATAKWI	26	244060	244060	2	13	76	244	244	6	KATAKWI	PALAM	NGARIAM	NGARIAM	NGARIAM	No
23jan2023 18:36:51	23jan2023 13:31:01	23jan2023 13:33:12	23jan2023	2023-01-23	167	2.7833333	.046388891	KATAKWI	26	227013	227013	2	7	55	227	227	6	KATAKWI	KATAKWI	KATAKWI	AUJONGABA	AUJONGABA	No
23jan2023 18:36:51	23jan2023 13:33:12	23jan2023 13:35:23	23jan2023	2023-01-23	119	1.9833333	.033055555	KATAKWI	26	228019	228019	2	7	56	228	228	6	KATAKWI	KATAKWI	OLELA	KEELIM	KEELIM	No
23jan2023 18:36:51	23jan2023 13:35:23	23jan2023 13:37:34	23jan2023	2023-01-23	177	2.95	.049166668	KATAKWI	26	227039	227039	2	7	55	227	227	6	KATAKWI	KATAKWI	KATAKWI	AUJONGABA	AUJONGABA	No
23jan2023 18:36:51	23jan2023 13:37:34	23jan2023 13:39:45	23jan2023	2023-01-23	101	1.6833333	.028055556	KATAKWI	26	203013	203013	2	6	45	203	203	6	KATAKWI	KAPUJAN	KOKORIO	OMOSINGO	OMOSINGO	No
23jan2023 18:36:51	23jan2023 13:39:45	23jan2023 13:41:56	23jan2023	2023-01-23	101	1.6833333	.028055556	KATAKWI	26	201007	201007	2	6	44	201	201	6	KATAKWI	KAPUJAN	KAPUJAN	ADODOI	ADODOI 'A'	No
23jan2023 18:36:51	23jan2023 13:41:56	23jan2023 13:44:07	23jan2023	2023-01-23	105	1.75	.029166667	KATAKWI	26	202024	202024	2	6	44	202	202	6	KATAKWI	KAPUJAN	KAPUJAN	KELIM I	KELIM I 'B'	No
23jan2023 18:36:51	23jan2023 13:46:19	23jan2023 13:48:30	23jan2023	2023-01-23	131	2.1833334	.036388889	KATAKWI	26	207002	207002	2	9	60	207	207	6	KATAKWI	MAGORO	MAGORO	APEERO	APEERO 'B'	No
23jan2023 18:36:51	23jan2023 13:48:30	23jan2023 13:52:52	23jan2023	2023-01-23	254	4.2333331	.070555553	KATAKWI	26	232017	232017	2	10	63	232	232	6	KATAKWI	NGARIAM	AKISIM	NGERO	NGERO	No
23jan2023 18:36:51	23jan2023 13:52:52	23jan2023 13:55:03	23jan2023	2023-01-23	151	2.5166667	.041944444	KATAKWI	26	243002	243002	2	13	79	243	243	6	KATAKWI	PALAM	PALAM	AELENYANG	AELENYANG 'B'	No
23jan2023 18:36:51	23jan2023 13:57:14	23jan2023 13:59:25	23jan2023	2023-01-23	145	2.4166667	.040277779	KATAKWI	26	244037	244037	2	13	76	244	244	6	KATAKWI	PALAM	NGARIAM	NGARIAM	NGARIAM	No
23jan2023 18:36:51	23jan2023 13:59:25	23jan2023 14:01:36	23jan2023	2023-01-23	123	2.05	.034166668	KATAKWI	26	222015	222015	2	7	51	222	222	6	KATAKWI	KATAKWI	ALOGOOK	AMURIA	AMURIA	No
23jan2023 18:36:51	23jan2023 14:01:36	23jan2023 14:05:58	23jan2023	2023-01-23	187	3.1166666	.051944446	KATAKWI	26	226012	226012	2	7	54	226	226	6	KATAKWI	KATAKWI	GETOM	OGUYAI	OGUYAI	No
23jan2023 18:36:51	23jan2023 14:05:58	23jan2023 14:08:09	23jan2023	2023-01-23	213	3.55	.059166666	KATAKWI	26	226004	226004	2	7	54	226	226	6	KATAKWI	KATAKWI	GETOM	OGUYAI	OGUYAI	No
23jan2023 18:36:51	23jan2023 14:08:09	23jan2023 14:12:31	23jan2023	2023-01-23	182	3.0333333	.050555557	KATAKWI	26	226025	226025	2	7	54	226	226	6	KATAKWI	KATAKWI	GETOM	OGUYAI	OGUYAI	No
23jan2023 18:36:51	23jan2023 14:12:31	23jan2023 14:19:05	23jan2023	2023-01-23	341	5.6833334	.094722219	KATAKWI	26	226022	226022	2	7	54	226	226	6	KATAKWI	KATAKWI	GETOM	OGUYAI	OGUYAI	No
23jan2023 18:45:35	23jan2023 15:04:57	23jan2023 15:07:08	23jan2023	2023-01-23	120	2	.033333335	MADI OKOLLO	62	325034	325034	3	20	106	325	325	6	MADI OKOLLO	OKOLLO	ONYOMU	AJUIMUNI	AJUIMUNI	No
23jan2023 19:31:28	23jan2023 13:17:55	23jan2023 13:22:17	23jan2023	2023-01-23	297	4.9499998	.082500003	KATAKWI	28	206008	206008	2	9	59	206	206	6	KATAKWI	MAGORO	KAMENU	OBWOKOMOR	OBWOKOMOR	No
23jan2023 20:15:09	23jan2023 17:13:50	23jan2023 17:55:21	23jan2023	2023-01-23	61	1.0166667	.016944444	RWAMPARA	51	423106	423106	4	26	136	423	423	6	RWAMPARA	MWIZI	RUKARABO	KASHOJWA I	KASHOJWA I	No
23jan2023 20:15:09	23jan2023 17:57:32	23jan2023 17:59:43	23jan2023	2023-01-23	122	2.0333333	.033888888	RWAMPARA	34	426070	426070	4	26	137	426	426	6	RWAMPARA	MWIZI	RYAMIYONGA	KYEYARE	KYEYARE 'B'	No
23jan2023 20:15:09	23jan2023 13:37:34	23jan2023 13:37:34	23jan2023	2023-01-23	56	.93333334	.015555556	RWAMPARA	32	426120	426120	4	26	137	426	426	6	RWAMPARA	MWIZI	RYAMIYONGA	KYEYARE	KYEYARE 'B'	No
23jan2023 20:15:09	23jan2023 13:37:34	23jan2023 13:39:45	23jan2023	2023-01-23	77	1.2833333	.021388888	RWAMPARA	32	426090	426090	4	26	137	426	426	6	RWAMPARA	MWIZI	RYAMIYONGA	KYEYARE	KYEYARE 'B'	No
23jan2023 20:15:09	23jan2023 13:39:45	23jan2023 13:41:56	23jan2023	2023-01-23	75	1.25	.020833334	RWAMPARA	32	426126	426126	4	26	137	426	426	6	RWAMPARA	MWIZI	RYAMIYONGA	KYEYARE	KYEYARE 'B'	No
23jan2023 20:17:20	23jan2023 16:45:26	23jan2023 16:49:49	23jan2023	2023-01-23	288	4.8000002	.079999998	RWAMPARA	43	419089	419089	4	26	134	419	419	6	RWAMPARA	MWIZI	KIGAAGA	KIMURI	KIMURI 'A'	No
23jan2023 20:17:20	23jan2023 16:52:00	23jan2023 18:08:27	23jan2023	2023-01-23	405	6.75	.1125	RWAMPARA	42	426096	426096	4	26	137	426	426	6	RWAMPARA	MWIZI	RYAMIYONGA	KYEYARE	KYEYARE 'B'	No
23jan2023 20:17:20	23jan2023 18:06:16	23jan2023 18:06:16	23jan2023	2023-01-23	71	1.1833333	.019722221	RWAMPARA	42	426096	426096	4	26	137	426	426	6	RWAMPARA	MWIZI	RYAMIYONGA	KYEYARE	KYEYARE 'B'	No
23jan2023 20:17:20	23jan2023 18:10:38	23jan2023 18:10:38	23jan2023	2023-01-23	60	1	.016666668	RWAMPARA	42	426040	426040	4	26	137	426	426	6	RWAMPARA	MWIZI	RYAMIYONGA	KYEYARE	KYEYARE 'B'	No
23jan2023 21:11:57	23jan2023 12:18:56	23jan2023 12:18:56	23jan2023	2023-01-23	98	1.6333333	.027222222	RWAMPARA	52	420031	420031	4	26	135	420	420	6	RWAMPARA	MWIZI	NGOMA	IHOMBYA	IHOMBYA	No
23jan2023 21:11:57	23jan2023 16:27:58	23jan2023 16:54:11	23jan2023	2023-01-23	1604	26.733334	.44555557	RWAMPARA	44	420002	420002	4	26	135	420	420	6	RWAMPARA	MWIZI	NGOMA	IHOMBYA	IHOMBYA	No
23jan2023 21:22:53	23jan2023 11:54:54	23jan2023 11:54:54	23jan2023	2023-01-23	89	1.4833333	.024722222	MADI OKOLLO	61	343008	343008	3	23	119	343	343	6	MADI OKOLLO	RIGBO	LUBA	NAGBULU	NAGBULU	No
23jan2023 21:22:53	23jan2023 12:34:13	23jan2023 12:34:13	23jan2023	2023-01-23	62	1.0333333	.017222222	MADI OKOLLO	61	338017	338017	3	23	117	338	338	6	MADI OKOLLO	RIGBO	ALIBA	ERADRIRU	ERADRIRU 'C'	No
23jan2023 21:22:53	23jan2023 09:43:50	23jan2023 10:10:02	23jan2023	2023-01-23	557	9.2833338	.15472223	MADI OKOLLO	69	338015	338015	3	23	117	338	338	6	MADI OKOLLO	RIGBO	ALIBA	ERADRIRU	ERADRIRU 'C'	Yes	Yes	Yes	Yes	243	22	No	Yes	1	1	0	0	1	0	0	Airtel	Airtel
23jan2023 21:22:53	23jan2023 12:08:00	23jan2023 12:10:11	23jan2023	2023-01-23	132	2.2	.036666665	MADI OKOLLO	69	342006	342006	3	23	119	342	342	6	MADI OKOLLO	RIGBO	LUBA	GULUBU	GULUBU	No
23jan2023 21:22:53	23jan2023 12:47:20	23jan2023 12:51:42	23jan2023	2023-01-23	251	4.1833334	.06972222	MADI OKOLLO	69	342001	342001	3	23	119	342	342	6	MADI OKOLLO	RIGBO	LUBA	GULUBU	GULUBU	No
23jan2023 21:22:53	23jan2023 12:53:53	23jan2023 12:56:04	23jan2023	2023-01-23	78	1.3	.021666666	MADI OKOLLO	69	334036	334036	3	22	114	334	334	6	MADI OKOLLO	RHINO CAMP	ERAMVA	JANDUA	JANDUA	No
23jan2023 21:22:53	23jan2023 12:56:04	23jan2023 12:58:15	23jan2023	2023-01-23	146	2.4333334	.040555555	MADI OKOLLO	69	334031	334031	3	22	114	334	334	6	MADI OKOLLO	RHINO CAMP	ERAMVA	JANDUA	JANDUA	No
23jan2023 21:22:53	23jan2023 14:23:27	23jan2023 14:25:38	23jan2023	2023-01-23	155	2.5833333	.043055557	MADI OKOLLO	69	334031	334031	3	22	114	334	334	6	MADI OKOLLO	RHINO CAMP	ERAMVA	JANDUA	JANDUA	No
23jan2023 21:22:53	23jan2023 14:27:49	23jan2023 14:30:00	23jan2023	2023-01-23	93	1.55	.025833333	MADI OKOLLO	69	334033	334033	3	22	114	334	334	6	MADI OKOLLO	RHINO CAMP	ERAMVA	JANDUA	JANDUA	No
23jan2023 21:22:53	23jan2023 16:56:22	23jan2023 16:58:33	23jan2023	2023-01-23	194	3.2333333	.053888887	MADI OKOLLO	70	342005	342005	3	23	119	342	342	6	MADI OKOLLO	RIGBO	LUBA	GULUBU	GULUBU	No
23jan2023 21:22:53	23jan2023 14:30:00	23jan2023 14:32:11	23jan2023	2023-01-23	128	2.1333334	.035555556	MADI OKOLLO	69	334020	334020	3	22	114	334	334	6	MADI OKOLLO	RHINO CAMP	ERAMVA	JANDUA	JANDUA	No
23jan2023 21:25:04	23jan2023 13:24:28	23jan2023 13:26:39	23jan2023	2023-01-23	123	2.05	.034166668	RWAMPARA	49	421081	421081	4	26	135	421	421	6	RWAMPARA	MWIZI	NGOMA	KATOOKYE	KATOOKYE	No
23jan2023 21:25:04	23jan2023 14:54:02	23jan2023 14:56:13	23jan2023	2023-01-23	155	2.5833333	.043055557	RWAMPARA	49	421062	421062	4	26	135	421	421	6	RWAMPARA	MWIZI	NGOMA	KATOOKYE	KATOOKYE	No
23jan2023 21:25:04	23jan2023 17:16:01	23jan2023 17:18:12	23jan2023	2023-01-23	118	1.9666667	.032777779	RWAMPARA	49	421012	421012	4	26	135	421	421	6	RWAMPARA	MWIZI	NGOMA	KATOOKYE	KATOOKYE	No
23jan2023 21:25:04	23jan2023 11:57:05	23jan2023 13:06:59	23jan2023	2023-01-23	587	9.7833338	.16305555	RWAMPARA	48	422034	422034	4	26	135	422	422	6	RWAMPARA	MWIZI	NGOMA	KYARUHENDA	KYARUMENDA	Yes	Yes	Yes	Yes	435	21	No	Yes	1 2	1	1	0	1	2	0	Airtel	Airtel
23jan2023 21:25:04	23jan2023 16:17:02	23jan2023 16:21:25	23jan2023	2023-01-23	254	4.2333331	.070555553	RWAMPARA	48	422094	422094	4	26	135	422	422	6	RWAMPARA	MWIZI	NGOMA	KYARUHENDA	KYARUMENDA	No
23jan2023 21:25:04	23jan2023 16:21:25	23jan2023 16:30:09	23jan2023	2023-01-23	409	6.8166666	.11361111	RWAMPARA	48	422084	422084	4	26	135	422	422	6	RWAMPARA	MWIZI	NGOMA	KYARUHENDA	KYARUMENDA	Yes	Yes	Yes	Yes	57	56	No	Yes	1 2	1	1	0	1	2	0	Airtel	Airtel
23jan2023 21:25:04	23jan2023 17:29:08	23jan2023 17:31:19	23jan2023	2023-01-23	152	2.5333333	.04222222	RWAMPARA	48	422062	422062	4	26	135	422	422	6	RWAMPARA	MWIZI	NGOMA	KYARUHENDA	KYARUMENDA	No
23jan2023 21:25:04	23jan2023 17:35:41	23jan2023 17:40:03	23jan2023	2023-01-23	235	3.9166667	.065277778	RWAMPARA	48	422072	422072	4	26	135	422	422	6	RWAMPARA	MWIZI	NGOMA	KYARUHENDA	KYARUMENDA	Yes	Yes	Yes	Yes	44	50	No	Yes	1	1	0	0	1	0	0	Airtel	Airtel
23jan2023 21:27:15	23jan2023 13:46:19	23jan2023 13:46:19	23jan2023	2023-01-23	95	1.5833334	.026388889	RWAMPARA	55	420083	420083	4	26	135	420	420	6	RWAMPARA	MWIZI	NGOMA	IHOMBYA	IHOMBYA	No
23jan2023 21:27:15	23jan2023 13:46:19	23jan2023 13:48:30	23jan2023	2023-01-23	72	1.2	.02	RWAMPARA	55	420073	420073	4	26	135	420	420	6	RWAMPARA	MWIZI	NGOMA	IHOMBYA	IHOMBYA	No
23jan2023 21:27:15	23jan2023 17:37:52	23jan2023 17:40:03	23jan2023	2023-01-23	160	2.6666667	.044444446	RWAMPARA	35	425063	425063	4	26	137	425	425	6	RWAMPARA	MWIZI	RYAMIYONGA	IBUMBA	IBUMB 'B'	No
23jan2023 21:27:15	23jan2023 11:35:14	23jan2023 11:57:05	23jan2023	2023-01-23	1260	21	.34999999	RWAMPARA	46	423005	423005	4	26	136	423	423	6	RWAMPARA	MWIZI	RUKARABO	KASHOJWA I	KASHOJWA I	Yes	Yes	Yes	Yes	847	56	No	Yes	1	1	0	0	1	0	0	Airtel	Airtel
23jan2023 21:27:15	23jan2023 14:01:36	23jan2023 14:05:58	23jan2023	2023-01-23	249	4.1500001	.069166668	RWAMPARA	46	423049	423049	4	26	136	423	423	6	RWAMPARA	MWIZI	RUKARABO	KASHOJWA I	KASHOJWA I	Yes	Yes	Yes	Yes	67	22	No	No					0	0	0		N/A	Yes	Yes	Yes
23jan2023 21:27:15	23jan2023 16:19:14	23jan2023 16:32:20	23jan2023	2023-01-23	844	14.066667	.23444444	RWAMPARA	31	418124	418124	4	26	134	418	418	6	RWAMPARA	MWIZI	KIGAAGA	KABATANAGI I	KABATANAGI I	No
23jan2023 21:27:15	23jan2023 11:30:52	23jan2023 11:39:36	23jan2023	2023-01-23	217	3.6166666	.060277779	RWAMPARA	58	418120	418120	4	26	134	418	418	6	RWAMPARA	MWIZI	KIGAAGA	KABATANAGI I	KABATANAGI I	No
23jan2023 21:27:15	23jan2023 17:44:25	23jan2023 17:48:48	23jan2023	2023-01-23	158	2.6333334	.043888889	RWAMPARA	57	425135	425135	4	26	137	425	425	6	RWAMPARA	MWIZI	RYAMIYONGA	IBUMBA	IBUMB 'B'	No
23jan2023 21:27:15	23jan2023 17:48:48	23jan2023 17:48:48	23jan2023	2023-01-23	100	1.6666666	.027777778	RWAMPARA	57	425103	425103	4	26	137	425	425	6	RWAMPARA	MWIZI	RYAMIYONGA	IBUMBA	IBUMB 'B'	No
23jan2023 21:27:15	23jan2023 15:37:43	23jan2023 15:42:05	23jan2023	2023-01-23	273	4.5500002	.075833336	RWAMPARA	58	418121	418121	4	26	134	418	418	6	RWAMPARA	MWIZI	KIGAAGA	KABATANAGI I	KABATANAGI I	No
23jan2023 21:27:15	23jan2023 15:57:23	23jan2023 15:59:34	23jan2023	2023-01-23	74	1.2333333	.020555556	RWAMPARA	58	418056	418056	4	26	134	418	418	6	RWAMPARA	MWIZI	KIGAAGA	KABATANAGI I	KABATANAGI I	No
23jan2023 21:29:26	23jan2023 14:38:44	23jan2023 14:43:06	23jan2023	2023-01-23	186	3.0999999	.051666666	RWAMPARA	41	424132	424132	4	26	136	424	424	6	RWAMPARA	MWIZI	RUKARABO	MUCUUCU	MUCUUCU	No
23jan2023 21:29:26	24jan2023 04:33:14	24jan2023 04:37:36	23jan2023	2023-01-23	178	2.9666667	.049444444	RWAMPARA	30	424098	424098	4	26	136	424	424	6	RWAMPARA	MWIZI	RUKARABO	MUCUUCU	MUCUUCU	No
23jan2023 21:53:28	23jan2023 11:33:03	23jan2023 11:43:58	23jan2023	2023-01-23	683	11.383333	.18972223	RWAMPARA	38	424070	424070	4	26	136	424	424	6	RWAMPARA	MWIZI	RUKARABO	MUCUUCU	MUCUUCU	Yes	Yes	Yes	Yes	63	20	No	Yes	1	1	0	0	1	0	0	Airtel	Airtel
23jan2023 21:53:28	23jan2023 12:45:08	23jan2023 12:58:15	23jan2023	2023-01-23	672	11.2	.18666667	RWAMPARA	38	424123	424123	4	26	136	424	424	6	RWAMPARA	MWIZI	RUKARABO	MUCUUCU	MUCUUCU	Yes	Yes	Yes	Yes	43	27	No	Yes	1	1	0	0	1	0	0	Airtel	Airtel
23jan2023 21:53:28	23jan2023 13:48:30	23jan2023 13:57:14	23jan2023	2023-01-23	581	9.6833334	.16138889	RWAMPARA	38	418087	418087	4	26	134	418	418	6	RWAMPARA	MWIZI	KIGAAGA	KABATANAGI I	KABATANAGI I	Yes	Yes	Yes	Yes	57	21	No	Yes	1	1	0	0	1	0	0	Airtel	Airtel
23jan2023 21:53:28	23jan2023 15:44:16	23jan2023 15:55:12	23jan2023	2023-01-23	458	7.6333332	.12722223	RWAMPARA	38	418033	418033	4	26	134	418	418	6	RWAMPARA	MWIZI	KIGAAGA	KABATANAGI I	KABATANAGI I	No
23jan2023 21:55:39	23jan2023 16:23:36	23jan2023 16:30:09	23jan2023	2023-01-23	267	4.4499998	.074166663	MADI OKOLLO	63	302025	302025	3	16	89	302	302	6	MADI OKOLLO	ANYIRIBU	BONDO	OMURIBA	OMURIBA	No
23jan2023 22:54:38	23jan2023 22:45:53	23jan2023 22:50:15	23jan2023	2023-01-23	266	4.4333334	.07388889	MADI OKOLLO	76	314031	314031	3	19	98	314	314	6	MADI OKOLLO	OGOKO	AYAVU	ALIJODA	ALIJODA 'A'	No					60
23jan2023 22:54:38	23jan2023 22:52:27	23jan2023 22:54:38	23jan2023	2023-01-23	107	1.7833333	.029722223	MADI OKOLLO	76	350013	350013	3	24	125	350	350	6	MADI OKOLLO	ULEPPI	LAURA	OYABU	OYABU	No
23jan2023 23:27:24	23jan2023 17:53:10	23jan2023 17:55:21	23jan2023	2023-01-23	116	1.9333333	.032222223	RWAMPARA	37	421120	421120	4	26	135	421	421	6	RWAMPARA	MWIZI	NGOMA	KATOOKYE	KATOOKYE	Yes	Yes	Yes	Yes	43	16	No	Yes	1	1	0	0	1	0	0	Airtel	Airtel
23jan2023 23:27:24	23jan2023 17:55:21	23jan2023 17:59:43	23jan2023	2023-01-23	109	1.8166667	.030277777	RWAMPARA	37	421023	421023	4	26	135	421	421	6	RWAMPARA	MWIZI	NGOMA	KATOOKYE	KATOOKYE	No
24jan2023 16:03:32	24jan2023 12:03:15	24jan2023 12:05:26	24jan2023	2023-01-24	138	2.3	.038333334	KATAKWI	16	237028	237028	2	12	72	237	237	6	KATAKWI	ONGONGOJA	OKOCHO	OKOCHO	OKOCHO	No
24jan2023 17:15:38	24jan2023 15:46:04	24jan2023 15:48:15	24jan2023	2023-01-24	73	1.2166667	.020277778	MADI OKOLLO	71	315025	315025	3	19	99	315	315	6	MADI OKOLLO	OGOKO	ENYIO	LALI	LALI	No					60
24jan2023 17:15:38	24jan2023 15:48:15	24jan2023 15:50:26	24jan2023	2023-01-24	90	1.5	.025	MADI OKOLLO	71	315006	315006	3	19	99	315	315	6	MADI OKOLLO	OGOKO	ENYIO	LALI	LALI	No
24jan2023 17:15:38	24jan2023 18:58:18	24jan2023 19:17:58	24jan2023	2023-01-24	232	3.8666666	.064444445	MADI OKOLLO	71	316008	316008	3	19	100	316	316	6	MADI OKOLLO	OGOKO	OLALI	DEGIA	DEGIA B	No									0										No
24jan2023 18:43:01	24jan2023 14:55:49	24jan2023 15:04:34	24jan2023	2023-01-24	480	8	.13333334	KATAKWI	26	202016	202016	2	6	44	202	202	6	KATAKWI	KAPUJAN	KAPUJAN	KELIM I	KELIM I 'B'	No
24jan2023 18:43:01	24jan2023 17:48:24	24jan2023 17:50:35	24jan2023	2023-01-24	114	1.9	.031666666	KATAKWI	26	230026	230026	2	8	57	230	230	6	KATAKWI	KATAKWI TOWN COUNCIL	NORTHERN	KATANGA	KATANGA 'B'	No
24jan2023 18:43:01	24jan2023 17:50:35	24jan2023 17:52:46	24jan2023	2023-01-24	153	2.55	.0425	KATAKWI	26	210003	210003	2	9	62	210	210	6	KATAKWI	MAGORO	OPETA	LALEI	LALEI 'A'	No
24jan2023 18:43:01	24jan2023 17:52:46	24jan2023 17:54:57	24jan2023	2023-01-24	93	1.55	.025833333	KATAKWI	26	224023	224023	2	7	53	224	224	6	KATAKWI	KATAKWI	DADAS	AKOBOI	AKOBOI	No
24jan2023 18:43:01	24jan2023 17:54:57	24jan2023 17:59:19	24jan2023	2023-01-24	281	4.6833334	.078055553	KATAKWI	26	225007	225007	2	7	53	225	225	6	KATAKWI	KATAKWI	DADAS	OKOKOMA	OKOKOMA 'B'	No
24jan2023 18:43:01	24jan2023 17:59:19	24jan2023 18:05:53	24jan2023	2023-01-24	378	6.3000002	.105	KATAKWI	26	227068	227068	2	7	55	227	227	6	KATAKWI	KATAKWI	KATAKWI	AUJONGABA	AUJONGABA	No
24jan2023 18:43:01	24jan2023 18:05:53	24jan2023 18:10:15	24jan2023	2023-01-24	210	3.5	.058333334	KATAKWI	26	205023	205023	2	9	59	205	205	6	KATAKWI	MAGORO	KAMENU	ALELES	ALELES 'B'	No
24jan2023 18:43:01	24jan2023 18:10:15	24jan2023 18:12:26	24jan2023	2023-01-24	190	3.1666667	.052777778	KATAKWI	26	230071	230071	2	8	57	230	230	6	KATAKWI	KATAKWI TOWN COUNCIL	NORTHERN	KATANGA	KATANGA 'B'	No
24jan2023 18:43:01	24jan2023 18:12:26	24jan2023 18:14:37	24jan2023	2023-01-24	154	2.5666666	.042777777	KATAKWI	26	223008	223008	2	7	52	223	223	6	KATAKWI	KATAKWI	ALUKUCOK	AKOBOI	AKOBOI	No
24jan2023 18:43:01	24jan2023 18:16:48	24jan2023 18:16:48	24jan2023	2023-01-24	98	1.6333333	.027222222	KATAKWI	26	229027	229027	2	8	57	229	229	6	KATAKWI	KATAKWI TOWN COUNCIL	NORTHERN	AJELUK	AJELUK 'A'	No
24jan2023 18:43:01	24jan2023 18:16:48	24jan2023 18:18:59	24jan2023	2023-01-24	116	1.9333333	.032222223	KATAKWI	26	224034	224034	2	7	53	224	224	6	KATAKWI	KATAKWI	DADAS	AKOBOI	AKOBOI	No
24jan2023 18:43:01	24jan2023 18:18:59	24jan2023 18:23:21	24jan2023	2023-01-24	185	3.0833333	.05138889	KATAKWI	26	233036	233036	2	10	64	233	233	6	KATAKWI	NGARIAM	KAIKAMOSING	ACEGELEKINEI	ACEGELEKINEI	No
24jan2023 18:43:01	24jan2023 18:23:21	24jan2023 18:25:32	24jan2023	2023-01-24	154	2.5666666	.042777777	KATAKWI	26	229071	229071	2	8	57	229	229	6	KATAKWI	KATAKWI TOWN COUNCIL	NORTHERN	AJELUK	AJELUK 'A'	No
24jan2023 18:43:01	24jan2023 18:25:32	24jan2023 18:27:43	24jan2023	2023-01-24	174	2.9000001	.048333332	KATAKWI	26	222014	222014	2	7	51	222	222	6	KATAKWI	KATAKWI	ALOGOOK	AMURIA	AMURIA	No									0										No
24jan2023 18:43:01	24jan2023 18:29:54	24jan2023 18:29:54	24jan2023	2023-01-24	106	1.7666667	.029444445	KATAKWI	26	229012	229012	2	8	57	229	229	6	KATAKWI	KATAKWI TOWN COUNCIL	NORTHERN	AJELUK	AJELUK 'A'	No
24jan2023 18:43:01	24jan2023 18:32:05	24jan2023 18:34:16	24jan2023	2023-01-24	244	4.0666666	.067777775	KATAKWI	26	234025	234025	2	10	65	234	234	6	KATAKWI	NGARIAM	KELIM	APELEUN	APELEUN	No
24jan2023 18:45:12	24jan2023 16:47:14	24jan2023 16:49:25	24jan2023	2023-01-24	145	2.4166667	.040277779	MADI OKOLLO	61	314003	314003	3	19	98	314	314	6	MADI OKOLLO	OGOKO	AYAVU	ALIJODA	ALIJODA 'A'	No
24jan2023 19:02:40	24jan2023 14:14:19	24jan2023 14:58:00	24jan2023	2023-01-24	695	11.583333	.19305556	RWAMPARA	43	402035	402035	4	25	126	402	402	6	RWAMPARA	BUGAMBA	KABARAMA	NYAKASANA	NYAKASANA	No
24jan2023 19:02:40	24jan2023 15:11:07	24jan2023 15:15:29	24jan2023	2023-01-24	276	4.5999999	.076666668	RWAMPARA	44	402022	402022	4	25	126	402	402	6	RWAMPARA	BUGAMBA	KABARAMA	NYAKASANA	NYAKASANA	No
24jan2023 19:02:40	24jan2023 15:00:11	24jan2023 15:06:45	24jan2023	2023-01-24	382	6.3666668	.10611111	RWAMPARA	43	402023	402023	4	25	126	402	402	6	RWAMPARA	BUGAMBA	KABARAMA	NYAKASANA	NYAKASANA	No
24jan2023 19:02:40	24jan2023 16:58:09	24jan2023 17:00:20	24jan2023	2023-01-24	166	2.7666667	.046111111	RWAMPARA	44	402122	402122	4	25	126	402	402	6	RWAMPARA	BUGAMBA	KABARAMA	NYAKASANA	NYAKASANA	No
24jan2023 19:02:40	24jan2023 17:04:43	24jan2023 17:09:05	24jan2023	2023-01-24	356	5.9333334	.098888889	RWAMPARA	40	403008	403008	4	25	126	403	403	6	RWAMPARA	BUGAMBA	KABARAMA	RURENGYE	RURENGYE	Yes	Yes	Yes	Yes	86	32	No	Yes	1	1	0	0	1	0	0	Airtel	Airtel
24jan2023 19:04:51	24jan2023 12:29:27	24jan2023 12:33:50	24jan2023	2023-01-24	202	3.3666666	.056111112	RWAMPARA	40	403063	403063	4	25	126	403	403	6	RWAMPARA	BUGAMBA	KABARAMA	RURENGYE	RURENGYE	No
24jan2023 19:04:51	24jan2023 13:00:02	24jan2023 13:02:14	24jan2023	2023-01-24	73	1.2166667	.020277778	RWAMPARA	52	408070	408070	4	25	130	408	408	6	RWAMPARA	BUGAMBA	NGUGO	KAAYA	KAAYA	No
24jan2023 19:04:51	24jan2023 13:02:14	24jan2023 13:02:14	24jan2023	2023-01-24	56	.93333334	.015555556	RWAMPARA	52	408122	408122	4	25	130	408	408	6	RWAMPARA	BUGAMBA	NGUGO	KAAYA	KAAYA	No
24jan2023 19:07:03	24jan2023 14:20:52	24jan2023 14:25:14	24jan2023	2023-01-24	107	1.7833333	.029722223	RWAMPARA	55	403043	403043	4	25	126	403	403	6	RWAMPARA	BUGAMBA	KABARAMA	RURENGYE	RURENGYE	No
24jan2023 19:07:03	24jan2023 14:25:14	24jan2023 14:31:47	24jan2023	2023-01-24	265	4.4166665	.07361111	RWAMPARA	55	403055	403055	4	25	126	403	403	6	RWAMPARA	BUGAMBA	KABARAMA	RURENGYE	RURENGYE	No
24jan2023 19:07:03	24jan2023 16:27:34	24jan2023 16:27:34	24jan2023	2023-01-24	72	1.2	.02	RWAMPARA	51	409116	409116	4	25	130	409	409	6	RWAMPARA	BUGAMBA	NGUGO	KIKUUTO II	KIKUUTO II	No
24jan2023 19:07:03	24jan2023 16:27:34	24jan2023 16:29:45	24jan2023	2023-01-24	53	.88333333	.014722222	RWAMPARA	51	409165	409165	4	25	130	409	409	6	RWAMPARA	BUGAMBA	NGUGO	KIKUUTO II	KIKUUTO II	No
24jan2023 19:07:03	24jan2023 16:29:45	24jan2023 16:29:45	24jan2023	2023-01-24	61	1.0166667	.016944444	RWAMPARA	51	409117	409117	4	25	130	409	409	6	RWAMPARA	BUGAMBA	NGUGO	KIKUUTO II	KIKUUTO II	No
24jan2023 19:09:14	24jan2023 15:13:18	24jan2023 15:15:29	24jan2023	2023-01-24	50	.83333331	.013888889	RWAMPARA	32	409038	409038	4	25	130	409	409	6	RWAMPARA	BUGAMBA	NGUGO	KIKUUTO II	KIKUUTO II	No
24jan2023 19:09:14	24jan2023 14:29:36	24jan2023 14:31:47	24jan2023	2023-01-24	95	1.5833334	.026388889	RWAMPARA	46	403056	403056	4	25	126	403	403	6	RWAMPARA	BUGAMBA	KABARAMA	RURENGYE	RURENGYE	No
24jan2023 19:09:14	24jan2023 17:00:20	24jan2023 17:24:22	24jan2023	2023-01-24	827	13.783334	.22972222	RWAMPARA	46	403008	403008	4	25	126	403	403	6	RWAMPARA	BUGAMBA	KABARAMA	RURENGYE	RURENGYE	Yes	Yes	Yes	Yes	35	39	No	Yes	1 2	1	1	0	1	2	0	Airtel	Airtel
24jan2023 19:11:25	24jan2023 20:21:19	24jan2023 20:23:30	24jan2023	2023-01-24	59	.98333335	.016388889	RWAMPARA	42	402125	402125	4	25	126	402	402	6	RWAMPARA	BUGAMBA	KABARAMA	NYAKASANA	NYAKASANA	No
24jan2023 19:42:00	24jan2023 10:42:25	24jan2023 10:44:36	24jan2023	2023-01-24	218	3.6333334	.060555555	MADI OKOLLO	64	325034	325034	3	20	106	325	325	6	MADI OKOLLO	OKOLLO	ONYOMU	AJUIMUNI	AJUIMUNI	No
24jan2023 19:42:00	24jan2023 10:59:53	24jan2023 10:59:53	24jan2023	2023-01-24	103	1.7166667	.028611111	MADI OKOLLO	64	325007	325007	3	20	106	325	325	6	MADI OKOLLO	OKOLLO	ONYOMU	AJUIMUNI	AJUIMUNI	No
24jan2023 19:42:00	24jan2023 18:10:15	24jan2023 18:12:26	24jan2023	2023-01-24	239	3.9833333	.06638889	MADI OKOLLO	64	349020	349020	3	24	125	349	349	6	MADI OKOLLO	ULEPPI	LAURA	AYIBU	AYIBU	No
24jan2023 19:44:11	24jan2023 19:24:31	24jan2023 19:28:53	24jan2023	2023-01-24	214	3.5666666	.059444446	MADI OKOLLO	62	308023	308023	3	18	95	308	308	6	MADI OKOLLO	OFFAKA	ELIBU	ABALII ANGESI	ABALI ANGESI	No
24jan2023 19:44:11	24jan2023 19:28:53	24jan2023 19:31:04	24jan2023	2023-01-24	109	1.8166667	.030277777	MADI OKOLLO	62	310016	310016	3	18	96	310	310	6	MADI OKOLLO	OFFAKA	OCEBU	ADABU	ADABU	No
24jan2023 19:44:11	24jan2023 19:37:38	24jan2023 19:39:49	24jan2023	2023-01-24	89	1.4833333	.024722222	MADI OKOLLO	62	308005	308005	3	18	95	308	308	6	MADI OKOLLO	OFFAKA	ELIBU	ABALII ANGESI	ABALI ANGESI	No
24jan2023 19:48:33	24jan2023 19:26:42	24jan2023 19:33:15	24jan2023	2023-01-24	381	6.3499999	.10583334	RWAMPARA	56	411033	411033	4	25	131	411	411	6	RWAMPARA	BUGAMBA	NYARUHANDAGAZI	NYAKIBARE	NYAKIBARE	No
24jan2023 19:48:33	24jan2023 19:33:15	24jan2023 19:37:38	24jan2023	2023-01-24	205	3.4166667	.056944445	RWAMPARA	56	411049	411049	4	25	131	411	411	6	RWAMPARA	BUGAMBA	NYARUHANDAGAZI	NYAKIBARE	NYAKIBARE	No
24jan2023 19:48:33	24jan2023 19:37:38	24jan2023 19:42:00	24jan2023	2023-01-24	360	6	.1	RWAMPARA	56	411011	411011	4	25	131	411	411	6	RWAMPARA	BUGAMBA	NYARUHANDAGAZI	NYAKIBARE	NYAKIBARE	No
24jan2023 20:38:48	24jan2023 16:55:58	24jan2023 18:49:34	24jan2023	2023-01-24	453	7.5500002	.12583333	RWAMPARA	38	415103	415103	4	26	133	415	415	6	RWAMPARA	MWIZI	BUSHWERE	KARUHIIRA	KARUHIIRA 'B'	No
24jan2023 20:38:48	24jan2023 18:08:04	24jan2023 18:12:26	24jan2023	2023-01-24	274	4.5666666	.076111108	RWAMPARA	38	415037	415037	4	26	133	415	415	6	RWAMPARA	MWIZI	BUSHWERE	KARUHIIRA	KARUHIIRA 'B'	Yes	Yes	Yes	No						0										No
24jan2023 20:38:48	24jan2023 18:18:59	24jan2023 18:47:23	24jan2023	2023-01-24	339	5.6500001	.094166666	RWAMPARA	38	415029	415029	4	26	133	415	415	6	RWAMPARA	MWIZI	BUSHWERE	KARUHIIRA	KARUHIIRA 'B'	No
24jan2023 20:43:10	24jan2023 18:21:10	24jan2023 18:23:21	24jan2023	2023-01-24	148	2.4666667	.041111112	RWAMPARA	48	417041	417041	4	26	133	417	417	6	RWAMPARA	MWIZI	BUSHWERE	NYUNGU	NYUNGU	No
24jan2023 20:43:10	24jan2023 15:15:29	24jan2023 15:17:40	24jan2023	2023-01-24	104	1.7333333	.028888889	RWAMPARA	35	417060	417060	4	26	133	417	417	6	RWAMPARA	MWIZI	BUSHWERE	NYUNGU	NYUNGU	No
24jan2023 20:43:10	24jan2023 15:32:57	24jan2023 15:35:09	24jan2023	2023-01-24	163	2.7166667	.045277778	RWAMPARA	35	416150	416150	4	26	133	416	416	6	RWAMPARA	MWIZI	BUSHWERE	KIKUNDA IV	KIKUNBA IV	No
24jan2023 20:45:21	24jan2023 17:15:38	24jan2023 17:22:11	24jan2023	2023-01-24	396	6.5999999	.11	RWAMPARA	31	415023	415023	4	26	133	415	415	6	RWAMPARA	MWIZI	BUSHWERE	KARUHIIRA	KARUHIIRA 'B'	No
24jan2023 20:45:21	24jan2023 17:24:22	24jan2023 17:30:55	24jan2023	2023-01-24	414	6.9000001	.115	RWAMPARA	31	415072	415072	4	26	133	415	415	6	RWAMPARA	MWIZI	BUSHWERE	KARUHIIRA	KARUHIIRA 'B'	No
24jan2023 20:45:21	24jan2023 17:30:55	24jan2023 17:33:06	24jan2023	2023-01-24	86	1.4333333	.02388889	RWAMPARA	31	415032	415032	4	26	133	415	415	6	RWAMPARA	MWIZI	BUSHWERE	KARUHIIRA	KARUHIIRA 'B'	No
24jan2023 20:45:21	25jan2023 02:30:30	25jan2023 02:32:41	24jan2023	2023-01-24	103	1.7166667	.028611111	RWAMPARA	30	416045	416045	4	26	133	416	416	6	RWAMPARA	MWIZI	BUSHWERE	KIKUNDA IV	KIKUNBA IV	No
24jan2023 20:45:21	25jan2023 02:45:48	25jan2023 02:45:48	24jan2023	2023-01-24	98	1.6333333	.027222222	RWAMPARA	30	416087	416087	4	26	133	416	416	6	RWAMPARA	MWIZI	BUSHWERE	KIKUNDA IV	KIKUNBA IV	No
24jan2023 20:47:32	24jan2023 19:26:42	24jan2023 19:28:53	24jan2023	2023-01-24	94	1.5666667	.026111111	RWAMPARA	37	411024	411024	4	25	131	411	411	6	RWAMPARA	BUGAMBA	NYARUHANDAGAZI	NYAKIBARE	NYAKIBARE	Yes	Yes	Yes	No
24jan2023 20:47:32	24jan2023 13:21:53	24jan2023 14:03:24	24jan2023	2023-01-24	470	7.8333335	.13055556	RWAMPARA	57	409138	409138	4	25	130	409	409	6	RWAMPARA	BUGAMBA	NGUGO	KIKUUTO II	KIKUUTO II	No
24jan2023 20:47:32	24jan2023 14:05:35	24jan2023 14:18:41	24jan2023	2023-01-24	802	13.366667	.22277778	RWAMPARA	57	409031	409031	4	25	130	409	409	6	RWAMPARA	BUGAMBA	NGUGO	KIKUUTO II	KIKUUTO II	No
24jan2023 20:47:32	24jan2023 11:47:57	24jan2023 11:50:08	24jan2023	2023-01-24	132	2.2	.036666665	RWAMPARA	49	402104	402104	4	25	126	402	402	6	RWAMPARA	BUGAMBA	KABARAMA	NYAKASANA	NYAKASANA	No
24jan2023 20:47:32	24jan2023 12:05:26	24jan2023 12:07:37	24jan2023	2023-01-24	81	1.35	.022500001	RWAMPARA	49	402089	402089	4	25	126	402	402	6	RWAMPARA	BUGAMBA	KABARAMA	NYAKASANA	NYAKASANA	No
24jan2023 20:47:32	24jan2023 13:52:28	24jan2023 13:52:28	24jan2023	2023-01-24	119	1.9833333	.033055555	RWAMPARA	49	402062	402062	4	25	126	402	402	6	RWAMPARA	BUGAMBA	KABARAMA	NYAKASANA	NYAKASANA	No
24jan2023 20:47:32	24jan2023 13:21:53	24jan2023 13:24:04	24jan2023	2023-01-24	121	2.0166667	.033611111	RWAMPARA	58	417033	417033	4	26	133	417	417	6	RWAMPARA	MWIZI	BUSHWERE	NYUNGU	NYUNGU	No
24jan2023 20:47:32	24jan2023 15:00:11	24jan2023 15:06:45	24jan2023	2023-01-24	296	4.9333334	.082222223	RWAMPARA	58	415060	415060	4	26	133	415	415	6	RWAMPARA	MWIZI	BUSHWERE	KARUHIIRA	KARUHIIRA 'B'	No
24jan2023 20:47:32	24jan2023 17:13:27	24jan2023 17:13:27	24jan2023	2023-01-24	75	1.25	.020833334	RWAMPARA	58	415073	415073	4	26	133	415	415	6	RWAMPARA	MWIZI	BUSHWERE	KARUHIIRA	KARUHIIRA 'B'	No
24jan2023 21:42:09	24jan2023 21:33:24	24jan2023 21:35:35	24jan2023	2023-01-24	103	1.7166667	.028611111	MADI OKOLLO	63	308005	308005	3	18	95	308	308	6	MADI OKOLLO	OFFAKA	ELIBU	ABALII ANGESI	ABALI ANGESI	No
24jan2023 21:42:09	24jan2023 21:37:47	24jan2023 21:42:09	24jan2023	2023-01-24	104	1.7333333	.028888889	MADI OKOLLO	63	308026	308026	3	18	95	308	308	6	MADI OKOLLO	OFFAKA	ELIBU	ABALII ANGESI	ABALI ANGESI	No
24jan2023 22:52:03	24jan2023 16:07:55	24jan2023 21:59:37	24jan2023	2023-01-24	88	1.4666667	.024444444	MADI OKOLLO	76	302015	302015	3	16	89	302	302	6	MADI OKOLLO	ANYIRIBU	BONDO	OMURIBA	OMURIBA	No
24jan2023 23:46:40	24jan2023 07:25:48	24jan2023 11:28:17	24jan2023	2023-01-24	57	.94999999	.015833333	KATAKWI	16	201007	201007	2	6	44	201	201	6	KATAKWI	KAPUJAN	KAPUJAN	ADODOI	ADODOI 'A'	No
24jan2023 23:46:40	24jan2023 07:28:00	24jan2023 11:28:17	24jan2023	2023-01-24	43	.71666664	.011944445	KATAKWI	16	201009	201009	2	6	44	201	201	6	KATAKWI	KAPUJAN	KAPUJAN	ADODOI	ADODOI 'A'	No					17
24jan2023 23:46:40	24jan2023 07:28:00	24jan2023 07:30:11	24jan2023	2023-01-24	24	.40000001	.0066666668	KATAKWI	16	202043	202043	2	6	44	202	202	6	KATAKWI	KAPUJAN	KAPUJAN	KELIM I	KELIM I 'B'	No					52
24jan2023 23:46:40	24jan2023 07:30:11	24jan2023 07:30:11	24jan2023	2023-01-24	50	.83333331	.013888889	KATAKWI	16	203013	203013	2	6	45	203	203	6	KATAKWI	KAPUJAN	KOKORIO	OMOSINGO	OMOSINGO	No
24jan2023 23:46:40	24jan2023 07:32:22	24jan2023 07:34:33	24jan2023	2023-01-24	110	1.8333334	.030555556	KATAKWI	16	205010	205010	2	9	59	205	205	6	KATAKWI	MAGORO	KAMENU	ALELES	ALELES 'B'	No
24jan2023 23:46:40	24jan2023 07:36:44	24jan2023 07:36:44	24jan2023	2023-01-24	54	.89999998	.015	KATAKWI	16	205023	205023	2	9	59	205	205	6	KATAKWI	MAGORO	KAMENU	ALELES	ALELES 'B'	No
24jan2023 23:46:40	24jan2023 07:36:44	24jan2023 07:36:44	24jan2023	2023-01-24	34	.56666666	.0094444444	KATAKWI	16	206003	206003	2	9	59	206	206	6	KATAKWI	MAGORO	KAMENU	OBWOKOMOR	OBWOKOMOR	No
24jan2023 23:46:40	24jan2023 07:36:44	24jan2023 07:38:55	24jan2023	2023-01-24	44	.73333335	.012222222	KATAKWI	16	206004	206004	2	9	59	206	206	6	KATAKWI	MAGORO	KAMENU	OBWOKOMOR	OBWOKOMOR	No
24jan2023 23:46:40	24jan2023 07:38:55	24jan2023 07:38:55	24jan2023	2023-01-24	34	.56666666	.0094444444	KATAKWI	16	206008	206008	2	9	59	206	206	6	KATAKWI	MAGORO	KAMENU	OBWOKOMOR	OBWOKOMOR	No
24jan2023 23:46:40	24jan2023 07:38:55	24jan2023 07:41:06	24jan2023	2023-01-24	50	.83333331	.013888889	KATAKWI	16	206013	206013	2	9	59	206	206	6	KATAKWI	MAGORO	KAMENU	OBWOKOMOR	OBWOKOMOR	No
24jan2023 23:46:40	24jan2023 07:41:06	24jan2023 07:41:06	24jan2023	2023-01-24	74	1.2333333	.020555556	KATAKWI	16	207002	207002	2	9	60	207	207	6	KATAKWI	MAGORO	MAGORO	APEERO	APEERO 'B'	No
24jan2023 23:46:40	24jan2023 07:41:06	24jan2023 07:47:39	24jan2023	2023-01-24	148	2.4666667	.041111112	KATAKWI	16	208006	208006	2	9	61	208	208	6	KATAKWI	MAGORO	OMASIA	ADURUKOI	ADURUKOI	No
24jan2023 23:46:40	24jan2023 07:47:39	24jan2023 07:49:50	24jan2023	2023-01-24	66	1.1	.018333333	KATAKWI	16	213023	213023	2	11	70	213	213	6	KATAKWI	OMODOI	OMODOI	AKOBOI	AKOBOI	No
24jan2023 23:46:40	24jan2023 07:49:50	24jan2023 07:49:50	24jan2023	2023-01-24	58	.96666664	.016111111	KATAKWI	28	248029	248029	2	15	85	248	248	6	KATAKWI	USUK	CHELEUKO	OSUDIO	OSUDIO	No									0										No
24jan2023 23:46:40	24jan2023 07:52:01	24jan2023 07:52:01	24jan2023	2023-01-24	64	1.0666667	.017777778	KATAKWI	28	248040	248040	2	15	85	248	248	6	KATAKWI	USUK	CHELEUKO	OSUDIO	OSUDIO	No									0										No
24jan2023 23:46:40	24jan2023 07:52:01	24jan2023 07:54:12	24jan2023	2023-01-24	71	1.1833333	.019722221	KATAKWI	28	249024	249024	2	15	86	249	249	6	KATAKWI	USUK	ONGEMA	ATERAI	ATERAI	No
24jan2023 23:46:40	24jan2023 07:54:12	24jan2023 07:54:12	24jan2023	2023-01-24	44	.73333335	.012222222	KATAKWI	28	249016	249016	2	15	86	249	249	6	KATAKWI	USUK	ONGEMA	ATERAI	ATERAI	No
24jan2023 23:46:40	24jan2023 07:54:12	24jan2023 07:56:23	24jan2023	2023-01-24	81	1.35	.022500001	KATAKWI	28	249006	249006	2	15	86	249	249	6	KATAKWI	USUK	ONGEMA	ATERAI	ATERAI	No					12
24jan2023 23:46:40	24jan2023 07:56:23	24jan2023 07:56:23	24jan2023	2023-01-24	54	.89999998	.015	KATAKWI	28	248001	248001	2	15	85	248	248	6	KATAKWI	USUK	CHELEUKO	OSUDIO	OSUDIO	No
24jan2023 23:46:40	24jan2023 07:56:23	24jan2023 07:58:35	24jan2023	2023-01-24	62	1.0333333	.017222222	KATAKWI	28	239018	239018	2	12	74	239	239	6	KATAKWI	ONGONGOJA	ONGATUNYO	ALEDEI	ALEDEI	No
24jan2023 23:46:40	24jan2023 08:00:46	24jan2023 08:02:57	24jan2023	2023-01-24	48	.80000001	.013333334	KATAKWI	28	230021	230021	2	8	57	230	230	6	KATAKWI	KATAKWI TOWN COUNCIL	NORTHERN	KATANGA	KATANGA 'B'	No
24jan2023 23:46:40	24jan2023 08:02:57	24jan2023 08:02:57	24jan2023	2023-01-24	84	1.4	.023333333	KATAKWI	28	228005	228005	2	7	56	228	228	6	KATAKWI	KATAKWI	OLELA	KEELIM	KEELIM	No
24jan2023 23:46:40	24jan2023 08:05:08	24jan2023 08:05:08	24jan2023	2023-01-24	36	.60000002	.0099999998	KATAKWI	28	227058	227058	2	7	55	227	227	6	KATAKWI	KATAKWI	KATAKWI	AUJONGABA	AUJONGABA	No									0										No
24jan2023 23:46:40	24jan2023 08:05:08	24jan2023 08:07:19	24jan2023	2023-01-24	33	.55000001	.0091666663	KATAKWI	28	216006	216006	2	14	80	216	216	6	KATAKWI	TOROMA	APUUTON	APUUTON	APUUTON	No
24jan2023 23:46:40	24jan2023 08:07:19	24jan2023 08:42:16	24jan2023	2023-01-24	77	1.2833333	.021388888	KATAKWI	28	213042	213042	2	11	70	213	213	6	KATAKWI	OMODOI	OMODOI	AKOBOI	AKOBOI	No
24jan2023 23:46:40	24jan2023 09:49:59	24jan2023 09:52:10	24jan2023	2023-01-24	43	.71666664	.011944445	KATAKWI	26	229049	229049	2	8	57	229	229	6	KATAKWI	KATAKWI TOWN COUNCIL	NORTHERN	AJELUK	AJELUK 'A'	No
24jan2023 23:46:40	24jan2023 09:52:10	24jan2023 09:52:10	24jan2023	2023-01-24	69	1.15	.019166667	KATAKWI	26	229063	229063	2	8	57	229	229	6	KATAKWI	KATAKWI TOWN COUNCIL	NORTHERN	AJELUK	AJELUK 'A'	No
25jan2023 17:02:08	25jan2023 10:59:30	25jan2023 11:03:52	25jan2023	2023-01-25	123	2.05	.034166668	KATAKWI	26	249016	249016	2	15	86	249	249	6	KATAKWI	USUK	ONGEMA	ATERAI	ATERAI	No									0										No
25jan2023 17:02:08	25jan2023 11:01:41	25jan2023 11:01:41	25jan2023	2023-01-25	90	1.5	.025	KATAKWI	26	249020	249020	2	15	86	249	249	6	KATAKWI	USUK	ONGEMA	ATERAI	ATERAI	No									0										No
25jan2023 17:02:08	25jan2023 11:03:52	25jan2023 11:06:03	25jan2023	2023-01-25	192	3.2	.053333335	KATAKWI	26	220017	220017	2	7	49	220	220	6	KATAKWI	KATAKWI	ALELES	LALEI A	LALEI A	No
25jan2023 17:02:08	25jan2023 12:11:35	25jan2023 12:18:09	25jan2023	2023-01-25	335	5.5833335	.093055554	KATAKWI	26	226040	226040	2	7	54	226	226	6	KATAKWI	KATAKWI	GETOM	OGUYAI	OGUYAI	No
25jan2023 17:02:08	25jan2023 12:18:09	25jan2023 12:22:31	25jan2023	2023-01-25	275	4.5833335	.076388888	KATAKWI	26	216014	216014	2	14	80	216	216	6	KATAKWI	TOROMA	APUUTON	APUUTON	APUUTON	No
25jan2023 17:02:08	25jan2023 12:24:42	25jan2023 12:26:53	25jan2023	2023-01-25	122	2.0333333	.033888888	KATAKWI	26	206008	206008	2	9	59	206	206	6	KATAKWI	MAGORO	KAMENU	OBWOKOMOR	OBWOKOMOR	No
25jan2023 17:02:08	24jan2023 14:42:43	24jan2023 14:44:54	24jan2023	2023-01-24	191	3.1833334	.053055555	KATAKWI	28	220043	220043	2	7	49	220	220	6	KATAKWI	KATAKWI	ALELES	LALEI A	LALEI A	No
25jan2023 17:02:08	24jan2023 14:47:05	24jan2023 14:49:16	24jan2023	2023-01-24	163	2.7166667	.045277778	KATAKWI	28	231256	231256	2	8	58	231	231	6	KATAKWI	KATAKWI TOWN COUNCIL	SOUTHERN	ANGOPET	ANGOPET 'B'	No
25jan2023 17:02:08	24jan2023 14:51:27	24jan2023 14:53:38	24jan2023	2023-01-24	108	1.8	.029999999	KATAKWI	28	227086	227086	2	7	55	227	227	6	KATAKWI	KATAKWI	KATAKWI	AUJONGABA	AUJONGABA	No
25jan2023 17:02:08	25jan2023 14:27:02	25jan2023 15:26:01	25jan2023	2023-01-25	259	4.3166666	.071944445	KATAKWI	28	202016	202016	2	6	44	202	202	6	KATAKWI	KAPUJAN	KAPUJAN	KELIM I	KELIM I 'B'	No									0										No
25jan2023 18:20:46	25jan2023 14:57:37	25jan2023 14:59:48	25jan2023	2023-01-25	207	3.45	.057500001	RWAMPARA	35	401090	401090	4	25	126	401	401	6	RWAMPARA	BUGAMBA	KABARAMA	KABARAMA II	KABARAMA II	No
25jan2023 18:20:46	25jan2023 15:08:32	25jan2023 15:10:43	25jan2023	2023-01-25	164	2.7333333	.045555554	RWAMPARA	35	401050	401050	4	25	126	401	401	6	RWAMPARA	BUGAMBA	KABARAMA	KABARAMA II	KABARAMA II	No
25jan2023 18:22:58	25jan2023 13:08:23	25jan2023 13:10:34	25jan2023	2023-01-25	76	1.2666667	.02111111	RWAMPARA	58	412080	412080	4	25	132	412	412	6	RWAMPARA	BUGAMBA	RWEIBOGO	BUGAMBA	BUGAMBA 'A'	No
25jan2023 18:22:58	25jan2023 13:12:45	25jan2023 13:12:45	25jan2023	2023-01-25	64	1.0666667	.017777778	RWAMPARA	58	412036	412036	4	25	132	412	412	6	RWAMPARA	BUGAMBA	RWEIBOGO	BUGAMBA	BUGAMBA 'A'	No
25jan2023 18:22:58	25jan2023 13:14:56	25jan2023 13:14:56	25jan2023	2023-01-25	48	.80000001	.013333334	RWAMPARA	58	412073	412073	4	25	132	412	412	6	RWAMPARA	BUGAMBA	RWEIBOGO	BUGAMBA	BUGAMBA 'A'	No
25jan2023 18:22:58	25jan2023 23:22:14	25jan2023 23:26:37	25jan2023	2023-01-25	338	5.6333332	.093888886	RWAMPARA	30	401059	401059	4	25	126	401	401	6	RWAMPARA	BUGAMBA	KABARAMA	KABARAMA II	KABARAMA II	No
25jan2023 18:22:58	25jan2023 23:28:48	25jan2023 23:33:10	25jan2023	2023-01-25	302	5.0333333	.083888888	RWAMPARA	30	401097	401097	4	25	126	401	401	6	RWAMPARA	BUGAMBA	KABARAMA	KABARAMA II	KABARAMA II	No
25jan2023 18:22:58	25jan2023 13:36:47	25jan2023 13:38:58	25jan2023	2023-01-25	189	3.1500001	.052499998	RWAMPARA	31	404082	404082	4	25	127	404	404	6	RWAMPARA	BUGAMBA	KAMOMO	NYARWINA	NYARWINA 'B'	No
25jan2023 18:22:58	25jan2023 15:19:28	25jan2023 15:21:39	25jan2023	2023-01-25	96	1.6	.026666667	RWAMPARA	31	404071	404071	4	25	127	404	404	6	RWAMPARA	BUGAMBA	KAMOMO	NYARWINA	NYARWINA 'B'	No
25jan2023 18:22:58	25jan2023 13:34:36	25jan2023 13:45:31	25jan2023	2023-01-25	551	9.1833334	.15305555	RWAMPARA	38	404023	404023	4	25	127	404	404	6	RWAMPARA	BUGAMBA	KAMOMO	NYARWINA	NYARWINA 'B'	No
25jan2023 18:22:58	25jan2023 15:19:28	25jan2023 15:26:01	25jan2023	2023-01-25	426	7.0999999	.11833333	RWAMPARA	38	404127	404127	4	25	127	404	404	6	RWAMPARA	BUGAMBA	KAMOMO	NYARWINA	NYARWINA 'B'	No
25jan2023 18:22:58	25jan2023 14:05:11	25jan2023 14:11:44	25jan2023	2023-01-25	324	5.4000001	.090000004	RWAMPARA	36	401064	401064	4	25	126	401	401	6	RWAMPARA	BUGAMBA	KABARAMA	KABARAMA II	KABARAMA II	No
25jan2023 18:25:09	25jan2023 14:13:55	25jan2023 14:13:55	25jan2023	2023-01-25	117	1.95	.032499999	RWAMPARA	36	440030	440030	4	28	146	440	440	6	RWAMPARA	RUGANDO	KITUNGURU	KATEREZA	KATEREZA 'A'	No
25jan2023 18:25:09	25jan2023 14:55:26	25jan2023 15:32:34	25jan2023	2023-01-25	2108	35.133335	.58555555	RWAMPARA	36	436036	436036	4	27	144	436	436	6	RWAMPARA	NDEIJA	NYEIHANGA	BUNGYEREZA	BUNGYEREZA	No
25jan2023 18:25:09	25jan2023 16:40:17	25jan2023 16:46:50	25jan2023	2023-01-25	285	4.75	.079166666	RWAMPARA	36	402104	402104	4	25	126	402	402	6	RWAMPARA	BUGAMBA	KABARAMA	NYAKASANA	NYAKASANA	No
25jan2023 18:36:04	25jan2023 17:41:27	25jan2023 17:45:49	25jan2023	2023-01-25	215	3.5833333	.059722222	MADI OKOLLO	69	338014	338014	3	23	117	338	338	6	MADI OKOLLO	RIGBO	ALIBA	ERADRIRU	ERADRIRU 'C'	No
25jan2023 18:49:10	25jan2023 18:33:53	25jan2023 18:38:15	25jan2023	2023-01-25	262	4.3666668	.072777778	MADI OKOLLO	73	340004	340004	3	23	117	340	340	6	MADI OKOLLO	RIGBO	ALIBA	YAUGA	YAUGA	No
25jan2023 19:02:17	25jan2023 14:27:02	25jan2023 14:27:02	25jan2023	2023-01-25	89	1.4833333	.024722222	RWAMPARA	55	410095	410095	4	25	131	410	410	6	RWAMPARA	BUGAMBA	NYARUHANDAGAZI	KASHUNGWE	KASHUNGWE 'B'	No
25jan2023 19:08:50	25jan2023 15:36:56	25jan2023 15:39:07	25jan2023	2023-01-25	97	1.6166667	.026944444	RWAMPARA	52	407037	407037	4	25	129	407	407	6	RWAMPARA	BUGAMBA	KITOJO	RUNYINYA	RUNYINYA	No
25jan2023 19:08:50	25jan2023 15:39:07	25jan2023 15:41:18	25jan2023	2023-01-25	127	2.1166666	.035277776	RWAMPARA	52	407092	407092	4	25	129	407	407	6	RWAMPARA	BUGAMBA	KITOJO	RUNYINYA	RUNYINYA	No
25jan2023 19:08:50	25jan2023 17:32:43	25jan2023 17:34:54	25jan2023	2023-01-25	201	3.3499999	.055833332	RWAMPARA	37	407017	407017	4	25	129	407	407	6	RWAMPARA	BUGAMBA	KITOJO	RUNYINYA	RUNYINYA	No
25jan2023 19:13:12	25jan2023 14:05:11	25jan2023 14:09:33	25jan2023	2023-01-25	180	3	.050000001	RWAMPARA	56	407072	407072	4	25	129	407	407	6	RWAMPARA	BUGAMBA	KITOJO	RUNYINYA	RUNYINYA	No
25jan2023 19:15:23	25jan2023 13:14:56	25jan2023 15:04:10	25jan2023	2023-01-25	517	8.6166668	.14361112	RWAMPARA	42	414103	414103	4	25	132	414	414	6	RWAMPARA	BUGAMBA	RWEIBOGO	RWEIMISHA	RWEMISHA 'B'	Yes	Yes	Yes	Yes	228	16	No	No					0	0	0		N/A	Yes	Yes	Yes	3 8	0	0	1	0	0	0
25jan2023 19:15:23	25jan2023 13:19:19	25jan2023 14:57:37	25jan2023	2023-01-25	259	4.3166666	.071944445	RWAMPARA	42	414128	414128	4	25	132	414	414	6	RWAMPARA	BUGAMBA	RWEIBOGO	RWEIMISHA	RWEMISHA 'B'	No
25jan2023 19:15:23	25jan2023 11:21:21	25jan2023 13:04:01	25jan2023	2023-01-25	425	7.0833335	.11805555	RWAMPARA	34	414053	414053	4	25	132	414	414	6	RWAMPARA	BUGAMBA	RWEIBOGO	RWEIMISHA	RWEMISHA 'B'	No
25jan2023 19:15:23	25jan2023 13:10:34	25jan2023 13:10:34	25jan2023	2023-01-25	129	2.1500001	.035833333	RWAMPARA	34	414075	414075	4	25	132	414	414	6	RWAMPARA	BUGAMBA	RWEIBOGO	RWEIMISHA	RWEMISHA 'B'	No
25jan2023 19:15:23	25jan2023 13:12:45	25jan2023 13:17:07	25jan2023	2023-01-25	255	4.25	.070833333	RWAMPARA	34	414065	414065	4	25	132	414	414	6	RWAMPARA	BUGAMBA	RWEIBOGO	RWEIMISHA	RWEMISHA 'B'	Yes	Yes	Yes	No
25jan2023 19:15:23	25jan2023 13:38:58	25jan2023 13:43:20	25jan2023	2023-01-25	123	2.05	.034166668	RWAMPARA	32	411050	411050	4	25	131	411	411	6	RWAMPARA	BUGAMBA	NYARUHANDAGAZI	NYAKIBARE	NYAKIBARE	No
25jan2023 19:15:23	25jan2023 10:02:42	25jan2023 12:11:35	25jan2023	2023-01-25	1648	27.466667	.45777777	RWAMPARA	40	411010	411010	4	25	131	411	411	6	RWAMPARA	BUGAMBA	NYARUHANDAGAZI	NYAKIBARE	NYAKIBARE	Yes	No	Yes	Yes	1003	35	No	Yes	2	0	1	0	0	2	0	MTN	MTN	Yes	Yes	No
25jan2023 19:15:23	25jan2023 13:43:20	25jan2023 13:45:31	25jan2023	2023-01-25	42	.69999999	.011666667	RWAMPARA	32	411045	411045	4	25	131	411	411	6	RWAMPARA	BUGAMBA	NYARUHANDAGAZI	NYAKIBARE	NYAKIBARE	No
25jan2023 19:15:23	25jan2023 11:58:29	25jan2023 12:13:46	25jan2023	2023-01-25	115	1.9166666	.031944446	RWAMPARA	40	411030	411030	4	25	131	411	411	6	RWAMPARA	BUGAMBA	NYARUHANDAGAZI	NYAKIBARE	NYAKIBARE	No
25jan2023 19:15:23	25jan2023 12:02:51	25jan2023 12:09:24	25jan2023	2023-01-25	202	3.3666666	.056111112	RWAMPARA	40	411012	411012	4	25	131	411	411	6	RWAMPARA	BUGAMBA	NYARUHANDAGAZI	NYAKIBARE	NYAKIBARE	No
25jan2023 19:17:34	25jan2023 14:31:24	25jan2023 14:33:35	25jan2023	2023-01-25	142	2.3666666	.039444443	RWAMPARA	46	410090	410090	4	25	131	410	410	6	RWAMPARA	BUGAMBA	NYARUHANDAGAZI	KASHUNGWE	KASHUNGWE 'B'	Yes	Yes	Yes	Yes	51	50	No	Yes	1	1	0	0	1	0	0	Airtel	Airtel
25jan2023 19:17:34	25jan2023 13:21:30	25jan2023 13:23:41	25jan2023	2023-01-25	104	1.7333333	.028888889	RWAMPARA	49	414042	414042	4	25	132	414	414	6	RWAMPARA	BUGAMBA	RWEIBOGO	RWEIMISHA	RWEMISHA 'B'	Yes	Yes	Yes	No
25jan2023 19:19:45	25jan2023 12:00:40	25jan2023 12:07:13	25jan2023	2023-01-25	275	4.5833335	.076388888	RWAMPARA	54	438069	438069	4	27	144	438	438	6	RWAMPARA	NDEIJA	NYEIHANGA	RUSHASHA	RUSHASHA	No
25jan2023 19:19:45	25jan2023 13:06:12	25jan2023 13:08:23	25jan2023	2023-01-25	148	2.4666667	.041111112	RWAMPARA	54	438107	438107	4	27	144	438	438	6	RWAMPARA	NDEIJA	NYEIHANGA	RUSHASHA	RUSHASHA	No
25jan2023 19:19:45	25jan2023 13:14:56	25jan2023 13:19:19	25jan2023	2023-01-25	279	4.6500001	.077500001	RWAMPARA	54	438082	438082	4	27	144	438	438	6	RWAMPARA	NDEIJA	NYEIHANGA	RUSHASHA	RUSHASHA	No					49
25jan2023 19:43:47	25jan2023 10:35:28	25jan2023 10:37:39	25jan2023	2023-01-25	219	3.6500001	.060833335	RWAMPARA	44	411035	411035	4	25	131	411	411	6	RWAMPARA	BUGAMBA	NYARUHANDAGAZI	NYAKIBARE	NYAKIBARE	No
25jan2023 19:43:47	25jan2023 13:04:01	25jan2023 13:08:23	25jan2023	2023-01-25	234	3.9000001	.064999998	RWAMPARA	44	411001	411001	4	25	131	411	411	6	RWAMPARA	BUGAMBA	NYARUHANDAGAZI	NYAKIBARE	NYAKIBARE	Yes	Yes	Yes	No
25jan2023 20:07:49	25jan2023 09:58:20	25jan2023 10:11:26	25jan2023	2023-01-25	269	4.4833331	.074722223	MADI OKOLLO	62	301015	301015	3	16	88	301	301	6	MADI OKOLLO	ANYIRIBU	AYUU	OVIBU	OVIBU	No
25jan2023 20:07:49	25jan2023 10:42:01	25jan2023 10:46:24	25jan2023	2023-01-25	164	2.7333333	.045555554	MADI OKOLLO	62	301003	301003	3	16	88	301	301	6	MADI OKOLLO	ANYIRIBU	AYUU	OVIBU	OVIBU	No									0										No
25jan2023 20:20:55	25jan2023 16:00:58	25jan2023 16:05:20	25jan2023	2023-01-25	372	6.1999998	.10333333	RWAMPARA	57	407091	407091	4	25	129	407	407	6	RWAMPARA	BUGAMBA	KITOJO	RUNYINYA	RUNYINYA	No
25jan2023 22:12:20	25jan2023 22:10:09	25jan2023 22:12:20	25jan2023	2023-01-25	92	1.5333333	.025555555	MADI OKOLLO	63	302025	302025	3	16	89	302	302	6	MADI OKOLLO	ANYIRIBU	BONDO	OMURIBA	OMURIBA	No
26jan2023 00:14:40	25jan2023 11:56:18	26jan2023 00:14:40	26jan2023	2023-01-26	216	3.5999999	.059999999	MADI OKOLLO	76	334020	334020	3	22	114	334	334	6	MADI OKOLLO	RHINO CAMP	ERAMVA	JANDUA	JANDUA	No
26jan2023 06:52:15	25jan2023 13:19:19	25jan2023 15:58:47	25jan2023	2023-01-25	71	1.1833333	.019722221	KATAKWI	26	202024	202024	2	6	44	202	202	6	KATAKWI	KAPUJAN	KAPUJAN	KELIM I	KELIM I 'B'	No
26jan2023 06:52:15	25jan2023 13:21:30	25jan2023 15:58:47	25jan2023	2023-01-25	64	1.0666667	.017777778	KATAKWI	26	229063	229063	2	8	57	229	229	6	KATAKWI	KATAKWI TOWN COUNCIL	NORTHERN	AJELUK	AJELUK 'A'	No
26jan2023 06:52:15	25jan2023 13:21:30	25jan2023 15:56:36	25jan2023	2023-01-25	49	.81666666	.013611111	KATAKWI	26	229049	229049	2	8	57	229	229	6	KATAKWI	KATAKWI TOWN COUNCIL	NORTHERN	AJELUK	AJELUK 'A'	No
26jan2023 06:52:15	25jan2023 13:45:31	25jan2023 16:00:58	25jan2023	2023-01-25	38	.63333333	.010555555	KATAKWI	26	216017	216017	2	14	80	216	216	6	KATAKWI	TOROMA	APUUTON	APUUTON	APUUTON	No					10
26jan2023 06:54:26	25jan2023 13:47:42	25jan2023 13:58:38	25jan2023	2023-01-25	55	.91666669	.015277778	KATAKWI	26	219011	219011	2	7	48	219	219	6	KATAKWI	KATAKWI	ABWANGET	IGOLA	IGOLA	No
26jan2023 06:54:26	25jan2023 13:58:38	25jan2023 14:00:49	25jan2023	2023-01-25	45	.75	.0125	KATAKWI	26	221027	221027	2	7	50	221	221	6	KATAKWI	KATAKWI	ALIAKAMER	APUUTON	APUUTON 'A'	No									0										No
26jan2023 06:54:26	25jan2023 14:00:49	25jan2023 14:00:49	25jan2023	2023-01-25	25	.41666666	.0069444445	KATAKWI	26	221051	221051	2	7	50	221	221	6	KATAKWI	KATAKWI	ALIAKAMER	APUUTON	APUUTON 'A'	No
26jan2023 06:54:26	25jan2023 14:00:49	25jan2023 14:11:44	25jan2023	2023-01-25	182	3.0333333	.050555557	KATAKWI	26	223022	223022	2	7	52	223	223	6	KATAKWI	KATAKWI	ALUKUCOK	AKOBOI	AKOBOI	No
26jan2023 06:54:26	25jan2023 14:22:40	25jan2023 14:24:51	25jan2023	2023-01-25	124	2.0666666	.034444444	KATAKWI	26	228032	228032	2	7	56	228	228	6	KATAKWI	KATAKWI	OLELA	KEELIM	KEELIM	No					50
26jan2023 06:54:26	25jan2023 14:24:51	25jan2023 14:27:02	25jan2023	2023-01-25	38	.63333333	.010555555	KATAKWI	26	229044	229044	2	8	57	229	229	6	KATAKWI	KATAKWI TOWN COUNCIL	NORTHERN	AJELUK	AJELUK 'A'	No
26jan2023 06:54:26	25jan2023 14:27:02	25jan2023 14:27:02	25jan2023	2023-01-25	39	.64999998	.010833333	KATAKWI	26	231042	231042	2	8	58	231	231	6	KATAKWI	KATAKWI TOWN COUNCIL	SOUTHERN	ANGOPET	ANGOPET 'B'	No					50
26jan2023 06:54:26	25jan2023 14:27:02	25jan2023 14:27:02	25jan2023	2023-01-25	26	.43333334	.0072222222	KATAKWI	26	231126	231126	2	8	58	231	231	6	KATAKWI	KATAKWI TOWN COUNCIL	SOUTHERN	ANGOPET	ANGOPET 'B'	No
26jan2023 06:54:26	25jan2023 14:27:02	25jan2023 14:27:02	25jan2023	2023-01-25	25	.41666666	.0069444445	KATAKWI	26	233010	233010	2	10	64	233	233	6	KATAKWI	NGARIAM	KAIKAMOSING	ACEGELEKINEI	ACEGELEKINEI	No
26jan2023 06:54:26	25jan2023 14:29:13	25jan2023 14:29:13	25jan2023	2023-01-25	40	.66666669	.011111111	KATAKWI	26	233011	233011	2	10	64	233	233	6	KATAKWI	NGARIAM	KAIKAMOSING	ACEGELEKINEI	ACEGELEKINEI	No									0										No
26jan2023 06:54:26	25jan2023 14:29:13	25jan2023 14:29:13	25jan2023	2023-01-25	57	.94999999	.015833333	KATAKWI	26	233034	233034	2	10	64	233	233	6	KATAKWI	NGARIAM	KAIKAMOSING	ACEGELEKINEI	ACEGELEKINEI	No
26jan2023 06:54:26	25jan2023 16:20:38	25jan2023 16:20:38	25jan2023	2023-01-25	74	1.2333333	.020555556	KATAKWI	26	227068	227068	2	7	55	227	227	6	KATAKWI	KATAKWI	KATAKWI	AUJONGABA	AUJONGABA	No
26jan2023 06:54:26	25jan2023 16:29:22	25jan2023 16:29:22	25jan2023	2023-01-25	64	1.0666667	.017777778	KATAKWI	28	234014	234014	2	10	65	234	234	6	KATAKWI	NGARIAM	KELIM	APELEUN	APELEUN	No					15
26jan2023 06:54:26	25jan2023 16:31:33	25jan2023 16:40:17	25jan2023	2023-01-25	188	3.1333334	.052222222	KATAKWI	28	236015	236015	2	12	71	236	236	6	KATAKWI	ONGONGOJA	AKETA	KOMOLO	KOMOLO 'B'	No									0										No
26jan2023 06:54:26	25jan2023 16:40:17	25jan2023 16:40:17	25jan2023	2023-01-25	66	1.1	.018333333	KATAKWI	28	238017	238017	2	12	73	238	238	6	KATAKWI	ONGONGOJA	OKUDA	OKUDA	OKUDA	No
26jan2023 06:54:26	25jan2023 16:40:17	25jan2023 16:42:28	25jan2023	2023-01-25	56	.93333334	.015555556	KATAKWI	28	239011	239011	2	12	74	239	239	6	KATAKWI	ONGONGOJA	ONGATUNYO	ALEDEI	ALEDEI	No
26jan2023 06:54:26	25jan2023 16:42:28	25jan2023 16:42:28	25jan2023	2023-01-25	54	.89999998	.015	KATAKWI	28	243013	243013	2	13	79	243	243	6	KATAKWI	PALAM	PALAM	AELENYANG	AELENYANG 'B'	No					17
26jan2023 06:54:26	25jan2023 16:44:39	25jan2023 16:49:01	25jan2023	2023-01-25	167	2.7833333	.046388891	KATAKWI	28	244067	244067	2	13	76	244	244	6	KATAKWI	PALAM	NGARIAM	NGARIAM	NGARIAM	No
26jan2023 06:54:26	25jan2023 16:49:01	25jan2023 16:49:01	25jan2023	2023-01-25	97	1.6166667	.026944444	KATAKWI	28	244095	244095	2	13	76	244	244	6	KATAKWI	PALAM	NGARIAM	NGARIAM	NGARIAM	No
26jan2023 06:54:26	25jan2023 16:51:13	25jan2023 16:51:13	25jan2023	2023-01-25	89	1.4833333	.024722222	KATAKWI	28	245006	245006	2	15	82	245	245	6	KATAKWI	USUK	AAKUM	APUUTON OKINYANG	APUUTON OKINYANG	No
26jan2023 06:54:26	25jan2023 16:51:13	25jan2023 16:53:24	25jan2023	2023-01-25	35	.58333331	.0097222226	KATAKWI	28	245029	245029	2	15	82	245	245	6	KATAKWI	USUK	AAKUM	APUUTON OKINYANG	APUUTON OKINYANG	No					50
26jan2023 06:54:26	25jan2023 16:53:24	25jan2023 16:53:24	25jan2023	2023-01-25	29	.48333332	.0080555556	KATAKWI	28	248017	248017	2	15	85	248	248	6	KATAKWI	USUK	CHELEUKO	OSUDIO	OSUDIO	No					52
26jan2023 15:38:44	26jan2023 11:03:29	26jan2023 11:05:40	26jan2023	2023-01-26	108	1.8	.029999999	RWAMPARA	46	433079	433079	4	27	141	433	433	6	RWAMPARA	NDEIJA	KONGORO	LUGAZI	LUGAZI 'A'	No
26jan2023 15:38:44	26jan2023 11:25:19	26jan2023 11:29:41	26jan2023	2023-01-26	251	4.1833334	.06972222	RWAMPARA	46	433046	433046	4	27	141	433	433	6	RWAMPARA	NDEIJA	KONGORO	LUGAZI	LUGAZI 'A'	No
26jan2023 15:38:44	26jan2023 14:06:59	26jan2023 14:09:10	26jan2023	2023-01-26	44	.73333335	.012222222	RWAMPARA	46	433131	433131	4	27	141	433	433	6	RWAMPARA	NDEIJA	KONGORO	LUGAZI	LUGAZI 'A'	No
26jan2023 15:40:55	26jan2023 11:34:04	26jan2023 11:44:59	26jan2023	2023-01-26	228	3.8	.063333333	RWAMPARA	32	406033	406033	4	25	128	406	406	6	RWAMPARA	BUGAMBA	KIBINGO	RUSHANJE	RUSHANJE 'B'	Yes	Yes	Yes	Yes	172	51	No	Yes	1	1	0	0	1	0	0	Airtel	Airtel
26jan2023 15:40:55	26jan2023 11:36:15	26jan2023 15:43:06	26jan2023	2023-01-26	72	1.2	.02	RWAMPARA	32	406046	406046	4	25	128	406	406	6	RWAMPARA	BUGAMBA	KIBINGO	RUSHANJE	RUSHANJE 'B'	No
26jan2023 15:40:55	26jan2023 14:52:51	26jan2023 14:55:02	26jan2023	2023-01-26	103	1.7166667	.028611111	RWAMPARA	42	405067	405067	4	25	128	405	405	6	RWAMPARA	BUGAMBA	KIBINGO	KIBINGO	KIBINGO	No
26jan2023 15:40:55	26jan2023 12:09:01	26jan2023 12:57:04	26jan2023	2023-01-26	60	1	.016666668	RWAMPARA	51	439064	439064	4	27	145	439	439	6	RWAMPARA	NDEIJA	RWENSINGA	NYAKABUNGO	NYAKABUNGO 'A'	No
26jan2023 15:40:55	26jan2023 14:55:02	26jan2023 14:55:02	26jan2023	2023-01-26	84	1.4	.023333333	RWAMPARA	42	405076	405076	4	25	128	405	405	6	RWAMPARA	BUGAMBA	KIBINGO	KIBINGO	KIBINGO	No
26jan2023 15:40:55	26jan2023 12:57:04	26jan2023 12:59:15	26jan2023	2023-01-26	143	2.3833334	.039722223	RWAMPARA	51	439036	439036	4	27	145	439	439	6	RWAMPARA	NDEIJA	RWENSINGA	NYAKABUNGO	NYAKABUNGO 'A'	No
26jan2023 15:40:55	26jan2023 11:38:26	26jan2023 11:42:48	26jan2023	2023-01-26	135	2.25	.037500001	RWAMPARA	32	406051	406051	4	25	128	406	406	6	RWAMPARA	BUGAMBA	KIBINGO	RUSHANJE	RUSHANJE 'B'	Yes	Yes	Yes	Yes	41	35	Yes	Yes	1	1	0	0	1	0	0	Airtel	Airtel
26jan2023 15:40:55	26jan2023 11:44:59	26jan2023 11:44:59	26jan2023	2023-01-26	35	.58333331	.0094444444	RWAMPARA	32	406006	406006	4	25	128	406	406	6	RWAMPARA	BUGAMBA	KIBINGO	RUSHANJE	RUSHANJE 'B'	No
26jan2023 15:40:55	26jan2023 14:17:54	26jan2023 14:20:05	26jan2023	2023-01-26	97	1.6166667	.026944444	RWAMPARA	32	406035	406035	4	25	128	406	406	6	RWAMPARA	BUGAMBA	KIBINGO	RUSHANJE	RUSHANJE 'B'	Yes	Yes	Yes	Yes	39	58	No	Yes	1 2	1	1	0	1	2	0	Airtel	Airtel
26jan2023 15:43:06	26jan2023 12:09:01	26jan2023 12:13:23	26jan2023	2023-01-26	163	2.7166667	.045277778	RWAMPARA	55	439037	439037	4	27	145	439	439	6	RWAMPARA	NDEIJA	RWENSINGA	NYAKABUNGO	NYAKABUNGO 'A'	No
26jan2023 15:43:06	26jan2023 13:16:44	26jan2023 13:18:55	26jan2023	2023-01-26	91	1.5166667	.025277779	RWAMPARA	55	439075	439075	4	27	145	439	439	6	RWAMPARA	NDEIJA	RWENSINGA	NYAKABUNGO	NYAKABUNGO 'A'	No
26jan2023 15:43:06	26jan2023 14:15:43	26jan2023 14:17:54	26jan2023	2023-01-26	135	2.25	.037500001	RWAMPARA	34	405027	405027	4	25	128	405	405	6	RWAMPARA	BUGAMBA	KIBINGO	KIBINGO	KIBINGO	No
26jan2023 15:43:06	26jan2023 12:33:02	26jan2023 12:37:25	26jan2023	2023-01-26	193	3.2166667	.053611111	RWAMPARA	40	413073	413073	4	25	132	413	413	6	RWAMPARA	BUGAMBA	RWEIBOGO	RUZINGA	RUZINGA	No
26jan2023 15:43:06	26jan2023 12:39:36	26jan2023 12:48:20	26jan2023	2023-01-26	570	9.5	.15833333	RWAMPARA	40	413052	413052	4	25	132	413	413	6	RWAMPARA	BUGAMBA	RWEIBOGO	RUZINGA	RUZINGA	Yes	No	Yes	Yes	314	60	No	No					0	0	0		N/A	Yes	Yes	Yes	5	0	0	0	0	1	0
26jan2023 15:43:06	26jan2023 12:48:20	26jan2023 12:50:31	26jan2023	2023-01-26	99	1.65	.0275	RWAMPARA	40	413064	413064	4	25	132	413	413	6	RWAMPARA	BUGAMBA	RWEIBOGO	RUZINGA	RUZINGA	No
26jan2023 15:43:06	26jan2023 13:27:39	26jan2023 13:27:39	26jan2023	2023-01-26	74	1.2333333	.020555556	RWAMPARA	40	413036	413036	4	25	132	413	413	6	RWAMPARA	BUGAMBA	RWEIBOGO	RUZINGA	RUZINGA	No
26jan2023 15:43:06	26jan2023 13:32:01	26jan2023 13:34:12	26jan2023	2023-01-26	116	1.9333333	.032222223	RWAMPARA	40	413037	413037	4	25	132	413	413	6	RWAMPARA	BUGAMBA	RWEIBOGO	RUZINGA	RUZINGA	No
26jan2023 15:43:06	26jan2023 13:36:24	26jan2023 13:38:35	26jan2023	2023-01-26	67	1.1166667	.018611111	RWAMPARA	40	413032	413032	4	25	132	413	413	6	RWAMPARA	BUGAMBA	RWEIBOGO	RUZINGA	RUZINGA	No
26jan2023 15:45:17	26jan2023 11:18:46	26jan2023 11:20:57	26jan2023	2023-01-26	145	2.4166667	.040277779	RWAMPARA	44	433117	433117	4	27	141	433	433	6	RWAMPARA	NDEIJA	KONGORO	LUGAZI	LUGAZI 'A'	No
26jan2023 15:45:17	26jan2023 14:24:27	26jan2023 14:28:49	26jan2023	2023-01-26	248	4.1333332	.068888888	RWAMPARA	44	433093	433093	4	27	141	433	433	6	RWAMPARA	NDEIJA	KONGORO	LUGAZI	LUGAZI 'A'	No
26jan2023 15:45:17	26jan2023 14:48:29	26jan2023 14:52:51	26jan2023	2023-01-26	232	3.8666666	.064444445	RWAMPARA	43	405020	405020	4	25	128	405	405	6	RWAMPARA	BUGAMBA	KIBINGO	KIBINGO	KIBINGO	Yes	Yes	Yes	Yes	66	62	No	Yes	1	1	0	0	1	0	0	Airtel	Airtel
26jan2023 15:51:50	26jan2023 13:23:17	26jan2023 13:25:28	26jan2023	2023-01-26	127	2.1166666	.035277776	RWAMPARA	57	413061	413061	4	25	132	413	413	6	RWAMPARA	BUGAMBA	RWEIBOGO	RUZINGA	RUZINGA	No
26jan2023 15:51:50	26jan2023 13:27:39	26jan2023 13:27:39	26jan2023	2023-01-26	61	1.0166667	.016944444	RWAMPARA	57	413069	413069	4	25	132	413	413	6	RWAMPARA	BUGAMBA	RWEIBOGO	RUZINGA	RUZINGA	No
26jan2023 15:51:50	26jan2023 13:29:50	26jan2023 13:34:12	26jan2023	2023-01-26	195	3.25	.054166667	RWAMPARA	57	413015	413015	4	25	132	413	413	6	RWAMPARA	BUGAMBA	RWEIBOGO	RUZINGA	RUZINGA	No
26jan2023 15:51:50	26jan2023 13:36:24	26jan2023 13:45:08	26jan2023	2023-01-26	314	5.2333331	.087222219	RWAMPARA	57	413038	413038	4	25	132	413	413	6	RWAMPARA	BUGAMBA	RWEIBOGO	RUZINGA	RUZINGA	No
26jan2023 16:18:03	26jan2023 15:56:12	26jan2023 15:56:12	26jan2023	2023-01-26	68	1.1333333	.018888889	RWAMPARA	52	439043	439043	4	27	145	439	439	6	RWAMPARA	NDEIJA	RWENSINGA	NYAKABUNGO	NYAKABUNGO 'A'	No
26jan2023 17:27:57	26jan2023 12:24:18	26jan2023 12:28:40	26jan2023	2023-01-26	141	2.3499999	.039166667	RWAMPARA	56	433010	433010	4	27	141	433	433	6	RWAMPARA	NDEIJA	KONGORO	LUGAZI	LUGAZI 'A'	No
26jan2023 18:02:54	26jan2023 12:17:45	26jan2023 12:28:40	26jan2023	2023-01-26	579	9.6499996	.16083333	KATAKWI	26	225007	225007	2	7	53	225	225	6	KATAKWI	KATAKWI	DADAS	OKOKOMA	OKOKOMA 'B'	No
26jan2023 18:37:52	26jan2023 11:53:43	26jan2023 11:55:54	26jan2023	2023-01-26	128	2.1333334	.035555556	MADI OKOLLO	62	308005	308005	3	18	95	308	308	6	MADI OKOLLO	OFFAKA	ELIBU	ABALII ANGESI	ABALI ANGESI	No
26jan2023 18:37:52	26jan2023 11:58:05	26jan2023 11:58:05	26jan2023	2023-01-26	48	.80000001	.013333334	MADI OKOLLO	62	308023	308023	3	18	95	308	308	6	MADI OKOLLO	OFFAKA	ELIBU	ABALII ANGESI	ABALI ANGESI	No
26jan2023 18:37:52	26jan2023 11:58:05	26jan2023 12:00:16	26jan2023	2023-01-26	109	1.8166667	.030277777	MADI OKOLLO	62	308026	308026	3	18	95	308	308	6	MADI OKOLLO	OFFAKA	ELIBU	ABALII ANGESI	ABALI ANGESI	No
26jan2023 18:37:52	26jan2023 12:00:16	26jan2023 12:02:27	26jan2023	2023-01-26	121	2.0166667	.033611111	MADI OKOLLO	62	308035	308035	3	18	95	308	308	6	MADI OKOLLO	OFFAKA	ELIBU	ABALII ANGESI	ABALI ANGESI	No
26jan2023 18:37:52	26jan2023 12:04:39	26jan2023 12:04:39	26jan2023	2023-01-26	45	.75	.0125	MADI OKOLLO	62	308040	308040	3	18	95	308	308	6	MADI OKOLLO	OFFAKA	ELIBU	ABALII ANGESI	ABALI ANGESI	No
26jan2023 18:37:52	26jan2023 12:06:50	26jan2023 12:09:01	26jan2023	2023-01-26	103	1.7166667	.028611111	MADI OKOLLO	62	309010	309010	3	18	95	309	309	6	MADI OKOLLO	OFFAKA	ELIBU	OLIBA	OLIBA	No
26jan2023 18:37:52	26jan2023 12:09:01	26jan2023 12:09:01	26jan2023	2023-01-26	53	.88333333	.014722222	MADI OKOLLO	62	309012	309012	3	18	95	309	309	6	MADI OKOLLO	OFFAKA	ELIBU	OLIBA	OLIBA	No
26jan2023 18:37:52	26jan2023 12:13:23	26jan2023 12:13:23	26jan2023	2023-01-26	99	1.65	.0275	MADI OKOLLO	62	309026	309026	3	18	95	309	309	6	MADI OKOLLO	OFFAKA	ELIBU	OLIBA	OLIBA	No
26jan2023 18:37:52	26jan2023 12:13:23	26jan2023 12:19:56	26jan2023	2023-01-26	374	6.2333331	.10388889	MADI OKOLLO	62	309028	309028	3	18	95	309	309	6	MADI OKOLLO	OFFAKA	ELIBU	OLIBA	OLIBA	No
26jan2023 18:37:52	26jan2023 12:26:29	26jan2023 12:28:40	26jan2023	2023-01-26	60	1	.016666668	MADI OKOLLO	62	312015	312015	3	18	97	312	312	6	MADI OKOLLO	OFFAKA	ORIBU	NYANYABU	NYANYABU	No
26jan2023 18:37:52	26jan2023 12:30:51	26jan2023 12:33:02	26jan2023	2023-01-26	61	1.0166667	.016944444	MADI OKOLLO	62	321010	321010	3	20	103	321	321	6	MADI OKOLLO	OKOLLO	AJIBU	PAJIA-OYIBU	PAJIA-OYIBU 'A'	No
26jan2023 18:37:52	26jan2023 12:33:02	26jan2023 12:35:14	26jan2023	2023-01-26	164	2.7333333	.045555554	MADI OKOLLO	62	320023	320023	3	20	103	320	320	6	MADI OKOLLO	OKOLLO	AJIBU	AYIO	AYIO	Yes	Yes	Yes	Yes	39	65	No	No					0	0	0		N/A	Yes	Yes	Yes	3	0	0	1	0	0	0
26jan2023 18:37:52	26jan2023 16:20:14	26jan2023 16:22:25	26jan2023	2023-01-26	114	1.9	.031666666	MADI OKOLLO	62	321005	321005	3	20	103	321	321	6	MADI OKOLLO	OKOLLO	AJIBU	PAJIA-OYIBU	PAJIA-OYIBU 'A'	No
26jan2023 18:37:52	26jan2023 16:22:25	26jan2023 16:24:36	26jan2023	2023-01-26	138	2.3	.038333334	MADI OKOLLO	62	321012	321012	3	20	103	321	321	6	MADI OKOLLO	OKOLLO	AJIBU	PAJIA-OYIBU	PAJIA-OYIBU 'A'	No
26jan2023 18:37:52	26jan2023 16:24:36	26jan2023 16:26:47	26jan2023	2023-01-26	102	1.7	.028333334	MADI OKOLLO	62	320024	320024	3	20	103	320	320	6	MADI OKOLLO	OKOLLO	AJIBU	AYIO	AYIO	No
26jan2023 18:48:47	26jan2023 10:37:16	26jan2023 10:39:27	26jan2023	2023-01-26	97	1.6166667	.026944444	MADI OKOLLO	61	338014	338014	3	23	117	338	338	6	MADI OKOLLO	RIGBO	ALIBA	ERADRIRU	ERADRIRU 'C'	No
26jan2023 18:48:47	26jan2023 10:46:00	26jan2023 10:48:11	26jan2023	2023-01-26	164	2.7333333	.045555554	MADI OKOLLO	61	314003	314003	3	19	98	314	314	6	MADI OKOLLO	OGOKO	AYAVU	ALIJODA	ALIJODA 'A'	No
26jan2023 18:53:09	26jan2023 13:16:44	26jan2023 13:21:06	26jan2023	2023-01-26	283	4.7166667	.078611113	MADI OKOLLO	64	349014	349014	3	24	125	349	349	6	MADI OKOLLO	ULEPPI	LAURA	AYIBU	AYIBU	No
26jan2023 19:01:53	26jan2023 11:49:21	26jan2023 12:02:27	26jan2023	2023-01-26	154	2.5666666	.042777777	RWAMPARA	54	446052	446052	4	28	148	446	446	6	RWAMPARA	RUGANDO	NYABIKUNGU	KYABANYORO	NYABIKUNGU	No
26jan2023 19:01:53	26jan2023 15:29:59	26jan2023 15:36:33	26jan2023	2023-01-26	409	6.8166666	.11361111	RWAMPARA	54	446048	446048	4	28	148	446	446	6	RWAMPARA	RUGANDO	NYABIKUNGU	KYABANYORO	NYABIKUNGU	No
26jan2023 19:01:53	26jan2023 15:38:44	26jan2023 15:43:06	26jan2023	2023-01-26	203	3.3833334	.056388889	RWAMPARA	54	446073	446073	4	28	148	446	446	6	RWAMPARA	RUGANDO	NYABIKUNGU	KYABANYORO	NYABIKUNGU	No
26jan2023 19:04:04	26jan2023 18:16:01	26jan2023 18:20:23	26jan2023	2023-01-26	249	4.1500001	.069166668	RWAMPARA	48	412089	412089	4	25	132	412	412	6	RWAMPARA	BUGAMBA	RWEIBOGO	BUGAMBA	BUGAMBA 'A'	No
26jan2023 19:04:04	26jan2023 18:20:23	26jan2023 18:24:45	26jan2023	2023-01-26	142	2.3666666	.039444443	RWAMPARA	48	412078	412078	4	25	132	412	412	6	RWAMPARA	BUGAMBA	RWEIBOGO	BUGAMBA	BUGAMBA 'A'	No
26jan2023 19:04:04	26jan2023 12:50:31	26jan2023 12:52:42	26jan2023	2023-01-26	160	2.6666667	.044444446	RWAMPARA	37	432085	432085	4	27	140	432	432	6	RWAMPARA	NDEIJA	KIBAARE	MURAGO	MURAGO 'A'	No
26jan2023 19:04:04	26jan2023 13:32:01	26jan2023 13:36:24	26jan2023	2023-01-26	259	4.3166666	.071944445	RWAMPARA	37	432105	432105	4	27	140	432	432	6	RWAMPARA	NDEIJA	KIBAARE	MURAGO	MURAGO 'A'	No
26jan2023 19:06:15	26jan2023 14:09:10	26jan2023 14:11:21	26jan2023	2023-01-26	94	1.5666667	.026111111	RWAMPARA	31	431069	431069	4	27	140	431	431	6	RWAMPARA	NDEIJA	KIBAARE	KIBAARE	KIBAARE 'A'	No
26jan2023 19:12:49	26jan2023 10:50:22	26jan2023 10:52:33	26jan2023	2023-01-26	123	2.05	.034166668	RWAMPARA	41	412067	412067	4	25	132	412	412	6	RWAMPARA	BUGAMBA	RWEIBOGO	BUGAMBA	BUGAMBA 'A'	No
26jan2023 19:12:49	26jan2023 14:28:49	26jan2023 14:31:00	26jan2023	2023-01-26	95	1.5833334	.026388889	RWAMPARA	41	432005	432005	4	27	140	432	432	6	RWAMPARA	NDEIJA	KIBAARE	MURAGO	MURAGO 'A'	No
26jan2023 19:21:33	27jan2023 05:11:22	27jan2023 05:13:33	26jan2023	2023-01-26	147	2.45	.040833332	RWAMPARA	36	432039	432039	4	27	140	432	432	6	RWAMPARA	NDEIJA	KIBAARE	MURAGO	MURAGO 'A'	No
26jan2023 19:39:02	26jan2023 14:24:27	26jan2023 14:28:49	26jan2023	2023-01-26	201	3.3499999	.055833332	RWAMPARA	38	412061	412061	4	25	132	412	412	6	RWAMPARA	BUGAMBA	RWEIBOGO	BUGAMBA	BUGAMBA 'A'	No
26jan2023 19:41:13	26jan2023 11:51:32	26jan2023 11:55:54	26jan2023	2023-01-26	359	5.9833331	.099722221	RWAMPARA	49	432096	432096	4	27	140	432	432	6	RWAMPARA	NDEIJA	KIBAARE	MURAGO	MURAGO 'A'	No
26jan2023 19:41:13	26jan2023 12:35:14	26jan2023 12:37:25	26jan2023	2023-01-26	133	2.2166667	.036944445	RWAMPARA	49	431103	431103	4	27	140	431	431	6	RWAMPARA	NDEIJA	KIBAARE	KIBAARE	KIBAARE 'A'	No
26jan2023 19:45:35	26jan2023 15:29:59	26jan2023 15:32:10	26jan2023	2023-01-26	202	3.3666666	.056111112	RWAMPARA	58	432116	432116	4	27	140	432	432	6	RWAMPARA	NDEIJA	KIBAARE	MURAGO	MURAGO 'A'	No
26jan2023 19:45:35	26jan2023 15:34:21	26jan2023 15:34:21	26jan2023	2023-01-26	86	1.4333333	.02388889	RWAMPARA	58	432069	432069	4	27	140	432	432	6	RWAMPARA	NDEIJA	KIBAARE	MURAGO	MURAGO 'A'	No
26jan2023 19:47:46	26jan2023 13:42:57	26jan2023 13:45:08	26jan2023	2023-01-26	153	2.55	.0425	RWAMPARA	35	431006	431006	4	27	140	431	431	6	RWAMPARA	NDEIJA	KIBAARE	KIBAARE	KIBAARE 'A'	Yes	Yes	Yes	Yes	41	20	No	Yes	1	1	0	0	1	0	0	Airtel	Airtel
26jan2023 19:47:46	26jan2023 15:49:39	26jan2023 16:00:34	26jan2023	2023-01-26	263	4.3833332	.073055558	RWAMPARA	35	432072	432072	4	27	140	432	432	6	RWAMPARA	NDEIJA	KIBAARE	MURAGO	MURAGO 'A'	No
26jan2023 19:54:19	26jan2023 20:29:16	26jan2023 20:33:38	26jan2023	2023-01-26	231	3.8499999	.064166665	MADI OKOLLO	71	305002	305002	3	17	92	305	305	6	MADI OKOLLO	EWANGA	EWANGURU	SHAMBIA	SHAMBIA	No
26jan2023 20:05:14	26jan2023 13:16:44	26jan2023 13:25:28	26jan2023	2023-01-26	395	6.5833335	.10972222	MADI OKOLLO	82	308040	308040	3	18	95	308	308	6	MADI OKOLLO	OFFAKA	ELIBU	ABALII ANGESI	ABALI ANGESI	No
26jan2023 20:05:14	26jan2023 20:00:52	26jan2023 20:05:14	26jan2023	2023-01-26	171	2.8499999	.047499999	MADI OKOLLO	82	308023	308023	3	18	95	308	308	6	MADI OKOLLO	OFFAKA	ELIBU	ABALII ANGESI	ABALI ANGESI	No
26jan2023 20:09:37	26jan2023 17:30:08	26jan2023 17:32:19	26jan2023	2023-01-26	131	2.1833334	.036388889	MADI OKOLLO	76	329011	329011	3	21	109	329	329	6	MADI OKOLLO	PAWOR	PANDUKU	PANDUKU	PANDUKU	No
26jan2023 20:09:37	26jan2023 17:34:30	26jan2023 19:45:35	26jan2023	2023-01-26	961	16.016666	.26694444	MADI OKOLLO	76	329001	329001	3	21	109	329	329	6	MADI OKOLLO	PAWOR	PANDUKU	PANDUKU	PANDUKU	No
26jan2023 20:09:37	26jan2023 19:45:35	26jan2023 19:58:41	26jan2023	2023-01-26	329	5.4833331	.091388889	MADI OKOLLO	76	329014	329014	3	21	109	329	329	6	MADI OKOLLO	PAWOR	PANDUKU	PANDUKU	PANDUKU	No
26jan2023 20:09:37	26jan2023 20:00:52	26jan2023 20:03:03	26jan2023	2023-01-26	147	2.45	.040833332	MADI OKOLLO	76	334020	334020	3	22	114	334	334	6	MADI OKOLLO	RHINO CAMP	ERAMVA	JANDUA	JANDUA	No
26jan2023 20:09:37	26jan2023 20:03:03	26jan2023 20:05:14	26jan2023	2023-01-26	111	1.85	.030833334	MADI OKOLLO	76	334033	334033	3	22	114	334	334	6	MADI OKOLLO	RHINO CAMP	ERAMVA	JANDUA	JANDUA	No
26jan2023 20:11:48	26jan2023 20:09:37	26jan2023 20:11:48	26jan2023	2023-01-26	117	1.95	.032499999	RWAMPARA	30	419168	419168	4	26	134	419	419	6	RWAMPARA	MWIZI	KIGAAGA	KIMURI	KIMURI 'A'	No
26jan2023 20:13:59	26jan2023 20:05:14	26jan2023 20:11:48	26jan2023	2023-01-26	308	5.1333332	.085555553	RWAMPARA	38	444035	444035	4	28	148	444	444	6	RWAMPARA	RUGANDO	NYABIKUNGU	BUTAHE	BUTAHE 'A'	No
27jan2023 16:02:22	27jan2023 12:17:21	27jan2023 12:19:32	27jan2023	2023-01-27	98	1.6333333	.027222222	RWAMPARA	41	427055	427055	4	27	138	427	427	6	RWAMPARA	NDEIJA	BUJAGA	BUJAGA A	BUJAGA A	No
27jan2023 16:28:35	27jan2023 14:48:05	27jan2023 15:33:58	27jan2023	2023-01-27	1467	24.450001	.4075	RWAMPARA	35	427042	427042	4	27	138	427	427	6	RWAMPARA	NDEIJA	BUJAGA	BUJAGA A	BUJAGA A	No
27jan2023 16:28:35	27jan2023 15:40:31	27jan2023 15:47:04	27jan2023	2023-01-27	317	5.2833333	.088055559	RWAMPARA	35	427064	427064	4	27	138	427	427	6	RWAMPARA	NDEIJA	BUJAGA	BUJAGA A	BUJAGA A	No
27jan2023 16:28:35	27jan2023 14:59:01	27jan2023 15:01:12	27jan2023	2023-01-27	76	1.2666667	.02111111	RWAMPARA	58	427037	427037	4	27	138	427	427	6	RWAMPARA	NDEIJA	BUJAGA	BUJAGA A	BUJAGA A	No
27jan2023 16:28:35	27jan2023 15:01:12	27jan2023 15:03:23	27jan2023	2023-01-27	122	2.0333333	.033888888	RWAMPARA	58	427028	427028	4	27	138	427	427	6	RWAMPARA	NDEIJA	BUJAGA	BUJAGA A	BUJAGA A	No
27jan2023 16:28:35	27jan2023 15:03:23	27jan2023 15:03:23	27jan2023	2023-01-27	87	1.45	.024166666	RWAMPARA	58	427046	427046	4	27	138	427	427	6	RWAMPARA	NDEIJA	BUJAGA	BUJAGA A	BUJAGA A	No
27jan2023 17:18:49	27jan2023 16:46:03	27jan2023 16:52:36	27jan2023	2023-01-27	417	6.9499998	.11583333	RWAMPARA	54	440001	440001	4	28	146	440	440	6	RWAMPARA	RUGANDO	KITUNGURU	KATEREZA	KATEREZA 'A'	Yes	Yes	Yes	No
27jan2023 17:18:49	27jan2023 16:54:48	27jan2023 16:59:10	27jan2023	2023-01-27	299	4.9833331	.083055556	RWAMPARA	54	437128	437128	4	27	144	437	437	6	RWAMPARA	NDEIJA	NYEIHANGA	NYEIHANGA TRC	NYEIHANGA TRC 'B'	No
27jan2023 17:49:24	27jan2023 11:33:40	27jan2023 11:35:51	27jan2023	2023-01-27	124	2.0666666	.034444444	RWAMPARA	49	436046	436046	4	27	144	436	436	6	RWAMPARA	NDEIJA	NYEIHANGA	BUNGYEREZA	BUNGYEREZA	No
27jan2023 17:49:24	27jan2023 15:18:40	27jan2023 15:18:40	27jan2023	2023-01-27	88	1.4666667	.024444444	RWAMPARA	49	436023	436023	4	27	144	436	436	6	RWAMPARA	NDEIJA	NYEIHANGA	BUNGYEREZA	BUNGYEREZA	No
27jan2023 17:49:24	27jan2023 15:20:51	27jan2023 15:23:03	27jan2023	2023-01-27	179	2.9833333	.049722221	RWAMPARA	49	436062	436062	4	27	144	436	436	6	RWAMPARA	NDEIJA	NYEIHANGA	BUNGYEREZA	BUNGYEREZA	No
27jan2023 17:49:24	27jan2023 10:01:55	27jan2023 10:04:06	27jan2023	2023-01-27	212	3.5333333	.05888889	RWAMPARA	43	436031	436031	4	27	144	436	436	6	RWAMPARA	NDEIJA	NYEIHANGA	BUNGYEREZA	BUNGYEREZA	No
27jan2023 17:49:24	27jan2023 10:28:08	27jan2023 10:34:41	27jan2023	2023-01-27	294	4.9000001	.081666663	RWAMPARA	43	436077	436077	4	27	144	436	436	6	RWAMPARA	NDEIJA	NYEIHANGA	BUNGYEREZA	BUNGYEREZA	No
27jan2023 17:49:24	27jan2023 08:27:59	27jan2023 08:32:21	27jan2023	2023-01-27	187	3.1166666	.051944446	RWAMPARA	56	449138	449138	4	28	150	449	449	6	RWAMPARA	RUGANDO	NYARUBUNGO	KYABASHUKURA	KYABASHUKURA 'C'	No
27jan2023 17:49:24	27jan2023 11:53:20	27jan2023 12:10:48	27jan2023	2023-01-27	1156	19.266666	.32111111	RWAMPARA	56	449046	449046	4	28	150	449	449	6	RWAMPARA	RUGANDO	NYARUBUNGO	KYABASHUKURA	KYABASHUKURA 'C'	Yes	Yes	Yes	Yes	1056	20	Yes	Yes	1	1	0	0	1	0	0	Airtel	Airtel
27jan2023 17:49:24	27jan2023 12:12:59	27jan2023 15:25:14	27jan2023	2023-01-27	652	10.866667	.18111111	RWAMPARA	56	449106	449106	4	28	150	449	449	6	RWAMPARA	RUGANDO	NYARUBUNGO	KYABASHUKURA	KYABASHUKURA 'C'	No
27jan2023 17:49:24	27jan2023 17:10:05	27jan2023 17:25:23	27jan2023	2023-01-27	899	14.983334	.24972223	RWAMPARA	43	436054	436054	4	27	144	436	436	6	RWAMPARA	NDEIJA	NYEIHANGA	BUNGYEREZA	BUNGYEREZA	No
27jan2023 17:49:24	27jan2023 14:54:39	27jan2023 14:56:50	27jan2023	2023-01-27	219	3.6500001	.060833335	RWAMPARA	46	435010	435010	4	27	143	435	435	6	RWAMPARA	NDEIJA	NYAKAIKARA	KIGARAMA	KIGARAMA 'A'	No
27jan2023 17:51:35	27jan2023 11:51:09	27jan2023 11:51:09	27jan2023	2023-01-27	50	.83333331	.013888889	RWAMPARA	40	436007	436007	4	27	144	436	436	6	RWAMPARA	NDEIJA	NYEIHANGA	BUNGYEREZA	BUNGYEREZA	No
27jan2023 17:51:35	27jan2023 11:53:20	27jan2023 11:55:31	27jan2023	2023-01-27	151	2.5166667	.041944444	RWAMPARA	40	436036	436036	4	27	144	436	436	6	RWAMPARA	NDEIJA	NYEIHANGA	BUNGYEREZA	BUNGYEREZA	No
27jan2023 17:53:47	27jan2023 16:48:14	27jan2023 16:50:25	27jan2023	2023-01-27	132	2.2	.036666665	RWAMPARA	57	437013	437013	4	27	144	437	437	6	RWAMPARA	NDEIJA	NYEIHANGA	NYEIHANGA TRC	NYEIHANGA TRC 'B'	No
27jan2023 17:53:47	27jan2023 16:54:48	27jan2023 16:54:48	27jan2023	2023-01-27	52	.86666667	.014444444	RWAMPARA	57	437325	437325	4	27	144	437	437	6	RWAMPARA	NDEIJA	NYEIHANGA	NYEIHANGA TRC	NYEIHANGA TRC 'B'	No
27jan2023 17:53:47	27jan2023 16:56:59	27jan2023 16:56:59	27jan2023	2023-01-27	57	.94999999	.015833333	RWAMPARA	57	437055	437055	4	27	144	437	437	6	RWAMPARA	NDEIJA	NYEIHANGA	NYEIHANGA TRC	NYEIHANGA TRC 'B'	No
27jan2023 17:53:47	27jan2023 11:31:29	27jan2023 11:31:29	27jan2023	2023-01-27	66	1.1	.018333333	RWAMPARA	51	443026	443026	4	28	147	443	443	6	RWAMPARA	RUGANDO	MIRAMA	MIRAMA II	MIRAMA II	No
27jan2023 17:55:58	27jan2023 15:12:07	27jan2023 15:20:51	27jan2023	2023-01-27	191	3.1833334	.053055555	RWAMPARA	44	449115	449115	4	28	150	449	449	6	RWAMPARA	RUGANDO	NYARUBUNGO	KYABASHUKURA	KYABASHUKURA 'C'	No
27jan2023 17:55:58	27jan2023 14:17:30	27jan2023 14:19:41	27jan2023	2023-01-27	96	1.6	.026666667	RWAMPARA	42	434086	434086	4	27	142	434	434	6	RWAMPARA	NDEIJA	NDEIJA	KYETSIKA II	KYETSIKA II 'B'	Yes	Yes	Yes	Yes	31	56	No	Yes	1	1	0	0	1	0	0	Airtel	Airtel
27jan2023 17:55:58	27jan2023 14:19:41	27jan2023 14:21:53	27jan2023	2023-01-27	63	1.05	.0175	RWAMPARA	42	434115	434115	4	27	142	434	434	6	RWAMPARA	NDEIJA	NDEIJA	KYETSIKA II	KYETSIKA II 'B'	No
27jan2023 17:55:58	27jan2023 14:21:53	27jan2023 14:24:04	27jan2023	2023-01-27	118	1.9666667	.032777779	RWAMPARA	42	434083	434083	4	27	142	434	434	6	RWAMPARA	NDEIJA	NDEIJA	KYETSIKA II	KYETSIKA II 'B'	No
27jan2023 17:58:09	27jan2023 15:40:31	27jan2023 15:42:42	27jan2023	2023-01-27	212	3.5333333	.05888889	RWAMPARA	34	434063	434063	4	27	142	434	434	6	RWAMPARA	NDEIJA	NDEIJA	KYETSIKA II	KYETSIKA II 'B'	Yes	Yes	Yes	Yes	73	49	No	Yes	1 2	1	1	0	1	2	0	Airtel	Airtel
27jan2023 17:58:09	27jan2023 15:44:53	27jan2023 15:47:04	27jan2023	2023-01-27	180	3	.050000001	RWAMPARA	34	434053	434053	4	27	142	434	434	6	RWAMPARA	NDEIJA	NDEIJA	KYETSIKA II	KYETSIKA II 'B'	No
27jan2023 17:58:09	27jan2023 15:49:15	27jan2023 15:51:26	27jan2023	2023-01-27	78	1.3	.021666666	RWAMPARA	34	434053	434053	4	27	142	434	434	6	RWAMPARA	NDEIJA	NDEIJA	KYETSIKA II	KYETSIKA II 'B'	No
27jan2023 17:58:09	27jan2023 16:24:13	27jan2023 16:28:35	27jan2023	2023-01-27	203	3.3833334	.056388889	RWAMPARA	32	436017	436017	4	27	144	436	436	6	RWAMPARA	NDEIJA	NYEIHANGA	BUNGYEREZA	BUNGYEREZA	No
27jan2023 17:58:09	27jan2023 16:28:35	27jan2023 16:30:46	27jan2023	2023-01-27	68	1.1333333	.018888889	RWAMPARA	32	436001	436001	4	27	144	436	436	6	RWAMPARA	NDEIJA	NYEIHANGA	BUNGYEREZA	BUNGYEREZA	No
27jan2023 18:44:01	27jan2023 18:24:22	27jan2023 18:26:33	27jan2023	2023-01-27	81	1.35	.022500001	RWAMPARA	37	428097	428097	4	27	138	428	428	6	RWAMPARA	NDEIJA	BUJAGA	KASHURO	KASHURO	No
27jan2023 18:44:01	27jan2023 18:28:44	27jan2023 18:30:55	27jan2023	2023-01-27	112	1.8666667	.031111112	RWAMPARA	36	428008	428008	4	27	138	428	428	6	RWAMPARA	NDEIJA	BUJAGA	KASHURO	KASHURO	No
27jan2023 18:46:12	27jan2023 17:03:32	27jan2023 17:10:05	27jan2023	2023-01-27	309	5.1500001	.085833333	RWAMPARA	48	430046	430046	4	27	139	430	430	6	RWAMPARA	NDEIJA	KAKIGAANI	RUTOONA	RUTOOMA	Yes	Yes	Yes	Yes	55	51	No	Yes	1	1	0	0	1	0	0	Airtel	Airtel
27jan2023 18:46:12	27jan2023 17:12:16	27jan2023 17:25:23	27jan2023	2023-01-27	539	8.9833336	.14972222	RWAMPARA	48	430035	430035	4	27	139	430	430	6	RWAMPARA	NDEIJA	KAKIGAANI	RUTOONA	RUTOOMA	No
27jan2023 18:46:12	27jan2023 17:27:34	27jan2023 17:34:07	27jan2023	2023-01-27	320	5.3333335	.088888891	RWAMPARA	48	430056	430056	4	27	139	430	430	6	RWAMPARA	NDEIJA	KAKIGAANI	RUTOONA	RUTOOMA	No
27jan2023 18:50:34	27jan2023 15:40:31	27jan2023 15:42:42	27jan2023	2023-01-27	125	2.0833333	.034722224	RWAMPARA	55	437288	437288	4	27	144	437	437	6	RWAMPARA	NDEIJA	NYEIHANGA	NYEIHANGA TRC	NYEIHANGA TRC 'B'	No
27jan2023 18:50:34	27jan2023 15:42:42	27jan2023 15:42:42	27jan2023	2023-01-27	104	1.7333333	.028888889	RWAMPARA	55	437311	437311	4	27	144	437	437	6	RWAMPARA	NDEIJA	NYEIHANGA	NYEIHANGA TRC	NYEIHANGA TRC 'B'	No
27jan2023 18:50:34	27jan2023 15:42:42	27jan2023 15:44:53	27jan2023	2023-01-27	88	1.4666667	.024444444	RWAMPARA	55	437225	437225	4	27	144	437	437	6	RWAMPARA	NDEIJA	NYEIHANGA	NYEIHANGA TRC	NYEIHANGA TRC 'B'	No
27jan2023 18:50:34	27jan2023 15:47:04	27jan2023 15:49:15	27jan2023	2023-01-27	119	1.9833333	.033055555	RWAMPARA	55	437295	437295	4	27	144	437	437	6	RWAMPARA	NDEIJA	NYEIHANGA	NYEIHANGA TRC	NYEIHANGA TRC 'B'	No
27jan2023 18:50:34	27jan2023 17:10:05	27jan2023 17:10:05	27jan2023	2023-01-27	47	.78333336	.013055556	RWAMPARA	55	430130	430130	4	27	139	430	430	6	RWAMPARA	NDEIJA	KAKIGAANI	RUTOONA	RUTOOMA	No
27jan2023 19:32:05	27jan2023 12:17:21	27jan2023 17:58:09	27jan2023	2023-01-27	394	6.5666666	.10944445	MADI OKOLLO	76	328013	328013	3	21	107	328	328	6	MADI OKOLLO	PAWOR	JOLYEVU	OWAVU	OWAVU	No
27jan2023 19:32:05	27jan2023 13:18:31	27jan2023 18:00:20	27jan2023	2023-01-27	505	8.416667	.14027777	MADI OKOLLO	76	328004	328004	3	21	107	328	328	6	MADI OKOLLO	PAWOR	JOLYEVU	OWAVU	OWAVU	No
27jan2023 19:32:05	27jan2023 15:36:09	27jan2023 18:00:20	27jan2023	2023-01-27	110	1.8333334	.030555556	MADI OKOLLO	76	330029	330029	3	21	110	330	330	6	MADI OKOLLO	PAWOR	PARABOK	UPPER PARABOK	UPPER PARABOK	No
27jan2023 19:32:05	27jan2023 18:02:31	27jan2023 18:04:42	27jan2023	2023-01-27	105	1.75	.029166667	MADI OKOLLO	76	330019	330019	3	21	110	330	330	6	MADI OKOLLO	PAWOR	PARABOK	UPPER PARABOK	UPPER PARABOK	No
27jan2023 19:49:33	27jan2023 16:56:59	27jan2023 17:01:21	27jan2023	2023-01-27	263	4.3833332	.073055558	RWAMPARA	31	427004	427004	4	27	138	427	427	6	RWAMPARA	NDEIJA	BUJAGA	BUJAGA A	BUJAGA A	No
27jan2023 19:51:44	27jan2023 18:02:31	27jan2023 18:22:10	27jan2023	2023-01-27	348	5.8000002	.096666664	RWAMPARA	38	429011	429011	4	27	139	429	429	6	RWAMPARA	NDEIJA	KAKIGAANI	KACUUCU	KACUUCU	Yes	Yes	Yes	Yes	52	56	No	Yes	1	1	0	0	1	0	0	Airtel	Airtel
27jan2023 19:51:44	27jan2023 19:25:32	27jan2023 19:38:38	27jan2023	2023-01-27	356	5.9333334	.098888889	RWAMPARA	38	429063	429063	4	27	139	429	429	6	RWAMPARA	NDEIJA	KAKIGAANI	KACUUCU	KACUUCU	No
27jan2023 20:09:13	27jan2023 10:32:30	27jan2023 10:39:03	27jan2023	2023-01-27	379	6.3166666	.10527778	MADI OKOLLO	64	326010	326010	3	20	106	326	326	6	MADI OKOLLO	OKOLLO	ONYOMU	MADELI	MADELI 'B'	No
27jan2023 20:09:13	27jan2023 12:56:41	27jan2023 13:01:03	27jan2023	2023-01-27	205	3.4166667	.056944445	MADI OKOLLO	64	325034	325034	3	20	106	325	325	6	MADI OKOLLO	OKOLLO	ONYOMU	AJUIMUNI	AJUIMUNI	No
27jan2023 20:09:13	27jan2023 16:08:55	27jan2023 16:15:28	27jan2023	2023-01-27	298	4.9666667	.082777776	MADI OKOLLO	66	326012	326012	3	20	106	326	326	6	MADI OKOLLO	OKOLLO	ONYOMU	MADELI	MADELI 'B'	No
27jan2023 20:22:19	27jan2023 20:15:46	27jan2023 20:17:57	27jan2023	2023-01-27	91	1.5166667	.025277779	MADI OKOLLO	76	330035	330035	3	21	110	330	330	6	MADI OKOLLO	PAWOR	PARABOK	UPPER PARABOK	UPPER PARABOK	No
27jan2023 20:28:53	27jan2023 11:14:00	27jan2023 11:31:29	27jan2023	2023-01-27	328	5.4666667	.091111109	MADI OKOLLO	62	325007	325007	3	20	106	325	325	6	MADI OKOLLO	OKOLLO	ONYOMU	AJUIMUNI	AJUIMUNI	No
27jan2023 20:28:53	27jan2023 20:09:13	27jan2023 20:13:35	27jan2023	2023-01-27	276	4.5999999	.076666668	MADI OKOLLO	62	308023	308023	3	18	95	308	308	6	MADI OKOLLO	OFFAKA	ELIBU	ABALII ANGESI	ABALI ANGESI	No
27jan2023 21:47:31	27jan2023 21:34:25	27jan2023 21:38:47	27jan2023	2023-01-27	259	4.3166666	.071944445	MADI OKOLLO	71	341007	341007	3	23	118	341	341	6	MADI OKOLLO	RIGBO	KWILI	ODRUAKU	ODRUAKU	No
27jan2023 21:47:31	27jan2023 21:40:58	27jan2023 21:45:20	27jan2023	2023-01-27	232	3.8666666	.064444445	MADI OKOLLO	71	342006	342006	3	23	119	342	342	6	MADI OKOLLO	RIGBO	LUBA	GULUBU	GULUBU	No
27jan2023 22:00:38	27jan2023 07:55:13	27jan2023 07:59:35	27jan2023	2023-01-27	206	3.4333334	.057222221	MADI OKOLLO	69	314003	314003	3	19	98	314	314	6	MADI OKOLLO	OGOKO	AYAVU	ALIJODA	ALIJODA 'A'	No
27jan2023 22:00:38	27jan2023 08:08:19	27jan2023 08:12:41	27jan2023	2023-01-27	226	3.7666667	.06277778	MADI OKOLLO	69	338015	338015	3	23	117	338	338	6	MADI OKOLLO	RIGBO	ALIBA	ERADRIRU	ERADRIRU 'C'	Yes	Yes	Yes	Yes	44	25	No	Yes	1	1	0	0	1	0	0	Airtel	Airtel
27jan2023 22:00:38	27jan2023 08:19:15	27jan2023 08:23:37	27jan2023	2023-01-27	242	4.0333333	.067222223	MADI OKOLLO	69	333005	333005	3	22	113	333	333	6	MADI OKOLLO	RHINO CAMP	BANDILI	GBORO	GBORO	No
27jan2023 22:00:38	27jan2023 08:25:48	27jan2023 08:36:43	27jan2023	2023-01-27	540	9	.15000001	MADI OKOLLO	69	341004	341004	3	23	118	341	341	6	MADI OKOLLO	RIGBO	KWILI	ODRUAKU	ODRUAKU	No
27jan2023 22:00:38	27jan2023 09:53:11	27jan2023 09:55:22	27jan2023	2023-01-27	222	3.7	.061666667	MADI OKOLLO	69	338018	338018	3	23	117	338	338	6	MADI OKOLLO	RIGBO	ALIBA	ERADRIRU	ERADRIRU 'C'	No
27jan2023 22:00:38	27jan2023 11:00:54	27jan2023 11:05:16	27jan2023	2023-01-27	177	2.95	.049166668	MADI OKOLLO	69	334031	334031	3	22	114	334	334	6	MADI OKOLLO	RHINO CAMP	ERAMVA	JANDUA	JANDUA	Yes	Yes	Yes	No
27jan2023 22:00:38	27jan2023 13:49:06	27jan2023 13:51:18	27jan2023	2023-01-27	130	2.1666667	.036111113	MADI OKOLLO	69	318003	318003	3	19	101	318	318	6	MADI OKOLLO	OGOKO	PAMVARA	ALIVU	ALIVU 'B'	Yes	Yes	Yes	No
27jan2023 22:00:38	27jan2023 14:04:24	27jan2023 14:06:35	27jan2023	2023-01-27	125	2.0833333	.034722224	MADI OKOLLO	69	318003	318003	3	19	101	318	318	6	MADI OKOLLO	OGOKO	PAMVARA	ALIVU	ALIVU 'B'	Yes	Yes	Yes	No
27jan2023 22:00:38	27jan2023 14:06:35	27jan2023 14:10:57	27jan2023	2023-01-27	225	3.75	.0625	MADI OKOLLO	69	318018	318018	3	19	101	318	318	6	MADI OKOLLO	OGOKO	PAMVARA	ALIVU	ALIVU 'B'	Yes	Yes	Yes	Yes	72	65	No	Yes	1 2	1	1	0	1	2	0	Airtel	Airtel
27jan2023 22:00:38	27jan2023 15:03:23	27jan2023 15:07:45	27jan2023	2023-01-27	233	3.8833334	.064722225	MADI OKOLLO	69	335035	335035	3	22	114	335	335	6	MADI OKOLLO	RHINO CAMP	ERAMVA	ORODRIVA	ORODRIVA	Yes	Yes	Yes	Yes	65	51	No	Yes	1	1	0	0	1	0	0	Airtel	Airtel
27jan2023 22:02:49	27jan2023 08:06:08	27jan2023 08:10:30	27jan2023	2023-01-27	287	4.7833333	.079722226	MADI OKOLLO	61	315006	315006	3	19	99	315	315	6	MADI OKOLLO	OGOKO	ENYIO	LALI	LALI	Yes	Yes	Yes	Yes	129	65	No	No					0	0	0		N/A	Yes	Yes	Yes	3	0	0	1	0	0	0
27jan2023 22:02:49	27jan2023 08:10:30	27jan2023 08:14:52	27jan2023	2023-01-27	313	5.2166667	.086944446	MADI OKOLLO	61	340004	340004	3	23	117	340	340	6	MADI OKOLLO	RIGBO	ALIBA	YAUGA	YAUGA	No
27jan2023 22:02:49	27jan2023 08:14:52	27jan2023 08:21:26	27jan2023	2023-01-27	389	6.4833331	.10805555	MADI OKOLLO	61	335035	335035	3	22	114	335	335	6	MADI OKOLLO	RHINO CAMP	ERAMVA	ORODRIVA	ORODRIVA	Yes	Yes	Yes	Yes	168	51	No	No					0	0	0		N/A	Yes	Yes	Yes	3	0	0	1	0	0	0
27jan2023 22:02:49	27jan2023 08:32:21	27jan2023 08:34:32	27jan2023	2023-01-27	151	2.5166667	.041944444	MADI OKOLLO	61	338017	338017	3	23	117	338	338	6	MADI OKOLLO	RIGBO	ALIBA	ERADRIRU	ERADRIRU 'C'	Yes	Yes	Yes	Yes	32	53	No	No					0	0	0		N/A	Yes	Yes	Yes	3	0	0	1	0	0	0
27jan2023 22:02:49	27jan2023 08:36:43	27jan2023 08:38:54	27jan2023	2023-01-27	111	1.85	.030833334	MADI OKOLLO	61	334036	334036	3	22	114	334	334	6	MADI OKOLLO	RHINO CAMP	ERAMVA	JANDUA	JANDUA	No
27jan2023 22:02:49	27jan2023 08:38:54	27jan2023 08:41:05	27jan2023	2023-01-27	196	3.2666667	.054444443	MADI OKOLLO	61	342005	342005	3	23	119	342	342	6	MADI OKOLLO	RIGBO	LUBA	GULUBU	GULUBU	Yes	Yes	Yes	Yes	87	69	Yes	Yes	1 2	1	1	0	1	2	0	MTN	MTN
27jan2023 22:02:49	27jan2023 10:23:46	27jan2023 11:48:57	27jan2023	2023-01-27	305	5.0833335	.084722221	MADI OKOLLO	61	341004	341004	3	23	118	341	341	6	MADI OKOLLO	RIGBO	KWILI	ODRUAKU	ODRUAKU	No
27jan2023 22:02:49	27jan2023 12:41:23	27jan2023 12:45:45	27jan2023	2023-01-27	274	4.5666666	.076111108	MADI OKOLLO	61	341007	341007	3	23	118	341	341	6	MADI OKOLLO	RIGBO	KWILI	ODRUAKU	ODRUAKU	No
28jan2023 15:20:28	28jan2023 13:50:54	28jan2023 13:53:05	28jan2023	2023-01-28	194	3.2333333	.053888887	RWAMPARA	44	442020	442020	4	28	146	442	442	6	RWAMPARA	RUGANDO	KITUNGURU	RUNENA	RUNENA	Yes	Yes	Yes	No
28jan2023 15:20:28	28jan2023 20:15:23	28jan2023 20:19:45	28jan2023	2023-01-28	322	5.3666668	.089444444	RWAMPARA	30	447058	447058	4	28	149	447	447	6	RWAMPARA	RUGANDO	NYAKABARE	BUSHENYI	BUSHENYI	No
28jan2023 15:20:28	28jan2023 20:26:18	28jan2023 20:30:40	28jan2023	2023-01-28	236	3.9333334	.065555558	RWAMPARA	30	447110	447110	4	28	149	447	447	6	RWAMPARA	RUGANDO	NYAKABARE	BUSHENYI	BUSHENYI	No
28jan2023 15:20:28	28jan2023 20:37:13	28jan2023 20:39:24	28jan2023	2023-01-28	210	3.5	.058333334	RWAMPARA	30	447061	447061	4	28	149	447	447	6	RWAMPARA	RUGANDO	NYAKABARE	BUSHENYI	BUSHENYI	No
28jan2023 15:40:08	28jan2023 14:54:15	28jan2023 14:54:15	28jan2023	2023-01-28	69	1.15	.019166667	RWAMPARA	58	450011	450011	4	28	150	450	450	6	RWAMPARA	RUGANDO	NYARUBUNGO	RUGARAMA	RUGARAMA	No
28jan2023 15:40:08	28jan2023 14:54:15	28jan2023 14:56:26	28jan2023	2023-01-28	54	.89999998	.015	RWAMPARA	58	450140	450140	4	28	150	450	450	6	RWAMPARA	RUGANDO	NYARUBUNGO	RUGARAMA	RUGARAMA	No
28jan2023 15:40:08	28jan2023 14:56:26	28jan2023 14:58:37	28jan2023	2023-01-28	68	1.1333333	.018888889	RWAMPARA	58	450139	450139	4	28	150	450	450	6	RWAMPARA	RUGANDO	NYARUBUNGO	RUGARAMA	RUGARAMA	No
28jan2023 15:40:08	28jan2023 14:58:37	28jan2023 14:58:37	28jan2023	2023-01-28	70	1.1666666	.019444445	RWAMPARA	58	450088	450088	4	28	150	450	450	6	RWAMPARA	RUGANDO	NYARUBUNGO	RUGARAMA	RUGARAMA	No
28jan2023 16:28:11	28jan2023 12:23:31	28jan2023 12:23:31	28jan2023	2023-01-28	71	1.1833333	.019722221	RWAMPARA	31	450008	450008	4	28	150	450	450	6	RWAMPARA	RUGANDO	NYARUBUNGO	RUGARAMA	RUGARAMA	No
28jan2023 16:28:11	28jan2023 12:25:42	28jan2023 12:27:53	28jan2023	2023-01-28	77	1.2833333	.021388888	RWAMPARA	31	450029	450029	4	28	150	450	450	6	RWAMPARA	RUGANDO	NYARUBUNGO	RUGARAMA	RUGARAMA	No
28jan2023 16:28:11	28jan2023 12:30:04	28jan2023 12:32:15	28jan2023	2023-01-28	57	.94999999	.015833333	RWAMPARA	31	450060	450060	4	28	150	450	450	6	RWAMPARA	RUGANDO	NYARUBUNGO	RUGARAMA	RUGARAMA	No
28jan2023 16:52:13	28jan2023 11:20:10	28jan2023 11:33:16	28jan2023	2023-01-28	398	6.6333332	.11055555	RWAMPARA	36	448122	448122	4	28	150	448	448	6	RWAMPARA	RUGANDO	NYARUBUNGO	KAKITANGA	KAKITANGA	No
28jan2023 16:52:13	28jan2023 11:26:43	28jan2023 11:33:16	28jan2023	2023-01-28	184	3.0666666	.05111111	RWAMPARA	36	448109	448109	4	28	150	448	448	6	RWAMPARA	RUGANDO	NYARUBUNGO	KAKITANGA	KAKITANGA	No
28jan2023 16:54:24	28jan2023 15:05:10	28jan2023 15:09:33	28jan2023	2023-01-28	179	2.9833333	.049722221	RWAMPARA	36	427064	427064	4	27	138	427	427	6	RWAMPARA	NDEIJA	BUJAGA	BUJAGA A	BUJAGA A	No
28jan2023 17:29:21	28jan2023 13:20:19	28jan2023 13:24:41	28jan2023	2023-01-28	254	4.2333331	.070555553	RWAMPARA	40	445022	445022	4	28	148	445	445	6	RWAMPARA	RUGANDO	NYABIKUNGU	ENKIRI	ENKIRI	No
28jan2023 17:29:21	28jan2023 13:24:41	28jan2023 13:31:14	28jan2023	2023-01-28	345	5.75	.095833331	RWAMPARA	40	445024	445024	4	28	148	445	445	6	RWAMPARA	RUGANDO	NYABIKUNGU	ENKIRI	ENKIRI	Yes	No	Yes	Yes	88	37	No	Yes	1	1	0	0	1	0	0	Airtel	Airtel
28jan2023 17:29:21	28jan2023 15:22:39	28jan2023 15:24:50	28jan2023	2023-01-28	125	2.0833333	.034722224	RWAMPARA	40	445113	445113	4	28	148	445	445	6	RWAMPARA	RUGANDO	NYABIKUNGU	ENKIRI	ENKIRI	No
28jan2023 17:29:21	28jan2023 13:59:38	28jan2023 14:04:00	28jan2023	2023-01-28	275	4.5833335	.076388888	RWAMPARA	43	443053	443053	4	28	147	443	443	6	RWAMPARA	RUGANDO	MIRAMA	MIRAMA II	MIRAMA II	No
28jan2023 17:29:21	28jan2023 14:06:11	28jan2023 14:10:34	28jan2023	2023-01-28	352	5.8666668	.097777776	RWAMPARA	43	443063	443063	4	28	147	443	443	6	RWAMPARA	RUGANDO	MIRAMA	MIRAMA II	MIRAMA II	No
28jan2023 17:29:21	28jan2023 14:12:45	28jan2023 14:19:18	28jan2023	2023-01-28	319	5.3166666	.088611111	RWAMPARA	43	443069	443069	4	28	147	443	443	6	RWAMPARA	RUGANDO	MIRAMA	MIRAMA II	MIRAMA II	Yes	Yes	Yes	Yes	123	49	Yes	Yes	1	1	0	0	1	0	0	Airtel	Airtel
28jan2023 17:31:32	28jan2023 10:53:57	28jan2023 11:37:39	28jan2023	2023-01-28	693	11.55	.1925	RWAMPARA	46	430083	430083	4	27	139	430	430	6	RWAMPARA	NDEIJA	KAKIGAANI	RUTOONA	RUTOOMA	No
28jan2023 17:31:32	28jan2023 15:44:30	28jan2023 15:44:30	28jan2023	2023-01-28	32	.53333336	.0088888891	RWAMPARA	46	430152	430152	4	27	139	430	430	6	RWAMPARA	NDEIJA	KAKIGAANI	RUTOONA	RUTOOMA	No
28jan2023 17:31:32	28jan2023 10:36:29	28jan2023 10:38:40	28jan2023	2023-01-28	158	2.6333334	.043888889	RWAMPARA	56	443037	443037	4	28	147	443	443	6	RWAMPARA	RUGANDO	MIRAMA	MIRAMA II	MIRAMA II	No
28jan2023 17:31:32	28jan2023 11:24:32	28jan2023 11:31:05	28jan2023	2023-01-28	384	6.4000001	.10666667	RWAMPARA	56	443078	443078	4	28	147	443	443	6	RWAMPARA	RUGANDO	MIRAMA	MIRAMA II	MIRAMA II	No
28jan2023 17:31:32	28jan2023 11:37:39	28jan2023 11:37:39	28jan2023	2023-01-28	101	1.6833333	.028055556	RWAMPARA	56	443077	443077	4	28	147	443	443	6	RWAMPARA	RUGANDO	MIRAMA	MIRAMA II	MIRAMA II	No
28jan2023 17:31:32	28jan2023 18:32:42	28jan2023 18:34:53	28jan2023	2023-01-28	48	.80000001	.013333334	RWAMPARA	42	442003	442003	4	28	146	442	442	6	RWAMPARA	RUGANDO	KITUNGURU	RUNENA	RUNENA	No
28jan2023 17:31:32	28jan2023 16:43:29	28jan2023 16:50:02	28jan2023	2023-01-28	242	4.0333333	.067222223	RWAMPARA	34	435077	435077	4	27	143	435	435	6	RWAMPARA	NDEIJA	NYAKAIKARA	KIGARAMA	KIGARAMA 'A'	Yes	Yes	Yes	Yes	62	50	No	Yes	1 2	1	1	0	1	2	0	MTN	MTN
28jan2023 17:31:32	28jan2023 16:50:02	28jan2023 16:52:13	28jan2023	2023-01-28	177	2.95	.049166668	RWAMPARA	34	435066	435066	4	27	143	435	435	6	RWAMPARA	NDEIJA	NYAKAIKARA	KIGARAMA	KIGARAMA 'A'	Yes	Yes	Yes	Yes	32	32	Yes	Yes	1 2	1	1	0	1	2	0	Airtel	Airtel
28jan2023 17:31:32	28jan2023 16:54:24	28jan2023 16:56:35	28jan2023	2023-01-28	143	2.3833334	.039722223	RWAMPARA	34	435104	435104	4	27	143	435	435	6	RWAMPARA	NDEIJA	NYAKAIKARA	KIGARAMA	KIGARAMA 'A'	No
28jan2023 17:31:32	28jan2023 13:26:52	28jan2023 13:29:03	28jan2023	2023-01-28	96	1.6	.026666667	RWAMPARA	32	444006	444006	4	28	148	444	444	6	RWAMPARA	RUGANDO	NYABIKUNGU	BUTAHE	BUTAHE 'A'	No
28jan2023 17:31:32	28jan2023 13:29:03	28jan2023 13:31:14	28jan2023	2023-01-28	56	.93333334	.015555556	RWAMPARA	32	444002	444002	4	28	148	444	444	6	RWAMPARA	RUGANDO	NYABIKUNGU	BUTAHE	BUTAHE 'A'	No
28jan2023 17:31:32	28jan2023 13:31:14	28jan2023 13:31:14	28jan2023	2023-01-28	45	.75	.0125	RWAMPARA	32	444001	444001	4	28	148	444	444	6	RWAMPARA	RUGANDO	NYABIKUNGU	BUTAHE	BUTAHE 'A'	No
28jan2023 17:31:32	28jan2023 13:31:14	28jan2023 13:33:25	28jan2023	2023-01-28	59	.98333335	.016388889	RWAMPARA	32	444013	444013	4	28	148	444	444	6	RWAMPARA	RUGANDO	NYABIKUNGU	BUTAHE	BUTAHE 'A'	No
28jan2023 17:35:54	28jan2023 16:41:18	28jan2023 16:43:29	28jan2023	2023-01-28	84	1.4	.023333333	RWAMPARA	52	444015	444015	4	28	148	444	444	6	RWAMPARA	RUGANDO	NYABIKUNGU	BUTAHE	BUTAHE 'A'	No
28jan2023 17:35:54	28jan2023 16:43:29	28jan2023 16:45:40	28jan2023	2023-01-28	63	1.05	.0175	RWAMPARA	52	444044	444044	4	28	148	444	444	6	RWAMPARA	RUGANDO	NYABIKUNGU	BUTAHE	BUTAHE 'A'	No
28jan2023 17:35:54	28jan2023 16:45:40	28jan2023 16:45:40	28jan2023	2023-01-28	57	.94999999	.015833333	RWAMPARA	52	444011	444011	4	28	148	444	444	6	RWAMPARA	RUGANDO	NYABIKUNGU	BUTAHE	BUTAHE 'A'	No
28jan2023 17:42:28	28jan2023 14:30:13	28jan2023 14:43:20	28jan2023	2023-01-28	198	3.3	.055	RWAMPARA	49	450151	450151	4	28	150	450	450	6	RWAMPARA	RUGANDO	NYARUBUNGO	RUGARAMA	RUGARAMA	No
28jan2023 17:49:01	28jan2023 11:17:59	28jan2023 11:20:10	28jan2023	2023-01-28	70	1.1666666	.019444445	RWAMPARA	35	447124	447124	4	28	149	447	447	6	RWAMPARA	RUGANDO	NYAKABARE	BUSHENYI	BUSHENYI	No
28jan2023 17:49:01	28jan2023 14:58:37	28jan2023 15:00:48	28jan2023	2023-01-28	102	1.7	.028333334	RWAMPARA	35	447051	447051	4	28	149	447	447	6	RWAMPARA	RUGANDO	NYAKABARE	BUSHENYI	BUSHENYI	No
28jan2023 17:49:01	28jan2023 17:27:10	28jan2023 17:29:21	28jan2023	2023-01-28	203	3.3833334	.056388889	RWAMPARA	35	447027	447027	4	28	149	447	447	6	RWAMPARA	RUGANDO	NYAKABARE	BUSHENYI	BUSHENYI	Yes	Yes	No	Yes	70	25	No	Yes	1	1	0	0	1	0	0	Airtel	Airtel
28jan2023 17:49:01	28jan2023 17:33:43	28jan2023 17:35:54	28jan2023	2023-01-28	158	2.6333334	.043888889	RWAMPARA	35	447007	447007	4	28	149	447	447	6	RWAMPARA	RUGANDO	NYAKABARE	BUSHENYI	BUSHENYI	Yes	Yes	Yes	Yes	61	49	No	Yes	1	1	0	0	1	0	0	Airtel	Airtel
28jan2023 18:04:18	28jan2023 13:31:14	28jan2023 13:39:59	28jan2023	2023-01-28	365	6.0833335	.10138889	RWAMPARA	48	441011	441011	4	28	146	441	441	6	RWAMPARA	RUGANDO	KITUNGURU	KYABWIHURE	KYABWIHURE 'B'	Yes	Yes	Yes	Yes	47	26	Yes	Yes	1 2	1	1	0	1	2	0	Airtel	Airtel
28jan2023 18:04:18	28jan2023 13:42:10	28jan2023 13:44:21	28jan2023	2023-01-28	99	1.65	.0275	RWAMPARA	48	441138	441138	4	28	146	441	441	6	RWAMPARA	RUGANDO	KITUNGURU	KYABWIHURE	KYABWIHURE 'B'	No
28jan2023 18:04:18	28jan2023 13:46:32	28jan2023 13:53:05	28jan2023	2023-01-28	285	4.75	.079166666	RWAMPARA	48	441007	441007	4	28	146	441	441	6	RWAMPARA	RUGANDO	KITUNGURU	KYABWIHURE	KYABWIHURE 'B'	No
28jan2023 18:04:18	28jan2023 14:19:18	28jan2023 14:23:40	28jan2023	2023-01-28	257	4.2833333	.071388885	RWAMPARA	48	441071	441071	4	28	146	441	441	6	RWAMPARA	RUGANDO	KITUNGURU	KYABWIHURE	KYABWIHURE 'B'	No
28jan2023 18:13:03	28jan2023 13:37:48	28jan2023 13:39:59	28jan2023	2023-01-28	132	2.2	.036666665	RWAMPARA	38	441153	441153	4	28	146	441	441	6	RWAMPARA	RUGANDO	KITUNGURU	KYABWIHURE	KYABWIHURE 'B'	No
28jan2023 18:13:03	28jan2023 13:39:59	28jan2023 16:36:55	28jan2023	2023-01-28	282	4.6999998	.078333333	RWAMPARA	38	441014	441014	4	28	146	441	441	6	RWAMPARA	RUGANDO	KITUNGURU	KYABWIHURE	KYABWIHURE 'B'	No
28jan2023 18:32:42	28jan2023 09:28:45	28jan2023 09:33:07	28jan2023	2023-01-28	276	4.5999999	.076666668	MADI OKOLLO	76	330029	330029	3	21	110	330	330	6	MADI OKOLLO	PAWOR	PARABOK	UPPER PARABOK	UPPER PARABOK	No
28jan2023 18:32:42	28jan2023 09:44:03	28jan2023 09:46:14	28jan2023	2023-01-28	95	1.5833334	.026388889	MADI OKOLLO	76	330019	330019	3	21	110	330	330	6	MADI OKOLLO	PAWOR	PARABOK	UPPER PARABOK	UPPER PARABOK	No
28jan2023 18:32:42	28jan2023 10:05:54	28jan2023 10:08:05	28jan2023	2023-01-28	105	1.75	.029166667	MADI OKOLLO	76	330035	330035	3	21	110	330	330	6	MADI OKOLLO	PAWOR	PARABOK	UPPER PARABOK	UPPER PARABOK	No
28jan2023 18:32:42	28jan2023 12:41:00	28jan2023 12:56:17	28jan2023	2023-01-28	350	5.8333335	.097222224	MADI OKOLLO	76	334033	334033	3	22	114	334	334	6	MADI OKOLLO	RHINO CAMP	ERAMVA	JANDUA	JANDUA	No
28jan2023 18:52:22	28jan2023 13:15:57	28jan2023 13:15:57	28jan2023	2023-01-28	74	1.2333333	.020555556	RWAMPARA	55	430031	430031	4	27	139	430	430	6	RWAMPARA	NDEIJA	KAKIGAANI	RUTOONA	RUTOOMA	No
28jan2023 19:07:39	28jan2023 15:05:10	28jan2023 15:07:21	28jan2023	2023-01-28	196	3.2666667	.054444443	RWAMPARA	57	430126	430126	4	27	139	430	430	6	RWAMPARA	NDEIJA	KAKIGAANI	RUTOONA	RUTOOMA	No
28jan2023 19:12:02	28jan2023 13:39:59	28jan2023 13:48:43	28jan2023	2023-01-28	454	7.5666666	.12611111	RWAMPARA	54	446052	446052	4	28	148	446	446	6	RWAMPARA	RUGANDO	NYABIKUNGU	KYABANYORO	NYABIKUNGU	No
28jan2023 19:12:02	28jan2023 14:14:56	28jan2023 14:32:24	28jan2023	2023-01-28	500	8.333333	.1388889	RWAMPARA	54	446077	446077	4	28	148	446	446	6	RWAMPARA	RUGANDO	NYABIKUNGU	KYABANYORO	NYABIKUNGU	Yes	Yes	Yes	Yes	424	21	No	Yes	2	0	1	0	0	2	0	MTN	MTN	Yes	No
28jan2023 19:12:02	28jan2023 16:12:54	28jan2023 16:19:27	28jan2023	2023-01-28	453	7.5500002	.12583333	RWAMPARA	54	446070	446070	4	28	148	446	446	6	RWAMPARA	RUGANDO	NYABIKUNGU	KYABANYORO	NYABIKUNGU	No
28jan2023 19:12:02	28jan2023 16:36:55	28jan2023 16:43:29	28jan2023	2023-01-28	420	7	.11666667	RWAMPARA	54	446006	446006	4	28	148	446	446	6	RWAMPARA	RUGANDO	NYABIKUNGU	KYABANYORO	NYABIKUNGU	No
28jan2023 19:12:02	28jan2023 17:40:17	28jan2023 17:44:39	28jan2023	2023-01-28	268	4.4666667	.074444443	RWAMPARA	54	446035	446035	4	28	148	446	446	6	RWAMPARA	RUGANDO	NYABIKUNGU	KYABANYORO	NYABIKUNGU	No
28jan2023 19:42:37	28jan2023 11:59:29	28jan2023 12:01:40	28jan2023	2023-01-28	138	2.3	.038333334	RWAMPARA	51	448008	448008	4	28	150	448	448	6	RWAMPARA	RUGANDO	NYARUBUNGO	KAKITANGA	KAKITANGA	Yes	Yes	Yes	Yes	64	30	Yes	Yes	1	1	0	0	1	0	0	Airtel	Airtel
28jan2023 19:42:37	28jan2023 19:16:24	28jan2023 19:16:24	28jan2023	2023-01-28	41	.68333334	.011388889	RWAMPARA	51	410095	410095	4	25	131	410	410	6	RWAMPARA	BUGAMBA	NYARUHANDAGAZI	KASHUNGWE	KASHUNGWE 'B'	No
28jan2023 20:26:18	28jan2023 15:42:19	28jan2023 15:46:41	28jan2023	2023-01-28	203	3.3833334	.056388889	MADI OKOLLO	71	333005	333005	3	22	113	333	333	6	MADI OKOLLO	RHINO CAMP	BANDILI	GBORO	GBORO	No
28jan2023 20:41:36	27jan2023 13:44:44	28jan2023 15:44:30	28jan2023	2023-01-28	269	4.4833331	.074722223	MADI OKOLLO	69	318015	318015	3	19	101	318	318	6	MADI OKOLLO	OGOKO	PAMVARA	ALIVU	ALIVU 'B'	Yes	Yes	Yes	Yes	110	60	No	Yes	1 2	1	1	0	1	2	0	MTN	MTN
28jan2023 20:45:58	28jan2023 11:00:30	28jan2023 11:02:41	28jan2023	2023-01-28	152	2.5333333	.04222222	MADI OKOLLO	61	343008	343008	3	23	119	343	343	6	MADI OKOLLO	RIGBO	LUBA	NAGBULU	NAGBULU	Yes	Yes	Yes	Yes	28	51	No	Yes	1 2	1	1	0	1	2	0	MTN	MTN
28jan2023 20:45:58	28jan2023 12:06:03	28jan2023 12:10:25	28jan2023	2023-01-28	203	3.3833334	.056388889	MADI OKOLLO	61	338014	338014	3	23	117	338	338	6	MADI OKOLLO	RIGBO	ALIBA	ERADRIRU	ERADRIRU 'C'	No
28jan2023 20:45:58	23jan2023 09:56:56	24jan2023 21:35:35	24jan2023	2023-01-24	129	2.1500001	.035833333	MADI OKOLLO	65	318007	318007	3	19	101	318	318	6	MADI OKOLLO	OGOKO	PAMVARA	ALIVU	ALIVU 'B'	No
29jan2023 16:32:10	28jan2023 08:51:37	28jan2023 08:51:37	28jan2023	2023-01-28	81	1.35	.022500001	RWAMPARA	41	447109	447109	4	28	149	447	447	6	RWAMPARA	RUGANDO	NYAKABARE	BUSHENYI	BUSHENYI	No
29jan2023 16:32:10	28jan2023 08:51:37	28jan2023 08:53:48	28jan2023	2023-01-28	50	.83333331	.013888889	RWAMPARA	41	447080	447080	4	28	149	447	447	6	RWAMPARA	RUGANDO	NYAKABARE	BUSHENYI	BUSHENYI	No
29jan2023 18:17:01	29jan2023 18:03:55	29jan2023 18:03:55	29jan2023	2023-01-29	68	1.1333333	.018888889	RWAMPARA	55	436036	436036	4	27	144	436	436	6	RWAMPARA	NDEIJA	NYEIHANGA	BUNGYEREZA	BUNGYEREZA	No
30jan2023 17:56:58	29jan2023 16:12:30	29jan2023 16:21:14	29jan2023	2023-01-29	461	7.6833334	.12805556	RWAMPARA	58	449115	449115	4	28	150	449	449	6	RWAMPARA	RUGANDO	NYARUBUNGO	KYABASHUKURA	KYABASHUKURA 'C'	No
30jan2023 18:49:24	30jan2023 14:51:17	30jan2023 14:55:39	30jan2023	2023-01-30	258	4.3000002	.071666665	RWAMPARA	36	416045	416045	4	26	133	416	416	6	RWAMPARA	MWIZI	BUSHWERE	KIKUNDA IV	KIKUNBA IV	No
30jan2023 18:49:24	30jan2023 14:55:39	30jan2023 14:55:39	30jan2023	2023-01-30	106	1.7666667	.029444445	RWAMPARA	36	416087	416087	4	26	133	416	416	6	RWAMPARA	MWIZI	BUSHWERE	KIKUNDA IV	KIKUNBA IV	No
30jan2023 18:49:24	30jan2023 14:57:50	30jan2023 15:00:01	30jan2023	2023-01-30	184	3.0666666	.05111111	RWAMPARA	36	416150	416150	4	26	133	416	416	6	RWAMPARA	MWIZI	BUSHWERE	KIKUNDA IV	KIKUNBA IV	No
30jan2023 18:49:24	30jan2023 13:54:29	30jan2023 13:56:40	30jan2023	2023-01-30	127	2.1166666	.035277776	RWAMPARA	55	421081	421081	4	26	135	421	421	6	RWAMPARA	MWIZI	NGOMA	KATOOKYE	KATOOKYE	No
30jan2023 18:49:24	30jan2023 13:56:40	30jan2023 13:56:40	30jan2023	2023-01-30	36	.60000002	.0099999998	RWAMPARA	55	421012	421012	4	26	135	421	421	6	RWAMPARA	MWIZI	NGOMA	KATOOKYE	KATOOKYE	No
30jan2023 18:49:24	30jan2023 13:58:51	30jan2023 14:01:02	30jan2023	2023-01-30	89	1.4833333	.024722222	RWAMPARA	55	421120	421120	4	26	135	421	421	6	RWAMPARA	MWIZI	NGOMA	KATOOKYE	KATOOKYE	No
30jan2023 18:49:24	30jan2023 14:03:13	30jan2023 14:05:24	30jan2023	2023-01-30	124	2.0666666	.034444444	RWAMPARA	55	421023	421023	4	26	135	421	421	6	RWAMPARA	MWIZI	NGOMA	KATOOKYE	KATOOKYE	No
30jan2023 18:49:24	30jan2023 15:56:49	30jan2023 15:59:00	30jan2023	2023-01-30	106	1.7666667	.029444445	RWAMPARA	55	421062	421062	4	26	135	421	421	6	RWAMPARA	MWIZI	NGOMA	KATOOKYE	KATOOKYE	No
30jan2023 18:49:24	30jan2023 15:52:27	30jan2023 15:54:38	30jan2023	2023-01-30	76	1.2666667	.02111111	RWAMPARA	32	420002	420002	4	26	135	420	420	6	RWAMPARA	MWIZI	NGOMA	IHOMBYA	IHOMBYA	No
30jan2023 18:49:24	30jan2023 15:54:38	30jan2023 15:54:38	30jan2023	2023-01-30	57	.94999999	.015833333	RWAMPARA	32	420031	420031	4	26	135	420	420	6	RWAMPARA	MWIZI	NGOMA	IHOMBYA	IHOMBYA	No
30jan2023 19:46:12	30jan2023 18:03:31	30jan2023 18:07:53	30jan2023	2023-01-30	236	3.9333334	.065555558	RWAMPARA	54	440002	440002	4	28	146	440	440	6	RWAMPARA	RUGANDO	KITUNGURU	KATEREZA	KATEREZA 'A'	No
30jan2023 19:46:12	30jan2023 18:07:53	30jan2023 18:14:27	30jan2023	2023-01-30	284	4.7333331	.078888886	RWAMPARA	54	440044	440044	4	28	146	440	440	6	RWAMPARA	RUGANDO	KITUNGURU	KATEREZA	KATEREZA 'A'	No
30jan2023 19:46:12	30jan2023 18:16:38	30jan2023 18:25:22	30jan2023	2023-01-30	512	8.5333338	.14222223	RWAMPARA	54	440060	440060	4	28	146	440	440	6	RWAMPARA	RUGANDO	KITUNGURU	KATEREZA	KATEREZA 'A'	No
30jan2023 19:46:12	30jan2023 18:27:33	30jan2023 18:45:02	30jan2023	2023-01-30	1143	19.049999	.3175	RWAMPARA	54	412047	412047	4	25	132	412	412	6	RWAMPARA	BUGAMBA	RWEIBOGO	BUGAMBA	BUGAMBA 'A'	No
30jan2023 20:14:36	30jan2023 15:43:43	30jan2023 15:50:16	30jan2023	2023-01-30	424	7.0666666	.11777778	RWAMPARA	38	415072	415072	4	26	133	415	415	6	RWAMPARA	MWIZI	BUSHWERE	KARUHIIRA	KARUHIIRA 'B'	Yes	Yes	Yes	Yes	67	38	No	Yes	1 2	1	1	0	1	2	0	Airtel	Airtel
30jan2023 20:14:36	30jan2023 16:25:13	30jan2023 16:27:24	30jan2023	2023-01-30	196	3.2666667	.054444443	RWAMPARA	38	415032	415032	4	26	133	415	415	6	RWAMPARA	MWIZI	BUSHWERE	KARUHIIRA	KARUHIIRA 'B'	No
30jan2023 20:14:36	30jan2023 17:06:43	30jan2023 17:11:05	30jan2023	2023-01-30	310	5.1666665	.086111113	RWAMPARA	38	415083	415083	4	26	133	415	415	6	RWAMPARA	MWIZI	BUSHWERE	KARUHIIRA	KARUHIIRA 'B'	No
30jan2023 20:14:36	30jan2023 19:37:27	30jan2023 19:39:38	30jan2023	2023-01-30	92	1.5333333	.025555555	RWAMPARA	38	415060	415060	4	26	133	415	415	6	RWAMPARA	MWIZI	BUSHWERE	KARUHIIRA	KARUHIIRA 'B'	No
30jan2023 20:14:36	30jan2023 19:39:38	30jan2023 19:44:01	30jan2023	2023-01-30	228	3.8	.063333333	RWAMPARA	38	415029	415029	4	26	133	415	415	6	RWAMPARA	MWIZI	BUSHWERE	KARUHIIRA	KARUHIIRA 'B'	No
30jan2023 20:14:36	30jan2023 19:48:23	30jan2023 19:57:07	30jan2023	2023-01-30	408	6.8000002	.11333334	RWAMPARA	38	415023	415023	4	26	133	415	415	6	RWAMPARA	MWIZI	BUSHWERE	KARUHIIRA	KARUHIIRA 'B'	No
30jan2023 20:32:04	30jan2023 12:40:13	30jan2023 12:42:24	30jan2023	2023-01-30	240	4	.06666667	RWAMPARA	48	417098	417098	4	26	133	417	417	6	RWAMPARA	MWIZI	BUSHWERE	NYUNGU	NYUNGU	Yes	Yes	Yes	Yes	46	20	No	Yes	1 2	1	1	0	1	2	0	Airtel	Airtel
30jan2023 20:32:04	30jan2023 13:15:10	30jan2023 13:34:49	30jan2023	2023-01-30	429	7.1500001	.11916666	RWAMPARA	48	417060	417060	4	26	133	417	417	6	RWAMPARA	MWIZI	BUSHWERE	NYUNGU	NYUNGU	No
30jan2023 20:32:04	30jan2023 13:34:49	30jan2023 14:31:37	30jan2023	2023-01-30	1189	19.816668	.33027777	RWAMPARA	48	417096	417096	4	26	133	417	417	6	RWAMPARA	MWIZI	BUSHWERE	NYUNGU	NYUNGU	No
30jan2023 20:32:04	30jan2023 14:35:59	30jan2023 16:05:33	30jan2023	2023-01-30	667	11.116667	.18527777	RWAMPARA	48	417127	417127	4	26	133	417	417	6	RWAMPARA	MWIZI	BUSHWERE	NYUNGU	NYUNGU	No
30jan2023 20:32:04	30jan2023 20:25:31	30jan2023 20:29:53	30jan2023	2023-01-30	314	5.2333331	.087222219	RWAMPARA	48	415073	415073	4	26	133	415	415	6	RWAMPARA	MWIZI	BUSHWERE	KARUHIIRA	KARUHIIRA 'B'	No
30jan2023 20:49:33	31jan2023 00:14:53	31jan2023 00:19:16	30jan2023	2023-01-30	325	5.4166665	.090277776	RWAMPARA	30	430083	430083	4	27	139	430	430	6	RWAMPARA	NDEIJA	KAKIGAANI	RUTOONA	RUTOOMA	No
30jan2023 20:49:33	30jan2023 13:34:49	30jan2023 13:34:49	30jan2023	2023-01-30	85	1.4166666	.023611112	RWAMPARA	41	426090	426090	4	26	137	426	426	6	RWAMPARA	MWIZI	RYAMIYONGA	KYEYARE	KYEYARE 'B'	No
30jan2023 20:49:33	30jan2023 15:59:00	30jan2023 16:03:22	30jan2023	2023-01-30	183	3.05	.050833333	RWAMPARA	41	426120	426120	4	26	137	426	426	6	RWAMPARA	MWIZI	RYAMIYONGA	KYEYARE	KYEYARE 'B'	No
30jan2023 20:49:33	30jan2023 16:05:33	30jan2023 16:07:44	30jan2023	2023-01-30	89	1.4833333	.024722222	RWAMPARA	41	426096	426096	4	26	137	426	426	6	RWAMPARA	MWIZI	RYAMIYONGA	KYEYARE	KYEYARE 'B'	No
30jan2023 20:49:33	30jan2023 14:55:39	30jan2023 15:00:01	30jan2023	2023-01-30	315	5.25	.087499999	RWAMPARA	56	422072	422072	4	26	135	422	422	6	RWAMPARA	MWIZI	NGOMA	KYARUHENDA	KYARUMENDA	No
30jan2023 20:49:33	30jan2023 15:04:23	30jan2023 15:08:45	30jan2023	2023-01-30	251	4.1833334	.06972222	RWAMPARA	56	422062	422062	4	26	135	422	422	6	RWAMPARA	MWIZI	NGOMA	KYARUHENDA	KYARUMENDA	No
30jan2023 20:49:33	30jan2023 15:13:08	30jan2023 15:17:30	30jan2023	2023-01-30	250	4.1666665	.069444448	RWAMPARA	56	422084	422084	4	26	135	422	422	6	RWAMPARA	MWIZI	NGOMA	KYARUHENDA	KYARUMENDA	No
30jan2023 20:49:33	30jan2023 15:45:54	30jan2023 15:50:16	30jan2023	2023-01-30	235	3.9166667	.065277778	RWAMPARA	56	422034	422034	4	26	135	422	422	6	RWAMPARA	MWIZI	NGOMA	KYARUHENDA	KYARUMENDA	No
30jan2023 20:49:33	30jan2023 16:40:30	30jan2023 16:42:42	30jan2023	2023-01-30	199	3.3166666	.055277776	RWAMPARA	56	411012	411012	4	25	131	411	411	6	RWAMPARA	BUGAMBA	NYARUHANDAGAZI	NYAKIBARE	NYAKIBARE	No
30jan2023 20:49:33	30jan2023 17:24:12	30jan2023 17:28:34	30jan2023	2023-01-30	196	3.2666667	.054444443	RWAMPARA	44	422094	422094	4	26	135	422	422	6	RWAMPARA	MWIZI	NGOMA	KYARUHENDA	KYARUMENDA	No
30jan2023 20:49:33	30jan2023 12:35:50	30jan2023 12:40:13	30jan2023	2023-01-30	283	4.7166667	.078611113	RWAMPARA	40	423005	423005	4	26	136	423	423	6	RWAMPARA	MWIZI	RUKARABO	KASHOJWA I	KASHOJWA I	Yes	No	Yes	Yes	177	56	No	Yes	1	1	0	0	1	0	0	Airtel	Airtel
30jan2023 20:49:33	30jan2023 13:12:59	30jan2023 13:17:21	30jan2023	2023-01-30	265	4.4166665	.07361111	RWAMPARA	40	423049	423049	4	26	136	423	423	6	RWAMPARA	MWIZI	RUKARABO	KASHOJWA I	KASHOJWA I	Yes	No	Yes	Yes	59	23	No	Yes	1	1	0	0	1	0	0	Airtel	Airtel
30jan2023 20:49:33	30jan2023 17:00:10	30jan2023 17:04:32	30jan2023	2023-01-30	192	3.2	.053333335	RWAMPARA	40	423106	423106	4	26	136	423	423	6	RWAMPARA	MWIZI	RUKARABO	KASHOJWA I	KASHOJWA I	Yes	No	No	Yes	95	52	No	Yes	1	1	0	0	1	0	0	Airtel	Airtel
30jan2023 20:51:44	30jan2023 13:34:49	30jan2023 13:34:49	30jan2023	2023-01-30	77	1.2833333	.021388888	RWAMPARA	31	426070	426070	4	26	137	426	426	6	RWAMPARA	MWIZI	RYAMIYONGA	KYEYARE	KYEYARE 'B'	No
30jan2023 20:51:44	30jan2023 16:14:18	30jan2023 16:14:18	30jan2023	2023-01-30	72	1.2	.02	RWAMPARA	31	426126	426126	4	26	137	426	426	6	RWAMPARA	MWIZI	RYAMIYONGA	KYEYARE	KYEYARE 'B'	No
30jan2023 20:51:44	30jan2023 16:14:18	30jan2023 16:16:29	30jan2023	2023-01-30	162	2.7	.045000002	RWAMPARA	31	426040	426040	4	26	137	426	426	6	RWAMPARA	MWIZI	RYAMIYONGA	KYEYARE	KYEYARE 'B'	No
30jan2023 20:51:44	30jan2023 13:10:48	30jan2023 13:15:10	30jan2023	2023-01-30	277	4.6166668	.076944448	RWAMPARA	35	424123	424123	4	26	136	424	424	6	RWAMPARA	MWIZI	RUKARABO	MUCUUCU	MUCUUCU	Yes	Yes	Yes	Yes	71	35	No	Yes	1	1	0	0	1	0	0	Airtel	Airtel
30jan2023 20:51:44	30jan2023 13:19:32	30jan2023 13:21:43	30jan2023	2023-01-30	196	3.2666667	.054444443	RWAMPARA	35	424070	424070	4	26	136	424	424	6	RWAMPARA	MWIZI	RUKARABO	MUCUUCU	MUCUUCU	Yes	Yes	Yes	Yes	44	20	No	Yes	1	1	0	0	1	0	0	Airtel	Airtel
30jan2023 20:51:44	30jan2023 14:49:06	30jan2023 14:51:17	30jan2023	2023-01-30	85	1.4166666	.023611112	RWAMPARA	35	424132	424132	4	26	136	424	424	6	RWAMPARA	MWIZI	RUKARABO	MUCUUCU	MUCUUCU	No
30jan2023 20:53:55	30jan2023 12:40:13	30jan2023 12:42:24	30jan2023	2023-01-30	133	2.2166667	.036944445	RWAMPARA	44	425103	425103	4	26	137	425	425	6	RWAMPARA	MWIZI	RYAMIYONGA	IBUMBA	IBUMB 'B'	No
30jan2023 20:53:55	30jan2023 12:42:24	30jan2023 12:44:35	30jan2023	2023-01-30	173	2.8833334	.048055556	RWAMPARA	44	425135	425135	4	26	137	425	425	6	RWAMPARA	MWIZI	RYAMIYONGA	IBUMBA	IBUMB 'B'	No
30jan2023 20:53:55	30jan2023 13:34:49	30jan2023 13:37:00	30jan2023	2023-01-30	227	3.7833333	.063055553	RWAMPARA	44	425063	425063	4	26	137	425	425	6	RWAMPARA	MWIZI	RYAMIYONGA	IBUMBA	IBUMB 'B'	No
30jan2023 20:53:55	30jan2023 16:23:02	30jan2023 16:23:02	30jan2023	2023-01-30	57	.94999999	.015833333	RWAMPARA	42	418033	418033	4	26	134	418	418	6	RWAMPARA	MWIZI	KIGAAGA	KABATANAGI I	KABATANAGI I	No
30jan2023 20:53:55	30jan2023 16:25:13	30jan2023 16:27:24	30jan2023	2023-01-30	104	1.7333333	.028888889	RWAMPARA	42	418056	418056	4	26	134	418	418	6	RWAMPARA	MWIZI	KIGAAGA	KABATANAGI I	KABATANAGI I	Yes	Yes	Yes	Yes	32	50	No	Yes	1	1	0	0	1	0	0	Airtel	Airtel
30jan2023 20:53:55	30jan2023 16:33:57	30jan2023 17:00:10	30jan2023	2023-01-30	150	2.5	.041666668	RWAMPARA	42	418087	418087	4	26	134	418	418	6	RWAMPARA	MWIZI	KIGAAGA	KABATANAGI I	KABATANAGI I	Yes	Yes	Yes	Yes	60	32	No	Yes	1	1	0	0	1	0	0	Airtel	Airtel
30jan2023 20:53:55	30jan2023 17:02:21	30jan2023 17:02:21	30jan2023	2023-01-30	82	1.3666667	.022777777	RWAMPARA	42	418120	418120	4	26	134	418	418	6	RWAMPARA	MWIZI	KIGAAGA	KABATANAGI I	KABATANAGI I	Yes	Yes	Yes	Yes	32	52	No	Yes	1	1	0	0	1	0	0	Airtel	Airtel
30jan2023 20:53:55	30jan2023 17:04:32	30jan2023 17:06:43	30jan2023	2023-01-30	132	2.2	.036666665	RWAMPARA	42	418124	418124	4	26	134	418	418	6	RWAMPARA	MWIZI	KIGAAGA	KABATANAGI I	KABATANAGI I	No
30jan2023 20:53:55	30jan2023 17:08:54	30jan2023 17:11:05	30jan2023	2023-01-30	102	1.7	.028333334	RWAMPARA	42	419089	419089	4	26	134	419	419	6	RWAMPARA	MWIZI	KIGAAGA	KIMURI	KIMURI 'A'	No
30jan2023 20:53:55	30jan2023 17:28:34	30jan2023 17:32:56	30jan2023	2023-01-30	174	2.9000001	.048333332	RWAMPARA	42	418121	418121	4	26	134	418	418	6	RWAMPARA	MWIZI	KIGAAGA	KABATANAGI I	KABATANAGI I	Yes	Yes	Yes	Yes	50	15	No	No					0	0	0		N/A	Yes	Yes	Yes	4	0	0	0	1	0	0
31jan2023 14:29:03	31jan2023 10:37:29	31jan2023 10:39:40	31jan2023	2023-01-31	146	2.4333334	.040555555	RWAMPARA	40	412067	412067	4	25	132	412	412	6	RWAMPARA	BUGAMBA	RWEIBOGO	BUGAMBA	BUGAMBA 'A'	No
31jan2023 14:29:03	31jan2023 10:39:40	31jan2023 10:41:51	31jan2023	2023-01-31	129	2.1500001	.035833333	RWAMPARA	40	412036	412036	4	25	132	412	412	6	RWAMPARA	BUGAMBA	RWEIBOGO	BUGAMBA	BUGAMBA 'A'	No
31jan2023 14:29:03	31jan2023 10:48:24	31jan2023 10:50:35	31jan2023	2023-01-31	230	3.8333333	.063888893	RWAMPARA	40	412012	412012	4	25	132	412	412	6	RWAMPARA	BUGAMBA	RWEIBOGO	BUGAMBA	BUGAMBA 'A'	No
31jan2023 14:29:03	31jan2023 14:00:39	31jan2023 14:02:50	31jan2023	2023-01-31	108	1.8	.029999999	RWAMPARA	40	412073	412073	4	25	132	412	412	6	RWAMPARA	BUGAMBA	RWEIBOGO	BUGAMBA	BUGAMBA 'A'	No
31jan2023 14:29:03	31jan2023 14:02:50	31jan2023 14:05:01	31jan2023	2023-01-31	166	2.7666667	.046111111	RWAMPARA	40	412061	412061	4	25	132	412	412	6	RWAMPARA	BUGAMBA	RWEIBOGO	BUGAMBA	BUGAMBA 'A'	No
31jan2023 14:29:03	31jan2023 14:05:01	31jan2023 14:09:23	31jan2023	2023-01-31	173	2.8833334	.048055556	RWAMPARA	40	412080	412080	4	25	132	412	412	6	RWAMPARA	BUGAMBA	RWEIBOGO	BUGAMBA	BUGAMBA 'A'	No
31jan2023 14:29:03	31jan2023 11:12:26	31jan2023 11:14:37	31jan2023	2023-01-31	217	3.6166666	.060277779	RWAMPARA	32	413037	413037	4	25	132	413	413	6	RWAMPARA	BUGAMBA	RWEIBOGO	RUZINGA	RUZINGA	No
31jan2023 14:29:03	31jan2023 11:14:37	31jan2023 11:18:59	31jan2023	2023-01-31	215	3.5833333	.059722222	RWAMPARA	32	413052	413052	4	25	132	413	413	6	RWAMPARA	BUGAMBA	RWEIBOGO	RUZINGA	RUZINGA	Yes	Yes	Yes	Yes	94	60	No	Yes	1	1	0	0	1	0	0	Airtel	Airtel
31jan2023 14:31:14	31jan2023 11:18:59	31jan2023 11:21:10	31jan2023	2023-01-31	55	.91666669	.015277778	RWAMPARA	32	413032	413032	4	25	132	413	413	6	RWAMPARA	BUGAMBA	RWEIBOGO	RUZINGA	RUZINGA	No
31jan2023 14:31:14	31jan2023 11:21:10	31jan2023 11:21:10	31jan2023	2023-01-31	57	.94999999	.015833333	RWAMPARA	32	413036	413036	4	25	132	413	413	6	RWAMPARA	BUGAMBA	RWEIBOGO	RUZINGA	RUZINGA	No
31jan2023 14:31:14	31jan2023 11:21:10	31jan2023 11:23:21	31jan2023	2023-01-31	124	2.0666666	.034444444	RWAMPARA	32	413064	413064	4	25	132	413	413	6	RWAMPARA	BUGAMBA	RWEIBOGO	RUZINGA	RUZINGA	No
31jan2023 14:31:14	31jan2023 11:25:33	31jan2023 11:32:06	31jan2023	2023-01-31	303	5.0500002	.084166668	RWAMPARA	32	442020	442020	4	28	146	442	442	6	RWAMPARA	RUGANDO	KITUNGURU	RUNENA	RUNENA	Yes	Yes	Yes	No
31jan2023 14:31:14	31jan2023 14:02:50	31jan2023 14:05:01	31jan2023	2023-01-31	57	.94999999	.015833333	RWAMPARA	32	413073	413073	4	25	132	413	413	6	RWAMPARA	BUGAMBA	RWEIBOGO	RUZINGA	RUZINGA	No
31jan2023 14:31:14	31jan2023 14:05:01	31jan2023 14:05:01	31jan2023	2023-01-31	57	.94999999	.015833333	RWAMPARA	32	413069	413069	4	25	132	413	413	6	RWAMPARA	BUGAMBA	RWEIBOGO	RUZINGA	RUZINGA	No
31jan2023 14:31:14	31jan2023 14:05:01	31jan2023 14:07:12	31jan2023	2023-01-31	48	.80000001	.013333334	RWAMPARA	32	413038	413038	4	25	132	413	413	6	RWAMPARA	BUGAMBA	RWEIBOGO	RUZINGA	RUZINGA	No
31jan2023 14:31:14	31jan2023 14:07:12	31jan2023 14:07:12	31jan2023	2023-01-31	49	.81666666	.013611111	RWAMPARA	32	413015	413015	4	25	132	413	413	6	RWAMPARA	BUGAMBA	RWEIBOGO	RUZINGA	RUZINGA	No
31jan2023 14:31:14	31jan2023 14:07:12	31jan2023 14:09:23	31jan2023	2023-01-31	40	.66666669	.011111111	RWAMPARA	32	413061	413061	4	25	132	413	413	6	RWAMPARA	BUGAMBA	RWEIBOGO	RUZINGA	RUZINGA	No
31jan2023 15:47:41	31jan2023 15:12:44	31jan2023 15:45:30	31jan2023	2023-01-31	1916	31.933332	.53222221	RWAMPARA	35	449024	449024	4	28	150	449	449	6	RWAMPARA	RUGANDO	NYARUBUNGO	KYABASHUKURA	KYABASHUKURA 'C'	Yes	Yes	Yes	Yes	1844	56	No	Yes	1	1	0	0	1	0	0	Airtel	Airtel
31jan2023 15:47:41	31jan2023 15:45:30	31jan2023 15:45:30	31jan2023	2023-01-31	56	.93333334	.015555556	RWAMPARA	35	449035	449035	4	28	150	449	449	6	RWAMPARA	RUGANDO	NYARUBUNGO	KYABASHUKURA	KYABASHUKURA 'C'	No
31jan2023 15:47:41	31jan2023 15:47:41	31jan2023 15:49:52	31jan2023	2023-01-31	109	1.8166667	.030277777	RWAMPARA	35	449040	449040	4	28	150	449	449	6	RWAMPARA	RUGANDO	NYARUBUNGO	KYABASHUKURA	KYABASHUKURA 'C'	Yes	Yes	Yes	Yes	38	50	No	Yes	1	1	0	0	1	0	0	Airtel	Airtel
31jan2023 15:47:41	31jan2023 15:49:52	31jan2023 15:52:03	31jan2023	2023-01-31	81	1.35	.022500001	RWAMPARA	35	449043	449043	4	28	150	449	449	6	RWAMPARA	RUGANDO	NYARUBUNGO	KYABASHUKURA	KYABASHUKURA 'C'	No
31jan2023 15:47:41	31jan2023 15:52:03	31jan2023 15:52:03	31jan2023	2023-01-31	42	.69999999	.011666667	RWAMPARA	35	449081	449081	4	28	150	449	449	6	RWAMPARA	RUGANDO	NYARUBUNGO	KYABASHUKURA	KYABASHUKURA 'C'	No
31jan2023 15:58:37	31jan2023 16:02:59	31jan2023 16:02:59	31jan2023	2023-01-31	94	1.5666667	.026111111	RWAMPARA	35	441063	441063	4	28	146	441	441	6	RWAMPARA	RUGANDO	KITUNGURU	KYABWIHURE	KYABWIHURE 'B'	No
31jan2023 16:51:02	31jan2023 16:44:29	31jan2023 16:44:29	31jan2023	2023-01-31	86	1.4333333	.02388889	RWAMPARA	35	448012	448012	4	28	150	448	448	6	RWAMPARA	RUGANDO	NYARUBUNGO	KAKITANGA	KAKITANGA	No
31jan2023 17:04:09	31jan2023 16:59:47	31jan2023 17:01:58	31jan2023	2023-01-31	80	1.3333334	.022222223	RWAMPARA	35	447032	447032	4	28	149	447	447	6	RWAMPARA	RUGANDO	NYAKABARE	BUSHENYI	BUSHENYI	Yes	Yes	Yes	No
31jan2023 17:32:33	30jan2023 21:22:19	30jan2023 21:24:30	30jan2023	2023-01-30	110	1.8333334	.030555556	RWAMPARA	51	412078	412078	4	25	132	412	412	6	RWAMPARA	BUGAMBA	RWEIBOGO	BUGAMBA	BUGAMBA 'A'	No
31jan2023 17:32:33	31jan2023 16:46:40	31jan2023 16:51:02	31jan2023	2023-01-31	194	3.2333333	.053888887	RWAMPARA	51	430130	430130	4	27	139	430	430	6	RWAMPARA	NDEIJA	KAKIGAANI	RUTOONA	RUTOOMA	Yes	Yes	Yes	Yes	104	28	Yes	Yes	1 2	1	1	0	1	2	0	Airtel	Airtel
31jan2023 17:32:33	31jan2023 16:59:47	31jan2023 17:01:58	31jan2023	2023-01-31	67	1.1166667	.018611111	RWAMPARA	51	411011	411011	4	25	131	411	411	6	RWAMPARA	BUGAMBA	NYARUHANDAGAZI	NYAKIBARE	NYAKIBARE	No
31jan2023 17:32:33	31jan2023 17:01:58	31jan2023 17:01:58	31jan2023	2023-01-31	65	1.0833334	.018055556	RWAMPARA	51	438107	438107	4	27	144	438	438	6	RWAMPARA	NDEIJA	NYEIHANGA	RUSHASHA	RUSHASHA	No
31jan2023 17:32:33	31jan2023 17:08:31	31jan2023 17:10:42	31jan2023	2023-01-31	58	.96666664	.016111111	RWAMPARA	51	417041	417041	4	26	133	417	417	6	RWAMPARA	MWIZI	BUSHWERE	NYUNGU	NYUNGU	No
31jan2023 17:32:33	31jan2023 17:12:53	31jan2023 17:15:04	31jan2023	2023-01-31	185	3.0833333	.05138889	RWAMPARA	51	403056	403056	4	25	126	403	403	6	RWAMPARA	BUGAMBA	KABARAMA	RURENGYE	RURENGYE	No
31jan2023 17:32:33	31jan2023 17:15:04	31jan2023 17:15:04	31jan2023	2023-01-31	51	.85000002	.014166667	RWAMPARA	51	417033	417033	4	26	133	417	417	6	RWAMPARA	MWIZI	BUSHWERE	NYUNGU	NYUNGU	No
31jan2023 17:32:33	31jan2023 17:28:11	31jan2023 17:28:11	31jan2023	2023-01-31	46	.76666665	.012777777	RWAMPARA	51	420073	420073	4	26	135	420	420	6	RWAMPARA	MWIZI	NGOMA	IHOMBYA	IHOMBYA	No
31jan2023 18:07:30	31jan2023 12:26:43	31jan2023 12:31:05	31jan2023	2023-01-31	186	3.0999999	.051666666	RWAMPARA	55	406033	406033	4	25	128	406	406	6	RWAMPARA	BUGAMBA	KIBINGO	RUSHANJE	RUSHANJE 'B'	No
31jan2023 18:07:30	31jan2023 12:31:05	31jan2023 12:33:16	31jan2023	2023-01-31	84	1.4	.023333333	RWAMPARA	55	406006	406006	4	25	128	406	406	6	RWAMPARA	BUGAMBA	KIBINGO	RUSHANJE	RUSHANJE 'B'	No
31jan2023 18:07:30	31jan2023 12:33:16	31jan2023 12:33:16	31jan2023	2023-01-31	66	1.1	.018333333	RWAMPARA	55	406035	406035	4	25	128	406	406	6	RWAMPARA	BUGAMBA	KIBINGO	RUSHANJE	RUSHANJE 'B'	No
31jan2023 18:07:30	31jan2023 12:35:27	31jan2023 12:35:27	31jan2023	2023-01-31	62	1.0333333	.017222222	RWAMPARA	55	406052	406052	4	25	128	406	406	6	RWAMPARA	BUGAMBA	KIBINGO	RUSHANJE	RUSHANJE 'B'	No
31jan2023 18:07:30	31jan2023 12:46:22	31jan2023 12:46:22	31jan2023	2023-01-31	52	.86666667	.014444444	RWAMPARA	55	406046	406046	4	25	128	406	406	6	RWAMPARA	BUGAMBA	KIBINGO	RUSHANJE	RUSHANJE 'B'	No
31jan2023 18:07:30	31jan2023 16:59:47	31jan2023 17:01:58	31jan2023	2023-01-31	90	1.5	.025	RWAMPARA	55	406051	406051	4	25	128	406	406	6	RWAMPARA	BUGAMBA	KIBINGO	RUSHANJE	RUSHANJE 'B'	No
31jan2023 19:10:51	31jan2023 18:55:33	31jan2023 18:57:44	31jan2023	2023-01-31	171	2.8499999	.047499999	RWAMPARA	58	404127	404127	4	25	127	404	404	6	RWAMPARA	BUGAMBA	KAMOMO	NYARWINA	NYARWINA 'B'	No
31jan2023 19:10:51	31jan2023 18:57:44	31jan2023 18:59:56	31jan2023	2023-01-31	133	2.2166667	.036944445	RWAMPARA	58	441138	441138	4	28	146	441	441	6	RWAMPARA	RUGANDO	KITUNGURU	KYABWIHURE	KYABWIHURE 'B'	No
31jan2023 19:10:51	31jan2023 18:59:56	31jan2023 19:02:07	31jan2023	2023-01-31	83	1.3833333	.023055555	RWAMPARA	58	420083	420083	4	26	135	420	420	6	RWAMPARA	MWIZI	NGOMA	IHOMBYA	IHOMBYA	No
31jan2023 19:10:51	31jan2023 19:02:07	31jan2023 19:06:29	31jan2023	2023-01-31	277	4.6166668	.076944448	RWAMPARA	58	405019	405019	4	25	128	405	405	6	RWAMPARA	BUGAMBA	KIBINGO	KIBINGO	KIBINGO	No
31jan2023 19:10:51	31jan2023 19:08:40	31jan2023 19:10:51	31jan2023	2023-01-31	115	1.9166666	.031944446	RWAMPARA	58	415103	415103	4	26	133	415	415	6	RWAMPARA	MWIZI	BUSHWERE	KARUHIIRA	KARUHIIRA 'B'	No
31jan2023 19:37:04	31jan2023 11:18:59	31jan2023 11:21:10	31jan2023	2023-01-31	164	2.7333333	.045555554	RWAMPARA	44	414042	414042	4	25	132	414	414	6	RWAMPARA	BUGAMBA	RWEIBOGO	RWEIMISHA	RWEMISHA 'B'	Yes	Yes	Yes	No
31jan2023 19:37:04	31jan2023 11:23:21	31jan2023 11:25:33	31jan2023	2023-01-31	159	2.6500001	.044166666	RWAMPARA	44	414103	414103	4	25	132	414	414	6	RWAMPARA	BUGAMBA	RWEIBOGO	RWEIMISHA	RWEMISHA 'B'	No
31jan2023 19:37:04	31jan2023 11:25:33	31jan2023 11:27:44	31jan2023	2023-01-31	90	1.5	.025	RWAMPARA	44	414128	414128	4	25	132	414	414	6	RWAMPARA	BUGAMBA	RWEIBOGO	RWEIMISHA	RWEMISHA 'B'	No
31jan2023 19:37:04	31jan2023 11:34:17	31jan2023 11:43:01	31jan2023	2023-01-31	437	7.2833333	.12138889	RWAMPARA	44	414075	414075	4	25	132	414	414	6	RWAMPARA	BUGAMBA	RWEIBOGO	RWEIMISHA	RWEMISHA 'B'	No
31jan2023 19:37:04	31jan2023 11:45:12	31jan2023 11:47:23	31jan2023	2023-01-31	96	1.6	.026666667	RWAMPARA	44	414065	414065	4	25	132	414	414	6	RWAMPARA	BUGAMBA	RWEIBOGO	RWEIMISHA	RWEMISHA 'B'	Yes	Yes	Yes	No
31jan2023 19:37:04	31jan2023 15:21:28	31jan2023 15:23:39	31jan2023	2023-01-31	136	2.2666667	.037777778	RWAMPARA	44	414053	414053	4	25	132	414	414	6	RWAMPARA	BUGAMBA	RWEIBOGO	RWEIMISHA	RWEMISHA 'B'	No
31jan2023 19:47:59	31jan2023 19:37:04	31jan2023 19:39:15	31jan2023	2023-01-31	115	1.9166666	.031944446	RWAMPARA	30	444035	444035	4	28	148	444	444	6	RWAMPARA	RUGANDO	NYABIKUNGU	BUTAHE	BUTAHE 'A'	No
31jan2023 19:50:10	31jan2023 13:06:02	31jan2023 13:08:13	31jan2023	2023-01-31	133	2.2166667	.036944445	RWAMPARA	41	403008	403008	4	25	126	403	403	6	RWAMPARA	BUGAMBA	KABARAMA	RURENGYE	RURENGYE	No
31jan2023 19:50:10	31jan2023 13:08:13	31jan2023 13:08:13	31jan2023	2023-01-31	52	.86666667	.014444444	RWAMPARA	41	403043	403043	4	25	126	403	403	6	RWAMPARA	BUGAMBA	KABARAMA	RURENGYE	RURENGYE	No
31jan2023 19:50:10	31jan2023 13:10:24	31jan2023 13:12:35	31jan2023	2023-01-31	76	1.2666667	.02111111	RWAMPARA	41	403063	403063	4	25	126	403	403	6	RWAMPARA	BUGAMBA	KABARAMA	RURENGYE	RURENGYE	No
31jan2023 19:50:10	31jan2023 16:42:18	31jan2023 16:44:29	31jan2023	2023-01-31	93	1.55	.025833333	RWAMPARA	41	403055	403055	4	25	126	403	403	6	RWAMPARA	BUGAMBA	KABARAMA	RURENGYE	RURENGYE	No
31jan2023 19:52:21	31jan2023 15:04:00	31jan2023 15:08:22	31jan2023	2023-01-31	242	4.0333333	.067222223	RWAMPARA	35	402022	402022	4	25	126	402	402	6	RWAMPARA	BUGAMBA	KABARAMA	NYAKASANA	NYAKASANA	No
31jan2023 19:52:21	31jan2023 15:14:55	31jan2023 15:17:06	31jan2023	2023-01-31	126	2.0999999	.035	RWAMPARA	35	402122	402122	4	25	126	402	402	6	RWAMPARA	BUGAMBA	KABARAMA	NYAKASANA	NYAKASANA	No
31jan2023 19:52:21	31jan2023 15:21:28	31jan2023 15:23:39	31jan2023	2023-01-31	159	2.6500001	.044166666	RWAMPARA	35	402089	402089	4	25	126	402	402	6	RWAMPARA	BUGAMBA	KABARAMA	NYAKASANA	NYAKASANA	No
31jan2023 19:52:21	31jan2023 16:27:00	31jan2023 16:35:45	31jan2023	2023-01-31	356	5.9333334	.098888889	RWAMPARA	35	402062	402062	4	25	126	402	402	6	RWAMPARA	BUGAMBA	KABARAMA	NYAKASANA	NYAKASANA	Yes	Yes	Yes	Yes	51	44	No	Yes	1	1	0	0	1	0	0	Airtel	Airtel
31jan2023 19:52:21	01feb2023 00:56:00	01feb2023 01:11:18	31jan2023	2023-01-31	1011	16.85	.28083333	RWAMPARA	30	401090	401090	4	25	126	401	401	6	RWAMPARA	BUGAMBA	KABARAMA	KABARAMA II	KABARAMA II	No
31jan2023 19:52:21	01feb2023 01:30:57	01feb2023 01:33:08	31jan2023	2023-01-31	116	1.9333333	.032222223	RWAMPARA	30	401050	401050	4	25	126	401	401	6	RWAMPARA	BUGAMBA	KABARAMA	KABARAMA II	KABARAMA II	No
31jan2023 19:52:21	01feb2023 01:33:08	01feb2023 01:37:31	31jan2023	2023-01-31	212	3.5333333	.05888889	RWAMPARA	30	401097	401097	4	25	126	401	401	6	RWAMPARA	BUGAMBA	KABARAMA	KABARAMA II	KABARAMA II	No
31jan2023 19:52:21	01feb2023 01:37:31	01feb2023 01:41:53	31jan2023	2023-01-31	270	4.5	.075000003	RWAMPARA	30	401059	401059	4	25	126	401	401	6	RWAMPARA	BUGAMBA	KABARAMA	KABARAMA II	KABARAMA II	No
31jan2023 19:52:21	01feb2023 01:41:53	01feb2023 01:46:15	31jan2023	2023-01-31	139	2.3166666	.03861111	RWAMPARA	30	401064	401064	4	25	126	401	401	6	RWAMPARA	BUGAMBA	KABARAMA	KABARAMA II	KABARAMA II	No
31jan2023 19:54:32	31jan2023 14:39:58	31jan2023 14:42:09	31jan2023	2023-01-31	102	1.7	.028333334	RWAMPARA	31	404023	404023	4	25	127	404	404	6	RWAMPARA	BUGAMBA	KAMOMO	NYARWINA	NYARWINA 'B'	No
31jan2023 19:54:32	31jan2023 15:23:39	31jan2023 15:25:50	31jan2023	2023-01-31	84	1.4	.023333333	RWAMPARA	31	404071	404071	4	25	127	404	404	6	RWAMPARA	BUGAMBA	KAMOMO	NYARWINA	NYARWINA 'B'	No
31jan2023 19:54:32	31jan2023 12:00:30	31jan2023 13:06:02	31jan2023	2023-01-31	669	11.15	.18583333	RWAMPARA	36	402125	402125	4	25	126	402	402	6	RWAMPARA	BUGAMBA	KABARAMA	NYAKASANA	NYAKASANA	No
31jan2023 19:54:32	31jan2023 13:27:53	31jan2023 13:30:04	31jan2023	2023-01-31	128	2.1333334	.035555556	RWAMPARA	36	402035	402035	4	25	126	402	402	6	RWAMPARA	BUGAMBA	KABARAMA	NYAKASANA	NYAKASANA	No
31jan2023 19:54:32	31jan2023 13:30:04	31jan2023 13:36:37	31jan2023	2023-01-31	370	6.1666665	.10277778	RWAMPARA	36	402104	402104	4	25	126	402	402	6	RWAMPARA	BUGAMBA	KABARAMA	NYAKASANA	NYAKASANA	No
31jan2023 19:54:32	31jan2023 14:07:12	31jan2023 14:11:34	31jan2023	2023-01-31	270	4.5	.075000003	RWAMPARA	36	402023	402023	4	25	126	402	402	6	RWAMPARA	BUGAMBA	KABARAMA	NYAKASANA	NYAKASANA	No
31jan2023 19:54:32	31jan2023 15:25:50	31jan2023 15:25:50	31jan2023	2023-01-31	85	1.4166666	.023611112	RWAMPARA	42	409038	409038	4	25	130	409	409	6	RWAMPARA	BUGAMBA	NGUGO	KIKUUTO II	KIKUUTO II	Yes	Yes	Yes	Yes	25	50	No	Yes	1	1	0	0	1	0	0	Airtel	Airtel
31jan2023 19:54:32	31jan2023 15:25:50	31jan2023 15:28:02	31jan2023	2023-01-31	71	1.1833333	.019722221	RWAMPARA	42	409138	409138	4	25	130	409	409	6	RWAMPARA	BUGAMBA	NGUGO	KIKUUTO II	KIKUUTO II	No
31jan2023 19:54:32	31jan2023 15:34:35	31jan2023 15:36:46	31jan2023	2023-01-31	142	2.3666666	.039444443	RWAMPARA	42	409031	409031	4	25	130	409	409	6	RWAMPARA	BUGAMBA	NGUGO	KIKUUTO II	KIKUUTO II	No
31jan2023 19:54:32	31jan2023 15:38:57	31jan2023 15:43:19	31jan2023	2023-01-31	248	4.1333332	.068888888	RWAMPARA	42	409165	409165	4	25	130	409	409	6	RWAMPARA	BUGAMBA	NGUGO	KIKUUTO II	KIKUUTO II	Yes	Yes	Yes	Yes	130	26	No	No					0	0	0		N/A	Yes	Yes	Yes	6	0	0	0	0	0	1
31jan2023 19:54:32	31jan2023 15:49:52	31jan2023 16:07:21	31jan2023	2023-01-31	301	5.0166669	.083611108	RWAMPARA	42	409117	409117	4	25	130	409	409	6	RWAMPARA	BUGAMBA	NGUGO	KIKUUTO II	KIKUUTO II	Yes	Yes	Yes	Yes	136	28	No	Yes	1	1	0	0	1	0	0	Airtel	Airtel
31jan2023 19:54:32	31jan2023 16:48:51	31jan2023 16:48:51	31jan2023	2023-01-31	77	1.2833333	.021388888	RWAMPARA	42	409116	409116	4	25	130	409	409	6	RWAMPARA	BUGAMBA	NGUGO	KIKUUTO II	KIKUUTO II	No
31jan2023 20:01:06	31jan2023 17:39:06	31jan2023 19:54:32	31jan2023	2023-01-31	747	12.45	.2075	RWAMPARA	38	407092	407092	4	25	129	407	407	6	RWAMPARA	BUGAMBA	KITOJO	RUNYINYA	RUNYINYA	No
31jan2023 20:38:14	31jan2023 13:27:53	31jan2023 13:38:48	31jan2023	2023-01-31	572	9.5333338	.15888889	RWAMPARA	56	411024	411024	4	25	131	411	411	6	RWAMPARA	BUGAMBA	NYARUHANDAGAZI	NYAKIBARE	NYAKIBARE	No
31jan2023 20:38:14	31jan2023 13:40:59	31jan2023 13:45:21	31jan2023	2023-01-31	249	4.1500001	.069166668	RWAMPARA	56	411050	411050	4	25	131	411	411	6	RWAMPARA	BUGAMBA	NYARUHANDAGAZI	NYAKIBARE	NYAKIBARE	No
31jan2023 20:38:14	31jan2023 13:49:43	31jan2023 13:51:54	31jan2023	2023-01-31	166	2.7666667	.046111111	RWAMPARA	56	411001	411001	4	25	131	411	411	6	RWAMPARA	BUGAMBA	NYARUHANDAGAZI	NYAKIBARE	NYAKIBARE	No
31jan2023 20:38:14	31jan2023 13:51:54	31jan2023 14:05:01	31jan2023	2023-01-31	478	7.9666667	.13277778	RWAMPARA	56	411012	411012	4	25	131	411	411	6	RWAMPARA	BUGAMBA	NYARUHANDAGAZI	NYAKIBARE	NYAKIBARE	No
31jan2023 20:38:14	31jan2023 15:21:28	31jan2023 15:23:39	31jan2023	2023-01-31	170	2.8333333	.047222223	RWAMPARA	56	411049	411049	4	25	131	411	411	6	RWAMPARA	BUGAMBA	NYARUHANDAGAZI	NYAKIBARE	NYAKIBARE	No
31jan2023 20:38:14	31jan2023 15:28:02	31jan2023 15:30:13	31jan2023	2023-01-31	177	2.95	.049166668	RWAMPARA	56	411033	411033	4	25	131	411	411	6	RWAMPARA	BUGAMBA	NYARUHANDAGAZI	NYAKIBARE	NYAKIBARE	No
31jan2023 20:40:25	31jan2023 15:36:46	31jan2023 15:38:57	31jan2023	2023-01-31	143	2.3833334	.039722223	RWAMPARA	56	411030	411030	4	25	131	411	411	6	RWAMPARA	BUGAMBA	NYARUHANDAGAZI	NYAKIBARE	NYAKIBARE	No
31jan2023 20:40:25	31jan2023 15:38:57	31jan2023 15:54:14	31jan2023	2023-01-31	481	8.0166664	.13361111	RWAMPARA	56	411035	411035	4	25	131	411	411	6	RWAMPARA	BUGAMBA	NYARUHANDAGAZI	NYAKIBARE	NYAKIBARE	No
31jan2023 20:40:25	31jan2023 16:00:48	31jan2023 16:05:10	31jan2023	2023-01-31	159	2.6500001	.044166666	RWAMPARA	56	411045	411045	4	25	131	411	411	6	RWAMPARA	BUGAMBA	NYARUHANDAGAZI	NYAKIBARE	NYAKIBARE	No
31jan2023 20:40:25	31jan2023 16:07:21	31jan2023 16:13:54	31jan2023	2023-01-31	480	8	.13333334	RWAMPARA	56	411010	411010	4	25	131	411	411	6	RWAMPARA	BUGAMBA	NYARUHANDAGAZI	NYAKIBARE	NYAKIBARE	No
31jan2023 20:53:31	31jan2023 20:29:29	31jan2023 20:33:52	31jan2023	2023-01-31	273	4.5500002	.075833336	RWAMPARA	48	407091	407091	4	25	129	407	407	6	RWAMPARA	BUGAMBA	KITOJO	RUNYINYA	RUNYINYA	No
31jan2023 20:53:31	31jan2023 20:33:52	31jan2023 20:36:03	31jan2023	2023-01-31	143	2.3833334	.039722223	RWAMPARA	48	407037	407037	4	25	129	407	407	6	RWAMPARA	BUGAMBA	KITOJO	RUNYINYA	RUNYINYA	No
31jan2023 20:53:31	31jan2023 20:40:25	31jan2023 20:42:36	31jan2023	2023-01-31	197	3.2833333	.054722223	RWAMPARA	48	407017	407017	4	25	129	407	407	6	RWAMPARA	BUGAMBA	KITOJO	RUNYINYA	RUNYINYA	No
31jan2023 20:53:31	31jan2023 20:44:47	31jan2023 20:49:09	31jan2023	2023-01-31	200	3.3333333	.055555556	RWAMPARA	48	407072	407072	4	25	129	407	407	6	RWAMPARA	BUGAMBA	KITOJO	RUNYINYA	RUNYINYA	No
31jan2023 22:58:02	31jan2023 08:11:07	31jan2023 08:13:18	31jan2023	2023-01-31	96	1.6	.026666667	RWAMPARA	30	440002	440002	4	28	146	440	440	6	RWAMPARA	RUGANDO	KITUNGURU	KATEREZA	KATEREZA 'A'	No
31jan2023 22:58:02	31jan2023 22:55:51	31jan2023 22:58:02	31jan2023	2023-01-31	68	1.1333333	.018888889	RWAMPARA	31	408122	408122	4	25	130	408	408	6	RWAMPARA	BUGAMBA	NGUGO	KAAYA	KAAYA	No
01feb2023 08:56:36	01feb2023 08:32:34	01feb2023 08:41:19	01feb2023	2023-02-01	505	8.416667	.14027777	RWAMPARA	56	449138	449138	4	28	150	449	449	6	RWAMPARA	RUGANDO	NYARUBUNGO	KYABASHUKURA	KYABASHUKURA 'C'	No
01feb2023 08:56:36	01feb2023 08:45:41	01feb2023 08:47:52	01feb2023	2023-02-01	91	1.5166667	.025277779	RWAMPARA	38	441153	441153	4	28	146	441	441	6	RWAMPARA	RUGANDO	KITUNGURU	KYABWIHURE	KYABWIHURE 'B'	No
01feb2023 08:56:36	01feb2023 08:47:52	01feb2023 08:50:03	01feb2023	2023-02-01	118	1.9666667	.032777779	RWAMPARA	42	439043	439043	4	27	145	439	439	6	RWAMPARA	NDEIJA	RWENSINGA	NYAKABUNGO	NYAKABUNGO 'A'	No
01feb2023 11:12:03	31jan2023 17:19:26	31jan2023 17:19:26	31jan2023	2023-01-31	96	1.6	.026666667	RWAMPARA	35	418056	418056	4	26	134	418	418	6	RWAMPARA	MWIZI	KIGAAGA	KABATANAGI I	KABATANAGI I	Yes	Yes	Yes	Yes	34	50	No	Yes	1	1	0	0	1	0	0	Airtel	Airtel
01feb2023 12:43:48	01feb2023 11:20:47	01feb2023 11:22:58	01feb2023	2023-02-01	227	3.7833333	.063055553	RWAMPARA	40	432039	432039	4	27	140	432	432	6	RWAMPARA	NDEIJA	KIBAARE	MURAGO	MURAGO 'A'	No
01feb2023 12:43:48	01feb2023 11:22:58	01feb2023 11:29:31	01feb2023	2023-02-01	333	5.5500002	.092500001	RWAMPARA	42	430152	430152	4	27	139	430	430	6	RWAMPARA	NDEIJA	KAKIGAANI	RUTOONA	RUTOOMA	No
01feb2023 12:43:48	01feb2023 11:40:27	01feb2023 11:42:38	01feb2023	2023-02-01	180	3	.050000001	RWAMPARA	42	443053	443053	4	28	147	443	443	6	RWAMPARA	RUGANDO	MIRAMA	MIRAMA II	MIRAMA II	No
01feb2023 12:43:48	01feb2023 12:04:28	01feb2023 12:08:50	01feb2023	2023-02-01	318	5.3000002	.088333331	RWAMPARA	32	434053	434053	4	27	142	434	434	6	RWAMPARA	NDEIJA	NDEIJA	KYETSIKA II	KYETSIKA II 'B'	No
01feb2023 12:43:48	01feb2023 12:32:52	01feb2023 12:32:52	01feb2023	2023-02-01	104	1.7333333	.028888889	RWAMPARA	35	433046	433046	4	27	141	433	433	6	RWAMPARA	NDEIJA	KONGORO	LUGAZI	LUGAZI 'A'	No
01feb2023 12:43:48	01feb2023 12:41:37	01feb2023 12:48:10	01feb2023	2023-02-01	314	5.2333331	.087222219	RWAMPARA	41	403055	403055	4	25	126	403	403	6	RWAMPARA	BUGAMBA	KABARAMA	RURENGYE	RURENGYE	No
01feb2023 12:43:48	01feb2023 12:48:10	01feb2023 12:48:10	01feb2023	2023-02-01	81	1.35	.022500001	RWAMPARA	36	402023	402023	4	25	126	402	402	6	RWAMPARA	BUGAMBA	KABARAMA	NYAKASANA	NYAKASANA	No
01feb2023 14:59:14	01feb2023 12:56:54	01feb2023 13:01:16	01feb2023	2023-02-01	293	4.8833332	.081388891	RWAMPARA	44	431006	431006	4	27	140	431	431	6	RWAMPARA	NDEIJA	KIBAARE	KIBAARE	KIBAARE 'A'	No
01feb2023 14:59:14	01feb2023 13:01:16	01feb2023 13:03:27	01feb2023	2023-02-01	138	2.3	.038333334	RWAMPARA	44	431069	431069	4	27	140	431	431	6	RWAMPARA	NDEIJA	KIBAARE	KIBAARE	KIBAARE 'A'	No
01feb2023 14:59:14	01feb2023 13:03:27	01feb2023 13:10:00	01feb2023	2023-02-01	300	5	.083333336	RWAMPARA	44	431053	431053	4	27	140	431	431	6	RWAMPARA	NDEIJA	KIBAARE	KIBAARE	KIBAARE 'A'	No
01feb2023 15:01:25	01feb2023 10:30:32	01feb2023 10:45:50	01feb2023	2023-02-01	976	16.266666	.2711111	RWAMPARA	40	435010	435010	4	27	143	435	435	6	RWAMPARA	NDEIJA	NYAKAIKARA	KIGARAMA	KIGARAMA 'A'	Yes	Yes	Yes	Yes	712	20	Yes	Yes	1	1	0	0	1	0	0	Airtel	Airtel
01feb2023 15:01:25	01feb2023 12:32:52	01feb2023 12:35:03	01feb2023	2023-02-01	79	1.3166667	.021944445	RWAMPARA	40	405027	405027	4	25	128	405	405	6	RWAMPARA	BUGAMBA	KIBINGO	KIBINGO	KIBINGO	No
01feb2023 15:01:25	01feb2023 12:35:03	01feb2023 12:37:14	01feb2023	2023-02-01	131	2.1833334	.036388889	RWAMPARA	40	405020	405020	4	25	128	405	405	6	RWAMPARA	BUGAMBA	KIBINGO	KIBINGO	KIBINGO	Yes	Yes	Yes	Yes	40	62	No	Yes	1	1	0	0	1	0	0	Airtel	Airtel
01feb2023 15:01:25	01feb2023 12:37:14	01feb2023 12:37:14	01feb2023	2023-02-01	65	1.0833334	.018055556	RWAMPARA	40	405076	405076	4	25	128	405	405	6	RWAMPARA	BUGAMBA	KIBINGO	KIBINGO	KIBINGO	No
01feb2023 15:01:25	01feb2023 14:04:37	01feb2023 14:06:48	01feb2023	2023-02-01	93	1.55	.025833333	RWAMPARA	40	405067	405067	4	25	128	405	405	6	RWAMPARA	BUGAMBA	KIBINGO	KIBINGO	KIBINGO	No
01feb2023 15:05:47	01feb2023 14:11:10	01feb2023 14:11:10	01feb2023	2023-02-01	98	1.6333333	.027222222	RWAMPARA	32	410095	410095	4	25	131	410	410	6	RWAMPARA	BUGAMBA	NYARUHANDAGAZI	KASHUNGWE	KASHUNGWE 'B'	Yes	Yes	Yes	No
01feb2023 15:05:47	01feb2023 14:15:33	01feb2023 14:17:44	01feb2023	2023-02-01	87	1.45	.024166666	RWAMPARA	32	410090	410090	4	25	131	410	410	6	RWAMPARA	BUGAMBA	NYARUHANDAGAZI	KASHUNGWE	KASHUNGWE 'B'	Yes	Yes	Yes	Yes	31	50	No	Yes	1 2	1	1	0	1	2	0	Airtel	Airtel
01feb2023 17:40:53	01feb2023 12:06:39	01feb2023 12:08:50	01feb2023	2023-02-01	97	1.6166667	.026944444	RWAMPARA	35	439036	439036	4	27	145	439	439	6	RWAMPARA	NDEIJA	RWENSINGA	NYAKABUNGO	NYAKABUNGO 'A'	No
01feb2023 17:40:53	01feb2023 13:42:47	01feb2023 13:44:58	01feb2023	2023-02-01	197	3.2833333	.054722223	RWAMPARA	35	439075	439075	4	27	145	439	439	6	RWAMPARA	NDEIJA	RWENSINGA	NYAKABUNGO	NYAKABUNGO 'A'	Yes	Yes	Yes	Yes	33	25	Yes	Yes	1	1	0	0	1	0	0	Airtel	Airtel
01feb2023 17:40:53	01feb2023 13:44:58	01feb2023 13:47:09	01feb2023	2023-02-01	62	1.0333333	.017222222	RWAMPARA	35	439037	439037	4	27	145	439	439	6	RWAMPARA	NDEIJA	RWENSINGA	NYAKABUNGO	NYAKABUNGO 'A'	No
01feb2023 17:40:53	01feb2023 17:01:34	01feb2023 17:01:34	01feb2023	2023-02-01	89	1.4833333	.024722222	RWAMPARA	31	435077	435077	4	27	143	435	435	6	RWAMPARA	NDEIJA	NYAKAIKARA	KIGARAMA	KIGARAMA 'A'	No
01feb2023 17:40:53	01feb2023 17:03:45	01feb2023 17:03:45	01feb2023	2023-02-01	49	.81666666	.013611111	RWAMPARA	31	435066	435066	4	27	143	435	435	6	RWAMPARA	NDEIJA	NYAKAIKARA	KIGARAMA	KIGARAMA 'A'	No
01feb2023 17:40:53	01feb2023 17:03:45	01feb2023 17:05:56	01feb2023	2023-02-01	80	1.3333334	.022222223	RWAMPARA	31	435104	435104	4	27	143	435	435	6	RWAMPARA	NDEIJA	NYAKAIKARA	KIGARAMA	KIGARAMA 'A'	No
01feb2023 17:40:53	01feb2023 15:47:18	01feb2023 15:49:29	01feb2023	2023-02-01	117	1.95	.032499999	RWAMPARA	41	432069	432069	4	27	140	432	432	6	RWAMPARA	NDEIJA	KIBAARE	MURAGO	MURAGO 'A'	No
01feb2023 17:40:53	01feb2023 15:49:29	01feb2023 15:51:40	01feb2023	2023-02-01	138	2.3	.038333334	RWAMPARA	41	432096	432096	4	27	140	432	432	6	RWAMPARA	NDEIJA	KIBAARE	MURAGO	MURAGO 'A'	No
01feb2023 17:40:53	01feb2023 15:51:40	01feb2023 15:53:51	01feb2023	2023-02-01	184	3.0666666	.05111111	RWAMPARA	41	432005	432005	4	27	140	432	432	6	RWAMPARA	NDEIJA	KIBAARE	MURAGO	MURAGO 'A'	No
01feb2023 17:40:53	01feb2023 16:00:24	01feb2023 16:00:24	01feb2023	2023-02-01	75	1.25	.020833334	RWAMPARA	41	432116	432116	4	27	140	432	432	6	RWAMPARA	NDEIJA	KIBAARE	MURAGO	MURAGO 'A'	No
01feb2023 17:40:53	01feb2023 16:00:24	01feb2023 16:02:35	01feb2023	2023-02-01	75	1.25	.020833334	RWAMPARA	41	432105	432105	4	27	140	432	432	6	RWAMPARA	NDEIJA	KIBAARE	MURAGO	MURAGO 'A'	No
01feb2023 17:40:53	01feb2023 16:02:35	01feb2023 16:04:46	01feb2023	2023-02-01	61	1.0166667	.016944444	RWAMPARA	41	432085	432085	4	27	140	432	432	6	RWAMPARA	NDEIJA	KIBAARE	MURAGO	MURAGO 'A'	No
01feb2023 17:40:53	01feb2023 16:06:57	01feb2023 16:09:08	01feb2023	2023-02-01	97	1.6166667	.026944444	RWAMPARA	41	432072	432072	4	27	140	432	432	6	RWAMPARA	NDEIJA	KIBAARE	MURAGO	MURAGO 'A'	No
01feb2023 17:47:27	01feb2023 12:11:02	01feb2023 13:31:51	01feb2023	2023-02-01	2172	36.200001	.60333335	RWAMPARA	36	438069	438069	4	27	144	438	438	6	RWAMPARA	NDEIJA	NYEIHANGA	RUSHASHA	RUSHASHA	No
01feb2023 17:47:27	01feb2023 13:34:02	01feb2023 13:38:24	01feb2023	2023-02-01	370	6.1666665	.10277778	RWAMPARA	36	438082	438082	4	27	144	438	438	6	RWAMPARA	NDEIJA	NYEIHANGA	RUSHASHA	RUSHASHA	No
01feb2023 17:47:27	01feb2023 12:54:43	01feb2023 12:54:43	01feb2023	2023-02-01	84	1.4	.023333333	RWAMPARA	55	436062	436062	4	27	144	436	436	6	RWAMPARA	NDEIJA	NYEIHANGA	BUNGYEREZA	BUNGYEREZA	No
01feb2023 17:47:27	01feb2023 12:59:05	01feb2023 13:01:16	01feb2023	2023-02-01	75	1.25	.020833334	RWAMPARA	55	436036	436036	4	27	144	436	436	6	RWAMPARA	NDEIJA	NYEIHANGA	BUNGYEREZA	BUNGYEREZA	No
01feb2023 17:47:27	01feb2023 13:01:16	01feb2023 13:03:27	01feb2023	2023-02-01	138	2.3	.038333334	RWAMPARA	55	436046	436046	4	27	144	436	436	6	RWAMPARA	NDEIJA	NYEIHANGA	BUNGYEREZA	BUNGYEREZA	No
01feb2023 17:47:27	01feb2023 13:05:38	01feb2023 13:07:49	01feb2023	2023-02-01	114	1.9	.031666666	RWAMPARA	55	436054	436054	4	27	144	436	436	6	RWAMPARA	NDEIJA	NYEIHANGA	BUNGYEREZA	BUNGYEREZA	No
01feb2023 17:47:27	01feb2023 14:35:12	01feb2023 14:37:23	01feb2023	2023-02-01	90	1.5	.025	RWAMPARA	55	436017	436017	4	27	144	436	436	6	RWAMPARA	NDEIJA	NYEIHANGA	BUNGYEREZA	BUNGYEREZA	No
01feb2023 17:47:27	01feb2023 14:39:34	01feb2023 14:41:45	01feb2023	2023-02-01	85	1.4166666	.023611112	RWAMPARA	55	436007	436007	4	27	144	436	436	6	RWAMPARA	NDEIJA	NYEIHANGA	BUNGYEREZA	BUNGYEREZA	No
01feb2023 17:47:27	01feb2023 16:20:04	01feb2023 16:22:15	01feb2023	2023-02-01	54	.89999998	.015	RWAMPARA	55	436001	436001	4	27	144	436	436	6	RWAMPARA	NDEIJA	NYEIHANGA	BUNGYEREZA	BUNGYEREZA	No
01feb2023 17:47:27	01feb2023 16:24:26	01feb2023 16:24:26	01feb2023	2023-02-01	57	.94999999	.015833333	RWAMPARA	55	436031	436031	4	27	144	436	436	6	RWAMPARA	NDEIJA	NYEIHANGA	BUNGYEREZA	BUNGYEREZA	No
01feb2023 17:47:27	01feb2023 16:39:43	01feb2023 16:41:54	01feb2023	2023-02-01	93	1.55	.025833333	RWAMPARA	55	436023	436023	4	27	144	436	436	6	RWAMPARA	NDEIJA	NYEIHANGA	BUNGYEREZA	BUNGYEREZA	No
01feb2023 17:47:27	01feb2023 16:41:54	01feb2023 16:44:06	01feb2023	2023-02-01	82	1.3666667	.022777777	RWAMPARA	55	436077	436077	4	27	144	436	436	6	RWAMPARA	NDEIJA	NYEIHANGA	BUNGYEREZA	BUNGYEREZA	No
01feb2023 18:13:39	01feb2023 08:54:25	01feb2023 08:54:25	01feb2023	2023-02-01	108	1.8	.029999999	RWAMPARA	48	433117	433117	4	27	141	433	433	6	RWAMPARA	NDEIJA	KONGORO	LUGAZI	LUGAZI 'A'	No
01feb2023 18:13:39	01feb2023 08:56:36	01feb2023 08:58:47	01feb2023	2023-02-01	92	1.5333333	.025555555	RWAMPARA	48	433131	433131	4	27	141	433	433	6	RWAMPARA	NDEIJA	KONGORO	LUGAZI	LUGAZI 'A'	No
01feb2023 18:13:39	01feb2023 16:48:28	01feb2023 16:52:50	01feb2023	2023-02-01	227	3.7833333	.063055553	RWAMPARA	48	433079	433079	4	27	141	433	433	6	RWAMPARA	NDEIJA	KONGORO	LUGAZI	LUGAZI 'A'	No
01feb2023 18:13:39	01feb2023 16:52:50	01feb2023 16:57:12	01feb2023	2023-02-01	185	3.0833333	.05138889	RWAMPARA	48	433010	433010	4	27	141	433	433	6	RWAMPARA	NDEIJA	KONGORO	LUGAZI	LUGAZI 'A'	No
01feb2023 18:13:39	01feb2023 16:59:23	01feb2023 17:01:34	01feb2023	2023-02-01	192	3.2	.053333335	RWAMPARA	48	433093	433093	4	27	141	433	433	6	RWAMPARA	NDEIJA	KONGORO	LUGAZI	LUGAZI 'A'	No
01feb2023 18:42:03	01feb2023 09:38:06	01feb2023 09:40:18	01feb2023	2023-02-01	144	2.4000001	.039999999	RWAMPARA	54	440019	440019	4	28	146	440	440	6	RWAMPARA	RUGANDO	KITUNGURU	KATEREZA	KATEREZA 'A'	No
01feb2023 18:42:03	01feb2023 09:40:18	01feb2023 09:44:40	01feb2023	2023-02-01	269	4.4833331	.074722223	RWAMPARA	54	440022	440022	4	28	146	440	440	6	RWAMPARA	RUGANDO	KITUNGURU	KATEREZA	KATEREZA 'A'	No
01feb2023 18:42:03	01feb2023 10:21:48	01feb2023 10:28:21	01feb2023	2023-02-01	433	7.2166667	.12027778	RWAMPARA	54	434063	434063	4	27	142	434	434	6	RWAMPARA	NDEIJA	NDEIJA	KYETSIKA II	KYETSIKA II 'B'	Yes	Yes	Yes	Yes	375	56	No	Yes	1	1	0	0	1	0	0	Airtel	Airtel
01feb2023 18:42:03	01feb2023 10:39:16	01feb2023 10:45:50	01feb2023	2023-02-01	252	4.1833334	.06972222	RWAMPARA	54	434083	434083	4	27	142	434	434	6	RWAMPARA	NDEIJA	NDEIJA	KYETSIKA II	KYETSIKA II 'B'	No
01feb2023 18:42:03	01feb2023 10:54:34	01feb2023 11:01:07	01feb2023	2023-02-01	487	8.1166668	.13527778	RWAMPARA	54	434086	434086	4	27	142	434	434	6	RWAMPARA	NDEIJA	NDEIJA	KYETSIKA II	KYETSIKA II 'B'	No
01feb2023 18:42:03	01feb2023 14:46:08	01feb2023 14:48:19	01feb2023	2023-02-01	172	2.8666666	.047777779	RWAMPARA	54	434115	434115	4	27	142	434	434	6	RWAMPARA	NDEIJA	NDEIJA	KYETSIKA II	KYETSIKA II 'B'	No
01feb2023 18:42:03	01feb2023 16:57:12	01feb2023 17:01:34	01feb2023	2023-02-01	326	5.4333334	.090555556	RWAMPARA	54	412047	412047	4	25	132	412	412	6	RWAMPARA	BUGAMBA	RWEIBOGO	BUGAMBA	BUGAMBA 'A'	No
01feb2023 18:42:03	01feb2023 08:32:34	01feb2023 08:34:45	01feb2023	2023-02-01	220	3.6666667	.061111111	RWAMPARA	54	440075	440075	4	28	146	440	440	6	RWAMPARA	RUGANDO	KITUNGURU	KATEREZA	KATEREZA 'A'	No
01feb2023 18:44:14	01feb2023 20:05:04	02feb2023 04:34:04	01feb2023	2023-02-01	680	11.333333	.18888889	RWAMPARA	30	437055	437055	4	27	144	437	437	6	RWAMPARA	NDEIJA	NYEIHANGA	NYEIHANGA TRC	NYEIHANGA TRC 'B'	No
01feb2023 18:44:14	01feb2023 20:53:08	02feb2023 04:40:37	01feb2023	2023-02-01	695	11.583333	.19305556	RWAMPARA	30	437128	437128	4	27	144	437	437	6	RWAMPARA	NDEIJA	NYEIHANGA	NYEIHANGA TRC	NYEIHANGA TRC 'B'	No
01feb2023 18:44:14	01feb2023 21:32:27	01feb2023 21:34:38	01feb2023	2023-02-01	140	2.3333333	.03888889	RWAMPARA	30	437311	437311	4	27	144	437	437	6	RWAMPARA	NDEIJA	NYEIHANGA	NYEIHANGA TRC	NYEIHANGA TRC 'B'	No
01feb2023 18:44:14	01feb2023 22:57:39	01feb2023 23:10:45	01feb2023	2023-02-01	713	11.883333	.19805555	RWAMPARA	30	437013	437013	4	27	144	437	437	6	RWAMPARA	NDEIJA	NYEIHANGA	NYEIHANGA TRC	NYEIHANGA TRC 'B'	No
01feb2023 18:44:14	01feb2023 11:25:09	01feb2023 11:38:15	01feb2023	2023-02-01	620	10.333333	.17222223	RWAMPARA	38	429063	429063	4	27	139	429	429	6	RWAMPARA	NDEIJA	KAKIGAANI	KACUUCU	KACUUCU	No
01feb2023 18:44:14	02feb2023 02:42:39	02feb2023 04:36:15	01feb2023	2023-02-01	406	6.7666669	.11277778	RWAMPARA	30	437295	437295	4	27	144	437	437	6	RWAMPARA	NDEIJA	NYEIHANGA	NYEIHANGA TRC	NYEIHANGA TRC 'B'	No
01feb2023 18:44:14	02feb2023 02:57:57	02feb2023 04:36:15	01feb2023	2023-02-01	141	2.3499999	.039166667	RWAMPARA	30	437225	437225	4	27	144	437	437	6	RWAMPARA	NDEIJA	NYEIHANGA	NYEIHANGA TRC	NYEIHANGA TRC 'B'	No
01feb2023 18:44:14	01feb2023 11:53:33	01feb2023 12:50:21	01feb2023	2023-02-01	796	13.266666	.2211111	RWAMPARA	38	429011	429011	4	27	139	429	429	6	RWAMPARA	NDEIJA	KAKIGAANI	KACUUCU	KACUUCU	No
01feb2023 18:44:14	02feb2023 03:02:19	02feb2023 04:36:15	01feb2023	2023-02-01	91	1.5166667	.025277779	RWAMPARA	30	437325	437325	4	27	144	437	437	6	RWAMPARA	NDEIJA	NYEIHANGA	NYEIHANGA TRC	NYEIHANGA TRC 'B'	No
01feb2023 18:44:14	02feb2023 03:19:47	02feb2023 03:59:07	01feb2023	2023-02-01	1374	22.9	.38166666	RWAMPARA	30	437288	437288	4	27	144	437	437	6	RWAMPARA	NDEIJA	NYEIHANGA	NYEIHANGA TRC	NYEIHANGA TRC 'B'	No
01feb2023 18:44:14	02feb2023 04:20:57	02feb2023 04:23:09	01feb2023	2023-02-01	92	1.5333333	.025555555	RWAMPARA	30	431103	431103	4	27	140	431	431	6	RWAMPARA	NDEIJA	KIBAARE	KIBAARE	KIBAARE 'A'	No
01feb2023 19:21:23	01feb2023 18:28:57	01feb2023 18:33:19	01feb2023	2023-02-01	213	3.55	.059166666	RWAMPARA	58	412001	412001	4	25	132	412	412	6	RWAMPARA	BUGAMBA	RWEIBOGO	BUGAMBA	BUGAMBA 'A'	No
01feb2023 19:21:23	01feb2023 18:33:19	01feb2023 18:35:30	01feb2023	2023-02-01	100	1.6666666	.027777778	RWAMPARA	58	448104	448104	4	28	150	448	448	6	RWAMPARA	RUGANDO	NYARUBUNGO	KAKITANGA	KAKITANGA	No
01feb2023 19:56:20	01feb2023 12:04:28	01feb2023 12:08:50	01feb2023	2023-02-01	254	4.2333331	.070555553	RWAMPARA	42	427015	427015	4	27	138	427	427	6	RWAMPARA	NDEIJA	BUJAGA	BUJAGA A	BUJAGA A	Yes	Yes	Yes	Yes	27	20	No	Yes	1	1	0	0	1	0	0	Airtel	Airtel
01feb2023 19:56:20	01feb2023 15:07:58	01feb2023 15:10:09	01feb2023	2023-02-01	142	2.3666666	.039444443	RWAMPARA	42	427042	427042	4	27	138	427	427	6	RWAMPARA	NDEIJA	BUJAGA	BUJAGA A	BUJAGA A	No
01feb2023 19:56:20	01feb2023 15:12:20	01feb2023 15:12:20	01feb2023	2023-02-01	60	1	.016666668	RWAMPARA	42	427028	427028	4	27	138	427	427	6	RWAMPARA	NDEIJA	BUJAGA	BUJAGA A	BUJAGA A	No
01feb2023 19:56:20	01feb2023 15:12:20	01feb2023 15:14:32	01feb2023	2023-02-01	82	1.3666667	.022777777	RWAMPARA	42	427004	427004	4	27	138	427	427	6	RWAMPARA	NDEIJA	BUJAGA	BUJAGA A	BUJAGA A	No
01feb2023 19:56:20	01feb2023 15:14:32	01feb2023 15:16:43	01feb2023	2023-02-01	101	1.6833333	.028055556	RWAMPARA	42	427046	427046	4	27	138	427	427	6	RWAMPARA	NDEIJA	BUJAGA	BUJAGA A	BUJAGA A	No
01feb2023 19:56:20	01feb2023 15:16:43	01feb2023 15:16:43	01feb2023	2023-02-01	83	1.3833333	.023055555	RWAMPARA	42	427037	427037	4	27	138	427	427	6	RWAMPARA	NDEIJA	BUJAGA	BUJAGA A	BUJAGA A	No
01feb2023 19:58:31	01feb2023 16:00:24	01feb2023 16:02:35	01feb2023	2023-02-01	47	.78333336	.013055556	RWAMPARA	42	428008	428008	4	27	138	428	428	6	RWAMPARA	NDEIJA	BUJAGA	KASHURO	KASHURO	No
01feb2023 19:58:31	01feb2023 16:02:35	01feb2023 16:04:46	01feb2023	2023-02-01	103	1.7166667	.028611111	RWAMPARA	42	428097	428097	4	27	138	428	428	6	RWAMPARA	NDEIJA	BUJAGA	KASHURO	KASHURO	No
01feb2023 20:33:28	01feb2023 19:01:43	01feb2023 19:01:43	01feb2023	2023-02-01	73	1.2166667	.020277778	RWAMPARA	51	411011	411011	4	25	131	411	411	6	RWAMPARA	BUGAMBA	NYARUHANDAGAZI	NYAKIBARE	NYAKIBARE	No
01feb2023 20:33:28	01feb2023 19:03:54	01feb2023 19:03:54	01feb2023	2023-02-01	63	1.05	.0175	RWAMPARA	51	444026	444026	4	28	148	444	444	6	RWAMPARA	RUGANDO	NYABIKUNGU	BUTAHE	BUTAHE 'A'	No
01feb2023 20:33:28	01feb2023 19:06:05	01feb2023 19:06:05	01feb2023	2023-02-01	63	1.05	.0175	RWAMPARA	51	408070	408070	4	25	130	408	408	6	RWAMPARA	BUGAMBA	NGUGO	KAAYA	KAAYA	No
01feb2023 21:17:10	01feb2023 12:08:50	01feb2023 12:11:02	01feb2023	2023-02-01	94	1.5666667	.026111111	RWAMPARA	56	430126	430126	4	27	139	430	430	6	RWAMPARA	NDEIJA	KAKIGAANI	RUTOONA	RUTOOMA	No
01feb2023 21:17:10	01feb2023 12:39:25	01feb2023 13:01:16	01feb2023	2023-02-01	1091	18.183332	.30305555	RWAMPARA	56	430031	430031	4	27	139	430	430	6	RWAMPARA	NDEIJA	KAKIGAANI	RUTOONA	RUTOOMA	No
01feb2023 21:17:10	01feb2023 13:23:07	01feb2023 13:27:29	01feb2023	2023-02-01	210	3.5	.058333334	RWAMPARA	56	430056	430056	4	27	139	430	430	6	RWAMPARA	NDEIJA	KAKIGAANI	RUTOONA	RUTOOMA	No
01feb2023 21:17:10	01feb2023 14:15:33	01feb2023 14:22:06	01feb2023	2023-02-01	346	5.7666669	.096111111	RWAMPARA	56	430035	430035	4	27	139	430	430	6	RWAMPARA	NDEIJA	KAKIGAANI	RUTOONA	RUTOOMA	No
01feb2023 21:17:10	01feb2023 15:40:44	01feb2023 15:45:07	01feb2023	2023-02-01	317	5.2833333	.088055559	RWAMPARA	56	430046	430046	4	27	139	430	430	6	RWAMPARA	NDEIJA	KAKIGAANI	RUTOONA	RUTOOMA	No
01feb2023 21:17:10	01feb2023 15:49:29	01feb2023 16:13:31	01feb2023	2023-02-01	342	5.6999998	.094999999	RWAMPARA	56	430083	430083	4	27	139	430	430	6	RWAMPARA	NDEIJA	KAKIGAANI	RUTOONA	RUTOOMA	No
02feb2023 15:16:19	02feb2023 11:26:57	02feb2023 12:08:27	02feb2023	2023-02-02	2228	37.133335	.61888891	RWAMPARA	44	445073	445073	4	28	148	445	445	6	RWAMPARA	RUGANDO	NYABIKUNGU	ENKIRI	ENKIRI	No
02feb2023 15:16:19	02feb2023 12:39:02	02feb2023 12:41:13	02feb2023	2023-02-02	71	1.1833333	.019722221	RWAMPARA	44	445113	445113	4	28	148	445	445	6	RWAMPARA	RUGANDO	NYABIKUNGU	ENKIRI	ENKIRI	No
02feb2023 15:16:19	02feb2023 12:52:08	02feb2023 12:52:08	02feb2023	2023-02-02	86	1.4333333	.02388889	RWAMPARA	44	445022	445022	4	28	148	445	445	6	RWAMPARA	RUGANDO	NYABIKUNGU	ENKIRI	ENKIRI	No
02feb2023 15:16:19	02feb2023 12:52:08	02feb2023 12:56:30	02feb2023	2023-02-02	162	2.7	.045000002	RWAMPARA	44	445024	445024	4	28	148	445	445	6	RWAMPARA	RUGANDO	NYABIKUNGU	ENKIRI	ENKIRI	No
02feb2023 15:16:19	02feb2023 14:02:03	02feb2023 14:04:14	02feb2023	2023-02-02	97	1.6166667	.026944444	RWAMPARA	32	447058	447058	4	28	149	447	447	6	RWAMPARA	RUGANDO	NYAKABARE	BUSHENYI	BUSHENYI	No
02feb2023 15:16:19	02feb2023 14:04:14	02feb2023 14:04:14	02feb2023	2023-02-02	60	1	.016666668	RWAMPARA	32	447124	447124	4	28	149	447	447	6	RWAMPARA	RUGANDO	NYAKABARE	BUSHENYI	BUSHENYI	No
02feb2023 15:16:19	02feb2023 14:04:14	02feb2023 14:06:25	02feb2023	2023-02-02	55	.91666669	.015277778	RWAMPARA	32	447027	447027	4	28	149	447	447	6	RWAMPARA	RUGANDO	NYAKABARE	BUSHENYI	BUSHENYI	No
02feb2023 15:16:19	02feb2023 14:06:25	02feb2023 14:06:25	02feb2023	2023-02-02	64	1.0666667	.017777778	RWAMPARA	32	447061	447061	4	28	149	447	447	6	RWAMPARA	RUGANDO	NYAKABARE	BUSHENYI	BUSHENYI	No
02feb2023 15:16:19	02feb2023 14:08:36	02feb2023 14:08:36	02feb2023	2023-02-02	68	1.1333333	.018888889	RWAMPARA	32	447032	447032	4	28	149	447	447	6	RWAMPARA	RUGANDO	NYAKABARE	BUSHENYI	BUSHENYI	Yes	Yes	Yes	No
02feb2023 15:16:19	02feb2023 14:08:36	02feb2023 14:10:47	02feb2023	2023-02-02	48	.80000001	.013333334	RWAMPARA	32	447051	447051	4	28	149	447	447	6	RWAMPARA	RUGANDO	NYAKABARE	BUSHENYI	BUSHENYI	No
02feb2023 15:16:19	02feb2023 14:10:47	02feb2023 14:10:47	02feb2023	2023-02-02	99	1.65	.0275	RWAMPARA	32	447007	447007	4	28	149	447	447	6	RWAMPARA	RUGANDO	NYAKABARE	BUSHENYI	BUSHENYI	Yes	Yes	Yes	Yes	28	68	No	Yes	1	1	0	0	1	0	0	Airtel	Airtel
02feb2023 15:16:19	02feb2023 14:10:47	02feb2023 14:12:58	02feb2023	2023-02-02	59	.98333335	.016388889	RWAMPARA	32	447109	447109	4	28	149	447	447	6	RWAMPARA	RUGANDO	NYAKABARE	BUSHENYI	BUSHENYI	No
02feb2023 15:16:19	02feb2023 14:12:58	02feb2023 14:12:58	02feb2023	2023-02-02	50	.83333331	.013888889	RWAMPARA	32	447080	447080	4	28	149	447	447	6	RWAMPARA	RUGANDO	NYAKABARE	BUSHENYI	BUSHENYI	No
02feb2023 15:16:19	02feb2023 14:12:58	02feb2023 14:15:09	02feb2023	2023-02-02	55	.91666669	.015277778	RWAMPARA	32	447110	447110	4	28	149	447	447	6	RWAMPARA	RUGANDO	NYAKABARE	BUSHENYI	BUSHENYI	No
02feb2023 15:16:19	02feb2023 14:47:55	02feb2023 14:50:06	02feb2023	2023-02-02	109	1.8166667	.030277777	RWAMPARA	40	440001	440001	4	28	146	440	440	6	RWAMPARA	RUGANDO	KITUNGURU	KATEREZA	KATEREZA 'A'	No
02feb2023 15:16:19	02feb2023 14:52:17	02feb2023 14:54:28	02feb2023	2023-02-02	167	2.7833333	.046388891	RWAMPARA	40	440060	440060	4	28	146	440	440	6	RWAMPARA	RUGANDO	KITUNGURU	KATEREZA	KATEREZA 'A'	No
02feb2023 16:06:34	02feb2023 14:45:44	02feb2023 17:23:01	02feb2023	2023-02-02	319	5.3166666	.088611111	RWAMPARA	42	446076	446076	4	28	148	446	446	6	RWAMPARA	RUGANDO	NYABIKUNGU	KYABANYORO	NYABIKUNGU	No
Which is already a complete survey.		Yes	uuid:435c30da-0bb7-4d66-bf8c-8e1d0ab4536a	2301250729	uuid:435c30da-0bb7-4d66-bf8c-8e1d0ab4536a
02feb2023 16:06:34	02feb2023 17:23:01	02feb2023 17:25:12	02feb2023	2023-02-02	63	1.05	.0175	RWAMPARA	42	446052	446052	4	28	148	446	446	6	RWAMPARA	RUGANDO	NYABIKUNGU	KYABANYORO	NYABIKUNGU	No
02feb2023 16:06:34	02feb2023 17:25:12	02feb2023 17:25:12	02feb2023	2023-02-02	78	1.3	.021666666	RWAMPARA	42	446035	446035	4	28	148	446	446	6	RWAMPARA	RUGANDO	NYABIKUNGU	KYABANYORO	NYABIKUNGU	No
02feb2023 16:06:34	02feb2023 17:25:12	02feb2023 17:29:34	02feb2023	2023-02-02	67	1.1166667	.018611111	RWAMPARA	42	446048	446048	4	28	148	446	446	6	RWAMPARA	RUGANDO	NYABIKUNGU	KYABANYORO	NYABIKUNGU	No
02feb2023 16:08:45	02feb2023 17:29:34	02feb2023 17:31:46	02feb2023	2023-02-02	84	1.4	.023333333	RWAMPARA	42	446006	446006	4	28	148	446	446	6	RWAMPARA	RUGANDO	NYABIKUNGU	KYABANYORO	NYABIKUNGU	No
02feb2023 16:08:45	02feb2023 17:31:46	02feb2023 17:33:57	02feb2023	2023-02-02	137	2.2833333	.038055554	RWAMPARA	42	446070	446070	4	28	148	446	446	6	RWAMPARA	RUGANDO	NYABIKUNGU	KYABANYORO	NYABIKUNGU	No
02feb2023 16:08:45	02feb2023 17:33:57	02feb2023 17:36:08	02feb2023	2023-02-02	33	.55000001	.0091666663	RWAMPARA	42	439064	439064	4	27	145	439	439	6	RWAMPARA	NDEIJA	RWENSINGA	NYAKABUNGO	NYAKABUNGO 'A'	No
02feb2023 16:08:45	02feb2023 17:36:08	02feb2023 17:36:08	02feb2023	2023-02-02	65	1.0833334	.018055556	RWAMPARA	42	446077	446077	4	28	148	446	446	6	RWAMPARA	RUGANDO	NYABIKUNGU	KYABANYORO	NYABIKUNGU	No
02feb2023 16:08:45	02feb2023 17:36:08	02feb2023 17:38:19	02feb2023	2023-02-02	38	.63333333	.010555555	RWAMPARA	42	446073	446073	4	28	148	446	446	6	RWAMPARA	RUGANDO	NYABIKUNGU	KYABANYORO	NYABIKUNGU	No
02feb2023 16:10:56	02feb2023 13:40:12	02feb2023 13:42:23	02feb2023	2023-02-02	106	1.7666667	.029444445	RWAMPARA	56	448109	448109	4	28	150	448	448	6	RWAMPARA	RUGANDO	NYARUBUNGO	KAKITANGA	KAKITANGA	No
02feb2023 16:10:56	02feb2023 13:46:45	02feb2023 13:48:56	02feb2023	2023-02-02	109	1.8166667	.030277777	RWAMPARA	56	448012	448012	4	28	150	448	448	6	RWAMPARA	RUGANDO	NYARUBUNGO	KAKITANGA	KAKITANGA	No
02feb2023 16:10:56	02feb2023 13:55:29	02feb2023 13:57:40	02feb2023	2023-02-02	181	3.0166667	.050277777	RWAMPARA	56	448008	448008	4	28	150	448	448	6	RWAMPARA	RUGANDO	NYARUBUNGO	KAKITANGA	KAKITANGA	No
02feb2023 16:10:56	02feb2023 16:00:01	02feb2023 16:08:45	02feb2023	2023-02-02	473	7.8833332	.13138889	RWAMPARA	56	448122	448122	4	28	150	448	448	6	RWAMPARA	RUGANDO	NYARUBUNGO	KAKITANGA	KAKITANGA	No
02feb2023 16:45:53	02feb2023 08:27:49	02feb2023 08:27:49	02feb2023	2023-02-02	91	1.5166667	.025277779	RWAMPARA	30	412012	412012	4	25	132	412	412	6	RWAMPARA	BUGAMBA	RWEIBOGO	BUGAMBA	BUGAMBA 'A'	No
02feb2023 16:45:53	02feb2023 14:28:16	02feb2023 14:30:27	02feb2023	2023-02-02	51	.85000002	.014166667	RWAMPARA	41	443037	443037	4	28	147	443	443	6	RWAMPARA	RUGANDO	MIRAMA	MIRAMA II	MIRAMA II	No
02feb2023 16:45:53	02feb2023 14:30:27	02feb2023 14:30:27	02feb2023	2023-02-02	57	.94999999	.015833333	RWAMPARA	41	443069	443069	4	28	147	443	443	6	RWAMPARA	RUGANDO	MIRAMA	MIRAMA II	MIRAMA II	No
02feb2023 16:45:53	02feb2023 14:32:38	02feb2023 14:32:38	02feb2023	2023-02-02	58	.96666664	.016111111	RWAMPARA	41	443077	443077	4	28	147	443	443	6	RWAMPARA	RUGANDO	MIRAMA	MIRAMA II	MIRAMA II	No
02feb2023 16:45:53	02feb2023 14:32:38	02feb2023 14:34:49	02feb2023	2023-02-02	40	.66666669	.011111111	RWAMPARA	41	443026	443026	4	28	147	443	443	6	RWAMPARA	RUGANDO	MIRAMA	MIRAMA II	MIRAMA II	No
02feb2023 16:45:53	02feb2023 14:34:49	02feb2023 14:34:49	02feb2023	2023-02-02	84	1.4	.023333333	RWAMPARA	41	443063	443063	4	28	147	443	443	6	RWAMPARA	RUGANDO	MIRAMA	MIRAMA II	MIRAMA II	No
02feb2023 16:52:26	02feb2023 12:49:57	02feb2023 12:52:08	02feb2023	2023-02-02	133	2.2166667	.036944445	RWAMPARA	36	450139	450139	4	28	150	450	450	6	RWAMPARA	RUGANDO	NYARUBUNGO	RUGARAMA	RUGARAMA	No
02feb2023 16:52:26	02feb2023 12:58:42	02feb2023 13:05:15	02feb2023	2023-02-02	198	3.3	.055	RWAMPARA	36	450029	450029	4	28	150	450	450	6	RWAMPARA	RUGANDO	NYARUBUNGO	RUGARAMA	RUGARAMA	No
02feb2023 16:52:26	02feb2023 15:03:13	02feb2023 15:03:13	02feb2023	2023-02-02	64	1.0666667	.017777778	RWAMPARA	31	442003	442003	4	28	146	442	442	6	RWAMPARA	RUGANDO	KITUNGURU	RUNENA	RUNENA	No
02feb2023 16:52:26	02feb2023 13:00:53	02feb2023 13:03:04	02feb2023	2023-02-02	127	2.1166666	.035277776	RWAMPARA	36	450140	450140	4	28	150	450	450	6	RWAMPARA	RUGANDO	NYARUBUNGO	RUGARAMA	RUGARAMA	No
02feb2023 16:52:26	02feb2023 13:09:37	02feb2023 13:11:48	02feb2023	2023-02-02	127	2.1166666	.035277776	RWAMPARA	36	450060	450060	4	28	150	450	450	6	RWAMPARA	RUGANDO	NYARUBUNGO	RUGARAMA	RUGARAMA	No
02feb2023 16:52:26	02feb2023 13:22:43	02feb2023 13:24:54	02feb2023	2023-02-02	168	2.8	.046666667	RWAMPARA	36	450088	450088	4	28	150	450	450	6	RWAMPARA	RUGANDO	NYARUBUNGO	RUGARAMA	RUGARAMA	No
02feb2023 16:52:26	02feb2023 14:26:04	02feb2023 14:39:11	02feb2023	2023-02-02	284	4.7333331	.078888886	RWAMPARA	36	450151	450151	4	28	150	450	450	6	RWAMPARA	RUGANDO	NYARUBUNGO	RUGARAMA	RUGARAMA	No
02feb2023 16:52:26	02feb2023 14:41:22	02feb2023 14:43:33	02feb2023	2023-02-02	142	2.3666666	.039444443	RWAMPARA	36	450011	450011	4	28	150	450	450	6	RWAMPARA	RUGANDO	NYARUBUNGO	RUGARAMA	RUGARAMA	No
02feb2023 16:52:26	02feb2023 14:43:33	02feb2023 14:45:44	02feb2023	2023-02-02	115	1.9166666	.031944446	RWAMPARA	36	450008	450008	4	28	150	450	450	6	RWAMPARA	RUGANDO	NYARUBUNGO	RUGARAMA	RUGARAMA	No
02feb2023 17:25:12	02feb2023 17:18:39	02feb2023 17:25:12	02feb2023	2023-02-02	279	4.6500001	.077500001	RWAMPARA	48	440044	440044	4	28	146	440	440	6	RWAMPARA	RUGANDO	KITUNGURU	KATEREZA	KATEREZA 'A'	No
02feb2023 17:36:08	02feb2023 15:01:02	02feb2023 17:33:57	02feb2023	2023-02-02	1484	24.733334	.41222224	RWAMPARA	38	411012	411012	4	25	131	411	411	6	RWAMPARA	BUGAMBA	NYARUHANDAGAZI	NYAKIBARE	NYAKIBARE	No
02feb2023 17:44:52	02feb2023 11:09:28	02feb2023 11:13:50	02feb2023	2023-02-02	185	3.0833333	.05138889	RWAMPARA	55	441063	441063	4	28	146	441	441	6	RWAMPARA	RUGANDO	KITUNGURU	KYABWIHURE	KYABWIHURE 'B'	No
02feb2023 17:44:52	02feb2023 11:18:12	02feb2023 11:20:23	02feb2023	2023-02-02	116	1.9333333	.032222223	RWAMPARA	55	441007	441007	4	28	146	441	441	6	RWAMPARA	RUGANDO	KITUNGURU	KYABWIHURE	KYABWIHURE 'B'	No
02feb2023 17:44:52	02feb2023 11:29:08	02feb2023 11:31:19	02feb2023	2023-02-02	83	1.3833333	.023055555	RWAMPARA	55	441071	441071	4	28	146	441	441	6	RWAMPARA	RUGANDO	KITUNGURU	KYABWIHURE	KYABWIHURE 'B'	No
02feb2023 17:44:52	02feb2023 15:42:32	02feb2023 15:44:43	02feb2023	2023-02-02	88	1.4666667	.024444444	RWAMPARA	55	441014	441014	4	28	146	441	441	6	RWAMPARA	RUGANDO	KITUNGURU	KYABWIHURE	KYABWIHURE 'B'	No
02feb2023 17:44:52	02feb2023 15:44:43	02feb2023 15:46:54	02feb2023	2023-02-02	100	1.6666666	.027777778	RWAMPARA	55	441011	441011	4	28	146	441	441	6	RWAMPARA	RUGANDO	KITUNGURU	KYABWIHURE	KYABWIHURE 'B'	No
02feb2023 18:48:13	02feb2023 18:24:11	02feb2023 18:26:22	02feb2023	2023-02-02	94	1.5666667	.026111111	RWAMPARA	51	408070	408070	4	25	130	408	408	6	RWAMPARA	BUGAMBA	NGUGO	KAAYA	KAAYA	No
02feb2023 18:48:13	02feb2023 18:30:44	02feb2023 18:32:56	02feb2023	2023-02-02	92	1.5333333	.025555555	RWAMPARA	51	444026	444026	4	28	148	444	444	6	RWAMPARA	RUGANDO	NYABIKUNGU	BUTAHE	BUTAHE 'A'	No
02feb2023 18:48:13	02feb2023 18:32:56	02feb2023 18:35:07	02feb2023	2023-02-02	77	1.2833333	.021388888	RWAMPARA	51	403056	403056	4	25	126	403	403	6	RWAMPARA	BUGAMBA	KABARAMA	RURENGYE	RURENGYE	No
02feb2023 18:48:13	02feb2023 18:35:07	02feb2023 18:37:18	02feb2023	2023-02-02	75	1.25	.020833334	RWAMPARA	51	412078	412078	4	25	132	412	412	6	RWAMPARA	BUGAMBA	RWEIBOGO	BUGAMBA	BUGAMBA 'A'	No
02feb2023 18:48:13	02feb2023 18:39:29	02feb2023 18:41:40	02feb2023	2023-02-02	101	1.6833333	.028055556	RWAMPARA	51	417033	417033	4	26	133	417	417	6	RWAMPARA	MWIZI	BUSHWERE	NYUNGU	NYUNGU	No
02feb2023 18:50:24	01feb2023 21:25:54	01feb2023 21:39:00	01feb2023	2023-02-01	310	5.1666665	.086111113	RWAMPARA	51	433117	433117	4	27	141	433	433	6	RWAMPARA	NDEIJA	KONGORO	LUGAZI	LUGAZI 'A'	No
02feb2023 18:50:24	01feb2023 22:03:02	01feb2023 22:03:02	01feb2023	2023-02-01	64	1.0666667	.017777778	RWAMPARA	51	408070	408070	4	25	130	408	408	6	RWAMPARA	BUGAMBA	NGUGO	KAAYA	KAAYA	No
02feb2023 18:50:24	01feb2023 22:07:24	01feb2023 22:09:35	01feb2023	2023-02-01	62	1.0333333	.017222222	RWAMPARA	51	444026	444026	4	28	148	444	444	6	RWAMPARA	RUGANDO	NYABIKUNGU	BUTAHE	BUTAHE 'A'	No
02feb2023 18:50:24	01feb2023 22:09:35	01feb2023 22:09:35	01feb2023	2023-02-01	74	1.2333333	.020555556	RWAMPARA	51	445073	445073	4	28	148	445	445	6	RWAMPARA	RUGANDO	NYABIKUNGU	ENKIRI	ENKIRI	No
02feb2023 18:50:24	01feb2023 22:11:46	01feb2023 22:11:46	01feb2023	2023-02-01	47	.78333336	.013055556	RWAMPARA	51	417033	417033	4	26	133	417	417	6	RWAMPARA	MWIZI	BUSHWERE	NYUNGU	NYUNGU	No
02feb2023 18:50:24	01feb2023 22:16:08	01feb2023 22:22:42	01feb2023	2023-02-01	204	3.4000001	.056666669	RWAMPARA	51	417041	417041	4	26	133	417	417	6	RWAMPARA	MWIZI	BUSHWERE	NYUNGU	NYUNGU	No
02feb2023 19:03:31	02feb2023 11:48:47	02feb2023 11:57:32	02feb2023	2023-02-02	481	8.0166664	.13361111	RWAMPARA	58	407091	407091	4	25	129	407	407	6	RWAMPARA	BUGAMBA	KITOJO	RUNYINYA	RUNYINYA	No
02feb2023 19:03:31	02feb2023 12:19:22	02feb2023 12:21:33	02feb2023	2023-02-02	130	2.1666667	.036111113	RWAMPARA	58	404071	404071	4	25	127	404	404	6	RWAMPARA	BUGAMBA	KAMOMO	NYARWINA	NYARWINA 'B'	No
02feb2023 19:03:31	02feb2023 12:30:18	02feb2023 12:32:29	02feb2023	2023-02-02	203	3.3833334	.056388889	RWAMPARA	58	443078	443078	4	28	147	443	443	6	RWAMPARA	RUGANDO	MIRAMA	MIRAMA II	MIRAMA II	No
02feb2023 19:03:31	02feb2023 10:32:20	02feb2023 10:36:42	02feb2023	2023-02-02	155	2.5833333	.043055557	RWAMPARA	54	434086	434086	4	27	142	434	434	6	RWAMPARA	NDEIJA	NDEIJA	KYETSIKA II	KYETSIKA II 'B'	No
02feb2023 19:03:31	02feb2023 10:47:37	02feb2023 10:47:37	02feb2023	2023-02-02	62	1.0333333	.017222222	RWAMPARA	54	434083	434083	4	27	142	434	434	6	RWAMPARA	NDEIJA	NDEIJA	KYETSIKA II	KYETSIKA II 'B'	No
02feb2023 19:03:31	02feb2023 10:56:22	02feb2023 11:00:44	02feb2023	2023-02-02	220	3.6666667	.061111111	RWAMPARA	54	434063	434063	4	27	142	434	434	6	RWAMPARA	NDEIJA	NDEIJA	KYETSIKA II	KYETSIKA II 'B'	No
02feb2023 19:03:31	02feb2023 13:07:26	02feb2023 13:11:48	02feb2023	2023-02-02	240	4	.06666667	RWAMPARA	54	434115	434115	4	27	142	434	434	6	RWAMPARA	NDEIJA	NDEIJA	KYETSIKA II	KYETSIKA II 'B'	No
02feb2023 19:03:31	02feb2023 15:38:10	02feb2023 15:40:21	02feb2023	2023-02-02	184	3.0666666	.05111111	RWAMPARA	54	412047	412047	4	25	132	412	412	6	RWAMPARA	BUGAMBA	RWEIBOGO	BUGAMBA	BUGAMBA 'A'	No
02feb2023 19:03:31	02feb2023 16:02:12	02feb2023 16:13:07	02feb2023	2023-02-02	564	9.3999996	.15666667	RWAMPARA	54	427064	427064	4	27	138	427	427	6	RWAMPARA	NDEIJA	BUJAGA	BUJAGA A	BUJAGA A	No
02feb2023 19:03:31	02feb2023 16:43:42	02feb2023 16:48:04	02feb2023	2023-02-02	282	4.6999998	.078333333	RWAMPARA	54	440019	440019	4	28	146	440	440	6	RWAMPARA	RUGANDO	KITUNGURU	KATEREZA	KATEREZA 'A'	No
02feb2023 19:31:55	02feb2023 12:56:30	02feb2023 13:03:04	02feb2023	2023-02-02	266	4.4333334	.07388889	RWAMPARA	35	444011	444011	4	28	148	444	444	6	RWAMPARA	RUGANDO	NYABIKUNGU	BUTAHE	BUTAHE 'A'	No
02feb2023 19:31:55	02feb2023 13:03:04	02feb2023 13:05:15	02feb2023	2023-02-02	112	1.8666667	.031111112	RWAMPARA	35	444013	444013	4	28	148	444	444	6	RWAMPARA	RUGANDO	NYABIKUNGU	BUTAHE	BUTAHE 'A'	No
02feb2023 19:31:55	02feb2023 13:09:37	02feb2023 13:13:59	02feb2023	2023-02-02	117	1.95	.032499999	RWAMPARA	35	444002	444002	4	28	148	444	444	6	RWAMPARA	RUGANDO	NYABIKUNGU	BUTAHE	BUTAHE 'A'	No
02feb2023 19:31:55	02feb2023 13:22:43	02feb2023 13:24:54	02feb2023	2023-02-02	85	1.4166666	.023611112	RWAMPARA	35	444001	444001	4	28	148	444	444	6	RWAMPARA	RUGANDO	NYABIKUNGU	BUTAHE	BUTAHE 'A'	No
02feb2023 19:31:55	02feb2023 13:27:05	02feb2023 13:29:17	02feb2023	2023-02-02	168	2.8	.046666667	RWAMPARA	35	444044	444044	4	28	148	444	444	6	RWAMPARA	RUGANDO	NYABIKUNGU	BUTAHE	BUTAHE 'A'	No
02feb2023 19:31:55	02feb2023 13:31:28	02feb2023 13:31:28	02feb2023	2023-02-02	71	1.1833333	.019722221	RWAMPARA	35	444006	444006	4	28	148	444	444	6	RWAMPARA	RUGANDO	NYABIKUNGU	BUTAHE	BUTAHE 'A'	No
02feb2023 19:31:55	03feb2023 01:01:46	03feb2023 02:53:11	02feb2023	2023-02-02	60	1	.016666668	RWAMPARA	30	449081	449081	4	28	150	449	449	6	RWAMPARA	RUGANDO	NYARUBUNGO	KYABASHUKURA	KYABASHUKURA 'C'	No
02feb2023 19:31:55	03feb2023 01:14:53	03feb2023 02:55:22	02feb2023	2023-02-02	123	2.05	.034166668	RWAMPARA	30	449040	449040	4	28	150	449	449	6	RWAMPARA	RUGANDO	NYARUBUNGO	KYABASHUKURA	KYABASHUKURA 'C'	Yes	Yes	Yes	Yes	50	50	No	Yes	1	1	0	0	1	0	0	Airtel	Airtel
02feb2023 19:31:55	03feb2023 01:19:15	03feb2023 02:55:22	02feb2023	2023-02-02	390	6.5	.10833333	RWAMPARA	30	449106	449106	4	28	150	449	449	6	RWAMPARA	RUGANDO	NYARUBUNGO	KYABASHUKURA	KYABASHUKURA 'C'	No
02feb2023 19:31:55	03feb2023 02:18:14	03feb2023 02:40:05	02feb2023	2023-02-02	961	16.016666	.26694444	RWAMPARA	30	449035	449035	4	28	150	449	449	6	RWAMPARA	RUGANDO	NYARUBUNGO	KYABASHUKURA	KYABASHUKURA 'C'	Yes	Yes	Yes	Yes	399	34	No	Yes	2	0	1	0	0	2	0	MTN	MTN	No
02feb2023 19:31:55	03feb2023 02:35:42	03feb2023 02:37:54	02feb2023	2023-02-02	189	3.1500001	.052499998	RWAMPARA	30	449106	449106	4	28	150	449	449	6	RWAMPARA	RUGANDO	NYARUBUNGO	KYABASHUKURA	KYABASHUKURA 'C'	No
02feb2023 19:31:55	03feb2023 02:42:16	03feb2023 02:55:22	02feb2023	2023-02-02	124	2.0666666	.034444444	RWAMPARA	30	449024	449024	4	28	150	449	449	6	RWAMPARA	RUGANDO	NYARUBUNGO	KYABASHUKURA	KYABASHUKURA 'C'	No
02feb2023 19:31:55	03feb2023 05:30:28	03feb2023 05:30:28	02feb2023	2023-02-02	55	.91666669	.015277778	RWAMPARA	30	449043	449043	4	28	150	449	449	6	RWAMPARA	RUGANDO	NYARUBUNGO	KYABASHUKURA	KYABASHUKURA 'C'	No
03feb2023 11:52:46	03feb2023 09:26:24	03feb2023 09:28:35	03feb2023	2023-02-03	97	1.6166667	.026944444	RWAMPARA	31	414065	414065	4	25	132	414	414	6	RWAMPARA	BUGAMBA	RWEIBOGO	RWEIMISHA	RWEMISHA 'B'	No
03feb2023 11:52:46	03feb2023 09:35:08	03feb2023 09:52:37	03feb2023	2023-02-03	970	16.166666	.26944444	RWAMPARA	35	402116	402116	4	25	126	402	402	6	RWAMPARA	BUGAMBA	KABARAMA	NYAKASANA	NYAKASANA	No
03feb2023 12:05:52	03feb2023 12:05:52	03feb2023 12:10:14	03feb2023	2023-02-03	299	4.9833331	.083055556	RWAMPARA	32	419168	419168	4	26	134	419	419	6	RWAMPARA	MWIZI	KIGAAGA	KIMURI	KIMURI 'A'	No
03feb2023 12:49:34	03feb2023 12:45:12	03feb2023 12:45:12	03feb2023	2023-02-03	75	1.25	.020833334	RWAMPARA	36	420021	420021	4	26	135	420	420	6	RWAMPARA	MWIZI	NGOMA	IHOMBYA	IHOMBYA	No
03feb2023 15:07:11	03feb2023 15:09:22	03feb2023 15:11:33	03feb2023	2023-02-03	66	1.1	.018333333	RWAMPARA	32	420041	420041	4	26	135	420	420	6	RWAMPARA	MWIZI	NGOMA	IHOMBYA	IHOMBYA	No
03feb2023 15:07:11	03feb2023 15:11:33	03feb2023 15:11:33	03feb2023	2023-02-03	46	.76666665	.012777777	RWAMPARA	32	420070	420070	4	26	135	420	420	6	RWAMPARA	MWIZI	NGOMA	IHOMBYA	IHOMBYA	No
03feb2023 15:07:11	03feb2023 15:11:33	03feb2023 15:13:44	03feb2023	2023-02-03	51	.85000002	.014166667	RWAMPARA	32	420021	420021	4	26	135	420	420	6	RWAMPARA	MWIZI	NGOMA	IHOMBYA	IHOMBYA	No
03feb2023 15:37:46	03feb2023 14:36:36	03feb2023 14:38:47	03feb2023	2023-02-03	130	2.1666667	.036111113	RWAMPARA	31	402125	402125	4	25	126	402	402	6	RWAMPARA	BUGAMBA	KABARAMA	NYAKASANA	NYAKASANA	No
03feb2023 15:37:46	03feb2023 14:38:47	03feb2023 14:40:58	03feb2023	2023-02-03	137	2.2833333	.038055554	RWAMPARA	31	402089	402089	4	25	126	402	402	6	RWAMPARA	BUGAMBA	KABARAMA	NYAKASANA	NYAKASANA	No
03feb2023 15:37:46	03feb2023 14:45:21	03feb2023 14:47:32	03feb2023	2023-02-03	93	1.55	.025833333	RWAMPARA	31	402104	402104	4	25	126	402	402	6	RWAMPARA	BUGAMBA	KABARAMA	NYAKASANA	NYAKASANA	No
03feb2023 15:37:46	03feb2023 14:49:43	03feb2023 14:51:54	03feb2023	2023-02-03	115	1.9166666	.031944446	RWAMPARA	31	402062	402062	4	25	126	402	402	6	RWAMPARA	BUGAMBA	KABARAMA	NYAKASANA	NYAKASANA	No
03feb2023 15:37:46	03feb2023 14:54:05	03feb2023 14:56:16	03feb2023	2023-02-03	66	1.1	.018333333	RWAMPARA	31	402035	402035	4	25	126	402	402	6	RWAMPARA	BUGAMBA	KABARAMA	NYAKASANA	NYAKASANA	No
03feb2023 15:37:46	03feb2023 15:00:38	03feb2023 15:02:49	03feb2023	2023-02-03	98	1.6333333	.027222222	RWAMPARA	31	402022	402022	4	25	126	402	402	6	RWAMPARA	BUGAMBA	KABARAMA	NYAKASANA	NYAKASANA	No
03feb2023 15:37:46	03feb2023 15:02:49	03feb2023 15:05:00	03feb2023	2023-02-03	81	1.35	.022500001	RWAMPARA	31	402122	402122	4	25	126	402	402	6	RWAMPARA	BUGAMBA	KABARAMA	NYAKASANA	NYAKASANA	No
03feb2023 15:37:46	03feb2023 13:48:33	03feb2023 13:50:44	03feb2023	2023-02-03	106	1.7666667	.029444445	RWAMPARA	35	429063	429063	4	27	139	429	429	6	RWAMPARA	NDEIJA	KAKIGAANI	KACUUCU	KACUUCU	No
03feb2023 15:37:46	03feb2023 15:11:33	03feb2023 15:24:40	03feb2023	2023-02-03	563	9.3833332	.15638889	RWAMPARA	35	429011	429011	4	27	139	429	429	6	RWAMPARA	NDEIJA	KAKIGAANI	KACUUCU	KACUUCU	Yes	Yes	Yes	Yes	153	56	No	Yes	1	1	0	0	1	0	0	Airtel	Airtel
03feb2023 15:48:42	03feb2023 15:20:18	03feb2023 15:22:29	03feb2023	2023-02-03	108	1.8	.029999999	RWAMPARA	42	417096	417096	4	26	133	417	417	6	RWAMPARA	MWIZI	BUSHWERE	NYUNGU	NYUNGU	No
03feb2023 15:48:42	03feb2023 15:22:29	03feb2023 15:24:40	03feb2023	2023-02-03	119	1.9833333	.033055555	RWAMPARA	42	403043	403043	4	25	126	403	403	6	RWAMPARA	BUGAMBA	KABARAMA	RURENGYE	RURENGYE	No
03feb2023 15:48:42	03feb2023 15:26:51	03feb2023 15:26:51	03feb2023	2023-02-03	43	.71666664	.011944445	RWAMPARA	42	403063	403063	4	25	126	403	403	6	RWAMPARA	BUGAMBA	KABARAMA	RURENGYE	RURENGYE	No
03feb2023 15:48:42	03feb2023 15:29:02	03feb2023 15:31:13	03feb2023	2023-02-03	136	2.2666667	.037777778	RWAMPARA	42	403008	403008	4	25	126	403	403	6	RWAMPARA	BUGAMBA	KABARAMA	RURENGYE	RURENGYE	Yes	Yes	Yes	Yes	25	28	No	Yes	1	1	0	0	1	0	0	Airtel	Airtel
03feb2023 15:48:42	03feb2023 15:31:13	03feb2023 15:33:24	03feb2023	2023-02-03	51	.85000002	.014166667	RWAMPARA	42	417127	417127	4	26	133	417	417	6	RWAMPARA	MWIZI	BUSHWERE	NYUNGU	NYUNGU	No
03feb2023 15:48:42	03feb2023 15:33:24	03feb2023 15:35:35	03feb2023	2023-02-03	110	1.8333334	.030555556	RWAMPARA	42	417098	417098	4	26	133	417	417	6	RWAMPARA	MWIZI	BUSHWERE	NYUNGU	NYUNGU	Yes	Yes	Yes	Yes	45	32	No	Yes	1	1	0	0	1	0	0	Airtel	Airtel
03feb2023 15:48:42	03feb2023 15:37:46	03feb2023 15:37:46	03feb2023	2023-02-03	53	.88333333	.014722222	RWAMPARA	42	417060	417060	4	26	133	417	417	6	RWAMPARA	MWIZI	BUSHWERE	NYUNGU	NYUNGU	No
03feb2023 15:48:42	03feb2023 14:27:52	03feb2023 14:30:03	03feb2023	2023-02-03	166	2.7666667	.046111111	RWAMPARA	40	404023	404023	4	25	127	404	404	6	RWAMPARA	BUGAMBA	KAMOMO	NYARWINA	NYARWINA 'B'	No
03feb2023 15:50:53	02feb2023 17:27:23	02feb2023 17:31:46	02feb2023	2023-02-02	272	4.5333333	.075555556	RWAMPARA	30	443053	443053	4	28	147	443	443	6	RWAMPARA	RUGANDO	MIRAMA	MIRAMA II	MIRAMA II	No
03feb2023 15:50:53	03feb2023 12:16:48	03feb2023 12:18:59	03feb2023	2023-02-03	59	.98333335	.016388889	RWAMPARA	41	435077	435077	4	27	143	435	435	6	RWAMPARA	NDEIJA	NYAKAIKARA	KIGARAMA	KIGARAMA 'A'	No
03feb2023 15:50:53	03feb2023 12:25:32	03feb2023 12:25:32	03feb2023	2023-02-03	48	.80000001	.013333334	RWAMPARA	41	435066	435066	4	27	143	435	435	6	RWAMPARA	NDEIJA	NYAKAIKARA	KIGARAMA	KIGARAMA 'A'	No
03feb2023 15:50:53	03feb2023 12:27:43	03feb2023 12:27:43	03feb2023	2023-02-03	69	1.15	.019166667	RWAMPARA	41	435104	435104	4	27	143	435	435	6	RWAMPARA	NDEIJA	NYAKAIKARA	KIGARAMA	KIGARAMA 'A'	No
03feb2023 16:12:43	03feb2023 15:48:42	03feb2023 15:50:53	03feb2023	2023-02-03	123	2.05	.034166668	RWAMPARA	40	446035	446035	4	28	148	446	446	6	RWAMPARA	RUGANDO	NYABIKUNGU	KYABANYORO	NYABIKUNGU	No
03feb2023 16:12:43	03feb2023 15:53:04	03feb2023 15:53:04	03feb2023	2023-02-03	61	1.0166667	.016944444	RWAMPARA	40	446048	446048	4	28	148	446	446	6	RWAMPARA	RUGANDO	NYABIKUNGU	KYABANYORO	NYABIKUNGU	No
03feb2023 16:12:43	03feb2023 15:55:15	03feb2023 15:57:26	03feb2023	2023-02-03	122	2.0333333	.033888888	RWAMPARA	40	446006	446006	4	28	148	446	446	6	RWAMPARA	RUGANDO	NYABIKUNGU	KYABANYORO	NYABIKUNGU	No
03feb2023 16:12:43	03feb2023 15:57:26	03feb2023 16:01:48	03feb2023	2023-02-03	173	2.8833334	.048055556	RWAMPARA	40	446070	446070	4	28	148	446	446	6	RWAMPARA	RUGANDO	NYABIKUNGU	KYABANYORO	NYABIKUNGU	No
03feb2023 16:12:43	03feb2023 16:01:48	03feb2023 16:03:59	03feb2023	2023-02-03	135	2.25	.037500001	RWAMPARA	40	446077	446077	4	28	148	446	446	6	RWAMPARA	RUGANDO	NYABIKUNGU	KYABANYORO	NYABIKUNGU	No
03feb2023 16:12:43	03feb2023 17:51:02	03feb2023 18:04:08	03feb2023	2023-02-03	72	1.2	.02	RWAMPARA	42	445022	445022	4	28	148	445	445	6	RWAMPARA	RUGANDO	NYABIKUNGU	ENKIRI	ENKIRI	No
03feb2023 16:12:43	03feb2023 17:51:02	03feb2023 17:53:13	03feb2023	2023-02-03	96	1.6	.026666667	RWAMPARA	42	445113	445113	4	28	148	445	445	6	RWAMPARA	RUGANDO	NYABIKUNGU	ENKIRI	ENKIRI	No
03feb2023 16:12:43	03feb2023 17:53:13	03feb2023 17:55:24	03feb2023	2023-02-03	102	1.7	.028333334	RWAMPARA	42	445024	445024	4	28	148	445	445	6	RWAMPARA	RUGANDO	NYABIKUNGU	ENKIRI	ENKIRI	Yes	Yes	Yes	Yes	26	32	No	Yes	1	1	0	0	1	0	0	Airtel	Airtel
03feb2023 16:12:43	03feb2023 17:57:35	03feb2023 17:59:46	03feb2023	2023-02-03	146	2.4333334	.040555555	RWAMPARA	42	446073	446073	4	28	148	446	446	6	RWAMPARA	RUGANDO	NYABIKUNGU	KYABANYORO	NYABIKUNGU	No
03feb2023 16:12:43	03feb2023 18:01:57	03feb2023 18:04:08	03feb2023	2023-02-03	64	1.0666667	.017777778	RWAMPARA	42	446052	446052	4	28	148	446	446	6	RWAMPARA	RUGANDO	NYABIKUNGU	KYABANYORO	NYABIKUNGU	No
03feb2023 16:17:06	03feb2023 15:53:04	03feb2023 15:57:26	03feb2023	2023-02-03	245	4.0833335	.068055555	RWAMPARA	41	447080	447080	4	28	149	447	447	6	RWAMPARA	RUGANDO	NYAKABARE	BUSHENYI	BUSHENYI	No
03feb2023 16:17:06	03feb2023 15:57:26	03feb2023 15:59:37	03feb2023	2023-02-03	113	1.8833333	.03138889	RWAMPARA	41	447109	447109	4	28	149	447	447	6	RWAMPARA	RUGANDO	NYAKABARE	BUSHENYI	BUSHENYI	No
03feb2023 16:17:06	03feb2023 16:01:48	03feb2023 16:01:48	03feb2023	2023-02-03	76	1.2666667	.02111111	RWAMPARA	41	447007	447007	4	28	149	447	447	6	RWAMPARA	RUGANDO	NYAKABARE	BUSHENYI	BUSHENYI	No
03feb2023 16:17:06	03feb2023 16:01:48	03feb2023 16:03:59	03feb2023	2023-02-03	56	.93333334	.015555556	RWAMPARA	41	447051	447051	4	28	149	447	447	6	RWAMPARA	RUGANDO	NYAKABARE	BUSHENYI	BUSHENYI	No
03feb2023 16:17:06	03feb2023 16:03:59	03feb2023 16:06:10	03feb2023	2023-02-03	76	1.2666667	.02111111	RWAMPARA	41	447032	447032	4	28	149	447	447	6	RWAMPARA	RUGANDO	NYAKABARE	BUSHENYI	BUSHENYI	No
03feb2023 16:17:06	03feb2023 16:06:10	03feb2023 16:06:10	03feb2023	2023-02-03	52	.86666667	.014444444	RWAMPARA	41	447061	447061	4	28	149	447	447	6	RWAMPARA	RUGANDO	NYAKABARE	BUSHENYI	BUSHENYI	No
03feb2023 16:17:06	03feb2023 16:08:21	03feb2023 16:08:21	03feb2023	2023-02-03	65	1.0833334	.018055556	RWAMPARA	41	447027	447027	4	28	149	447	447	6	RWAMPARA	RUGANDO	NYAKABARE	BUSHENYI	BUSHENYI	No
03feb2023 16:17:06	03feb2023 16:08:21	03feb2023 16:10:32	03feb2023	2023-02-03	35	.58333331	.0097222226	RWAMPARA	41	447124	447124	4	28	149	447	447	6	RWAMPARA	RUGANDO	NYAKABARE	BUSHENYI	BUSHENYI	No
03feb2023 16:17:06	03feb2023 16:10:32	03feb2023 16:10:32	03feb2023	2023-02-03	71	1.1833333	.019722221	RWAMPARA	41	447058	447058	4	28	149	447	447	6	RWAMPARA	RUGANDO	NYAKABARE	BUSHENYI	BUSHENYI	No
03feb2023 16:17:06	03feb2023 16:12:43	03feb2023 16:12:43	03feb2023	2023-02-03	46	.76666665	.012777777	RWAMPARA	41	447110	447110	4	28	149	447	447	6	RWAMPARA	RUGANDO	NYAKABARE	BUSHENYI	BUSHENYI	No
03feb2023 17:00:47	03feb2023 16:21:28	03feb2023 16:25:50	03feb2023	2023-02-03	182	3.0333333	.050555557	RWAMPARA	31	411035	411035	4	25	131	411	411	6	RWAMPARA	BUGAMBA	NYARUHANDAGAZI	NYAKIBARE	NYAKIBARE	No
03feb2023 17:00:47	03feb2023 16:25:50	03feb2023 16:28:01	03feb2023	2023-02-03	205	3.4166667	.056944445	RWAMPARA	31	411033	411033	4	25	131	411	411	6	RWAMPARA	BUGAMBA	NYARUHANDAGAZI	NYAKIBARE	NYAKIBARE	No
03feb2023 17:00:47	03feb2023 16:30:12	03feb2023 16:32:23	03feb2023	2023-02-03	110	1.8333334	.030555556	RWAMPARA	31	411049	411049	4	25	131	411	411	6	RWAMPARA	BUGAMBA	NYARUHANDAGAZI	NYAKIBARE	NYAKIBARE	No
03feb2023 17:00:47	03feb2023 16:32:23	03feb2023 16:32:23	03feb2023	2023-02-03	85	1.4166666	.023611112	RWAMPARA	31	411010	411010	4	25	131	411	411	6	RWAMPARA	BUGAMBA	NYARUHANDAGAZI	NYAKIBARE	NYAKIBARE	No
03feb2023 17:00:47	03feb2023 16:32:23	03feb2023 16:34:34	03feb2023	2023-02-03	106	1.7666667	.029444445	RWAMPARA	31	411045	411045	4	25	131	411	411	6	RWAMPARA	BUGAMBA	NYARUHANDAGAZI	NYAKIBARE	NYAKIBARE	No
03feb2023 17:00:47	03feb2023 16:34:34	03feb2023 16:36:45	03feb2023	2023-02-03	93	1.55	.025833333	RWAMPARA	31	411001	411001	4	25	131	411	411	6	RWAMPARA	BUGAMBA	NYARUHANDAGAZI	NYAKIBARE	NYAKIBARE	No
03feb2023 17:00:47	03feb2023 16:36:45	03feb2023 16:41:07	03feb2023	2023-02-03	201	3.3499999	.055833332	RWAMPARA	31	411024	411024	4	25	131	411	411	6	RWAMPARA	BUGAMBA	NYARUHANDAGAZI	NYAKIBARE	NYAKIBARE	No
03feb2023 17:00:47	03feb2023 16:41:07	03feb2023 16:43:18	03feb2023	2023-02-03	67	1.1166667	.018611111	RWAMPARA	31	411050	411050	4	25	131	411	411	6	RWAMPARA	BUGAMBA	NYARUHANDAGAZI	NYAKIBARE	NYAKIBARE	No
03feb2023 17:00:47	03feb2023 16:43:18	03feb2023 16:45:29	03feb2023	2023-02-03	131	2.1833334	.036388889	RWAMPARA	31	411030	411030	4	25	131	411	411	6	RWAMPARA	BUGAMBA	NYARUHANDAGAZI	NYAKIBARE	NYAKIBARE	No
03feb2023 17:33:33	03feb2023 14:34:25	03feb2023 14:38:47	03feb2023	2023-02-03	191	3.1833334	.053055555	RWAMPARA	56	448122	448122	4	28	150	448	448	6	RWAMPARA	RUGANDO	NYARUBUNGO	KAKITANGA	KAKITANGA	No
03feb2023 17:33:33	03feb2023 14:38:47	03feb2023 14:43:09	03feb2023	2023-02-03	237	3.95	.06583333	RWAMPARA	56	448008	448008	4	28	150	448	448	6	RWAMPARA	RUGANDO	NYARUBUNGO	KAKITANGA	KAKITANGA	No
03feb2023 17:33:33	03feb2023 14:45:21	03feb2023 15:00:38	03feb2023	2023-02-03	132	2.2	.036666665	RWAMPARA	56	448109	448109	4	28	150	448	448	6	RWAMPARA	RUGANDO	NYARUBUNGO	KAKITANGA	KAKITANGA	No
03feb2023 17:33:33	03feb2023 15:00:38	03feb2023 15:37:46	03feb2023	2023-02-03	121	2.0166667	.033611111	RWAMPARA	56	448012	448012	4	28	150	448	448	6	RWAMPARA	RUGANDO	NYARUBUNGO	KAKITANGA	KAKITANGA	No
03feb2023 17:53:13	03feb2023 17:35:44	03feb2023 17:35:44	03feb2023	2023-02-03	53	.88333333	.014722222	RWAMPARA	55	407092	407092	4	25	129	407	407	6	RWAMPARA	BUGAMBA	KITOJO	RUNYINYA	RUNYINYA	No
03feb2023 17:53:13	03feb2023 17:37:55	03feb2023 17:37:55	03feb2023	2023-02-03	65	1.0833334	.018055556	RWAMPARA	55	407072	407072	4	25	129	407	407	6	RWAMPARA	BUGAMBA	KITOJO	RUNYINYA	RUNYINYA	No
03feb2023 17:53:13	03feb2023 17:37:55	03feb2023 17:40:06	03feb2023	2023-02-03	74	1.2333333	.020555556	RWAMPARA	55	407037	407037	4	25	129	407	407	6	RWAMPARA	BUGAMBA	KITOJO	RUNYINYA	RUNYINYA	No
03feb2023 17:53:13	03feb2023 17:40:06	03feb2023 17:42:17	03feb2023	2023-02-03	75	1.25	.020833334	RWAMPARA	55	407017	407017	4	25	129	407	407	6	RWAMPARA	BUGAMBA	KITOJO	RUNYINYA	RUNYINYA	No
03feb2023 17:57:35	04feb2023 02:37:30	04feb2023 02:44:03	03feb2023	2023-02-03	296	4.9333334	.082222223	RWAMPARA	30	438082	438082	4	27	144	438	438	6	RWAMPARA	NDEIJA	NYEIHANGA	RUSHASHA	RUSHASHA	Yes	Yes	Yes	Yes	51	51	No	No					0	0	0		N/A	Yes	Yes	Yes	5	0	0	0	0	1	0
03feb2023 17:57:35	04feb2023 02:44:03	04feb2023 02:44:03	03feb2023	2023-02-03	77	1.2833333	.021388888	RWAMPARA	30	438069	438069	4	27	144	438	438	6	RWAMPARA	NDEIJA	NYEIHANGA	RUSHASHA	RUSHASHA	No
03feb2023 17:57:35	03feb2023 17:02:58	03feb2023 17:02:58	03feb2023	2023-02-03	78	1.3	.021666666	RWAMPARA	32	436077	436077	4	27	144	436	436	6	RWAMPARA	NDEIJA	NYEIHANGA	BUNGYEREZA	BUNGYEREZA	No
03feb2023 17:57:35	03feb2023 17:05:09	03feb2023 17:05:09	03feb2023	2023-02-03	61	1.0166667	.016944444	RWAMPARA	32	436023	436023	4	27	144	436	436	6	RWAMPARA	NDEIJA	NYEIHANGA	BUNGYEREZA	BUNGYEREZA	No
03feb2023 17:57:35	03feb2023 17:05:09	03feb2023 17:07:20	03feb2023	2023-02-03	106	1.7666667	.029444445	RWAMPARA	32	436031	436031	4	27	144	436	436	6	RWAMPARA	NDEIJA	NYEIHANGA	BUNGYEREZA	BUNGYEREZA	No
03feb2023 17:57:35	03feb2023 17:07:20	03feb2023 17:09:31	03feb2023	2023-02-03	68	1.1333333	.018888889	RWAMPARA	32	436001	436001	4	27	144	436	436	6	RWAMPARA	NDEIJA	NYEIHANGA	BUNGYEREZA	BUNGYEREZA	No
03feb2023 17:57:35	03feb2023 17:09:31	03feb2023 17:09:31	03feb2023	2023-02-03	53	.88333333	.014722222	RWAMPARA	32	436007	436007	4	27	144	436	436	6	RWAMPARA	NDEIJA	NYEIHANGA	BUNGYEREZA	BUNGYEREZA	No
03feb2023 17:57:35	03feb2023 17:09:31	03feb2023 17:11:42	03feb2023	2023-02-03	53	.88333333	.014722222	RWAMPARA	32	436017	436017	4	27	144	436	436	6	RWAMPARA	NDEIJA	NYEIHANGA	BUNGYEREZA	BUNGYEREZA	No
03feb2023 17:57:35	03feb2023 17:11:42	03feb2023 17:11:42	03feb2023	2023-02-03	53	.88333333	.014722222	RWAMPARA	32	436054	436054	4	27	144	436	436	6	RWAMPARA	NDEIJA	NYEIHANGA	BUNGYEREZA	BUNGYEREZA	No
03feb2023 17:57:35	03feb2023 17:13:53	03feb2023 17:13:53	03feb2023	2023-02-03	47	.78333336	.013055556	RWAMPARA	32	436046	436046	4	27	144	436	436	6	RWAMPARA	NDEIJA	NYEIHANGA	BUNGYEREZA	BUNGYEREZA	No
03feb2023 17:57:35	03feb2023 17:13:53	03feb2023 17:13:53	03feb2023	2023-02-03	52	.86666667	.014444444	RWAMPARA	32	436036	436036	4	27	144	436	436	6	RWAMPARA	NDEIJA	NYEIHANGA	BUNGYEREZA	BUNGYEREZA	No
03feb2023 17:57:35	03feb2023 17:16:04	03feb2023 17:18:16	03feb2023	2023-02-03	81	1.35	.022500001	RWAMPARA	32	436062	436062	4	27	144	436	436	6	RWAMPARA	NDEIJA	NYEIHANGA	BUNGYEREZA	BUNGYEREZA	No
03feb2023 17:57:35	03feb2023 12:23:21	03feb2023 12:29:54	03feb2023	2023-02-03	243	4.0500002	.067500003	RWAMPARA	36	421023	421023	4	26	135	421	421	6	RWAMPARA	MWIZI	NGOMA	KATOOKYE	KATOOKYE	No
03feb2023 17:57:35	03feb2023 12:49:34	03feb2023 13:00:29	03feb2023	2023-02-03	638	10.633333	.17722222	RWAMPARA	36	421120	421120	4	26	135	421	421	6	RWAMPARA	MWIZI	NGOMA	KATOOKYE	KATOOKYE	No
03feb2023 17:57:35	03feb2023 13:09:13	03feb2023 13:11:24	03feb2023	2023-02-03	82	1.3666667	.022777777	RWAMPARA	36	421081	421081	4	26	135	421	421	6	RWAMPARA	MWIZI	NGOMA	KATOOKYE	KATOOKYE	No
03feb2023 17:57:35	03feb2023 13:50:44	03feb2023 14:16:57	03feb2023	2023-02-03	292	4.8666668	.081111111	RWAMPARA	36	421012	421012	4	26	135	421	421	6	RWAMPARA	MWIZI	NGOMA	KATOOKYE	KATOOKYE	No
03feb2023 17:57:35	03feb2023 14:27:52	03feb2023 14:30:03	03feb2023	2023-02-03	56	.93333334	.015555556	RWAMPARA	36	421062	421062	4	26	135	421	421	6	RWAMPARA	MWIZI	NGOMA	KATOOKYE	KATOOKYE	No
03feb2023 17:57:35	03feb2023 16:21:28	03feb2023 17:07:20	03feb2023	2023-02-03	370	6.1666665	.10277778	RWAMPARA	36	416150	416150	4	26	133	416	416	6	RWAMPARA	MWIZI	BUSHWERE	KIKUNDA IV	KIKUNBA IV	Yes	Yes	Yes	Yes	264	30	No	Yes	1	1	0	0	1	0	0	Airtel	Airtel
03feb2023 17:57:35	03feb2023 16:58:36	03feb2023 17:00:47	03feb2023	2023-02-03	94	1.5666667	.026111111	RWAMPARA	40	416045	416045	4	26	133	416	416	6	RWAMPARA	MWIZI	BUSHWERE	KIKUNDA IV	KIKUNBA IV	No
03feb2023 17:57:35	03feb2023 17:00:47	03feb2023 17:07:20	03feb2023	2023-02-03	221	3.6833334	.061388887	RWAMPARA	36	441063	441063	4	28	146	441	441	6	RWAMPARA	RUGANDO	KITUNGURU	KYABWIHURE	KYABWIHURE 'B'	No
03feb2023 17:57:35	03feb2023 17:02:58	03feb2023 17:05:09	03feb2023	2023-02-03	117	1.95	.032499999	RWAMPARA	36	441014	441014	4	28	146	441	441	6	RWAMPARA	RUGANDO	KITUNGURU	KYABWIHURE	KYABWIHURE 'B'	No
03feb2023 17:57:35	03feb2023 17:07:20	03feb2023 17:11:42	03feb2023	2023-02-03	149	2.4833333	.041388888	RWAMPARA	36	441011	441011	4	28	146	441	441	6	RWAMPARA	RUGANDO	KITUNGURU	KYABWIHURE	KYABWIHURE 'B'	Yes	Yes	Yes	Yes	49	28	Yes	Yes	1	1	0	0	1	0	0	Airtel	Airtel
03feb2023 17:57:35	03feb2023 17:11:42	03feb2023 17:13:53	03feb2023	2023-02-03	140	2.3333333	.03888889	RWAMPARA	36	441071	441071	4	28	146	441	441	6	RWAMPARA	RUGANDO	KITUNGURU	KYABWIHURE	KYABWIHURE 'B'	No
03feb2023 18:28:10	03feb2023 14:23:30	03feb2023 17:11:42	03feb2023	2023-02-03	718	11.966666	.19944444	RWAMPARA	38	412073	412073	4	25	132	412	412	6	RWAMPARA	BUGAMBA	RWEIBOGO	BUGAMBA	BUGAMBA 'A'	No
03feb2023 18:28:10	03feb2023 14:30:03	03feb2023 17:35:44	03feb2023	2023-02-03	770	12.833333	.21388888	RWAMPARA	38	412012	412012	4	25	132	412	412	6	RWAMPARA	BUGAMBA	RWEIBOGO	BUGAMBA	BUGAMBA 'A'	No
03feb2023 18:28:10	03feb2023 15:35:35	03feb2023 17:13:53	03feb2023	2023-02-03	238	3.9666667	.06611111	RWAMPARA	38	412089	412089	4	25	132	412	412	6	RWAMPARA	BUGAMBA	RWEIBOGO	BUGAMBA	BUGAMBA 'A'	No
03feb2023 18:28:10	03feb2023 17:16:04	03feb2023 17:46:40	03feb2023	2023-02-03	158	2.6333334	.043888889	RWAMPARA	38	412080	412080	4	25	132	412	412	6	RWAMPARA	BUGAMBA	RWEIBOGO	BUGAMBA	BUGAMBA 'A'	No
03feb2023 18:28:10	03feb2023 17:18:16	03feb2023 17:59:46	03feb2023	2023-02-03	504	8.3999996	.14	RWAMPARA	38	412036	412036	4	25	132	412	412	6	RWAMPARA	BUGAMBA	RWEIBOGO	BUGAMBA	BUGAMBA 'A'	No
03feb2023 18:28:10	03feb2023 18:21:37	03feb2023 18:23:48	03feb2023	2023-02-03	209	3.4833333	.058055557	RWAMPARA	38	412014	412014	4	25	132	412	412	6	RWAMPARA	BUGAMBA	RWEIBOGO	BUGAMBA	BUGAMBA 'A'	No
03feb2023 18:34:43	03feb2023 13:46:22	03feb2023 13:48:33	03feb2023	2023-02-03	90	1.5	.025	RWAMPARA	54	440075	440075	4	28	146	440	440	6	RWAMPARA	RUGANDO	KITUNGURU	KATEREZA	KATEREZA 'A'	No
03feb2023 18:34:43	03feb2023 13:48:33	03feb2023 13:50:44	03feb2023	2023-02-03	138	2.3	.038333334	RWAMPARA	54	440044	440044	4	28	146	440	440	6	RWAMPARA	RUGANDO	KITUNGURU	KATEREZA	KATEREZA 'A'	No
03feb2023 18:34:43	03feb2023 13:50:44	03feb2023 13:52:55	03feb2023	2023-02-03	147	2.45	.040833332	RWAMPARA	54	440019	440019	4	28	146	440	440	6	RWAMPARA	RUGANDO	KITUNGURU	KATEREZA	KATEREZA 'A'	No
03feb2023 18:34:43	03feb2023 14:03:50	03feb2023 14:06:01	03feb2023	2023-02-03	229	3.8166666	.063611113	RWAMPARA	54	440060	440060	4	28	146	440	440	6	RWAMPARA	RUGANDO	KITUNGURU	KATEREZA	KATEREZA 'A'	No
03feb2023 18:34:43	03feb2023 18:15:03	03feb2023 18:21:37	03feb2023	2023-02-03	292	4.8666668	.081111111	RWAMPARA	54	440022	440022	4	28	146	440	440	6	RWAMPARA	RUGANDO	KITUNGURU	KATEREZA	KATEREZA 'A'	Yes	Yes	Yes	Yes	110	56	No	Yes	1	1	0	0	1	0	0	Airtel	Airtel
03feb2023 18:34:43	03feb2023 18:21:37	03feb2023 18:25:59	03feb2023	2023-02-03	204	3.4000001	.056666669	RWAMPARA	54	440001	440001	4	28	146	440	440	6	RWAMPARA	RUGANDO	KITUNGURU	KATEREZA	KATEREZA 'A'	No
03feb2023 18:43:27	03feb2023 16:10:32	03feb2023 17:09:31	03feb2023	2023-02-03	189	3.1500001	.052499998	RWAMPARA	35	413032	413032	4	25	132	413	413	6	RWAMPARA	BUGAMBA	RWEIBOGO	RUZINGA	RUZINGA	No
03feb2023 18:43:27	03feb2023 16:56:25	03feb2023 17:11:42	03feb2023	2023-02-03	102	1.7	.028333334	RWAMPARA	35	413036	413036	4	25	132	413	413	6	RWAMPARA	BUGAMBA	RWEIBOGO	RUZINGA	RUZINGA	No
03feb2023 18:43:27	03feb2023 16:58:36	03feb2023 17:11:42	03feb2023	2023-02-03	168	2.8	.046666667	RWAMPARA	35	413061	413061	4	25	132	413	413	6	RWAMPARA	BUGAMBA	RWEIBOGO	RUZINGA	RUZINGA	No
03feb2023 18:43:27	03feb2023 17:11:42	03feb2023 17:13:53	03feb2023	2023-02-03	113	1.8833333	.03138889	RWAMPARA	35	413015	413015	4	25	132	413	413	6	RWAMPARA	BUGAMBA	RWEIBOGO	RUZINGA	RUZINGA	No
03feb2023 18:43:27	03feb2023 17:13:53	03feb2023 17:16:04	03feb2023	2023-02-03	127	2.1166666	.035277776	RWAMPARA	35	413038	413038	4	25	132	413	413	6	RWAMPARA	BUGAMBA	RWEIBOGO	RUZINGA	RUZINGA	No
03feb2023 18:43:27	03feb2023 17:16:04	03feb2023 17:20:27	03feb2023	2023-02-03	164	2.7333333	.045555554	RWAMPARA	35	413073	413073	4	25	132	413	413	6	RWAMPARA	BUGAMBA	RWEIBOGO	RUZINGA	RUZINGA	No
03feb2023 18:43:27	03feb2023 17:20:27	03feb2023 17:31:22	03feb2023	2023-02-03	266	4.4333334	.07388889	RWAMPARA	35	442020	442020	4	28	146	442	442	6	RWAMPARA	RUGANDO	KITUNGURU	RUNENA	RUNENA	No
03feb2023 18:43:27	03feb2023 17:24:49	03feb2023 17:24:49	03feb2023	2023-02-03	101	1.6833333	.028055556	RWAMPARA	35	413037	413037	4	25	132	413	413	6	RWAMPARA	BUGAMBA	RWEIBOGO	RUZINGA	RUZINGA	No
03feb2023 18:43:27	03feb2023 17:31:22	03feb2023 17:37:55	03feb2023	2023-02-03	325	5.4166665	.090277776	RWAMPARA	35	413052	413052	4	25	132	413	413	6	RWAMPARA	BUGAMBA	RWEIBOGO	RUZINGA	RUZINGA	Yes	No	No	Yes	172	60	No	Yes	1	1	0	0	1	0	0	Airtel	Airtel
03feb2023 19:05:18	03feb2023 18:23:48	03feb2023 18:25:59	03feb2023	2023-02-03	107	1.7833333	.029722223	RWAMPARA	58	433117	433117	4	27	141	433	433	6	RWAMPARA	NDEIJA	KONGORO	LUGAZI	LUGAZI 'A'	No
03feb2023 19:05:18	03feb2023 18:25:59	03feb2023 18:32:32	03feb2023	2023-02-03	421	7.0166669	.11694445	RWAMPARA	58	408070	408070	4	25	130	408	408	6	RWAMPARA	BUGAMBA	NGUGO	KAAYA	KAAYA	No
03feb2023 19:05:18	03feb2023 18:32:32	03feb2023 18:36:54	03feb2023	2023-02-03	249	4.1500001	.069166668	RWAMPARA	58	412078	412078	4	25	132	412	412	6	RWAMPARA	BUGAMBA	RWEIBOGO	BUGAMBA	BUGAMBA 'A'	No
03feb2023 19:05:18	03feb2023 18:39:05	03feb2023 18:41:16	03feb2023	2023-02-03	98	1.6333333	.027222222	RWAMPARA	58	445073	445073	4	28	148	445	445	6	RWAMPARA	RUGANDO	NYABIKUNGU	ENKIRI	ENKIRI	No
03feb2023 19:05:18	03feb2023 18:43:27	03feb2023 18:43:27	03feb2023	2023-02-03	81	1.35	.022500001	RWAMPARA	58	448104	448104	4	28	150	448	448	6	RWAMPARA	RUGANDO	NYARUBUNGO	KAKITANGA	KAKITANGA	No
03feb2023 19:35:53	03feb2023 14:23:30	03feb2023 14:27:52	03feb2023	2023-02-03	172	2.8666666	.047777779	RWAMPARA	44	418120	418120	4	26	134	418	418	6	RWAMPARA	MWIZI	KIGAAGA	KABATANAGI I	KABATANAGI I	No
03feb2023 19:35:53	03feb2023 14:27:52	03feb2023 14:27:52	03feb2023	2023-02-03	71	1.1833333	.019722221	RWAMPARA	44	418033	418033	4	26	134	418	418	6	RWAMPARA	MWIZI	KIGAAGA	KABATANAGI I	KABATANAGI I	No
03feb2023 19:35:53	03feb2023 14:27:52	03feb2023 14:32:14	03feb2023	2023-02-03	173	2.8833334	.048055556	RWAMPARA	44	418056	418056	4	26	134	418	418	6	RWAMPARA	MWIZI	KIGAAGA	KABATANAGI I	KABATANAGI I	No
03feb2023 19:35:53	03feb2023 14:32:14	03feb2023 14:32:14	03feb2023	2023-02-03	67	1.1166667	.018611111	RWAMPARA	44	418087	418087	4	26	134	418	418	6	RWAMPARA	MWIZI	KIGAAGA	KABATANAGI I	KABATANAGI I	No
03feb2023 19:35:53	03feb2023 14:32:14	03feb2023 14:36:36	03feb2023	2023-02-03	258	4.3000002	.071666665	RWAMPARA	44	418121	418121	4	26	134	418	418	6	RWAMPARA	MWIZI	KIGAAGA	KABATANAGI I	KABATANAGI I	No
03feb2023 19:35:53	03feb2023 14:38:47	03feb2023 14:40:58	03feb2023	2023-02-03	218	3.6333334	.060555555	RWAMPARA	44	418124	418124	4	26	134	418	418	6	RWAMPARA	MWIZI	KIGAAGA	KABATANAGI I	KABATANAGI I	No
03feb2023 19:44:37	03feb2023 14:38:47	03feb2023 14:38:47	03feb2023	2023-02-03	90	1.5	.025	RWAMPARA	51	417033	417033	4	26	133	417	417	6	RWAMPARA	MWIZI	BUSHWERE	NYUNGU	NYUNGU	No
03feb2023 19:44:37	03feb2023 14:40:58	03feb2023 14:40:58	03feb2023	2023-02-03	78	1.3	.021666666	RWAMPARA	51	403056	403056	4	25	126	403	403	6	RWAMPARA	BUGAMBA	KABARAMA	RURENGYE	RURENGYE	No
03feb2023 19:44:37	03feb2023 14:40:58	03feb2023 14:43:09	03feb2023	2023-02-03	58	.96666664	.016111111	RWAMPARA	51	444026	444026	4	28	148	444	444	6	RWAMPARA	RUGANDO	NYABIKUNGU	BUTAHE	BUTAHE 'A'	No
03feb2023 19:44:37	03feb2023 14:43:09	03feb2023 14:43:09	03feb2023	2023-02-03	54	.89999998	.015	RWAMPARA	51	417041	417041	4	26	133	417	417	6	RWAMPARA	MWIZI	BUSHWERE	NYUNGU	NYUNGU	No
03feb2023 19:44:37	03feb2023 14:43:09	03feb2023 14:45:21	03feb2023	2023-02-03	51	.85000002	.014166667	RWAMPARA	51	426040	426040	4	26	137	426	426	6	RWAMPARA	MWIZI	RYAMIYONGA	KYEYARE	KYEYARE 'B'	No
03feb2023 19:44:37	03feb2023 14:45:21	03feb2023 14:45:21	03feb2023	2023-02-03	59	.98333335	.016388889	RWAMPARA	51	439036	439036	4	27	145	439	439	6	RWAMPARA	NDEIJA	RWENSINGA	NYAKABUNGO	NYAKABUNGO 'A'	No
03feb2023 19:44:37	03feb2023 19:27:09	03feb2023 19:31:31	03feb2023	2023-02-03	219	3.6500001	.060833335	RWAMPARA	48	410090	410090	4	25	131	410	410	6	RWAMPARA	BUGAMBA	NYARUHANDAGAZI	KASHUNGWE	KASHUNGWE 'B'	Yes	Yes	Yes	Yes	80	50	No	Yes	1	1	0	0	1	0	0	Airtel	Airtel
03feb2023 19:44:37	03feb2023 19:31:31	03feb2023 19:35:53	03feb2023	2023-02-03	262	4.3666668	.072777778	RWAMPARA	48	410095	410095	4	25	131	410	410	6	RWAMPARA	BUGAMBA	NYARUHANDAGAZI	KASHUNGWE	KASHUNGWE 'B'	No
04feb2023 08:24:50	04feb2023 08:18:17	04feb2023 08:22:39	04feb2023	2023-02-04	162	2.7	.045000002	RWAMPARA	31	417041	417041	4	26	133	417	417	6	RWAMPARA	MWIZI	BUSHWERE	NYUNGU	NYUNGU	No
04feb2023 08:24:50	04feb2023 08:22:39	04feb2023 08:22:39	04feb2023	2023-02-04	66	1.1	.018333333	RWAMPARA	31	403056	403056	4	25	126	403	403	6	RWAMPARA	BUGAMBA	KABARAMA	RURENGYE	RURENGYE	No
04feb2023 08:24:50	04feb2023 08:22:39	04feb2023 08:24:50	04feb2023	2023-02-04	139	2.3166666	.03861111	RWAMPARA	31	417033	417033	4	26	133	417	417	6	RWAMPARA	MWIZI	BUSHWERE	NYUNGU	NYUNGU	No
04feb2023 08:24:50	04feb2023 08:27:02	04feb2023 08:29:13	04feb2023	2023-02-04	129	2.1500001	.035833333	RWAMPARA	31	444026	444026	4	28	148	444	444	6	RWAMPARA	RUGANDO	NYABIKUNGU	BUTAHE	BUTAHE 'A'	No
04feb2023 08:27:02	04feb2023 08:31:24	04feb2023 08:31:24	04feb2023	2023-02-04	90	1.5	.025	RWAMPARA	31	414014	414014	4	25	132	414	414	6	RWAMPARA	BUGAMBA	RWEIBOGO	RWEIMISHA	RWEMISHA 'B'	Yes	Yes	Yes	No
04feb2023 12:01:07	04feb2023 10:22:48	04feb2023 10:24:59	04feb2023	2023-02-04	114	1.9	.031666666	RWAMPARA	58	412014	412014	4	25	132	412	412	6	RWAMPARA	BUGAMBA	RWEIBOGO	BUGAMBA	BUGAMBA 'A'	No
04feb2023 14:03:27	04feb2023 12:27:19	04feb2023 12:29:31	04feb2023	2023-02-04	71	1.1833333	.019722221	RWAMPARA	42	432005	432005	4	27	140	432	432	6	RWAMPARA	NDEIJA	KIBAARE	MURAGO	MURAGO 'A'	No
04feb2023 14:03:27	04feb2023 12:29:31	04feb2023 12:29:31	04feb2023	2023-02-04	49	.81666666	.013611111	RWAMPARA	42	432096	432096	4	27	140	432	432	6	RWAMPARA	NDEIJA	KIBAARE	MURAGO	MURAGO 'A'	No
04feb2023 14:03:27	04feb2023 12:29:31	04feb2023 12:33:53	04feb2023	2023-02-04	163	2.7166667	.045277778	RWAMPARA	42	432069	432069	4	27	140	432	432	6	RWAMPARA	NDEIJA	KIBAARE	MURAGO	MURAGO 'A'	No
04feb2023 14:03:27	04feb2023 12:18:35	04feb2023 12:27:19	04feb2023	2023-02-04	527	8.7833338	.14638889	RWAMPARA	31	414014	414014	4	25	132	414	414	6	RWAMPARA	BUGAMBA	RWEIBOGO	RWEIMISHA	RWEMISHA 'B'	Yes	Yes	Yes	No
04feb2023 14:03:27	04feb2023 12:33:53	04feb2023 12:36:04	04feb2023	2023-02-04	37	.61666667	.010277778	RWAMPARA	42	432085	432085	4	27	140	432	432	6	RWAMPARA	NDEIJA	KIBAARE	MURAGO	MURAGO 'A'	No
04feb2023 14:03:27	04feb2023 13:45:58	04feb2023 13:48:09	04feb2023	2023-02-04	65	1.0833334	.018055556	RWAMPARA	30	443078	443078	4	28	147	443	443	6	RWAMPARA	RUGANDO	MIRAMA	MIRAMA II	MIRAMA II	Yes	Yes	Yes	No
04feb2023 14:03:27	04feb2023 13:48:09	04feb2023 13:48:09	04feb2023	2023-02-04	85	1.4166666	.023611112	RWAMPARA	30	441007	441007	4	28	146	441	441	6	RWAMPARA	RUGANDO	KITUNGURU	KYABWIHURE	KYABWIHURE 'B'	No
04feb2023 14:03:27	04feb2023 13:50:20	04feb2023 13:50:20	04feb2023	2023-02-04	70	1.1666666	.019444445	RWAMPARA	30	420073	420073	4	26	135	420	420	6	RWAMPARA	MWIZI	NGOMA	IHOMBYA	IHOMBYA	No
04feb2023 14:03:27	04feb2023 12:36:04	04feb2023 12:38:15	04feb2023	2023-02-04	212	3.5333333	.05888889	RWAMPARA	42	432116	432116	4	27	140	432	432	6	RWAMPARA	NDEIJA	KIBAARE	MURAGO	MURAGO 'A'	Yes	Yes	Yes	Yes	26	28	No	Yes	1	1	0	0	1	0	0	Airtel	Airtel
04feb2023 14:03:27	04feb2023 13:50:20	04feb2023 13:54:42	04feb2023	2023-02-04	201	3.3499999	.055833332	RWAMPARA	30	425103	425103	4	26	137	425	425	6	RWAMPARA	MWIZI	RYAMIYONGA	IBUMBA	IBUMB 'B'	No
04feb2023 14:03:27	04feb2023 12:40:26	04feb2023 12:42:37	04feb2023	2023-02-04	132	2.2	.036666665	RWAMPARA	42	439075	439075	4	27	145	439	439	6	RWAMPARA	NDEIJA	RWENSINGA	NYAKABUNGO	NYAKABUNGO 'A'	Yes	Yes	Yes	Yes	68	32	Yes	Yes	1	1	0	0	1	0	0	Airtel	Airtel
[truncated: 8,871 more rows]
[truncated: 554 more columns]
