# Supplementary material for: Estimating the impact of Viamo call-in information services on sexual and reproductive health knowledge, behavior, and outcomes among women of reproductive age: A 2-arm open label randomized controlled trial in Uganda
Source: PLoS One. 2026 Feb 13;21(2):e0342327. doi: 10.1371/journal.pone.0342327 (PMC12904432; doi:10.1371/journal.pone.0342327)
Supplement: S3 File — (TAR) [file pone.0342327.s003.tar › Viamo Baseline biomarkers.csv]

submissiondate	starttime	endtime	today	durinsecs	durinmins	durinhrs	enum	respid	idlength	cal_district	cal_subcounty	cal_parish	cal_village	cal_ea	consent_bio	correct_name	consent_pressure1	systolic1	systolic_verify1	diastolic1	diastolic_verify1	consent_hw	height	height_verify	weight	weight_verify	consent_pressure2	systolic2	systolic_verify2	diastolic2	diastolic_verify2	consent_hemo_g	hemoglobin	hemoglobin_verify	cal_bmi	survey_status	survey_status_oth	schedule_date	commentyn	instanceid	formdef_version	key
11mar2023 19:43:36	11mar2023 18:29:20	11mar2023 18:35:53	11mar2023	127	2.1166666	.035277776	9	101002	6	KAMPALA	CENTRAL DIVISION	KAGUGUBE	INDUSTRIAL AREA	INDUSTRIAL AREA 'B'	Yes	Yes	Yes	125	125	79	79	Yes	155	155	69	69	Yes	124	124	70	70	Yes	13	13	28.720083	Complete			Yes	uuid:42168324-3abe-4bf5-b87e-00d6b809c24a	2302240625	uuid:42168324-3abe-4bf5-b87e-00d6b809c24a
16mar2023 21:54:54	16mar2023 19:26:21	16mar2023 19:28:32	16mar2023	102	1.7	.028333334	9	101003	6	KAMPALA	CENTRAL DIVISION	KAGUGUBE	INDUSTRIAL AREA	INDUSTRIAL AREA 'B'	No																					No household member was available			Yes	uuid:5692e60a-0ab8-412a-90cb-d6e15f41b9db	2302240625	uuid:5692e60a-0ab8-412a-90cb-d6e15f41b9db
11mar2023 19:43:36	11mar2023 16:13:53	11mar2023 16:13:53	11mar2023	81	1.35	.022500001	9	101006	6	KAMPALA	CENTRAL DIVISION	KAGUGUBE	INDUSTRIAL AREA	INDUSTRIAL AREA 'B'	Yes	Yes	Yes	125	125	77	77	Yes	169	169	50	50	Yes	119	119	76	76	Yes	13.1	13.1	17.50639	Complete			Yes	uuid:4cfa01a9-6378-4ecb-80a2-ee96725b9c6d	2302240625	uuid:4cfa01a9-6378-4ecb-80a2-ee96725b9c6d
11mar2023 19:43:36	11mar2023 14:35:35	11mar2023 14:42:08	11mar2023	139	2.3166666	.03861111	11	101007	6	KAMPALA	CENTRAL DIVISION	KAGUGUBE	INDUSTRIAL AREA	INDUSTRIAL AREA 'B'	Yes	Yes	Yes	111	111	75	75	Yes	158	158	59	59	Yes	121	121	83	83	Yes	14.3	14.3	23.634033	Complete			Yes	uuid:a0fb2237-246a-492a-a2ba-549b383f85a1	2302240625	uuid:a0fb2237-246a-492a-a2ba-549b383f85a1
16mar2023 21:54:54	16mar2023 19:19:47	16mar2023 19:21:59	16mar2023	188	3.1333334	.052222222	9	101008	6	KAMPALA	CENTRAL DIVISION	KAGUGUBE	INDUSTRIAL AREA	INDUSTRIAL AREA 'B'	No																					No household member was available			Yes	uuid:62d25452-effa-4072-b1b2-25989f6650a2	2302240625	uuid:62d25452-effa-4072-b1b2-25989f6650a2
16mar2023 21:54:54	16mar2023 19:17:36	16mar2023 19:19:47	16mar2023	110	1.8333334	.030555556	11	101009	6	KAMPALA	CENTRAL DIVISION	KAGUGUBE	INDUSTRIAL AREA	INDUSTRIAL AREA 'B'	No																					No household member was available			Yes	uuid:b221027e-b1d7-4668-ab2e-33c0e3d48f53	2302240625	uuid:b221027e-b1d7-4668-ab2e-33c0e3d48f53
11mar2023 19:43:36	11mar2023 19:23:56	11mar2023 19:32:41	11mar2023	185	3.0833333	.05138889	9	101011	6	KAMPALA	CENTRAL DIVISION	KAGUGUBE	INDUSTRIAL AREA	INDUSTRIAL AREA 'B'	Yes	Yes	Yes	135	135	86	86	Yes	158	158	66	66	Yes	140	140	94	94	Yes	14.1	14.1	26.43807	Complete			Yes	uuid:527c86c5-39f0-418c-aa12-2070ed1b56c6	2302240625	uuid:527c86c5-39f0-418c-aa12-2070ed1b56c6
11mar2023 19:43:36	11mar2023 17:47:49	11mar2023 17:54:22	11mar2023	130	2.1666667	.036111113	11	101012	6	KAMPALA	CENTRAL DIVISION	KAGUGUBE	INDUSTRIAL AREA	INDUSTRIAL AREA 'B'	Yes	Yes	Yes	120	120	86	86	Yes	162	162	59	59	Yes	115	115	87	87	Yes	13.5	13.5	22.481329	Complete			Yes	uuid:77c48c4b-1d9c-4ff6-8542-c154ff3a6b06	2302240625	uuid:77c48c4b-1d9c-4ff6-8542-c154ff3a6b06
11mar2023 19:43:36	11mar2023 16:20:26	11mar2023 16:24:48	11mar2023	222	3.7	.061666667	9	101013	6	KAMPALA	CENTRAL DIVISION	KAGUGUBE	INDUSTRIAL AREA	INDUSTRIAL AREA 'B'	Yes	Yes	Yes	118	118	68	68	Yes	178	178	58	58	Yes	111	111	72	72	Yes	12.2	12.2	18.305769	Complete			Yes	uuid:ccc0dcb0-fa27-42eb-8ecb-0e6e8615e48b	2302240625	uuid:ccc0dcb0-fa27-42eb-8ecb-0e6e8615e48b
11mar2023 19:43:36	11mar2023 14:20:17	11mar2023 14:26:51	11mar2023	235	3.9166667	.065277778	9	101014	6	KAMPALA	CENTRAL DIVISION	KAGUGUBE	INDUSTRIAL AREA	INDUSTRIAL AREA 'B'	Yes	Yes	Yes	108	108	66	66	Yes	160	160	57	57	Yes	104	104	52	52	Yes	12.9	12.9	22.265625	Complete			Yes	uuid:0ac39dc8-06e4-483d-81d6-41b8920e5ee2	2302240625	uuid:0ac39dc8-06e4-483d-81d6-41b8920e5ee2
16mar2023 21:54:54	16mar2023 16:20:40	16mar2023 16:20:40	16mar2023	93	1.55	.025833333	9	101018	6	KAMPALA	CENTRAL DIVISION	KAGUGUBE	INDUSTRIAL AREA	INDUSTRIAL AREA 'B'	Yes	Yes	Yes	98	98	60	60	Yes	161	161	49	49	Yes	101	101	69	69	Yes	12.8	12.8	18.903591	Complete			Yes	uuid:1ba1a259-ee43-4a4a-a8cd-f09106572254	2302240625	uuid:1ba1a259-ee43-4a4a-a8cd-f09106572254
16mar2023 21:54:54	16mar2023 19:24:10	16mar2023 19:26:21	16mar2023	50	.83333331	.013888889	11	101019	6	KAMPALA	CENTRAL DIVISION	KAGUGUBE	INDUSTRIAL AREA	INDUSTRIAL AREA 'B'	No																					No household member was available			Yes	uuid:a0a8b097-b4a6-4c4d-91b3-644f6c6f495c	2302240625	uuid:a0a8b097-b4a6-4c4d-91b3-644f6c6f495c
11mar2023 19:43:36	11mar2023 16:53:12	11mar2023 16:59:46	11mar2023	159	2.6500001	.044166666	9	101021	6	KAMPALA	CENTRAL DIVISION	KAGUGUBE	INDUSTRIAL AREA	INDUSTRIAL AREA 'B'	Yes	Yes	Yes	107	107	73	73	Yes	163	163	67	67	Yes	113	113	79	79	Yes	11.6	11.6	25.217358	Complete			Yes	uuid:90720d98-0c63-426b-9d6a-4e405afcba2c	2302240625	uuid:90720d98-0c63-426b-9d6a-4e405afcba2c
11mar2023 19:43:36	11mar2023 18:20:35	11mar2023 18:29:20	11mar2023	155	2.5833333	.043055557	11	101031	6	KAMPALA	CENTRAL DIVISION	KAGUGUBE	INDUSTRIAL AREA	INDUSTRIAL AREA 'B'	Yes	Yes	Yes	122	122	87	87	Yes	159	159	54	54	Yes	120	120	85	85	Yes	12.4	12.4	21.359915	Complete			Yes	uuid:66a6cbbf-2e07-42b8-b50c-ab6dd4d3b80b	2302240625	uuid:66a6cbbf-2e07-42b8-b50c-ab6dd4d3b80b
16mar2023 21:54:54	16mar2023 19:28:32	16mar2023 19:30:43	16mar2023	119	1.9833333	.033055555	9	101032	6	KAMPALA	CENTRAL DIVISION	KAGUGUBE	INDUSTRIAL AREA	INDUSTRIAL AREA 'B'	No																					No household member was available			Yes	uuid:eb052880-1be0-45cb-ac58-354504c76186	2302240625	uuid:eb052880-1be0-45cb-ac58-354504c76186
11mar2023 19:43:36	11mar2023 15:28:01	11mar2023 15:34:34	11mar2023	145	2.4166667	.040277779	9	101035	6	KAMPALA	CENTRAL DIVISION	KAGUGUBE	INDUSTRIAL AREA	INDUSTRIAL AREA 'B'	Yes	Yes	Yes	118	118	79	79	Yes	155	155	53	53	Yes	106	106	70	70	Yes	15.2	15.2	22.060354	Complete			Yes	uuid:71af513b-e640-49aa-aab8-a609710f4f56	2302240625	uuid:71af513b-e640-49aa-aab8-a609710f4f56
16mar2023 21:54:54	16mar2023 19:02:19	16mar2023 19:06:41	16mar2023	177	2.95	.049166668	9	101036	6	KAMPALA	CENTRAL DIVISION	KAGUGUBE	INDUSTRIAL AREA	INDUSTRIAL AREA 'B'	No																					Refused			Yes	uuid:49cb9d86-b2ce-4dbf-9167-af7198544a1f	2302240625	uuid:49cb9d86-b2ce-4dbf-9167-af7198544a1f
16mar2023 21:54:54	16mar2023 17:56:47	16mar2023 18:05:31	16mar2023	214	3.5666666	.059444446	11	101037	6	KAMPALA	CENTRAL DIVISION	KAGUGUBE	INDUSTRIAL AREA	INDUSTRIAL AREA 'B'	Yes	Yes	Yes	105	105	70	70	Yes	161	161	75	75	Yes	107	107	72	72	Yes	13.4	13.4	28.934069	Complete			Yes	uuid:03b2da0c-606e-477e-923c-06d4118cfc36	2302240625	uuid:03b2da0c-606e-477e-923c-06d4118cfc36
11mar2023 19:43:36	11mar2023 16:00:47	11mar2023 16:07:20	11mar2023	196	3.2666667	.054444443	11	101040	6	KAMPALA	CENTRAL DIVISION	KAGUGUBE	INDUSTRIAL AREA	INDUSTRIAL AREA 'B'	Yes	Yes	Yes	103	103	80	80	Yes	162	162	60	60	Yes	101	101	80	80	Yes	12.5	12.5	22.862368	Complete			Yes	uuid:31009006-5a3e-49ec-a0f1-18f7f9d2047b	2302240625	uuid:31009006-5a3e-49ec-a0f1-18f7f9d2047b
11mar2023 19:43:36	11mar2023 15:17:05	11mar2023 15:21:27	11mar2023	232	3.8666666	.064444445	11	101044	6	KAMPALA	CENTRAL DIVISION	KAGUGUBE	INDUSTRIAL AREA	INDUSTRIAL AREA 'B'	Yes	Yes	Yes	142	142	94	94	Yes	169	169	74	74	Yes	146	146	88	88	Yes	16.299999	16.299999	25.909456	Complete			Yes	uuid:8dcca884-1d32-4f56-8449-a35a567d06f5	2302240625	uuid:8dcca884-1d32-4f56-8449-a35a567d06f5
11mar2023 19:43:36	11mar2023 18:46:48	11mar2023 18:55:32	11mar2023	164	2.7333333	.045555554	9	101045	6	KAMPALA	CENTRAL DIVISION	KAGUGUBE	INDUSTRIAL AREA	INDUSTRIAL AREA 'B'	Yes	Yes	Yes	138	138	111	111	Yes	165	165	50	50	Yes	131	131	99	99	Yes	13.6	13.6	18.365473	Complete			Yes	uuid:de777a59-2131-4455-a727-b02fe0466bb4	2302240625	uuid:de777a59-2131-4455-a727-b02fe0466bb4
11mar2023 19:43:36	11mar2023 17:28:09	11mar2023 17:32:32	11mar2023	190	3.1666667	.052777778	9	101047	6	KAMPALA	CENTRAL DIVISION	KAGUGUBE	INDUSTRIAL AREA	INDUSTRIAL AREA 'B'	Yes	Yes	Yes	135	135	87	87	Yes	158	158	51	51	Yes	133	133	88	88	No			20.429419	Complete			Yes	uuid:9c6af3d6-d06d-4336-9904-80250ae419f6	2302240625	uuid:9c6af3d6-d06d-4336-9904-80250ae419f6
16mar2023 21:54:54	16mar2023 15:58:49	16mar2023 16:07:33	16mar2023	143	2.3833334	.039722223	11	101050	6	KAMPALA	CENTRAL DIVISION	KAGUGUBE	INDUSTRIAL AREA	INDUSTRIAL AREA 'B'	Yes	Yes	Yes	135	135	72	72	Yes	159	159	88	88	Yes	129	129	76	76	Yes	10.9	10.9	34.80875	Complete			Yes	uuid:950e58e8-c3bf-41f3-ae77-c762dbc6a002	2302240625	uuid:950e58e8-c3bf-41f3-ae77-c762dbc6a002
16mar2023 21:54:54	16mar2023 19:15:25	16mar2023 19:17:36	16mar2023	62	1.0333333	.017222222	9	101051	6	KAMPALA	CENTRAL DIVISION	KAGUGUBE	INDUSTRIAL AREA	INDUSTRIAL AREA 'B'	No																					No household member was available			Yes	uuid:b1e70ef8-dced-4d5d-b1d4-ca7f6ae209cb	2302240625	uuid:b1e70ef8-dced-4d5d-b1d4-ca7f6ae209cb
11mar2023 19:43:36	11mar2023 18:07:29	11mar2023 18:09:40	11mar2023	118	1.9666667	.032777779	9	101054	6	KAMPALA	CENTRAL DIVISION	KAGUGUBE	INDUSTRIAL AREA	INDUSTRIAL AREA 'B'	Yes	Yes	Yes	124	124	79	79	Yes	166	166	50	50	Yes	119	119	76	76	Yes	11.5	11.5	18.144869	Complete			Yes	uuid:3876f622-ef7b-4147-8030-eb86d46c748f	2302240625	uuid:3876f622-ef7b-4147-8030-eb86d46c748f
16mar2023 21:54:54	16mar2023 15:28:14	16mar2023 15:36:58	16mar2023	183	3.05	.050833333	11	101055	6	KAMPALA	CENTRAL DIVISION	KAGUGUBE	INDUSTRIAL AREA	INDUSTRIAL AREA 'B'	Yes	Yes	Yes	204	204	126	126	Yes	167	167	92	92	Yes	223	223	122	122	Yes	13.8	13.8	32.987915	Complete			Yes	uuid:6416cd36-7928-4914-a2b4-d2af0c55f51f	2302240625	uuid:6416cd36-7928-4914-a2b4-d2af0c55f51f
11mar2023 19:43:36	11mar2023 18:40:15	11mar2023 18:42:26	11mar2023	89	1.4833333	.024722222	11	101057	6	KAMPALA	CENTRAL DIVISION	KAGUGUBE	INDUSTRIAL AREA	INDUSTRIAL AREA 'B'	Yes	Yes	Yes	126	126	87	87	Yes	152	152	74	74	Yes	134	134	90	90	Yes	12.6	12.6	32.029087	Complete			Yes	uuid:09c3e8b9-08bf-478a-bebd-ecf2c6f6ecb0	2302240625	uuid:09c3e8b9-08bf-478a-bebd-ecf2c6f6ecb0
11mar2023 19:43:36	11mar2023 16:37:55	11mar2023 16:44:28	11mar2023	235	3.9166667	.065277778	11	101058	6	KAMPALA	CENTRAL DIVISION	KAGUGUBE	INDUSTRIAL AREA	INDUSTRIAL AREA 'B'	Yes	Yes	Yes	110	110	69	69	Yes	173	173	59	59	Yes	111	111	72	72	Yes	14.6	14.6	19.713322	Complete			Yes	uuid:9dbc0f59-2551-4104-af1d-241aef14e226	2302240625	uuid:9dbc0f59-2551-4104-af1d-241aef14e226
16mar2023 21:54:54	16mar2023 16:31:35	16mar2023 16:31:35	16mar2023	110	1.8333334	.030555556	11	101059	6	KAMPALA	CENTRAL DIVISION	KAGUGUBE	INDUSTRIAL AREA	INDUSTRIAL AREA 'B'	Yes	Yes	Yes	139	139	89	89	Yes	157	157	98	98	Yes	142	142	88	88	Yes	12.5	12.5	39.758205	Complete			Yes	uuid:3b75d8ec-76b2-4702-a075-a52b076caf3a	2302240625	uuid:3b75d8ec-76b2-4702-a075-a52b076caf3a
16mar2023 21:54:54	16mar2023 18:38:17	16mar2023 18:40:28	16mar2023	97	1.6166667	.026944444	11	101064	6	KAMPALA	CENTRAL DIVISION	KAGUGUBE	INDUSTRIAL AREA	INDUSTRIAL AREA 'B'	Yes	Yes	Yes	117	117	80	80	Yes	151	151	64	64	Yes	109	109	81	81	Yes	12.8	12.8	28.068945	Complete			Yes	uuid:77f173f5-6fa4-48a0-a98f-3ade9fa86cc7	2302240625	uuid:77f173f5-6fa4-48a0-a98f-3ade9fa86cc7
11mar2023 19:43:36	11mar2023 20:14:11	11mar2023 20:16:22	11mar2023	39	.64999998	.010833333	11	101066	6	KAMPALA	CENTRAL DIVISION	KAGUGUBE	INDUSTRIAL AREA	INDUSTRIAL AREA 'B'	No																					Refused			Yes	uuid:816b3fe7-4248-43d0-808d-7bc19227dc0b	2302240625	uuid:816b3fe7-4248-43d0-808d-7bc19227dc0b
11mar2023 19:43:36	11mar2023 15:34:34	11mar2023 15:38:56	11mar2023	131	2.1833334	.036388889	11	101067	6	KAMPALA	CENTRAL DIVISION	KAGUGUBE	INDUSTRIAL AREA	INDUSTRIAL AREA 'B'	Yes	Yes	Yes	98	98	78	78	Yes	162	162	48	48	Yes	118	118	80	80	Yes	12.8	12.8	18.289894	Complete			Yes	uuid:4fa5ea3a-74c6-4b4c-a870-80dc238ab89a	2302240625	uuid:4fa5ea3a-74c6-4b4c-a870-80dc238ab89a
11mar2023 19:43:36	11mar2023 16:24:48	11mar2023 16:31:22	11mar2023	177	2.95	.049166668	11	101068	6	KAMPALA	CENTRAL DIVISION	KAGUGUBE	INDUSTRIAL AREA	INDUSTRIAL AREA 'B'	Yes	Yes	Yes	113	113	77	77	Yes	166	166	60	60	Yes	109	109	72	72	Yes	11.5	11.5	21.773842	Complete			Yes	uuid:39eb4e34-c4b8-4afb-9a84-90329b5fc556	2302240625	uuid:39eb4e34-c4b8-4afb-9a84-90329b5fc556
11mar2023 19:43:36	11mar2023 17:19:25	11mar2023 17:23:47	11mar2023	138	2.3	.038333334	11	101069	6	KAMPALA	CENTRAL DIVISION	KAGUGUBE	INDUSTRIAL AREA	INDUSTRIAL AREA 'B'	Yes	Yes	Yes	143	143	75	75	Yes	167	167	52	52	Yes	146	146	75	75	Yes	10.9	10.9	18.645344	Complete			Yes	uuid:e01e62d9-b446-489d-b2ee-3072a773f347	2302240625	uuid:e01e62d9-b446-489d-b2ee-3072a773f347
11mar2023 19:43:36	11mar2023 19:19:34	11mar2023 19:23:56	11mar2023	142	2.3666666	.039444443	9	101070	6	KAMPALA	CENTRAL DIVISION	KAGUGUBE	INDUSTRIAL AREA	INDUSTRIAL AREA 'B'	Yes	Yes	Yes	124	124	83	83	Yes	168	168	90	90	Yes	126	126	86	86	Yes	12.2	12.2	31.887754	Complete			Yes	uuid:62f306dc-9728-4616-bb63-0d33cda077a4	2302240625	uuid:62f306dc-9728-4616-bb63-0d33cda077a4
11mar2023 19:43:36	11mar2023 15:10:32	11mar2023 15:10:32	11mar2023	111	1.85	.030833334	9	101071	6	KAMPALA	CENTRAL DIVISION	KAGUGUBE	INDUSTRIAL AREA	INDUSTRIAL AREA 'B'	Yes	Yes	Yes	105	105	65	65	Yes	162	162	54	54	Yes	105	105	72	72	Yes	14.1	14.1	20.576132	Complete			Yes	uuid:22d372c0-c4f5-43fa-b445-38952aa01a6f	2302240625	uuid:22d372c0-c4f5-43fa-b445-38952aa01a6f
11mar2023 19:43:36	11mar2023 19:45:47	11mar2023 19:47:58	11mar2023	89	1.4833333	.024722222	9	101072	6	KAMPALA	CENTRAL DIVISION	KAGUGUBE	INDUSTRIAL AREA	INDUSTRIAL AREA 'B'	Yes	Yes	Yes	134	134	90	90	Yes	164	164	66	66	Yes	130	130	90	90	Yes	11.3	11.3	24.538965	Complete			Yes	uuid:3e2cffed-76a9-447a-80d0-a0a8123b29a9	2302240625	uuid:3e2cffed-76a9-447a-80d0-a0a8123b29a9
16mar2023 21:54:54	16mar2023 15:50:05	16mar2023 15:52:16	16mar2023	106	1.7666667	.029444445	9	101076	6	KAMPALA	CENTRAL DIVISION	KAGUGUBE	INDUSTRIAL AREA	INDUSTRIAL AREA 'B'	Yes	Yes	Yes	117	117	82	82	Yes	157	157	67	67	Yes	125	125	85	85	No			27.181629	Complete			Yes	uuid:e6370cc6-9556-41bb-913b-4997864820c3	2302240625	uuid:e6370cc6-9556-41bb-913b-4997864820c3
16mar2023 21:54:54	16mar2023 19:06:41	16mar2023 19:08:52	16mar2023	58	.96666664	.016111111	9	101077	6	KAMPALA	CENTRAL DIVISION	KAGUGUBE	INDUSTRIAL AREA	INDUSTRIAL AREA 'B'	No																					No household member was available			Yes	uuid:ee0d8f44-7aa3-407e-a81d-db65cd02ad2c	2302240625	uuid:ee0d8f44-7aa3-407e-a81d-db65cd02ad2c
11mar2023 19:43:36	11mar2023 16:31:22	11mar2023 16:35:44	11mar2023	287	4.7833333	.079722226	9	101078	6	KAMPALA	CENTRAL DIVISION	KAGUGUBE	INDUSTRIAL AREA	INDUSTRIAL AREA 'B'	Yes	Yes	Yes	101	101	69	69	Yes	163	163	74	74	Yes	101	101	68	68	Yes	10.2	10.2	27.852009	Complete			Yes	uuid:12e85b5e-4af4-4e35-b4ff-5dae177c4b51	2302240625	uuid:12e85b5e-4af4-4e35-b4ff-5dae177c4b51
11mar2023 19:43:36	11mar2023 19:08:39	11mar2023 19:13:01	11mar2023	200	3.3333333	.055555556	9	101083	6	KAMPALA	CENTRAL DIVISION	KAGUGUBE	INDUSTRIAL AREA	INDUSTRIAL AREA 'B'	Yes	Yes	Yes	188	188	102	102	Yes	158	158	73	73	Yes	180	180	111	111	Yes	14.5	14.5	29.242109	Complete			Yes	uuid:1d0e5e22-9d79-4e1f-a21e-8ac3c069aa5f	2302240625	uuid:1d0e5e22-9d79-4e1f-a21e-8ac3c069aa5f
16mar2023 21:54:54	16mar2023 19:06:41	16mar2023 19:06:41	16mar2023	40	.66666669	.011111111	11	101084	6	KAMPALA	CENTRAL DIVISION	KAGUGUBE	INDUSTRIAL AREA	INDUSTRIAL AREA 'B'	No																					No household member was available			Yes	uuid:b5845a1e-7f7e-4861-9f63-e27da0b078a6	2302240625	uuid:b5845a1e-7f7e-4861-9f63-e27da0b078a6
11mar2023 19:43:36	11mar2023 19:02:06	11mar2023 19:04:17	11mar2023	106	1.7666667	.029444445	11	101085	6	KAMPALA	CENTRAL DIVISION	KAGUGUBE	INDUSTRIAL AREA	INDUSTRIAL AREA 'B'	Yes	Yes	Yes	133	133	91	91	Yes	161	161	71	71	Yes	129	129	78	78	Yes	15.5	15.5	27.390919	Complete			Yes	uuid:5bbf8704-a5e5-48dc-9fb6-9a3c24a91ea7	2302240625	uuid:5bbf8704-a5e5-48dc-9fb6-9a3c24a91ea7
11mar2023 19:43:36	11mar2023 14:44:19	11mar2023 14:50:52	11mar2023	162	2.7	.045000002	9	101086	6	KAMPALA	CENTRAL DIVISION	KAGUGUBE	INDUSTRIAL AREA	INDUSTRIAL AREA 'B'	Yes	Yes	Yes	133	133	91	91	Yes	169	169	74	74	Yes	130	130	89	89	Yes	13.9	13.9	25.909456	Complete			Yes	uuid:5e79d0a8-3083-470d-a8fd-64ac95955dcc	2302240625	uuid:5e79d0a8-3083-470d-a8fd-64ac95955dcc
16mar2023 21:54:54	16mar2023 19:08:52	16mar2023 19:15:25	16mar2023	207	3.45	.057500001	11	101088	6	KAMPALA	CENTRAL DIVISION	KAGUGUBE	INDUSTRIAL AREA	INDUSTRIAL AREA 'B'	No																					No household member was available			Yes	uuid:4d4419d4-8c73-4a13-b6be-8cfa9d20485b	2302240625	uuid:4d4419d4-8c73-4a13-b6be-8cfa9d20485b
11mar2023 19:43:36	11mar2023 16:16:04	11mar2023 16:20:26	11mar2023	255	4.25	.070833333	11	101090	6	KAMPALA	CENTRAL DIVISION	KAGUGUBE	INDUSTRIAL AREA	INDUSTRIAL AREA 'B'	Yes	Yes	Yes	114	114	80	80	Yes	170	170	75	75	Yes	109	109	77	77	Yes	12.2	12.2	25.951557	Complete			Yes	uuid:5afb2b41-6e2f-4dca-bac6-d4fa228a7b49	2302240625	uuid:5afb2b41-6e2f-4dca-bac6-d4fa228a7b49
11mar2023 19:43:36	11mar2023 20:03:16	11mar2023 20:03:16	11mar2023	104	1.7333333	.028888889	9	101091	6	KAMPALA	CENTRAL DIVISION	KAGUGUBE	INDUSTRIAL AREA	INDUSTRIAL AREA 'B'	Yes	Yes	Yes	122	122	84	84	Yes	162	162	68	68	Yes	98	98	69	69	Yes	11	11	25.910685	Complete			Yes	uuid:ef9673bc-b683-435f-b2ec-b601e6772017	2302240625	uuid:ef9673bc-b683-435f-b2ec-b601e6772017
11mar2023 19:43:36	11mar2023 15:49:51	11mar2023 15:52:02	11mar2023	93	1.55	.025833333	9	101094	6	KAMPALA	CENTRAL DIVISION	KAGUGUBE	INDUSTRIAL AREA	INDUSTRIAL AREA 'B'	Yes	Yes	Yes	124	124	59	59	Yes	164	164	89	89	Yes	116	116	71	71	Yes	15	15	33.090424	Complete			Yes	uuid:4bcc6b1a-6513-438b-9e99-e63d4e209380	2302240625	uuid:4bcc6b1a-6513-438b-9e99-e63d4e209380
11mar2023 19:43:36	11mar2023 14:57:26	11mar2023 14:57:26	11mar2023	91	1.5166667	.025277779	11	101097	6	KAMPALA	CENTRAL DIVISION	KAGUGUBE	INDUSTRIAL AREA	INDUSTRIAL AREA 'B'	Yes	Yes	Yes	113	113	66	66	Yes	166	166	70	70	Yes	114	114	71	71	Yes	15.6	15.6	25.402817	Complete			Yes	uuid:99cedd70-8953-4eee-abcd-2391c1b837f8	2302240625	uuid:99cedd70-8953-4eee-abcd-2391c1b837f8
16mar2023 21:54:54	16mar2023 19:21:59	16mar2023 19:24:10	16mar2023	92	1.5333333	.025555555	11	101098	6	KAMPALA	CENTRAL DIVISION	KAGUGUBE	INDUSTRIAL AREA	INDUSTRIAL AREA 'B'	No																					No household member was available			Yes	uuid:ad264b6d-ff2c-4a5c-bafd-4e5f47c48bb7	2302240625	uuid:ad264b6d-ff2c-4a5c-bafd-4e5f47c48bb7
16mar2023 21:54:54	16mar2023 17:52:25	16mar2023 17:54:36	16mar2023	172	2.8666666	.047777779	11	102001	6	KAMPALA	CENTRAL DIVISION	KAMWOKYA I	VILLAGE A	VILLAGE A	No																					No household member was available			Yes	uuid:70c7a771-1242-4879-9dbb-f174067a222a	2302240625	uuid:70c7a771-1242-4879-9dbb-f174067a222a
11mar2023 14:46:30	11mar2023 11:16:47	11mar2023 11:23:20	11mar2023	427	7.1166668	.11861111	10	102002	6	KAMPALA	CENTRAL DIVISION	KAMWOKYA I	VILLAGE A	VILLAGE A	Yes	Yes	Yes	166	166	114	114	Yes	154	154	78	78	Yes	170	170	114	114	Yes	13	13	32.889187	Complete			Yes	uuid:b9844765-b12c-418d-88d0-1c221b8fb2a4	2302240625	uuid:b9844765-b12c-418d-88d0-1c221b8fb2a4
11mar2023 14:46:30	11mar2023 10:13:26	11mar2023 10:15:37	11mar2023	130	2.1666667	.036111113	10	102004	6	KAMPALA	CENTRAL DIVISION	KAMWOKYA I	VILLAGE A	VILLAGE A	Yes	Yes	Yes	112	112	57	57	Yes	160	160	55	55	Yes	114	114	67	67	Yes	15.2	15.2	21.484375	Complete			Yes	uuid:96b3f6bb-f336-4bec-af1a-77163e0d00d6	2302240625	uuid:96b3f6bb-f336-4bec-af1a-77163e0d00d6
11mar2023 14:46:30	11mar2023 12:57:17	11mar2023 13:03:50	11mar2023	362	6.0333333	.10055555	13	102006	6	KAMPALA	CENTRAL DIVISION	KAMWOKYA I	VILLAGE A	VILLAGE A	Yes	Yes	Yes	104	104	64	64	Yes	150	150	60	60	Yes	99	99	72	72	Yes	12	12	26.666666	Complete			Yes	uuid:d7a580ca-7f30-4a8e-8919-c3fceb4f9bf8	2302240625	uuid:d7a580ca-7f30-4a8e-8919-c3fceb4f9bf8
11mar2023 14:46:30	11mar2023 10:04:42	11mar2023 10:13:26	11mar2023	515	8.583333	.14305556	13	102007	6	KAMPALA	CENTRAL DIVISION	KAMWOKYA I	VILLAGE A	VILLAGE A	Yes	Yes	Yes	100	100	70	70	Yes	156	156	50	50	Yes	102	102	67	67	Yes	14.4	14.4	20.545694	Complete			Yes	uuid:3fc28b7a-d245-43ce-afba-6b346a62d646	2302240625	uuid:3fc28b7a-d245-43ce-afba-6b346a62d646
16mar2023 21:54:54	16mar2023 18:12:04	16mar2023 18:12:04	16mar2023	72	1.2	.02	9	102009	6	KAMPALA	CENTRAL DIVISION	KAMWOKYA I	VILLAGE A	VILLAGE A	No																					No household member was available			Yes	uuid:62420a10-45bb-40c4-b4bf-47906025ab0b	2302240625	uuid:62420a10-45bb-40c4-b4bf-47906025ab0b
16mar2023 21:54:54	16mar2023 17:54:36	16mar2023 17:56:47	16mar2023	118	1.9666667	.032777779	9	102015	6	KAMPALA	CENTRAL DIVISION	KAMWOKYA I	VILLAGE A	VILLAGE A	No																					Refused			Yes	uuid:32d59048-b429-48ad-a8ba-f26912d5a102	2302240625	uuid:32d59048-b429-48ad-a8ba-f26912d5a102
16mar2023 21:54:54	16mar2023 18:18:37	16mar2023 18:20:49	16mar2023	44	.73333335	.012222222	11	102017	6	KAMPALA	CENTRAL DIVISION	KAMWOKYA I	VILLAGE A	VILLAGE A	No																					No household member was available			Yes	uuid:dd4facf7-b620-463e-8dfc-34e7be650397	2302240625	uuid:dd4facf7-b620-463e-8dfc-34e7be650397
11mar2023 14:46:30	11mar2023 11:47:22	11mar2023 11:49:33	11mar2023	197	3.2833333	.054722223	10	102018	6	KAMPALA	CENTRAL DIVISION	KAMWOKYA I	VILLAGE A	VILLAGE A	Yes	Yes	Yes	110	110	73	73	Yes	148	148	58	58	Yes	111	111	71	71	Yes	13.5	13.5	26.479181	Complete			Yes	uuid:15ee8fa1-bdfb-4231-a634-f526d401bcc1	2302240625	uuid:15ee8fa1-bdfb-4231-a634-f526d401bcc1
16mar2023 21:54:54	16mar2023 13:30:16	16mar2023 13:32:27	16mar2023	107	1.7833333	.029722223	11	102028	6	KAMPALA	CENTRAL DIVISION	KAMWOKYA I	VILLAGE A	VILLAGE A	Yes	Yes	Yes	141	141	87	87	Yes	169	169	62	62	Yes	135	135	90	90	Yes	10.2	10.2	21.707924	Complete			Yes	uuid:37a4330d-70a9-4854-ace7-5054df38189b	2302240625	uuid:37a4330d-70a9-4854-ace7-5054df38189b
11mar2023 14:46:30	11mar2023 12:33:15	11mar2023 12:37:37	11mar2023	258	4.3000002	.071666665	13	102030	6	KAMPALA	CENTRAL DIVISION	KAMWOKYA I	VILLAGE A	VILLAGE A	Yes	Yes	Yes	121	121	75	75	Yes	156	156	54	54	Yes	111	111	74	74	Yes	12.7	12.7	22.189348	Complete			Yes	uuid:88ce34c7-5f3d-4904-99c0-04f901212315	2302240625	uuid:88ce34c7-5f3d-4904-99c0-04f901212315
11mar2023 14:46:30	11mar2023 10:52:45	11mar2023 10:59:19	11mar2023	463	7.7166667	.12861112	13	102031	6	KAMPALA	CENTRAL DIVISION	KAMWOKYA I	VILLAGE A	VILLAGE A	Yes	Yes	Yes	112	112	57	57	Yes	158	158	100	100	Yes	100	100	64	64	Yes	10.9	10.9	40.057682	Complete			Yes	uuid:76c44cf2-2e34-40d1-93c4-46ed1459bb8c	2302240625	uuid:76c44cf2-2e34-40d1-93c4-46ed1459bb8c
11mar2023 14:46:30	11mar2023 11:58:18	11mar2023 12:04:51	11mar2023	399	6.6500001	.11083333	10	102032	6	KAMPALA	CENTRAL DIVISION	KAMWOKYA I	VILLAGE A	VILLAGE A	Yes	Yes	Yes	118	118	68	68	Yes	155	155	72	72	Yes	107	107	72	72	Yes	14.8	14.8	29.968782	Complete			Yes	uuid:60b38986-65e4-48e6-82fe-6c00c28c86bc	2302240625	uuid:60b38986-65e4-48e6-82fe-6c00c28c86bc
16mar2023 21:54:54	16mar2023 18:14:15	16mar2023 18:14:15	16mar2023	55	.91666669	.015277778	9	102035	6	KAMPALA	CENTRAL DIVISION	KAMWOKYA I	VILLAGE A	VILLAGE A	No																					No household member was available			Yes	uuid:da311633-a452-40b1-abba-8bff7044d944	2302240625	uuid:da311633-a452-40b1-abba-8bff7044d944
11mar2023 14:48:41	11mar2023 14:31:13	11mar2023 14:31:13	11mar2023	51	.85000002	.014166667	10	102042	6	KAMPALA	CENTRAL DIVISION	KAMWOKYA I	VILLAGE A	VILLAGE A	No																					No household member was available			Yes	uuid:53327b24-5fd7-4169-900d-85ad392b6bb0	2302240625	uuid:53327b24-5fd7-4169-900d-85ad392b6bb0
16mar2023 21:54:54	16mar2023 18:16:26	16mar2023 18:18:37	16mar2023	67	1.1166667	.018611111	9	102044	6	KAMPALA	CENTRAL DIVISION	KAMWOKYA I	VILLAGE A	VILLAGE A	No																					No household member was available			Yes	uuid:90a42b2c-a03c-43dd-929e-b3304d9db682	2302240625	uuid:90a42b2c-a03c-43dd-929e-b3304d9db682
11mar2023 14:44:19	11mar2023 14:26:51	11mar2023 14:29:02	11mar2023	133	2.2166667	.036944445	10	102046	6	KAMPALA	CENTRAL DIVISION	KAMWOKYA I	VILLAGE A	VILLAGE A	No																					Refused			Yes	uuid:63e6654d-5c39-4fae-a4b0-f5f80d8e921d	2302240625	uuid:63e6654d-5c39-4fae-a4b0-f5f80d8e921d
11mar2023 14:46:30	11mar2023 11:03:41	11mar2023 11:10:14	11mar2023	359	5.9833331	.099722221	10	102047	6	KAMPALA	CENTRAL DIVISION	KAMWOKYA I	VILLAGE A	VILLAGE A	Yes	Yes	Yes	129	129	63	63	Yes	160	160	47	47	Yes	110	110	65	65	Yes	11.4	11.4	18.359375	Complete			Yes	uuid:287cca5a-8c6d-4c2c-883b-b3b53e8befb0	2302240625	uuid:287cca5a-8c6d-4c2c-883b-b3b53e8befb0
11mar2023 14:46:30	11mar2023 11:51:44	11mar2023 11:58:18	11mar2023	419	6.9833331	.11638889	10	102048	6	KAMPALA	CENTRAL DIVISION	KAMWOKYA I	VILLAGE A	VILLAGE A	Yes	Yes	Yes	112	112	71	71	Yes	159	159	65	65	Yes	109	109	73	73	Yes	11.8	11.8	25.711008	Complete			Yes	uuid:2f41c41d-8a75-4329-9c8f-60f0b6407ec6	2302240625	uuid:2f41c41d-8a75-4329-9c8f-60f0b6407ec6
11mar2023 14:46:30	11mar2023 11:23:20	11mar2023 11:32:05	11mar2023	474	7.9000001	.13166666	13	102049	6	KAMPALA	CENTRAL DIVISION	KAMWOKYA I	VILLAGE A	VILLAGE A	Yes	Yes	Yes	126	126	90	90	Yes	158	158	43	43	Yes	127	127	96	96	Yes	13.2	13.2	17.224804	Complete			Yes	uuid:f410ccb9-a009-4807-b868-7b44445304ca	2302240625	uuid:f410ccb9-a009-4807-b868-7b44445304ca
11mar2023 14:48:41	11mar2023 14:22:28	11mar2023 14:22:28	11mar2023	62	1.0333333	.017222222	10	102050	6	KAMPALA	CENTRAL DIVISION	KAMWOKYA I	VILLAGE A	VILLAGE A	No																					Refused			Yes	uuid:7d107b47-0d3b-4ffd-9296-92265bab45d6	2302240625	uuid:7d107b47-0d3b-4ffd-9296-92265bab45d6
11mar2023 14:46:30	11mar2023 10:41:50	11mar2023 10:46:12	11mar2023	351	5.8499999	.097499996	10	102052	6	KAMPALA	CENTRAL DIVISION	KAMWOKYA I	VILLAGE A	VILLAGE A	Yes	Yes	Yes	118	118	67	67	Yes	152	152	64	64	Yes	118	118	74	74	Yes	14	14	27.70083	Complete			Yes	uuid:dad24a32-61a1-4bbe-a9a7-b1fa3bae6ba0	2302240625	uuid:dad24a32-61a1-4bbe-a9a7-b1fa3bae6ba0
11mar2023 14:46:30	11mar2023 09:49:24	11mar2023 09:51:35	11mar2023	136	2.2666667	.037777778	10	102056	6	KAMPALA	CENTRAL DIVISION	KAMWOKYA I	VILLAGE A	VILLAGE A	Yes	Yes	Yes	133	133	79	79	Yes	152	152	82	82	Yes	127	127	77	77	Yes	14.1	14.1	35.491692	Complete			Yes	uuid:63ed2707-2592-4759-9665-0a02a9c92c14	2302240625	uuid:63ed2707-2592-4759-9665-0a02a9c92c14
11mar2023 14:46:30	11mar2023 13:03:50	11mar2023 13:10:23	11mar2023	415	6.9166665	.11527777	10	102057	6	KAMPALA	CENTRAL DIVISION	KAMWOKYA I	VILLAGE A	VILLAGE A	Yes	Yes	Yes	115	115	84	84	Yes	154	154	64	64	Yes	114	114	92	92	Yes	12.2	12.2	26.986	Complete			Yes	uuid:1b1ae3cd-ce33-445b-b779-aec22757bad7	2302240625	uuid:1b1ae3cd-ce33-445b-b779-aec22757bad7
11mar2023 14:48:41	11mar2023 14:29:02	11mar2023 14:31:13	11mar2023	58	.96666664	.016111111	13	102058	6	KAMPALA	CENTRAL DIVISION	KAMWOKYA I	VILLAGE A	VILLAGE A	No																					Refused			Yes	uuid:c7d49894-9351-464f-84b2-826fb2808722	2302240625	uuid:c7d49894-9351-464f-84b2-826fb2808722
11mar2023 14:46:30	11mar2023 14:11:33	11mar2023 14:13:44	11mar2023	225	3.75	.0625	13	102060	6	KAMPALA	CENTRAL DIVISION	KAMWOKYA I	VILLAGE A	VILLAGE A	Yes	Yes	Yes	132	132	75	75	Yes	154	154	85	85	Yes	124	124	81	81	Yes	15.4	15.4	35.840782	Complete			Yes	uuid:5a0a1c09-4108-492f-87cf-880850af078d	2302240625	uuid:5a0a1c09-4108-492f-87cf-880850af078d
16mar2023 21:54:54	16mar2023 13:45:33	16mar2023 13:47:45	16mar2023	97	1.6166667	.026944444	9	102061	6	KAMPALA	CENTRAL DIVISION	KAMWOKYA I	VILLAGE A	VILLAGE A	Yes	Yes	Yes	112	112	71	71	Yes	156	156	62	62	Yes	120	120	71	71	Yes	13.8	13.8	25.47666	Complete			Yes	uuid:2b0701f3-1afc-4a43-8d89-13d0cf3a0b3c	2302240625	uuid:2b0701f3-1afc-4a43-8d89-13d0cf3a0b3c
11mar2023 14:46:30	11mar2023 13:12:34	11mar2023 13:14:45	11mar2023	228	3.8	.063333333	13	102062	6	KAMPALA	CENTRAL DIVISION	KAMWOKYA I	VILLAGE A	VILLAGE A	Yes	Yes	Yes	110	110	71	71	Yes	158	158	67	67	Yes	114	114	74	74	Yes	11	11	26.838648	Complete			Yes	uuid:71317171-ebf0-4cf5-833a-9388660fbeda	2302240625	uuid:71317171-ebf0-4cf5-833a-9388660fbeda
16mar2023 21:54:54	16mar2023 18:16:26	16mar2023 18:16:26	16mar2023	64	1.0666667	.017777778	11	102063	6	KAMPALA	CENTRAL DIVISION	KAMWOKYA I	VILLAGE A	VILLAGE A	No																					Refused			Yes	uuid:373d00e6-b0a8-4daf-9a68-7959e18c34b3	2302240625	uuid:373d00e6-b0a8-4daf-9a68-7959e18c34b3
11mar2023 14:46:30	11mar2023 13:40:58	11mar2023 13:43:09	11mar2023	236	3.9333334	.065555558	10	102066	6	KAMPALA	CENTRAL DIVISION	KAMWOKYA I	VILLAGE A	VILLAGE A	Yes	Yes	Yes	121	121	86	86	Yes	155	155	65	65	Yes	115	115	87	87	Yes	11	11	27.055151	Complete			Yes	uuid:45e23090-f219-4e5f-88ea-1570745a9b0b	2302240625	uuid:45e23090-f219-4e5f-88ea-1570745a9b0b
16mar2023 21:54:54	16mar2023 18:12:04	16mar2023 18:14:15	16mar2023	51	.85000002	.014166667	11	102069	6	KAMPALA	CENTRAL DIVISION	KAMWOKYA I	VILLAGE A	VILLAGE A	No																					Refused			Yes	uuid:1f0eb5ca-c7b3-4f12-b499-a2049259c774	2302240625	uuid:1f0eb5ca-c7b3-4f12-b499-a2049259c774
11mar2023 14:46:30	11mar2023 12:20:08	11mar2023 12:24:30	11mar2023	339	5.6500001	.094166666	10	102070	6	KAMPALA	CENTRAL DIVISION	KAMWOKYA I	VILLAGE A	VILLAGE A	Yes	Yes	Yes	116	116	85	85	Yes	157	157	71	71	Yes	106	106	81	81	Yes	13.2	13.2	28.804415	Complete			Yes	uuid:7c79d351-fc5b-4b03-9c56-add860f2fee2	2302240625	uuid:7c79d351-fc5b-4b03-9c56-add860f2fee2
16mar2023 21:54:54	16mar2023 18:20:49	16mar2023 18:20:49	16mar2023	59	.98333335	.016388889	11	102071	6	KAMPALA	CENTRAL DIVISION	KAMWOKYA I	VILLAGE A	VILLAGE A	No																					No household member was available			Yes	uuid:de910540-1cf2-40a5-9525-bd54a9ec04d4	2302240625	uuid:de910540-1cf2-40a5-9525-bd54a9ec04d4
16mar2023 21:54:54	16mar2023 12:59:41	16mar2023 12:59:41	16mar2023	96	1.6	.026666667	9	102072	6	KAMPALA	CENTRAL DIVISION	KAMWOKYA I	VILLAGE A	VILLAGE A	Yes	Yes	Yes	171	171	122	122	Yes	165	165	65	65	Yes	178	178	124	124	Yes	14.5	14.5	23.875114	Complete			Yes	uuid:cd29fcaf-33c2-4ce6-9045-271fa5ce1d92	2302240625	uuid:cd29fcaf-33c2-4ce6-9045-271fa5ce1d92
16mar2023 21:54:54	16mar2023 18:20:49	16mar2023 18:23:00	16mar2023	98	1.6333333	.027222222	9	102075	6	KAMPALA	CENTRAL DIVISION	KAMWOKYA I	VILLAGE A	VILLAGE A	No																					No household member was available			Yes	uuid:2b11a40b-22d2-45a9-96b6-8a9317fe38ae	2302240625	uuid:2b11a40b-22d2-45a9-96b6-8a9317fe38ae
11mar2023 14:48:41	11mar2023 14:18:06	11mar2023 14:18:06	11mar2023	58	.96666664	.016111111	10	102078	6	KAMPALA	CENTRAL DIVISION	KAMWOKYA I	VILLAGE A	VILLAGE A	No																					Refused			Yes	uuid:f734c584-6e36-48cf-be46-5a1c91d616bf	2302240625	uuid:f734c584-6e36-48cf-be46-5a1c91d616bf
16mar2023 21:54:54	16mar2023 18:18:37	16mar2023 18:18:37	16mar2023	44	.73333335	.012222222	11	102080	6	KAMPALA	CENTRAL DIVISION	KAMWOKYA I	VILLAGE A	VILLAGE A	No																					No household member was available			Yes	uuid:180cd681-3e7f-4055-9f26-a5e4c9d1d7e6	2302240625	uuid:180cd681-3e7f-4055-9f26-a5e4c9d1d7e6
11mar2023 14:46:30	11mar2023 09:51:35	11mar2023 09:58:09	11mar2023	317	5.2833333	.088055559	13	102082	6	KAMPALA	CENTRAL DIVISION	KAMWOKYA I	VILLAGE A	VILLAGE A	Yes	Yes	Yes	131	131	72	72	Yes	164	164	78	78	Yes	126	126	97	97	Yes	13.5	13.5	29.000595	Complete			Yes	uuid:dc55b27e-26b2-4ab8-aefc-e506677f7d70	2302240625	uuid:dc55b27e-26b2-4ab8-aefc-e506677f7d70
11mar2023 14:46:30	11mar2023 09:58:09	11mar2023 10:04:42	11mar2023	398	6.6333332	.11055555	10	102083	6	KAMPALA	CENTRAL DIVISION	KAMWOKYA I	VILLAGE A	VILLAGE A	Yes	Yes	Yes	121	121	77	77	Yes	153	153	92	92	Yes	118	118	62	62	Yes	12.5	12.5	39.301125	Complete			Yes	uuid:0c1f475f-32ac-449b-8333-bd75f6854cc3	2302240625	uuid:0c1f475f-32ac-449b-8333-bd75f6854cc3
11mar2023 14:46:30	11mar2023 12:46:21	11mar2023 12:52:54	11mar2023	331	5.5166669	.091944441	10	102084	6	KAMPALA	CENTRAL DIVISION	KAMWOKYA I	VILLAGE A	VILLAGE A	Yes	Yes	Yes	131	131	79	79	Yes	159	159	70	70	Yes	130	130	85	85	Yes	13.7	13.7	27.688778	Complete			Yes	uuid:015b8120-b4cc-472f-98c8-d1f8b8c3c7da	2302240625	uuid:015b8120-b4cc-472f-98c8-d1f8b8c3c7da
11mar2023 14:46:30	11mar2023 12:07:02	11mar2023 12:13:35	11mar2023	412	6.8666668	.11444444	13	102086	6	KAMPALA	CENTRAL DIVISION	KAMWOKYA I	VILLAGE A	VILLAGE A	Yes	Yes	Yes	139	139	91	91	Yes	154	154	64	64	Yes	128	128	82	82	Yes	13.2	13.2	26.986	Complete			Yes	uuid:170175bb-08c3-47a3-9595-da274d07c161	2302240625	uuid:170175bb-08c3-47a3-9595-da274d07c161
11mar2023 14:46:30	11mar2023 10:24:22	11mar2023 10:30:55	11mar2023	316	5.2666669	.087777779	13	102088	6	KAMPALA	CENTRAL DIVISION	KAMWOKYA I	VILLAGE A	VILLAGE A	Yes	Yes	Yes	157	157	111	111	Yes	152	152	53	53	Yes	148	148	102	102	Yes	14.5	14.5	22.939751	Complete			Yes	uuid:1c5ed88b-1920-4c0e-a7e6-3c340f8eedd0	2302240625	uuid:1c5ed88b-1920-4c0e-a7e6-3c340f8eedd0
11mar2023 14:46:30	11mar2023 11:10:14	11mar2023 11:16:47	11mar2023	380	6.3333335	.10555556	13	102089	6	KAMPALA	CENTRAL DIVISION	KAMWOKYA I	VILLAGE A	VILLAGE A	Yes	Yes	Yes	118	118	85	85	Yes	162	162	98	98	Yes	122	122	84	84	Yes	13.9	13.9	37.341869	Complete			Yes	uuid:3e3c5ad7-c708-4d59-9a48-007693ef3e57	2302240625	uuid:3e3c5ad7-c708-4d59-9a48-007693ef3e57
13mar2023 18:59:07	13mar2023 17:51:24	13mar2023 17:57:57	13mar2023	187	3.1166666	.051944446	9	103004	6	KAMPALA	CENTRAL DIVISION	MENGO	YOANA MARIA	YOANA MARIA 'A'	Yes	Yes	Yes	111	111	71	71	Yes	162	162	61	61	Yes	100	100	55	55	Yes	10.3	10.3	23.243408	Complete			Yes	uuid:0c4ffe99-3437-4f98-8a34-c14bc4780db0	2302240625	uuid:0c4ffe99-3437-4f98-8a34-c14bc4780db0
13mar2023 19:01:18	13mar2023 21:51:42	13mar2023 21:53:53	13mar2023	50	.83333331	.013888889	11	103006	6	KAMPALA	CENTRAL DIVISION	MENGO	YOANA MARIA	YOANA MARIA 'A'	No																					No household member was available			Yes	uuid:cea60337-c8b1-4a6e-b797-ec307773641b	2302240625	uuid:cea60337-c8b1-4a6e-b797-ec307773641b
13mar2023 19:01:18	13mar2023 21:21:07	13mar2023 21:27:40	13mar2023	175	2.9166667	.048611112	11	103007	6	KAMPALA	CENTRAL DIVISION	MENGO	YOANA MARIA	YOANA MARIA 'A'	Yes	Yes	Yes	121	121	78	78	Yes	160	160	77	77	Yes	121	121	84	84	Yes	12.4	12.4	30.078125	Complete			Yes	uuid:21c3babd-a4b3-49c8-a0db-cbb36746fc5d	2302240625	uuid:21c3babd-a4b3-49c8-a0db-cbb36746fc5d
13mar2023 18:59:07	13mar2023 14:47:54	13mar2023 14:52:16	13mar2023	123	2.05	.034166668	9	103009	6	KAMPALA	CENTRAL DIVISION	MENGO	YOANA MARIA	YOANA MARIA 'A'	Yes	Yes	Yes	118	118	71	71	Yes	153	153	52	52	Yes	113	113	75	75	Yes	14.7	14.7	22.213678	Complete			Yes	uuid:fedcf726-77d5-45dd-bb06-fe7b2a547b81	2302240625	uuid:fedcf726-77d5-45dd-bb06-fe7b2a547b81
13mar2023 18:59:07	13mar2023 14:54:27	13mar2023 14:58:49	13mar2023	134	2.2333333	.037222221	11	103010	6	KAMPALA	CENTRAL DIVISION	MENGO	YOANA MARIA	YOANA MARIA 'A'	Yes	Yes	Yes	109	109	85	85	Yes	159	159	77	77	Yes	112	112	87	87	Yes	16	16	30.457657	Complete			Yes	uuid:0783c91e-5919-4689-b8e8-258d76fc6b31	2302240625	uuid:0783c91e-5919-4689-b8e8-258d76fc6b31
13mar2023 19:01:18	13mar2023 21:45:09	13mar2023 21:45:09	13mar2023	54	.89999998	.015	9	103011	6	KAMPALA	CENTRAL DIVISION	MENGO	YOANA MARIA	YOANA MARIA 'A'	No																					Refused			Yes	uuid:3ccd31a6-d4f8-43d8-8cd8-0e32b6398412	2302240625	uuid:3ccd31a6-d4f8-43d8-8cd8-0e32b6398412
13mar2023 18:59:07	13mar2023 16:02:11	13mar2023 16:08:44	13mar2023	149	2.4833333	.041388888	9	103025	6	KAMPALA	CENTRAL DIVISION	MENGO	YOANA MARIA	YOANA MARIA 'A'	Yes	Yes	Yes	109	109	65	65	Yes	159	159	65	65	Yes	103	103	70	70	Yes	11.4	11.4	25.711008	Complete			Yes	uuid:cf47e1bf-ecb1-4ec0-a878-b19984d67715	2302240625	uuid:cf47e1bf-ecb1-4ec0-a878-b19984d67715
13mar2023 18:59:07	13mar2023 16:32:46	13mar2023 16:37:08	13mar2023	128	2.1333334	.035555556	11	103026	6	KAMPALA	CENTRAL DIVISION	MENGO	YOANA MARIA	YOANA MARIA 'A'	Yes	Yes	Yes	123	123	89	89	Yes	169	169	76	76	Yes	136	136	91	91	Yes	13.2	13.2	26.609713	Complete			Yes	uuid:fc2b7beb-9a0b-46dd-8b66-0d22702d1036	2302240625	uuid:fc2b7beb-9a0b-46dd-8b66-0d22702d1036
13mar2023 18:59:07	13mar2023 18:04:31	13mar2023 18:06:42	13mar2023	110	1.8333334	.030555556	11	103032	6	KAMPALA	CENTRAL DIVISION	MENGO	YOANA MARIA	YOANA MARIA 'A'	Yes	Yes	Yes	124	124	85	85	Yes	165	165	50	50	Yes	109	109	77	77	No			18.365473	Complete			Yes	uuid:d9307558-69eb-4e12-a3a5-00265fd3604d	2302240625	uuid:d9307558-69eb-4e12-a3a5-00265fd3604d
13mar2023 19:01:18	13mar2023 21:51:42	13mar2023 21:51:42	13mar2023	53	.88333333	.014722222	9	103035	6	KAMPALA	CENTRAL DIVISION	MENGO	YOANA MARIA	YOANA MARIA 'A'	No																					No household member was available			Yes	uuid:0cdd003c-5d51-436e-804a-ce50ef9c789b	2302240625	uuid:0cdd003c-5d51-436e-804a-ce50ef9c789b
13mar2023 19:01:18	13mar2023 21:32:02	13mar2023 21:38:36	13mar2023	167	2.7833333	.046388891	9	103040	6	KAMPALA	CENTRAL DIVISION	MENGO	YOANA MARIA	YOANA MARIA 'A'	Yes	Yes	Yes	109	109	77	77	Yes	143	143	37	37	Yes	115	115	77	77	Yes	13.7	13.7	18.093794	Complete			Yes	uuid:06d2690c-eb64-411f-b292-3770307a6873	2302240625	uuid:06d2690c-eb64-411f-b292-3770307a6873
13mar2023 19:01:18	13mar2023 18:39:28	13mar2023 18:43:50	13mar2023	121	2.0166667	.033611111	9	103041	6	KAMPALA	CENTRAL DIVISION	MENGO	YOANA MARIA	YOANA MARIA 'A'	Yes	Yes	Yes	135	135	102	102	Yes	156	156	69	69	Yes	139	139	100	100	Yes	13.9	13.9	28.353058	Complete			Yes	uuid:bff1b218-c703-41f2-8638-b363e89e08c6	2302240625	uuid:bff1b218-c703-41f2-8638-b363e89e08c6
13mar2023 19:01:18	13mar2023 21:42:58	13mar2023 21:45:09	13mar2023	78	1.3	.021666666	11	103042	6	KAMPALA	CENTRAL DIVISION	MENGO	YOANA MARIA	YOANA MARIA 'A'	No																					No household member was available			Yes	uuid:2ea0fdbd-22a3-4c9b-92df-77862b34d223	2302240625	uuid:2ea0fdbd-22a3-4c9b-92df-77862b34d223
13mar2023 19:01:18	13mar2023 21:49:31	13mar2023 21:51:42	13mar2023	54	.89999998	.015	11	103047	6	KAMPALA	CENTRAL DIVISION	MENGO	YOANA MARIA	YOANA MARIA 'A'	No																					No household member was available			Yes	uuid:971df319-2f55-4c26-9697-8db94b351270	2302240625	uuid:971df319-2f55-4c26-9697-8db94b351270
13mar2023 19:01:18	13mar2023 19:42:49	13mar2023 19:45:00	13mar2023	100	1.6666666	.027777778	11	103049	6	KAMPALA	CENTRAL DIVISION	MENGO	YOANA MARIA	YOANA MARIA 'A'	Yes	Yes	Yes	124	124	73	73	Yes	154	154	68	68	Yes	128	128	74	74	Yes	12.7	12.7	28.672626	Complete			Yes	uuid:a66b7859-e715-4ed2-8d27-b7956732661a	2302240625	uuid:a66b7859-e715-4ed2-8d27-b7956732661a
13mar2023 19:01:18	13mar2023 20:06:51	13mar2023 20:11:13	13mar2023	140	2.3333333	.03888889	9	103050	6	KAMPALA	CENTRAL DIVISION	MENGO	YOANA MARIA	YOANA MARIA 'A'	Yes	Yes	Yes	131	131	79	79	Yes	165	165	85	85	Yes	117	117	87	87	Yes	13.9	13.9	31.221304	Complete			Yes	uuid:d3f7de4b-03d9-4a44-a19b-efb28f874bef	2302240625	uuid:d3f7de4b-03d9-4a44-a19b-efb28f874bef
13mar2023 18:59:07	13mar2023 14:41:21	13mar2023 14:45:43	13mar2023	162	2.7	.045000002	11	103053	6	KAMPALA	CENTRAL DIVISION	MENGO	YOANA MARIA	YOANA MARIA 'A'	Yes	Yes	Yes	124	124	75	75	Yes	164	164	61	61	Yes	128	128	78	78	Yes	13.3	13.3	22.679953	Complete			Yes	uuid:3841fe9f-b1f6-4783-a62e-1a94ec49e666	2302240625	uuid:3841fe9f-b1f6-4783-a62e-1a94ec49e666
13mar2023 18:59:07	13mar2023 15:11:56	13mar2023 15:18:29	13mar2023	151	2.5166667	.041944444	9	103066	6	KAMPALA	CENTRAL DIVISION	MENGO	YOANA MARIA	YOANA MARIA 'A'	Yes	Yes	Yes	164	164	109	109	Yes	165	165	91	91	Yes	167	167	112	112	Yes	15.7	15.7	33.425159	Complete			Yes	uuid:68f21351-079e-40ba-a581-b8a855888da9	2302240625	uuid:68f21351-079e-40ba-a581-b8a855888da9
13mar2023 18:59:07	13mar2023 14:34:48	13mar2023 14:39:10	13mar2023	186	3.0999999	.051666666	9	103068	6	KAMPALA	CENTRAL DIVISION	MENGO	YOANA MARIA	YOANA MARIA 'A'	Yes	Yes	Yes	126	126	74	74	Yes	171	171	65	65	Yes	113	113	71	71	Yes	11.5	11.5	22.229061	Complete			Yes	uuid:5c8480e1-b856-4bdb-b5bd-f9e19bce8013	2302240625	uuid:5c8480e1-b856-4bdb-b5bd-f9e19bce8013
13mar2023 19:01:18	13mar2023 20:24:19	13mar2023 20:28:41	13mar2023	281	4.6833334	.078055553	11	103088	6	KAMPALA	CENTRAL DIVISION	MENGO	YOANA MARIA	YOANA MARIA 'A'	Yes	Yes	Yes	109	109	71	71	Yes	154	154	52	52	Yes	105	105	74	74	Yes	12.1	12.1	21.926126	Complete			Yes	uuid:24d8d805-3393-493b-a96e-f9483fb4368f	2302240625	uuid:24d8d805-3393-493b-a96e-f9483fb4368f
13mar2023 19:01:18	13mar2023 20:41:48	13mar2023 20:48:21	13mar2023	137	2.2833333	.038055554	11	103092	6	KAMPALA	CENTRAL DIVISION	MENGO	YOANA MARIA	YOANA MARIA 'A'	Yes	Yes	Yes	183	183	103	103	Yes	158	158	85	85	Yes	186	186	110	110	Yes	13.7	13.7	34.04903	Incapacitated .i.e drunk, mental illiness			Yes	uuid:35376787-559c-448d-8e2f-4f1d50481a97	2302240625	uuid:35376787-559c-448d-8e2f-4f1d50481a97
13mar2023 18:59:07	13mar2023 16:21:50	13mar2023 16:26:12	13mar2023	126	2.0999999	.035	9	103094	6	KAMPALA	CENTRAL DIVISION	MENGO	YOANA MARIA	YOANA MARIA 'A'	Yes	Yes	Yes	130	130	81	81	Yes	156	156	52	52	Yes	121	121	80	80	Yes	7.8000002	7.8000002	21.367521	Complete			Yes	uuid:c2e958d3-2e0c-498d-bc13-529bf715bb69	2302240625	uuid:c2e958d3-2e0c-498d-bc13-529bf715bb69
13mar2023 19:01:18	13mar2023 19:47:11	13mar2023 19:51:33	13mar2023	140	2.3333333	.03888889	9	103099	6	KAMPALA	CENTRAL DIVISION	MENGO	YOANA MARIA	YOANA MARIA 'A'	Yes	Yes	Yes	130	130	80	80	Yes	158	158	55	55	Yes	138	138	81	81	Yes	11.5	11.5	22.031725	Complete			Yes	uuid:d07d5505-e0b1-4c42-a5a4-154d56a91b8c	2302240625	uuid:d07d5505-e0b1-4c42-a5a4-154d56a91b8c
13mar2023 18:59:07	13mar2023 18:19:48	13mar2023 18:26:21	13mar2023	154	2.5666666	.042777777	11	103100	6	KAMPALA	CENTRAL DIVISION	MENGO	YOANA MARIA	YOANA MARIA 'A'	Yes	Yes	Yes	104	104	69	69	Yes	178	178	65	65	Yes	107	107	63	63	Yes	12.2	12.2	20.515087	Complete			Yes	uuid:889b6e2d-0f72-407a-ae34-ab0829ef1fe5	2302240625	uuid:889b6e2d-0f72-407a-ae34-ab0829ef1fe5
13mar2023 19:01:18	13mar2023 19:34:05	13mar2023 19:34:05	13mar2023	100	1.6666666	.027777778	9	103109	6	KAMPALA	CENTRAL DIVISION	MENGO	YOANA MARIA	YOANA MARIA 'A'	Yes	Yes	Yes	120	120	70	70	Yes	159	159	57	57	Yes	111	111	72	72	Yes	14.9	14.9	22.546576	Complete			Yes	uuid:a7ca1625-30c6-4ce5-ba7b-fca7a1f4c062	2302240625	uuid:a7ca1625-30c6-4ce5-ba7b-fca7a1f4c062
13mar2023 19:01:18	13mar2023 20:57:05	13mar2023 21:03:39	13mar2023	192	3.2	.053333335	11	103110	6	KAMPALA	CENTRAL DIVISION	MENGO	YOANA MARIA	YOANA MARIA 'A'	Yes	Yes	Yes	148	148	102	102	Yes	161	161	83	83	Yes	142	142	106	106	Yes	13.4	13.4	32.02037	Complete			Yes	uuid:ac5a4b47-b7be-4715-92d8-0da5e8fe6f5b	2302240625	uuid:ac5a4b47-b7be-4715-92d8-0da5e8fe6f5b
13mar2023 19:01:18	13mar2023 20:33:04	13mar2023 20:37:26	13mar2023	136	2.2666667	.037777778	9	103111	6	KAMPALA	CENTRAL DIVISION	MENGO	YOANA MARIA	YOANA MARIA 'A'	Yes	Yes	Yes	118	118	84	84	Yes	169	169	73	73	Yes	118	118	80	80	Yes	10.6	10.6	25.55933	Complete			Yes	uuid:39269ba1-ab88-4966-a582-e746133f25cf	2302240625	uuid:39269ba1-ab88-4966-a582-e746133f25cf
13mar2023 18:59:07	13mar2023 15:25:02	13mar2023 15:31:36	13mar2023	199	3.3166666	.055277776	11	103114	6	KAMPALA	CENTRAL DIVISION	MENGO	YOANA MARIA	YOANA MARIA 'A'	Yes	Yes	Yes	116	116	89	89	Yes	160	160	115	115	Yes	104	104	86	86	Yes	12	12	44.921875	Complete			Yes	uuid:4bd79015-88ac-4fcd-8df3-e8ebb6f70c8c	2302240625	uuid:4bd79015-88ac-4fcd-8df3-e8ebb6f70c8c
13mar2023 18:59:07	13mar2023 18:11:04	13mar2023 18:15:26	13mar2023	160	2.6666667	.044444446	9	103115	6	KAMPALA	CENTRAL DIVISION	MENGO	YOANA MARIA	YOANA MARIA 'A'	Yes	Yes	Yes	119	119	79	79	Yes	166	166	55	55	Yes	116	116	82	82	Yes	13.8	13.8	19.959356	Complete			Yes	uuid:cad3c75e-a8ee-4965-b5ef-c5096a576ffe	2302240625	uuid:cad3c75e-a8ee-4965-b5ef-c5096a576ffe
13mar2023 19:01:18	13mar2023 21:49:31	13mar2023 21:49:31	13mar2023	48	.80000001	.013333334	9	103117	6	KAMPALA	CENTRAL DIVISION	MENGO	YOANA MARIA	YOANA MARIA 'A'	No																					No household member was available			Yes	uuid:df858cf3-10cb-4266-b5f8-53b3a9f5905f	2302240625	uuid:df858cf3-10cb-4266-b5f8-53b3a9f5905f
13mar2023 18:59:07	13mar2023 15:40:20	13mar2023 15:42:31	13mar2023	95	1.5833334	.026388889	9	103119	6	KAMPALA	CENTRAL DIVISION	MENGO	YOANA MARIA	YOANA MARIA 'A'	Yes	Yes	Yes	141	141	97	97	Yes	164	164	55	55	Yes	126	126	87	87	Yes	13.9	13.9	20.449137	Complete			Yes	uuid:6ba22690-2d75-4e14-b3e8-79ae34aa2680	2302240625	uuid:6ba22690-2d75-4e14-b3e8-79ae34aa2680
13mar2023 19:01:18	13mar2023 20:48:21	13mar2023 20:54:54	13mar2023	146	2.4333334	.040555555	9	103122	6	KAMPALA	CENTRAL DIVISION	MENGO	YOANA MARIA	YOANA MARIA 'A'	Yes	Yes	Yes	115	115	76	76	Yes	161	161	81	81	Yes	119	119	79	79	Yes	15.9	15.9	31.248795	Complete			Yes	uuid:de7084da-24d6-4b0a-a806-0ab800892568	2302240625	uuid:de7084da-24d6-4b0a-a806-0ab800892568
13mar2023 19:01:18	13mar2023 21:47:20	13mar2023 21:47:20	13mar2023	64	1.0666667	.017777778	9	103124	6	KAMPALA	CENTRAL DIVISION	MENGO	YOANA MARIA	YOANA MARIA 'A'	No																					No household member was available			Yes	uuid:db7dbf07-7593-41a9-b8d3-f8aa13a7ec10	2302240625	uuid:db7dbf07-7593-41a9-b8d3-f8aa13a7ec10
13mar2023 19:01:18	13mar2023 21:53:53	13mar2023 21:56:04	13mar2023	77	1.2833333	.021388888	9	103129	6	KAMPALA	CENTRAL DIVISION	MENGO	YOANA MARIA	YOANA MARIA 'A'	No																					Dwelling not found			Yes	uuid:d28410aa-946c-41c9-a691-194fc66a83ee	2302240625	uuid:d28410aa-946c-41c9-a691-194fc66a83ee
13mar2023 19:01:18	13mar2023 21:03:39	13mar2023 21:14:34	13mar2023	473	7.8833332	.13138889	9	103142	6	KAMPALA	CENTRAL DIVISION	MENGO	YOANA MARIA	YOANA MARIA 'A'	Yes	Yes	Yes	106	106	77	77	Yes	167	167	48	48	Yes	99	99	76	76	Yes	14	14	17.211086	Complete			Yes	uuid:5144ec8f-1589-4d51-aa2c-afaf8c490242	2302240625	uuid:5144ec8f-1589-4d51-aa2c-afaf8c490242
13mar2023 18:59:07	13mar2023 15:55:37	13mar2023 15:55:37	13mar2023	94	1.5666667	.026111111	11	103144	6	KAMPALA	CENTRAL DIVISION	MENGO	YOANA MARIA	YOANA MARIA 'A'	Yes	Yes	Yes	107	107	74	74	Yes	166	166	62	62	Yes	116	116	71	71	Yes	12.1	12.1	22.499638	Complete			Yes	uuid:b7e1071f-3cca-4505-9661-5595ec0c7050	2302240625	uuid:b7e1071f-3cca-4505-9661-5595ec0c7050
13mar2023 19:01:18	13mar2023 21:47:20	13mar2023 21:49:31	13mar2023	45	.75	.0125	11	103145	6	KAMPALA	CENTRAL DIVISION	MENGO	YOANA MARIA	YOANA MARIA 'A'	No																					No household member was available			Yes	uuid:072e3e0d-1c81-4ea4-b9b0-a944f6a2132e	2302240625	uuid:072e3e0d-1c81-4ea4-b9b0-a944f6a2132e
13mar2023 18:59:07	13mar2023 17:23:00	13mar2023 17:27:22	13mar2023	149	2.4833333	.041388888	11	103149	6	KAMPALA	CENTRAL DIVISION	MENGO	YOANA MARIA	YOANA MARIA 'A'	Yes	Yes	Yes	122	122	82	82	Yes	163	163	93	93	Yes	127	127	84	84	Yes	12.2	12.2	35.003201	Complete			Yes	uuid:406bf5b3-cc81-457f-855f-e6e3a95021fb	2302240625	uuid:406bf5b3-cc81-457f-855f-e6e3a95021fb
13mar2023 19:01:18	13mar2023 20:02:28	13mar2023 20:06:51	13mar2023	130	2.1666667	.036111113	11	103150	6	KAMPALA	CENTRAL DIVISION	MENGO	YOANA MARIA	YOANA MARIA 'A'	Yes	Yes	Yes	120	120	80	80	Yes	159	159	71	71	Yes	120	120	80	80	Yes	13.4	13.4	28.084332	Complete			Yes	uuid:bdb053fb-20d6-4ad2-993a-a02ed9cd9eb2	2302240625	uuid:bdb053fb-20d6-4ad2-993a-a02ed9cd9eb2
13mar2023 19:01:18	13mar2023 18:52:34	13mar2023 18:54:45	13mar2023	130	2.1666667	.036111113	11	103155	6	KAMPALA	CENTRAL DIVISION	MENGO	YOANA MARIA	YOANA MARIA 'A'	Yes	Yes	Yes	112	112	71	71	Yes	158	158	73	73	Yes	120	120	80	80	No			29.242109	Complete			Yes	uuid:19f8be15-9952-4df4-9f52-d72a1deee802	2302240625	uuid:19f8be15-9952-4df4-9f52-d72a1deee802
13mar2023 19:01:18	13mar2023 21:45:09	13mar2023 21:47:20	13mar2023	36	.60000002	.0099999998	11	103156	6	KAMPALA	CENTRAL DIVISION	MENGO	YOANA MARIA	YOANA MARIA 'A'	No																					No household member was available			Yes	uuid:1548854f-f9b1-4bf3-86d8-c62e110c9177	2302240625	uuid:1548854f-f9b1-4bf3-86d8-c62e110c9177
13mar2023 18:59:07	13mar2023 16:45:52	13mar2023 16:48:03	13mar2023	94	1.5666667	.026111111	9	103157	6	KAMPALA	CENTRAL DIVISION	MENGO	YOANA MARIA	YOANA MARIA 'A'	Yes	Yes	Yes	102	102	64	64	Yes	153	153	60	60	Yes	92	92	53	53	Yes	12.7	12.7	25.631168	Complete			Yes	uuid:ba339751-b354-4813-8cb6-fc4dfa18eebc	2302240625	uuid:ba339751-b354-4813-8cb6-fc4dfa18eebc
13mar2023 18:59:07	13mar2023 16:10:55	13mar2023 16:17:28	13mar2023	127	2.1166666	.035277776	11	103164	6	KAMPALA	CENTRAL DIVISION	MENGO	YOANA MARIA	YOANA MARIA 'A'	Yes	Yes	Yes	139	139	89	89	Yes	158	158	66	66	Yes	127	127	81	81	Yes	14.4	14.4	26.43807	Complete			Yes	uuid:a1198945-3c1e-423d-b200-365a14e82baf	2302240625	uuid:a1198945-3c1e-423d-b200-365a14e82baf
15feb2023 16:27:40	15feb2023 14:53:44	15feb2023 14:58:06	15feb2023	232	3.8666666	.064444445	8	104001	6	KAMPALA	KAWEMPE DIVISION	BWAISE II	LUFULA	LUFULA 'C'	No																					Ineligible			Yes	uuid:f27f8904-bbf4-4ab3-a1a8-af154bde2a35	2302140707	uuid:f27f8904-bbf4-4ab3-a1a8-af154bde2a35
15feb2023 16:27:40	15feb2023 11:30:35	15feb2023 11:39:19	15feb2023	485	8.083333	.13472222	8	104003	6	KAMPALA	KAWEMPE DIVISION	BWAISE II	LUFULA	LUFULA 'C'	Yes	Yes	Yes	121	121	77	77	Yes	154	154	53	53	Yes	106	106	74	74	Yes	12.3	12.3	22.347782	Complete			Yes	uuid:526edd2b-33ce-40dc-81a7-b16da4b0bc61	2302140707	uuid:526edd2b-33ce-40dc-81a7-b16da4b0bc61
15feb2023 16:27:40	15feb2023 12:33:56	15feb2023 12:42:40	15feb2023	600	10	.16666667	8	104004	6	KAMPALA	KAWEMPE DIVISION	BWAISE II	LUFULA	LUFULA 'C'	Yes	Yes	Yes	108	108	76	76	Yes	153	153	58	58	Yes	110	110	75	75	Yes	13.9	13.9	24.776794	Complete			Yes	uuid:de20fc5a-3632-44f6-b88c-eaed026fac29	2302140707	uuid:de20fc5a-3632-44f6-b88c-eaed026fac29
15feb2023 16:27:40	15feb2023 14:03:30	15feb2023 14:12:14	15feb2023	581	9.6833334	.16138889	9	104007	6	KAMPALA	KAWEMPE DIVISION	BWAISE II	LUFULA	LUFULA 'C'	Yes	Yes	Yes	120	120	82	82	Yes	166	166	85	85	Yes	122	122	89	89	Yes	11.6	11.6	30.846277	Complete			Yes	uuid:c07092b3-dd2f-4b59-b7bd-94fa8130190f	2302140707	uuid:c07092b3-dd2f-4b59-b7bd-94fa8130190f
15feb2023 16:27:40	15feb2023 09:52:16	15feb2023 10:01:01	15feb2023	494	8.2333336	.13722222	9	104013	6	KAMPALA	KAWEMPE DIVISION	BWAISE II	LUFULA	LUFULA 'C'	Yes	Yes	Yes	96	96	63	63	Yes	165	165	48	48	Yes	99	99	58	58	Yes	13.4	13.4	17.630854	Complete			Yes	uuid:5ee5de81-24a6-46ec-93ce-6d0108e742a0	2302140707	uuid:5ee5de81-24a6-46ec-93ce-6d0108e742a0
15feb2023 16:27:40	15feb2023 10:57:49	15feb2023 11:06:33	15feb2023	508	8.4666662	.14111111	8	104021	6	KAMPALA	KAWEMPE DIVISION	BWAISE II	LUFULA	LUFULA 'C'	Yes	Yes	Yes	104	104	65	65	Yes	156	156	50	50	Yes	95	95	68	68	Yes	13.2	13.2	20.545694	Complete			Yes	uuid:ec535c70-7767-4ac9-80aa-7de052a58be8	2302140707	uuid:ec535c70-7767-4ac9-80aa-7de052a58be8
15feb2023 16:27:40	15feb2023 11:13:06	15feb2023 11:21:50	15feb2023	499	8.3166666	.13861111	8	104023	6	KAMPALA	KAWEMPE DIVISION	BWAISE II	LUFULA	LUFULA 'C'	Yes	Yes	Yes	167	167	150	150	Yes	163	163	83	83	Yes	156	156	101	101	Yes	12.6	12.6	31.239414	Complete			Yes	uuid:82b14673-26cb-4637-a68d-e8dd41c07285	2302140707	uuid:82b14673-26cb-4637-a68d-e8dd41c07285
15feb2023 16:27:40	15feb2023 14:47:11	15feb2023 14:51:33	15feb2023	232	3.8666666	.064444445	8	104031	6	KAMPALA	KAWEMPE DIVISION	BWAISE II	LUFULA	LUFULA 'C'	No																					Ineligible			Yes	uuid:e4f94b4f-ea0c-4908-be51-907d7224ef05	2302140707	uuid:e4f94b4f-ea0c-4908-be51-907d7224ef05
15feb2023 16:27:40	15feb2023 12:25:11	15feb2023 12:31:45	15feb2023	482	8.0333338	.13388889	9	104035	6	KAMPALA	KAWEMPE DIVISION	BWAISE II	LUFULA	LUFULA 'C'	Yes	Yes	Yes	99	99	73	73	Yes	162	162	68	68	Yes	97	97	71	71	Yes	14.2	14.2	25.910685	Complete			Yes	uuid:a36bc595-63fb-445d-84d7-3c0289aa298b	2302140707	uuid:a36bc595-63fb-445d-84d7-3c0289aa298b
15feb2023 16:27:40	15feb2023 14:51:33	15feb2023 14:53:44	15feb2023	120	2	.033333335	9	104041	6	KAMPALA	KAWEMPE DIVISION	BWAISE II	LUFULA	LUFULA 'C'	No																					Ineligible			Yes	uuid:17e24a12-b223-4451-9f64-b705e9679a81	2302140707	uuid:17e24a12-b223-4451-9f64-b705e9679a81
15feb2023 16:27:40	15feb2023 14:58:06	15feb2023 15:00:18	15feb2023	142	2.3666666	.039444443	9	104045	6	KAMPALA	KAWEMPE DIVISION	BWAISE II	LUFULA	LUFULA 'C'	No																					Ineligible			Yes	uuid:75c6c9fb-7a5e-41cb-ab38-dc31a59a1681	2302140707	uuid:75c6c9fb-7a5e-41cb-ab38-dc31a59a1681
15feb2023 16:27:40	15feb2023 10:38:09	15feb2023 10:46:53	15feb2023	497	8.2833338	.13805556	8	104052	6	KAMPALA	KAWEMPE DIVISION	BWAISE II	LUFULA	LUFULA 'C'	Yes	Yes	Yes	119	119	67	67	Yes	157	157	49	49	Yes	110	110	71	71	Yes	13.1	13.1	19.879103	Complete			Yes	uuid:e061ebd6-77aa-4c9c-afa6-dd7f319a1f4c	2302140707	uuid:e061ebd6-77aa-4c9c-afa6-dd7f319a1f4c
15feb2023 16:27:40	15feb2023 12:53:35	15feb2023 13:00:09	15feb2023	446	7.4333334	.12388889	8	104059	6	KAMPALA	KAWEMPE DIVISION	BWAISE II	LUFULA	LUFULA 'C'	Yes	Yes	Yes	127	127	93	93	Yes	163	163	60	60	Yes	117	117	81	81	Yes	10.7	10.7	22.582708	Complete			Yes	uuid:4880aa10-4c19-4b04-b11c-301e1a18103e	2302140707	uuid:4880aa10-4c19-4b04-b11c-301e1a18103e
15feb2023 16:27:40	15feb2023 09:41:21	15feb2023 09:52:16	15feb2023	609	10.15	.16916667	8	104061	6	KAMPALA	KAWEMPE DIVISION	BWAISE II	LUFULA	LUFULA 'C'	Yes	Yes	Yes	106	106	77	77	Yes	154	154	66	66	Yes	106	106	74	74	Yes	11.6	11.6	27.829313	Complete			Yes	uuid:aad9fc78-7380-4afc-981b-739f1d243063	2302140707	uuid:aad9fc78-7380-4afc-981b-739f1d243063
15feb2023 16:27:40	15feb2023 11:58:59	15feb2023 12:05:32	15feb2023	431	7.1833334	.11972222	9	104062	6	KAMPALA	KAWEMPE DIVISION	BWAISE II	LUFULA	LUFULA 'C'	Yes	Yes	Yes	129	129	79	79	Yes	159	159	65	65	Yes	127	127	82	82	Yes	11.7	11.7	25.711008	Complete			Yes	uuid:3c1da960-55fc-4cad-827c-39c4de16fa91	2302140707	uuid:3c1da960-55fc-4cad-827c-39c4de16fa91
15feb2023 16:27:40	15feb2023 14:16:36	15feb2023 14:27:31	15feb2023	580	9.666667	.16111112	8	104063	6	KAMPALA	KAWEMPE DIVISION	BWAISE II	LUFULA	LUFULA 'C'	Yes	Yes	Yes	145	145	103	103	Yes	163	163	44	44	Yes	143	143	98	98	Yes	12.5	12.5	16.560654	Complete			Yes	uuid:5f23f5c4-3300-4416-aa99-e87f34f4d2ae	2302140707	uuid:5f23f5c4-3300-4416-aa99-e87f34f4d2ae
15feb2023 16:27:40	15feb2023 15:09:02	15feb2023 15:11:13	15feb2023	105	1.75	.029166667	9	104064	6	KAMPALA	KAWEMPE DIVISION	BWAISE II	LUFULA	LUFULA 'C'	No																					Ineligible			No	uuid:6fc47578-0cad-49cb-aba7-ab782eb42b73	2302140707	uuid:6fc47578-0cad-49cb-aba7-ab782eb42b73
15feb2023 16:27:40	15feb2023 15:06:51	15feb2023 15:09:02	15feb2023	130	2.1666667	.036111113	8	104072	6	KAMPALA	KAWEMPE DIVISION	BWAISE II	LUFULA	LUFULA 'C'	No																					Ineligible			No	uuid:e8fb9a09-6ad6-4874-9ff9-fb8c01d2ebfc	2302140707	uuid:e8fb9a09-6ad6-4874-9ff9-fb8c01d2ebfc
15feb2023 16:27:40	15feb2023 11:50:14	15feb2023 11:58:59	15feb2023	468	7.8000002	.13	8	104074	6	KAMPALA	KAWEMPE DIVISION	BWAISE II	LUFULA	LUFULA 'C'	Yes	Yes	Yes	141	141	93	93	Yes	160	160	105	105	Yes	138	138	99	99	Yes	14.8	14.8	41.015625	Complete			Yes	uuid:003e17c5-d379-4eba-9993-a84e3bbe49d9	2302140707	uuid:003e17c5-d379-4eba-9993-a84e3bbe49d9
15feb2023 16:27:40	15feb2023 11:41:30	15feb2023 11:50:14	15feb2023	576	9.6000004	.16	9	104076	6	KAMPALA	KAWEMPE DIVISION	BWAISE II	LUFULA	LUFULA 'C'	Yes	Yes	Yes	115	115	67	67	Yes	171	171	64	64	Yes	113	113	67	67	Yes	13.1	13.1	21.887075	Complete			Yes	uuid:ceac6b07-c8e3-4bdc-b2da-ec612ef89a54	2302140707	uuid:ceac6b07-c8e3-4bdc-b2da-ec612ef89a54
15feb2023 16:27:40	15feb2023 12:44:51	15feb2023 12:51:24	15feb2023	486	8.1000004	.13500001	9	104083	6	KAMPALA	KAWEMPE DIVISION	BWAISE II	LUFULA	LUFULA 'C'	Yes	Yes	Yes	107	107	75	75	Yes	160	160	64	64	Yes	105	105	78	78	Yes	12.7	12.7	25	Complete			Yes	uuid:53dda795-21bb-4dc4-a751-44f4e9938a18	2302140707	uuid:53dda795-21bb-4dc4-a751-44f4e9938a18
15feb2023 16:27:40	15feb2023 13:19:48	15feb2023 13:30:44	15feb2023	636	10.6	.17666666	8	104085	6	KAMPALA	KAWEMPE DIVISION	BWAISE II	LUFULA	LUFULA 'C'	Yes	Yes	Yes	112	112	66	66	Yes	165	165	55	55	Yes	112	112	64	64	Yes	9.8999996	9.8999996	20.202021	Complete			Yes	uuid:f7541e45-47f7-4168-adb5-369e88f0840d	2302140707	uuid:f7541e45-47f7-4168-adb5-369e88f0840d
15feb2023 16:27:40	15feb2023 10:46:53	15feb2023 10:57:49	15feb2023	580	9.666667	.16111112	9	104087	6	KAMPALA	KAWEMPE DIVISION	BWAISE II	LUFULA	LUFULA 'C'	Yes	Yes	Yes	102	102	74	74	Yes	156	156	40	40	Yes	110	110	76	76	Yes	16.1	16.1	16.436554	Complete			Yes	uuid:c184bc91-b4dd-4690-bd85-fcf9b9a8f258	2302140707	uuid:c184bc91-b4dd-4690-bd85-fcf9b9a8f258
15feb2023 16:27:40	15feb2023 13:02:20	15feb2023 13:11:04	15feb2023	567	9.4499998	.1575	9	104088	6	KAMPALA	KAWEMPE DIVISION	BWAISE II	LUFULA	LUFULA 'C'	Yes	Yes	Yes	126	126	79	79	Yes	157	157	50	50	Yes	143	143	76	76	Yes	12	12	20.284798	Complete			Yes	uuid:379ef2fa-281b-4f9c-a9b2-77c42da8280f	2302140707	uuid:379ef2fa-281b-4f9c-a9b2-77c42da8280f
15feb2023 16:27:40	15feb2023 14:34:05	15feb2023 14:47:11	15feb2023	853	14.216666	.23694444	9	104093	6	KAMPALA	KAWEMPE DIVISION	BWAISE II	LUFULA	LUFULA 'C'	Yes	Yes	Yes	131	131	91	91	Yes	159	159	52	52	Yes	132	132	85	85	Yes	11.8	11.8	20.568806	Complete			Yes	uuid:30a14cf8-bc3b-4c86-9f2b-7467ed2f937a	2302140707	uuid:30a14cf8-bc3b-4c86-9f2b-7467ed2f937a
15feb2023 16:27:40	15feb2023 10:18:29	15feb2023 10:27:14	15feb2023	499	8.3166666	.13861111	8	104094	6	KAMPALA	KAWEMPE DIVISION	BWAISE II	LUFULA	LUFULA 'C'	Yes	Yes	Yes	117	117	81	81	Yes	156	156	80	80	Yes	118	118	81	81	Yes	14.1	14.1	32.873108	Complete			Yes	uuid:57d30c34-47b1-4ed0-a3ef-a1766c3e7bfd	2302140707	uuid:57d30c34-47b1-4ed0-a3ef-a1766c3e7bfd
15feb2023 16:27:40	15feb2023 10:31:36	15feb2023 10:38:09	15feb2023	478	7.9666667	.13277778	9	104102	6	KAMPALA	KAWEMPE DIVISION	BWAISE II	LUFULA	LUFULA 'C'	Yes	Yes	Yes	99	99	65	65	Yes	174	174	56	56	Yes	103	103	72	72	Yes	12.5	12.5	18.496498	Complete			Yes	uuid:69263dc0-9e95-4545-b1c7-aa5e8b913d89	2302140707	uuid:69263dc0-9e95-4545-b1c7-aa5e8b913d89
15feb2023 16:27:40	15feb2023 12:16:27	15feb2023 12:25:11	15feb2023	423	7.0500002	.1175	8	104107	6	KAMPALA	KAWEMPE DIVISION	BWAISE II	LUFULA	LUFULA 'C'	Yes	Yes	Yes	100	100	79	79	Yes	157	157	70	70	Yes	106	106	76	76	Yes	12.3	12.3	28.398718	Complete			Yes	uuid:2d184b8c-f070-478e-ba29-2047143aa6d4	2302140707	uuid:2d184b8c-f070-478e-ba29-2047143aa6d4
15feb2023 16:27:40	15feb2023 11:21:50	15feb2023 11:30:35	15feb2023	528	8.8000002	.14666666	9	104111	6	KAMPALA	KAWEMPE DIVISION	BWAISE II	LUFULA	LUFULA 'C'	Yes	Yes	Yes	187	187	127	127	Yes	158	158	74	74	Yes	200	200	124	124	Yes	11.9	11.9	29.642685	Complete			Yes	uuid:b0627300-7199-48cd-8592-c197eed287a9	2302140707	uuid:b0627300-7199-48cd-8592-c197eed287a9
15feb2023 16:27:40	15feb2023 15:02:29	15feb2023 15:02:29	15feb2023	105	1.75	.029166667	9	104123	6	KAMPALA	KAWEMPE DIVISION	BWAISE II	LUFULA	LUFULA 'C'	No																					No household member was available			Yes	uuid:ffeaa9d3-2270-4dc2-8094-0458be840d81	2302140707	uuid:ffeaa9d3-2270-4dc2-8094-0458be840d81
15feb2023 16:27:40	15feb2023 11:06:33	15feb2023 11:13:06	15feb2023	389	6.4833331	.10805555	9	104126	6	KAMPALA	KAWEMPE DIVISION	BWAISE II	LUFULA	LUFULA 'C'	Yes	Yes	Yes	113	113	79	79	Yes	155	155	53	53	Yes	109	109	77	77	Yes	12.8	12.8	22.060354	Complete			Yes	uuid:7fcb5999-f2ef-4784-a7f2-2c197e02ac73	2302140707	uuid:7fcb5999-f2ef-4784-a7f2-2c197e02ac73
15feb2023 16:27:40	15feb2023 15:04:40	15feb2023 15:04:40	15feb2023	116	1.9333333	.032222223	9	104132	6	KAMPALA	KAWEMPE DIVISION	BWAISE II	LUFULA	LUFULA 'C'	No																					Ineligible			No	uuid:432de2a1-21e0-41dd-9e73-76feed580f61	2302140707	uuid:432de2a1-21e0-41dd-9e73-76feed580f61
15feb2023 16:27:40	15feb2023 10:01:01	15feb2023 10:09:45	15feb2023	472	7.8666668	.13111112	8	104135	6	KAMPALA	KAWEMPE DIVISION	BWAISE II	LUFULA	LUFULA 'C'	Yes	Yes	Yes	132	132	87	87	Yes	164	164	68	68	Yes	121	121	82	82	Yes	12.9	12.9	25.28257	Complete			Yes	uuid:deda4a0b-1b4f-4bed-82ac-88c3d33a549f	2302140707	uuid:deda4a0b-1b4f-4bed-82ac-88c3d33a549f
15feb2023 16:27:40	15feb2023 10:09:45	15feb2023 10:18:29	15feb2023	554	9.2333336	.1538889	9	104143	6	KAMPALA	KAWEMPE DIVISION	BWAISE II	LUFULA	LUFULA 'C'	Yes	Yes	Yes	100	100	66	66	Yes	175	175	70	70	Yes	107	107	66	66	Yes	11.2	11.2	22.857143	Complete			Yes	uuid:3b1f1abd-adc8-4dcb-b8d0-7b604d702692	2302140707	uuid:3b1f1abd-adc8-4dcb-b8d0-7b604d702692
15feb2023 16:27:40	15feb2023 15:11:13	15feb2023 15:11:13	15feb2023	104	1.7333333	.028888889	8	104153	6	KAMPALA	KAWEMPE DIVISION	BWAISE II	LUFULA	LUFULA 'C'	No																					Ineligible			No	uuid:75ef5c9a-5cf6-475d-aa71-84a552cc6ab0	2302140707	uuid:75ef5c9a-5cf6-475d-aa71-84a552cc6ab0
15feb2023 16:27:40	15feb2023 12:05:32	15feb2023 12:16:27	15feb2023	616	10.266666	.17111111	8	104163	6	KAMPALA	KAWEMPE DIVISION	BWAISE II	LUFULA	LUFULA 'C'	Yes	Yes	Yes	112	112	76	76	Yes	163	163	50	50	Yes	116	116	77	77	Yes	14.6	14.6	18.818924	Complete			Yes	uuid:f01a892c-06dc-45a9-a9a8-6cb4f1559e5d	2302140707	uuid:f01a892c-06dc-45a9-a9a8-6cb4f1559e5d
22feb2023 17:52:18	22feb2023 10:31:02	22feb2023 10:37:35	22feb2023	405	6.75	.1125	9	105001	6	KAMPALA	KAWEMPE DIVISION	KANYANYA	KIKUUBO	KIKUUBO 'H'	Yes	Yes	Yes	113	113	78	78	Yes	171	171	56	56	Yes	107	107	81	81	Yes	11.7	11.7	19.151192	Complete			Yes	uuid:38892bcb-02c6-4bdf-9fe3-6e7caf68a952	2302140707	uuid:38892bcb-02c6-4bdf-9fe3-6e7caf68a952
22feb2023 17:52:18	22feb2023 14:16:02	22feb2023 14:22:36	22feb2023	417	6.9499998	.11583333	8	105006	6	KAMPALA	KAWEMPE DIVISION	KANYANYA	KIKUUBO	KIKUUBO 'H'	Yes	Yes	Yes	137	137	94	94	Yes	162	162	64	64	Yes	123	123	88	88	Yes	8.3999996	8.3999996	24.386526	Complete			Yes	uuid:dec1a00d-07c6-47a6-93bf-5ce3b8754090	2302140707	uuid:dec1a00d-07c6-47a6-93bf-5ce3b8754090
22feb2023 17:52:18	22feb2023 11:56:14	22feb2023 12:13:42	22feb2023	1026	17.1	.285	9	105016	6	KAMPALA	KAWEMPE DIVISION	KANYANYA	KIKUUBO	KIKUUBO 'H'	Yes	Yes	Yes	108	108	81	81	Yes	150	150	44	44	Yes	99	99	73	73	Yes	13.5	13.5	19.555555	Complete			Yes	uuid:81353edc-31c2-426c-98b9-7a46889ff858	2302140707	uuid:81353edc-31c2-426c-98b9-7a46889ff858
22feb2023 17:52:18	22feb2023 15:41:14	22feb2023 15:49:58	22feb2023	562	9.3666668	.15611111	8	105017	6	KAMPALA	KAWEMPE DIVISION	KANYANYA	KIKUUBO	KIKUUBO 'H'	Yes	Yes	Yes	131	131	85	85	Yes	154	154	71	71	Yes	126	126	75	75	Yes	11	11	29.937595	Complete			Yes	uuid:0ca40a8b-b792-4135-bd75-09ac74cce059	2302140707	uuid:0ca40a8b-b792-4135-bd75-09ac74cce059
22feb2023 17:52:18	22feb2023 16:51:08	22feb2023 16:51:08	22feb2023	77	1.2833333	.021388888	9	105020	6	KAMPALA	KAWEMPE DIVISION	KANYANYA	KIKUUBO	KIKUUBO 'H'	No																					Refused			Yes	uuid:47e22a27-e0b6-40ef-9fce-5137e35b767a	2302140707	uuid:47e22a27-e0b6-40ef-9fce-5137e35b767a
22feb2023 17:52:18	22feb2023 13:34:32	22feb2023 13:38:54	22feb2023	230	3.8333333	.063888893	8	105026	6	KAMPALA	KAWEMPE DIVISION	KANYANYA	KIKUUBO	KIKUUBO 'H'	Yes	Yes	No					Yes	154	154	66	66	No					Yes	15.9	15.9	27.829313	Complete			Yes	uuid:e0952077-edbe-4769-8aa0-9931008fe473	2302140707	uuid:e0952077-edbe-4769-8aa0-9931008fe473
22feb2023 17:52:18	22feb2023 16:53:20	22feb2023 16:55:31	22feb2023	53	.88333333	.014722222	8	105036	6	KAMPALA	KAWEMPE DIVISION	KANYANYA	KIKUUBO	KIKUUBO 'H'	No																					No household member was available			Yes	uuid:701c9b39-8098-4b03-bcde-e101be4c0c17	2302140707	uuid:701c9b39-8098-4b03-bcde-e101be4c0c17
22feb2023 17:52:18	22feb2023 16:51:08	22feb2023 16:53:20	22feb2023	58	.96666664	.016111111	8	105039	6	KAMPALA	KAWEMPE DIVISION	KANYANYA	KIKUUBO	KIKUUBO 'H'	No																					No household member was available			Yes	uuid:7ab2c622-bf07-477d-985e-1b3321c3583b	2302140707	uuid:7ab2c622-bf07-477d-985e-1b3321c3583b
22feb2023 17:52:18	22feb2023 16:35:51	22feb2023 16:38:02	22feb2023	140	2.3333333	.03888889	8	105044	6	KAMPALA	KAWEMPE DIVISION	KANYANYA	KIKUUBO	KIKUUBO 'H'	No																					No household member was available			Yes	uuid:1860b1ca-dbe7-4f70-a4ce-e6aade057867	2302140707	uuid:1860b1ca-dbe7-4f70-a4ce-e6aade057867
22feb2023 17:52:18	22feb2023 15:12:50	22feb2023 15:19:23	22feb2023	418	6.9666667	.11611111	8	105046	6	KAMPALA	KAWEMPE DIVISION	KANYANYA	KIKUUBO	KIKUUBO 'H'	Yes	Yes	Yes	111	111	76	76	Yes	155	155	43	43	Yes	108	108	79	79	Yes	11.7	11.7	17.898024	Complete			Yes	uuid:ff30ec70-7824-4860-b0f6-9120e90448d3	2302140707	uuid:ff30ec70-7824-4860-b0f6-9120e90448d3
22feb2023 17:52:18	22feb2023 17:45:45	22feb2023 17:50:07	22feb2023	183	3.05	.050833333	9	105050	6	KAMPALA	KAWEMPE DIVISION	KANYANYA	KIKUUBO	KIKUUBO 'H'	Yes	Yes	Yes	129	129	85	85	Yes	153	153	65	65	Yes	188	188	75	75	Yes	13.9	13.9	27.767097	Complete			Yes	uuid:e4afeb30-49d5-4e66-b269-c501a5534b87	2302140707	uuid:e4afeb30-49d5-4e66-b269-c501a5534b87
22feb2023 17:52:18	22feb2023 11:01:37	22feb2023 11:05:59	22feb2023	370	6.1666665	.10277778	9	105058	6	KAMPALA	KAWEMPE DIVISION	KANYANYA	KIKUUBO	KIKUUBO 'H'	Yes	Yes	Yes	206	206	117	117	Yes	150	150	74	74	Yes	205	205	114	114	Yes	14.9	14.9	32.888889	Complete			Yes	uuid:cef33e13-f00d-461d-8764-2d010e24bb0f	2302140707	uuid:cef33e13-f00d-461d-8764-2d010e24bb0f
22feb2023 17:52:18	22feb2023 16:00:54	22feb2023 16:07:27	22feb2023	332	5.5333333	.092222221	8	105059	6	KAMPALA	KAWEMPE DIVISION	KANYANYA	KIKUUBO	KIKUUBO 'H'	Yes	Yes	Yes	107	107	74	74	Yes	153	153	63	63	Yes	119	119	82	82	Yes	12.8	12.8	26.912725	Complete			Yes	uuid:8fde5345-6925-44da-86f0-1a12f5bc151f	2302140707	uuid:8fde5345-6925-44da-86f0-1a12f5bc151f
22feb2023 17:52:18	22feb2023 12:46:28	22feb2023 12:55:13	22feb2023	594	9.8999996	.16500001	9	105068	6	KAMPALA	KAWEMPE DIVISION	KANYANYA	KIKUUBO	KIKUUBO 'H'	Yes	Yes	Yes	142	142	91	91	Yes	156	156	88	88	Yes	166	166	99	99	Yes	12.2	12.2	36.160419	Complete			Yes	uuid:fd9feab6-fb65-4946-86b4-ef8fc64c70de	2302140707	uuid:fd9feab6-fb65-4946-86b4-ef8fc64c70de
22feb2023 17:52:18	22feb2023 16:38:02	22feb2023 16:40:13	22feb2023	112	1.8666667	.031111112	9	105072	6	KAMPALA	KAWEMPE DIVISION	KANYANYA	KIKUUBO	KIKUUBO 'H'	No																					No household member was available			Yes	uuid:659b2562-e3c3-4497-9e3e-fa9f63b077d7	2302140707	uuid:659b2562-e3c3-4497-9e3e-fa9f63b077d7
22feb2023 17:52:18	22feb2023 16:40:13	22feb2023 16:42:24	22feb2023	97	1.6166667	.026944444	8	105075	6	KAMPALA	KAWEMPE DIVISION	KANYANYA	KIKUUBO	KIKUUBO 'H'	No																					Other, please specify	Child received the phone		Yes	uuid:15be2e42-acb4-48f7-b55e-3d1148dea008	2302140707	uuid:15be2e42-acb4-48f7-b55e-3d1148dea008
22feb2023 17:52:18	22feb2023 10:24:29	22feb2023 10:31:02	22feb2023	320	5.3333335	.088888891	8	105080	6	KAMPALA	KAWEMPE DIVISION	KANYANYA	KIKUUBO	KIKUUBO 'H'	Yes	Yes	Yes	108	108	83	83	Yes	152	152	49	49	Yes	113	113	81	81	Yes	12.7	12.7	21.208448	Complete			Yes	uuid:613eca2d-9fdc-4e9d-8067-738cad3622bf	2302140707	uuid:613eca2d-9fdc-4e9d-8067-738cad3622bf
22feb2023 17:52:18	22feb2023 10:07:00	22feb2023 10:15:44	22feb2023	544	9.0666666	.15111111	8	105088	6	KAMPALA	KAWEMPE DIVISION	KANYANYA	KIKUUBO	KIKUUBO 'H'	Yes	Yes	Yes	109	109	89	89	Yes	157	157	63	63	Yes	117	117	71	71	Yes	10.7	10.7	25.558846	Complete			Yes	uuid:fc3b1b0b-85aa-45e5-924a-0eb7b6f4cad5	2302140707	uuid:fc3b1b0b-85aa-45e5-924a-0eb7b6f4cad5
22feb2023 17:52:18	22feb2023 16:53:20	22feb2023 16:53:20	22feb2023	67	1.1166667	.018611111	9	105089	6	KAMPALA	KAWEMPE DIVISION	KANYANYA	KIKUUBO	KIKUUBO 'H'	No																					No household member was available			Yes	uuid:6ee90717-6ef4-4acf-8d7a-bf04f7e21442	2302140707	uuid:6ee90717-6ef4-4acf-8d7a-bf04f7e21442
22feb2023 17:52:18	22feb2023 13:38:54	22feb2023 13:43:16	22feb2023	274	4.5666666	.076111108	9	105102	6	KAMPALA	KAWEMPE DIVISION	KANYANYA	KIKUUBO	KIKUUBO 'H'	Yes	Yes	Yes	158	158	100	100	Yes	173	173	71	71	Yes	155	155	104	104	Yes	13.5	13.5	23.722811	Complete			Yes	uuid:f246bd07-9fa4-436e-9374-c87bdcbabf6e	2302140707	uuid:f246bd07-9fa4-436e-9374-c87bdcbabf6e
22feb2023 17:52:18	22feb2023 16:14:00	22feb2023 16:18:22	22feb2023	321	5.3499999	.089166664	8	105104	6	KAMPALA	KAWEMPE DIVISION	KANYANYA	KIKUUBO	KIKUUBO 'H'	Yes	Yes	Yes	152	152	102	102	Yes	163	163	65	65	Yes	141	141	100	100	Yes	13.7	13.7	24.464602	Complete			Yes	uuid:da41fe6d-89ca-4e6f-97b0-341653beda68	2302140707	uuid:da41fe6d-89ca-4e6f-97b0-341653beda68
22feb2023 17:52:18	22feb2023 16:07:27	22feb2023 16:14:00	22feb2023	307	5.1166668	.085277781	8	105105	6	KAMPALA	KAWEMPE DIVISION	KANYANYA	KIKUUBO	KIKUUBO 'H'	Yes	Yes	Yes	106	106	81	81	Yes	158	158	67	67	Yes	100	100	81	81	Yes	14.1	14.1	26.838648	Complete			Yes	uuid:dde195e8-c3a4-470a-a277-9bec0171db26	2302140707	uuid:dde195e8-c3a4-470a-a277-9bec0171db26
22feb2023 17:52:18	22feb2023 16:55:31	22feb2023 16:55:31	22feb2023	47	.78333336	.013055556	9	105107	6	KAMPALA	KAWEMPE DIVISION	KANYANYA	KIKUUBO	KIKUUBO 'H'	No																					No household member was available			Yes	uuid:2a77718d-7319-4db3-8a99-f70934c0e0c8	2302140707	uuid:2a77718d-7319-4db3-8a99-f70934c0e0c8
22feb2023 17:52:18	22feb2023 16:55:31	22feb2023 16:57:42	22feb2023	57	.94999999	.015833333	8	105109	6	KAMPALA	KAWEMPE DIVISION	KANYANYA	KIKUUBO	KIKUUBO 'H'	No																					Refused			Yes	uuid:de45130d-b4b9-4303-92ba-34b28dfd0cab	2302140707	uuid:de45130d-b4b9-4303-92ba-34b28dfd0cab
22feb2023 17:52:18	22feb2023 10:44:08	22feb2023 10:52:53	22feb2023	481	8.0166664	.13361111	9	105123	6	KAMPALA	KAWEMPE DIVISION	KANYANYA	KIKUUBO	KIKUUBO 'H'	Yes	Yes	Yes	107	107	82	82	Yes	161	161	48	48	Yes	108	108	76	76	Yes	13.8	13.8	18.517803	Complete			Yes	uuid:ade6cdee-9b2f-4056-9b02-521c8fb5c611	2302140707	uuid:ade6cdee-9b2f-4056-9b02-521c8fb5c611
22feb2023 17:52:18	22feb2023 13:12:41	22feb2023 13:19:14	22feb2023	365	6.0833335	.10138889	9	105127	6	KAMPALA	KAWEMPE DIVISION	KANYANYA	KIKUUBO	KIKUUBO 'H'	Yes	Yes	Yes	166	166	99	99	Yes	153	153	48	48	Yes	152	152	88	88	Yes	14.2	14.2	20.504934	Complete			Yes	uuid:743bcebb-7112-4578-980b-d89184e9aebd	2302140707	uuid:743bcebb-7112-4578-980b-d89184e9aebd
22feb2023 17:52:18	22feb2023 13:27:59	22feb2023 13:34:32	22feb2023	334	5.5666666	.092777781	9	105129	6	KAMPALA	KAWEMPE DIVISION	KANYANYA	KIKUUBO	KIKUUBO 'H'	Yes	Yes	Yes	149	149	97	97	Yes	155	155	59	59	Yes	145	145	96	96	Yes	12.2	12.2	24.557753	Complete			Yes	uuid:f7ad70a5-3af7-484a-b6bc-abc734b6944c	2302140707	uuid:f7ad70a5-3af7-484a-b6bc-abc734b6944c
22feb2023 17:52:18	22feb2023 10:52:53	22feb2023 10:59:26	22feb2023	423	7.0500002	.1175	9	105133	6	KAMPALA	KAWEMPE DIVISION	KANYANYA	KIKUUBO	KIKUUBO 'H'	Yes	Yes	Yes	137	137	91	91	Yes	164	164	60	60	Yes	126	126	90	90	Yes	11.3	11.3	22.308149	Complete			Yes	uuid:0c48c6cb-5dd2-4376-82d9-925d6d30bd67	2302140707	uuid:0c48c6cb-5dd2-4376-82d9-925d6d30bd67
22feb2023 17:52:18	22feb2023 13:43:16	22feb2023 13:49:49	22feb2023	378	6.3000002	.105	8	105136	6	KAMPALA	KAWEMPE DIVISION	KANYANYA	KIKUUBO	KIKUUBO 'H'	Yes	Yes	Yes	108	108	76	76	Yes	155	155	61	61	Yes	109	109	68	68	Yes	11.2	11.2	25.390219	Complete			Yes	uuid:2c964b7b-6512-47ef-adf0-9eb091b10853	2302140707	uuid:2c964b7b-6512-47ef-adf0-9eb091b10853
22feb2023 17:52:18	22feb2023 10:37:35	22feb2023 10:44:08	22feb2023	429	7.1500001	.11916666	8	105139	6	KAMPALA	KAWEMPE DIVISION	KANYANYA	KIKUUBO	KIKUUBO 'H'	Yes	Yes	Yes	103	103	72	72	Yes	157	157	55	55	Yes	100	100	69	69	Yes	14.9	14.9	22.313278	Complete			Yes	uuid:fce7d350-9cfb-466f-8a4b-29b7ac345b96	2302140707	uuid:fce7d350-9cfb-466f-8a4b-29b7ac345b96
22feb2023 17:52:18	22feb2023 16:42:24	22feb2023 16:48:57	22feb2023	460	7.6666665	.12777779	8	105144	6	KAMPALA	KAWEMPE DIVISION	KANYANYA	KIKUUBO	KIKUUBO 'H'	Yes	Yes	Yes	139	139	90	90	Yes	162	162	54	54	Yes	135	135	86	86	Yes	12.7	12.7	20.576132	Complete			Yes	uuid:259ba09a-e875-4bb8-b1a7-2df4078424c5	2302140707	uuid:259ba09a-e875-4bb8-b1a7-2df4078424c5
22feb2023 17:52:18	22feb2023 12:15:53	22feb2023 12:24:38	22feb2023	553	9.2166662	.15361111	8	105148	6	KAMPALA	KAWEMPE DIVISION	KANYANYA	KIKUUBO	KIKUUBO 'H'	Yes	Yes	Yes	140	140	74	74	Yes	156	156	57	57	Yes	133	133	86	86	Yes	12.5	12.5	23.422091	Complete			Yes	uuid:6d8a16bb-d1e8-4e34-a0a8-ad2353d9bda6	2302140707	uuid:6d8a16bb-d1e8-4e34-a0a8-ad2353d9bda6
22feb2023 17:52:18	22feb2023 12:59:35	22feb2023 13:03:57	22feb2023	322	5.3666668	.089444444	8	105150	6	KAMPALA	KAWEMPE DIVISION	KANYANYA	KIKUUBO	KIKUUBO 'H'	Yes	Yes	Yes	101	101	66	66	Yes	162	162	92	92	Yes	102	102	68	68	Yes	13.7	13.7	35.055634	Complete			Yes	uuid:f3c3ca10-d6bc-40da-8e56-c5ff1d0838d4	2302140707	uuid:f3c3ca10-d6bc-40da-8e56-c5ff1d0838d4
22feb2023 17:52:18	22feb2023 11:21:17	22feb2023 11:27:50	22feb2023	428	7.1333332	.11888889	8	105153	6	KAMPALA	KAWEMPE DIVISION	KANYANYA	KIKUUBO	KIKUUBO 'H'	Yes	Yes	Yes	98	98	61	61	Yes	163	163	81	81	Yes	106	106	62	62	Yes	12.9	12.9	30.486658	Complete			Yes	uuid:d7b2d5e5-097a-49b9-bbd6-b31054764575	2302140707	uuid:d7b2d5e5-097a-49b9-bbd6-b31054764575
22feb2023 17:52:18	22feb2023 13:19:14	22feb2023 13:27:59	22feb2023	525	8.75	.14583333	8	105177	6	KAMPALA	KAWEMPE DIVISION	KANYANYA	KIKUUBO	KIKUUBO 'H'	Yes	Yes	Yes	108	108	69	69	Yes	161	161	46	46	Yes	98	98	67	67	Yes	7.9000001	7.9000001	17.746229	Complete			Yes	uuid:0f4e06cc-df07-4810-84d5-a903ba9b8e12	2302140707	uuid:0f4e06cc-df07-4810-84d5-a903ba9b8e12
22feb2023 17:52:18	22feb2023 15:25:57	22feb2023 15:32:30	22feb2023	459	7.6500001	.1275	8	105178	6	KAMPALA	KAWEMPE DIVISION	KANYANYA	KIKUUBO	KIKUUBO 'H'	Yes	Yes	Yes	111	111	74	74	Yes	160	160	65	65	Yes	115	115	76	76	Yes	14.3	14.3	25.390625	Complete			Yes	uuid:20694fbf-9344-4edf-a953-ac9971f50aea	2302140707	uuid:20694fbf-9344-4edf-a953-ac9971f50aea
22feb2023 17:52:18	22feb2023 11:30:01	22feb2023 11:43:07	22feb2023	537	8.9499998	.14916667	9	105181	6	KAMPALA	KAWEMPE DIVISION	KANYANYA	KIKUUBO	KIKUUBO 'H'	Yes	Yes	Yes	134	134	97	97	Yes	150	150	69	69	Yes	138	138	105	105	Yes	13.1	13.1	30.666666	Complete			Yes	uuid:c0bd6737-a285-41ae-9d78-b9e7dd71109c	2302140707	uuid:c0bd6737-a285-41ae-9d78-b9e7dd71109c
05mar2023 19:30:40	05mar2023 10:00:30	05mar2023 10:07:03	05mar2023	367	6.1166668	.10194445	11	106006	6	KAMPALA	KAWEMPE DIVISION	KAWEMPE I	KAKUNGULU	KAKUNGULU 'M'	Yes	Yes	Yes	123	123	92	92	Yes	161	161	65	65	Yes	113	113	79	79	No			25.076193	Complete			Yes	uuid:b0738996-de13-42f1-a48d-05ab2ddc4553	2302240625	uuid:b0738996-de13-42f1-a48d-05ab2ddc4553
05mar2023 19:32:51	05mar2023 17:58:55	05mar2023 17:58:55	05mar2023	64	1.0666667	.017777778	11	106007	6	KAMPALA	KAWEMPE DIVISION	KAWEMPE I	KAKUNGULU	KAKUNGULU 'M'	No																					No household member was available			Yes	uuid:c8986e71-a585-41b1-8fff-eef134e916c1	2302240625	uuid:c8986e71-a585-41b1-8fff-eef134e916c1
24feb2023 18:06:49	24feb2023 10:56:28	24feb2023 11:03:01	24feb2023	449	7.4833331	.12472222	10	106011	6	KAMPALA	KAWEMPE DIVISION	KAWEMPE I	KAKUNGULU	KAKUNGULU 'M'	Yes	Yes	Yes	104	104	75	75	Yes	155	155	68	68	Yes	105	105	65	65	Yes	12.9	12.9	28.30385	Complete			Yes	uuid:f1e778d2-75c2-4b4f-a987-7fdadbaff4c5	2302240625	uuid:f1e778d2-75c2-4b4f-a987-7fdadbaff4c5
05mar2023 19:32:51	05mar2023 18:03:17	05mar2023 18:05:28	05mar2023	93	1.55	.025833333	11	106016	6	KAMPALA	KAWEMPE DIVISION	KAWEMPE I	KAKUNGULU	KAKUNGULU 'M'	No																					No household member was available			Yes	uuid:5cee7d7b-5296-4f54-9373-434ddc410cba	2302240625	uuid:5cee7d7b-5296-4f54-9373-434ddc410cba
24feb2023 18:06:49	24feb2023 12:32:35	24feb2023 12:39:08	24feb2023	405	6.75	.1125	10	106017	6	KAMPALA	KAWEMPE DIVISION	KAWEMPE I	KAKUNGULU	KAKUNGULU 'M'	Yes	Yes	Yes	138	138	93	93	Yes	159	159	61	61	Yes	134	134	102	102	Yes	12.3	12.3	24.128792	Complete			Yes	uuid:e84c3b8d-f3c4-411d-8cf4-e05d463c98a8	2302240625	uuid:e84c3b8d-f3c4-411d-8cf4-e05d463c98a8
24feb2023 18:06:49	24feb2023 14:58:57	24feb2023 15:09:52	24feb2023	694	11.566667	.19277778	10	106024	6	KAMPALA	KAWEMPE DIVISION	KAWEMPE I	KAKUNGULU	KAKUNGULU 'M'	Yes	Yes	Yes	126	126	79	79	Yes	148	148	45	45	Yes	122	122	80	80	Yes	12.7	12.7	20.544193	Complete			Yes	uuid:81aea749-556b-43d7-a207-b463cb5e4aa1	2302240625	uuid:81aea749-556b-43d7-a207-b463cb5e4aa1
05mar2023 19:32:51	05mar2023 18:12:01	05mar2023 18:14:12	05mar2023	82	1.3666667	.022777777	9	106026	6	KAMPALA	KAWEMPE DIVISION	KAWEMPE I	KAKUNGULU	KAKUNGULU 'M'	No																					Other, please specify	Parent at home		Yes	uuid:d054c3c9-beb7-4837-845e-4a24a30a4db5	2302240625	uuid:d054c3c9-beb7-4837-845e-4a24a30a4db5
05mar2023 19:32:51	05mar2023 17:52:22	05mar2023 17:54:33	05mar2023	168	2.8	.046666667	9	106030	6	KAMPALA	KAWEMPE DIVISION	KAWEMPE I	KAKUNGULU	KAKUNGULU 'M'	No																					No household member was available			Yes	uuid:901ceab2-4139-4e43-9dbf-745f9c5dcc46	2302240625	uuid:901ceab2-4139-4e43-9dbf-745f9c5dcc46
05mar2023 19:32:51	05mar2023 18:07:39	05mar2023 18:09:50	05mar2023	46	.76666665	.012777777	9	106032	6	KAMPALA	KAWEMPE DIVISION	KAWEMPE I	KAKUNGULU	KAKUNGULU 'M'	No																					No household member was available			Yes	uuid:893da190-0c73-410b-84bf-875178ddb482	2302240625	uuid:893da190-0c73-410b-84bf-875178ddb482
24feb2023 18:06:49	24feb2023 11:29:14	24feb2023 11:37:58	24feb2023	475	7.9166665	.13194445	10	106036	6	KAMPALA	KAWEMPE DIVISION	KAWEMPE I	KAKUNGULU	KAKUNGULU 'M'	Yes	Yes	Yes	110	110	69	69	Yes	162	162	52	52	Yes	121	121	75	75	Yes	13.6	13.6	19.814053	Complete			Yes	uuid:381e485c-1587-4276-9749-7010c851ce0a	2302240625	uuid:381e485c-1587-4276-9749-7010c851ce0a
05mar2023 19:32:51	05mar2023 18:14:12	05mar2023 18:14:12	05mar2023	67	1.1166667	.018611111	11	106039	6	KAMPALA	KAWEMPE DIVISION	KAWEMPE I	KAKUNGULU	KAKUNGULU 'M'	No																					No household member was available			Yes	uuid:203c572c-6db5-4670-9c6f-5a3a71549915	2302240625	uuid:203c572c-6db5-4670-9c6f-5a3a71549915
24feb2023 18:06:49	24feb2023 16:00:07	24feb2023 16:08:51	24feb2023	538	8.9666662	.14944445	9	106040	6	KAMPALA	KAWEMPE DIVISION	KAWEMPE I	KAKUNGULU	KAKUNGULU 'M'	Yes	Yes	Yes	128	128	71	71	Yes	166	166	79	79	Yes	121	121	94	94	Yes	13.7	13.7	28.668892	Complete			Yes	uuid:f11cf874-531b-40ff-9e7b-1b4cc570c1eb	2302240625	uuid:f11cf874-531b-40ff-9e7b-1b4cc570c1eb
24feb2023 18:06:49	24feb2023 14:13:04	24feb2023 14:24:00	24feb2023	619	10.316667	.17194444	9	106041	6	KAMPALA	KAWEMPE DIVISION	KAWEMPE I	KAKUNGULU	KAKUNGULU 'M'	Yes	Yes	Yes	103	103	68	68	Yes	155	155	68	68	Yes	108	108	71	71	Yes	13.2	13.2	28.30385	Complete			Yes	uuid:5b94a396-f98d-4fbc-ad42-7d63d6500229	2302240625	uuid:5b94a396-f98d-4fbc-ad42-7d63d6500229
05mar2023 19:32:51	05mar2023 12:20:19	05mar2023 12:26:52	05mar2023	408	6.8000002	.11333334	11	106054	6	KAMPALA	KAWEMPE DIVISION	KAWEMPE I	KAKUNGULU	KAKUNGULU 'M'	Yes	Yes	Yes	127	127	77	77	Yes	158	158	74	74	Yes	124	124	80	80	Yes	15	15	29.642685	Complete			Yes	uuid:5fa09bcd-f393-4d8a-99cb-1a83815575e4	2302240625	uuid:5fa09bcd-f393-4d8a-99cb-1a83815575e4
24feb2023 18:06:49	24feb2023 13:11:54	24feb2023 13:16:16	24feb2023	294	4.9000001	.081666663	9	106060	6	KAMPALA	KAWEMPE DIVISION	KAWEMPE I	KAKUNGULU	KAKUNGULU 'M'	Yes	Yes	Yes	107	107	75	75	Yes	158	158	50	50	Yes	81	81	52	52	Yes	13.5	13.5	20.028841	Complete			Yes	uuid:959e7b44-82af-4582-8dae-ac8c47e0afd9	2302240625	uuid:959e7b44-82af-4582-8dae-ac8c47e0afd9
05mar2023 19:30:40	05mar2023 09:49:35	05mar2023 09:56:08	05mar2023	475	7.9166665	.13194445	9	106068	6	KAMPALA	KAWEMPE DIVISION	KAWEMPE I	KAKUNGULU	KAKUNGULU 'M'	Yes	Yes	Yes	109	109	72	72	Yes	165	165	90	90	Yes	129	129	84	84	Yes	13.5	13.5	33.05785	Complete			Yes	uuid:f97e7927-9959-4595-84cc-b87f5c3316e9	2302240625	uuid:f97e7927-9959-4595-84cc-b87f5c3316e9
24feb2023 18:06:49	24feb2023 16:48:10	24feb2023 16:54:43	24feb2023	457	7.6166668	.12694444	10	106071	6	KAMPALA	KAWEMPE DIVISION	KAWEMPE I	KAKUNGULU	KAKUNGULU 'M'	Yes	Yes	Yes	136	136	94	94	Yes	153	153	74	74	Yes	132	132	88	88	Yes	14.6	14.6	31.611773	Complete			Yes	uuid:a75e97a9-a493-4315-b403-4875d370be34	2302240625	uuid:a75e97a9-a493-4315-b403-4875d370be34
24feb2023 18:06:49	24feb2023 12:12:55	24feb2023 12:21:39	24feb2023	572	9.5333338	.15888889	9	106078	6	KAMPALA	KAWEMPE DIVISION	KAWEMPE I	KAKUNGULU	KAKUNGULU 'M'	Yes	Yes	Yes	117	117	73	73	Yes	160	160	80	80	Yes	116	116	78	78	Yes	13.9	13.9	31.25	Complete			Yes	uuid:bfdc669d-5392-4574-9730-48277451e51a	2302240625	uuid:bfdc669d-5392-4574-9730-48277451e51a
05mar2023 19:30:40	05mar2023 10:48:34	05mar2023 10:52:56	05mar2023	327	5.4499998	.090833336	9	106090	6	KAMPALA	KAWEMPE DIVISION	KAWEMPE I	KAKUNGULU	KAKUNGULU 'M'	Yes	Yes	Yes	98	98	62	62	Yes	165	165	72	72	Yes	93	93	59	59	Yes	13.6	13.6	26.446281	Complete			Yes	uuid:2088526d-4a5d-4071-9d98-4e3e4c15fbc1	2302240625	uuid:2088526d-4a5d-4071-9d98-4e3e4c15fbc1
24feb2023 18:06:49	24feb2023 11:05:12	24feb2023 11:11:45	24feb2023	423	7.0500002	.1175	9	106095	6	KAMPALA	KAWEMPE DIVISION	KAWEMPE I	KAKUNGULU	KAKUNGULU 'M'	Yes	Yes	Yes	104	104	75	75	Yes	162	162	53	53	Yes	107	107	75	75	Yes	12.2	12.2	20.195093	Complete			Yes	uuid:3b0e0d60-a238-40dd-988d-0ca8db1ffb45	2302240625	uuid:3b0e0d60-a238-40dd-988d-0ca8db1ffb45
24feb2023 18:06:49	24feb2023 13:57:47	24feb2023 14:04:20	24feb2023	363	6.0500002	.10083333	10	106103	6	KAMPALA	KAWEMPE DIVISION	KAWEMPE I	KAKUNGULU	KAKUNGULU 'M'	Yes	Yes	Yes	122	122	75	75	Yes	165	165	80	80	Yes	113	113	72	72	Yes	13.5	13.5	29.384756	Complete			Yes	uuid:1ea5bee4-4524-4c50-b2e5-385530bd69ed	2302240625	uuid:1ea5bee4-4524-4c50-b2e5-385530bd69ed
05mar2023 19:32:51	05mar2023 13:10:33	05mar2023 13:17:06	05mar2023	296	4.9333334	.082222223	9	106111	6	KAMPALA	KAWEMPE DIVISION	KAWEMPE I	KAKUNGULU	KAKUNGULU 'M'	Yes	Yes	Yes	115	115	74	74	Yes	157	157	56	56	Yes	108	108	73	73	Yes	11.6	11.6	22.718975	Complete			Yes	uuid:32286a65-c497-4428-8e0f-29f8642e1bc1	2302240625	uuid:32286a65-c497-4428-8e0f-29f8642e1bc1
24feb2023 18:06:49	24feb2023 10:06:13	24feb2023 10:08:24	24feb2023	186	3.0999999	.051666666	9	106113	6	KAMPALA	KAWEMPE DIVISION	KAWEMPE I	KAKUNGULU	KAKUNGULU 'M'	Yes	Yes	Yes	170	170	112	112	Yes	155	155	66	66	Yes	172	172	117	117	Yes	15	15	27.471384	Complete			Yes	uuid:0446dd96-2e20-45c9-8e5a-fc28b098a9e7	2302240625	uuid:0446dd96-2e20-45c9-8e5a-fc28b098a9e7
05mar2023 19:32:51	05mar2023 18:05:28	05mar2023 18:05:28	05mar2023	58	.96666664	.016111111	9	106121	6	KAMPALA	KAWEMPE DIVISION	KAWEMPE I	KAKUNGULU	KAKUNGULU 'M'	No																					No household member was available			Yes	uuid:b0ac40c6-20f1-46bc-a39c-788d23811351	2302240625	uuid:b0ac40c6-20f1-46bc-a39c-788d23811351
05mar2023 19:32:51	05mar2023 17:58:55	05mar2023 18:01:06	05mar2023	46	.76666665	.012777777	9	106128	6	KAMPALA	KAWEMPE DIVISION	KAWEMPE I	KAKUNGULU	KAKUNGULU 'M'	No																					No household member was available			Yes	uuid:7d2cc6d8-2aee-43be-9797-cdfcf9d77c85	2302240625	uuid:7d2cc6d8-2aee-43be-9797-cdfcf9d77c85
05mar2023 19:32:51	05mar2023 18:09:50	05mar2023 18:09:50	05mar2023	58	.96666664	.016111111	9	106131	6	KAMPALA	KAWEMPE DIVISION	KAWEMPE I	KAKUNGULU	KAKUNGULU 'M'	No																					No household member was available			Yes	uuid:a146fd3e-032b-4fc0-9349-22bfa07e52d0	2302240625	uuid:a146fd3e-032b-4fc0-9349-22bfa07e52d0
24feb2023 18:06:49	24feb2023 18:02:27	24feb2023 18:04:38	24feb2023	173	2.8833334	.048055556	9	106134	6	KAMPALA	KAWEMPE DIVISION	KAWEMPE I	KAKUNGULU	KAKUNGULU 'M'	Yes	Yes	Yes	99	99	67	67	Yes	157	157	57	57	Yes	107	107	72	72	Yes	13.4	13.4	23.12467	Complete			Yes	uuid:5c101c4d-7337-4bd1-9a99-bd1172631f7c	2302240625	uuid:5c101c4d-7337-4bd1-9a99-bd1172631f7c
24feb2023 18:06:49	24feb2023 16:13:13	24feb2023 16:19:46	24feb2023	404	6.7333331	.11222222	9	106140	6	KAMPALA	KAWEMPE DIVISION	KAWEMPE I	KAKUNGULU	KAKUNGULU 'M'	Yes	Yes	Yes	109	109	76	76	Yes	155	155	61	61	Yes	110	110	74	74	Yes	11.7	11.7	25.390219	Complete			Yes	uuid:05b05353-2413-4761-b972-3892a2ed0167	2302240625	uuid:05b05353-2413-4761-b972-3892a2ed0167
05mar2023 19:30:40	05mar2023 09:19:00	05mar2023 09:29:55	05mar2023	586	9.7666664	.16277778	9	106143	6	KAMPALA	KAWEMPE DIVISION	KAWEMPE I	KAKUNGULU	KAKUNGULU 'M'	Yes	Yes	Yes	113	113	76	76	Yes	156	156	59	59	Yes	127	127	82	82	Yes	15.2	15.2	24.243919	Complete			Yes	uuid:c55adb8f-b408-425c-af9e-d59bd4dd1c86	2302240625	uuid:c55adb8f-b408-425c-af9e-d59bd4dd1c86
05mar2023 19:32:51	05mar2023 18:01:06	05mar2023 18:01:06	05mar2023	57	.94999999	.015833333	11	106145	6	KAMPALA	KAWEMPE DIVISION	KAWEMPE I	KAKUNGULU	KAKUNGULU 'M'	No																					No household member was available			Yes	uuid:473b6af8-3cfa-41d9-b2fb-2da8f52250b1	2302240625	uuid:473b6af8-3cfa-41d9-b2fb-2da8f52250b1
24feb2023 18:06:49	24feb2023 15:51:22	24feb2023 15:57:56	24feb2023	356	5.9333334	.098888889	10	106167	6	KAMPALA	KAWEMPE DIVISION	KAWEMPE I	KAKUNGULU	KAKUNGULU 'M'	Yes	Yes	Yes	137	137	84	84	Yes	147	147	70	70	Yes	137	137	89	89	Yes	14.4	14.4	32.393909	Complete			Yes	uuid:ef0c1ba6-6a24-4b0a-ba67-c5794b695e11	2302240625	uuid:ef0c1ba6-6a24-4b0a-ba67-c5794b695e11
05mar2023 19:32:51	05mar2023 17:56:44	05mar2023 17:56:44	05mar2023	97	1.6166667	.026944444	11	106171	6	KAMPALA	KAWEMPE DIVISION	KAWEMPE I	KAKUNGULU	KAKUNGULU 'M'	No																					No household member was available			Yes	uuid:fb41bc97-882e-4285-ab25-b543e9eaac5f	2302240625	uuid:fb41bc97-882e-4285-ab25-b543e9eaac5f
24feb2023 18:06:49	24feb2023 10:43:21	24feb2023 10:49:54	24feb2023	391	6.5166669	.10861111	9	106177	6	KAMPALA	KAWEMPE DIVISION	KAWEMPE I	KAKUNGULU	KAKUNGULU 'M'	Yes	Yes	Yes	128	128	76	76	Yes	159	159	91	91	Yes	124	124	75	75	No			35.995411	Complete			Yes	uuid:dc988e1b-294c-44bd-a4d8-ba8414abe2ac	2302240625	uuid:dc988e1b-294c-44bd-a4d8-ba8414abe2ac
05mar2023 19:30:40	05mar2023 12:09:23	05mar2023 12:13:45	05mar2023	338	5.6333332	.093888886	11	106179	6	KAMPALA	KAWEMPE DIVISION	KAWEMPE I	KAKUNGULU	KAKUNGULU 'M'	Yes	Yes	Yes	125	125	77	77	Yes	153	153	69	69	Yes	124	124	76	76	Yes	14.6	14.6	29.475843	Complete			Yes	uuid:716395b9-2b66-4a00-bcc4-09c909cf91a7	2302240625	uuid:716395b9-2b66-4a00-bcc4-09c909cf91a7
24feb2023 18:06:49	24feb2023 14:37:06	24feb2023 14:43:39	24feb2023	361	6.0166669	.10027778	9	106184	6	KAMPALA	KAWEMPE DIVISION	KAWEMPE I	KAKUNGULU	KAKUNGULU 'M'	Yes	Yes	Yes	134	134	83	83	Yes	143	143	74	74	Yes	94	94	77	77	Yes	14.3	14.3	36.187588	Complete			Yes	uuid:5067201f-d3a2-47ab-9835-497bd520a8c5	2302240625	uuid:5067201f-d3a2-47ab-9835-497bd520a8c5
24feb2023 18:06:49	24feb2023 10:14:57	24feb2023 10:28:04	24feb2023	721	12.016666	.20027778	10	106186	6	KAMPALA	KAWEMPE DIVISION	KAWEMPE I	KAKUNGULU	KAKUNGULU 'M'	Yes	Yes	Yes	115	115	94	94	Yes	158	158	99	99	Yes	157	157	88	88	Yes	14.2	14.2	39.657104	Complete			Yes	uuid:83123949-b5cc-42fb-aa68-13c5cc7f21f3	2302240625	uuid:83123949-b5cc-42fb-aa68-13c5cc7f21f3
05mar2023 19:32:51	05mar2023 18:09:50	05mar2023 18:12:01	05mar2023	64	1.0666667	.017777778	11	106187	6	KAMPALA	KAWEMPE DIVISION	KAWEMPE I	KAKUNGULU	KAKUNGULU 'M'	No																					Refused			Yes	uuid:2a06f473-cab3-435a-b47b-68f4430b38ed	2302240625	uuid:2a06f473-cab3-435a-b47b-68f4430b38ed
05mar2023 19:30:40	05mar2023 09:34:17	05mar2023 09:40:50	05mar2023	392	6.5333333	.10888889	11	106188	6	KAMPALA	KAWEMPE DIVISION	KAWEMPE I	KAKUNGULU	KAKUNGULU 'M'	Yes	Yes	Yes	123	123	76	76	Yes	163	163	77	77	Yes	111	111	75	75	Yes	14.6	14.6	28.981144	Complete			Yes	uuid:03d642cd-c315-4493-999d-fb6a45c7ff7e	2302240625	uuid:03d642cd-c315-4493-999d-fb6a45c7ff7e
24feb2023 18:06:49	24feb2023 14:24:00	24feb2023 14:30:33	24feb2023	439	7.3166666	.12194444	10	106197	6	KAMPALA	KAWEMPE DIVISION	KAWEMPE I	KAKUNGULU	KAKUNGULU 'M'	Yes	Yes	Yes	113	113	80	80	Yes	166	166	64	64	Yes	150	150	67	67	Yes	12.9	12.9	23.225431	Complete			Yes	uuid:eccce967-6a67-49e3-ac64-e36df26ae3a0	2302240625	uuid:eccce967-6a67-49e3-ac64-e36df26ae3a0
05mar2023 19:30:40	05mar2023 10:15:47	05mar2023 10:22:21	05mar2023	463	7.7166667	.12861112	9	106199	6	KAMPALA	KAWEMPE DIVISION	KAWEMPE I	KAKUNGULU	KAKUNGULU 'M'	Yes	Yes	Yes	126	126	66	66	Yes	164	164	56	56	Yes	120	120	69	69	Yes	12.9	12.9	20.82094	Complete			Yes	uuid:9e93d546-1b15-4344-a6c8-116e38349f57	2302240625	uuid:9e93d546-1b15-4344-a6c8-116e38349f57
05mar2023 19:30:40	05mar2023 11:25:42	05mar2023 11:30:04	05mar2023	317	5.2833333	.088055559	11	106201	6	KAMPALA	KAWEMPE DIVISION	KAWEMPE I	KAKUNGULU	KAKUNGULU 'M'	Yes	Yes	Yes	127	127	86	86	Yes	161	161	53	53	Yes	120	120	81	81	Yes	15	15	20.446741	Complete			Yes	uuid:38855ba3-eda9-440a-a71a-8a9f771b740e	2302240625	uuid:38855ba3-eda9-440a-a71a-8a9f771b740e
05mar2023 19:30:40	05mar2023 11:56:17	05mar2023 12:02:50	05mar2023	467	7.7833333	.12972222	11	106204	6	KAMPALA	KAWEMPE DIVISION	KAWEMPE I	KAKUNGULU	KAKUNGULU 'M'	Yes	Yes	Yes	119	119	87	87	Yes	159	159	71	71	Yes	131	131	82	82	Yes	13.3	13.3	28.084332	Complete			Yes	uuid:cf21b357-3f42-455c-a7bb-070b70a8ef02	2302240625	uuid:cf21b357-3f42-455c-a7bb-070b70a8ef02
05mar2023 19:30:40	05mar2023 10:28:54	05mar2023 10:31:05	05mar2023	113	1.8833333	.03138889	11	106207	6	KAMPALA	KAWEMPE DIVISION	KAWEMPE I	KAKUNGULU	KAKUNGULU 'M'	No																					Refused			Yes	uuid:89ab3340-2403-4c69-b50d-86d0d5e486d3	2302240625	uuid:89ab3340-2403-4c69-b50d-86d0d5e486d3
05mar2023 19:32:51	05mar2023 18:05:28	05mar2023 18:07:39	05mar2023	62	1.0333333	.017222222	11	106215	6	KAMPALA	KAWEMPE DIVISION	KAWEMPE I	KAKUNGULU	KAKUNGULU 'M'	No																					No household member was available			Yes	uuid:c1de1e1f-cef7-475b-9fde-53366959655e	2302240625	uuid:c1de1e1f-cef7-475b-9fde-53366959655e
05mar2023 19:32:51	05mar2023 18:01:06	05mar2023 18:03:17	05mar2023	44	.73333335	.012222222	9	106217	6	KAMPALA	KAWEMPE DIVISION	KAWEMPE I	KAKUNGULU	KAKUNGULU 'M'	No																					No household member was available			Yes	uuid:8daee46b-db5d-4943-adef-d6886fd79502	2302240625	uuid:8daee46b-db5d-4943-adef-d6886fd79502
05mar2023 19:30:40	05mar2023 11:32:15	05mar2023 11:38:48	05mar2023	388	6.4666667	.10777777	9	106218	6	KAMPALA	KAWEMPE DIVISION	KAWEMPE I	KAKUNGULU	KAKUNGULU 'M'	Yes	Yes	Yes	107	107	75	75	Yes	163	163	57	57	Yes	111	111	79	79	Yes	11.8	11.8	21.453573	Complete			Yes	uuid:48eb63cf-b157-4459-b831-6200958e309c	2302240625	uuid:48eb63cf-b157-4459-b831-6200958e309c
05mar2023 19:32:51	05mar2023 17:56:44	05mar2023 17:58:55	05mar2023	50	.83333331	.013888889	9	106228	6	KAMPALA	KAWEMPE DIVISION	KAWEMPE I	KAKUNGULU	KAKUNGULU 'M'	No																					No household member was available			Yes	uuid:807916fc-5c18-41f6-9c62-0b0667975806	2302240625	uuid:807916fc-5c18-41f6-9c62-0b0667975806
05mar2023 19:32:51	05mar2023 14:40:07	05mar2023 14:46:40	05mar2023	442	7.3666668	.12277777	11	107003	6	KAMPALA	KAWEMPE DIVISION	KAWEMPE I	MBOGO	MBOGO 'E'	Yes	Yes	Yes	124	124	85	85	Yes	161	161	80	80	Yes	124	124	87	87	Yes	13.6	13.6	30.863007	Complete			Yes	uuid:e705b9dc-0019-4a0b-ba59-c875e3ba802a	2302240625	uuid:e705b9dc-0019-4a0b-ba59-c875e3ba802a
05mar2023 19:32:51	05mar2023 15:43:28	05mar2023 15:50:01	05mar2023	401	6.6833334	.11138889	11	107004	6	KAMPALA	KAWEMPE DIVISION	KAWEMPE I	MBOGO	MBOGO 'E'	Yes	Yes	Yes	106	106	66	66	Yes	166	166	78	78	Yes	121	121	73	73	No			28.305996	Complete			Yes	uuid:1f0d826a-5c8f-489b-a7b2-4b66bfa96260	2302240625	uuid:1f0d826a-5c8f-489b-a7b2-4b66bfa96260
21feb2023 17:33:02	21feb2023 14:14:15	21feb2023 14:20:48	21feb2023	440	7.3333335	.12222222	9	107008	6	KAMPALA	KAWEMPE DIVISION	KAWEMPE I	MBOGO	MBOGO 'E'	Yes	Yes	Yes	139	139	93	93	Yes	152	152	69	69	Yes	139	139	97	97	Yes	15.3	15.3	29.864958	Complete			Yes	uuid:2903083a-45eb-4df3-af05-585a056b7ad2	2302140707	uuid:2903083a-45eb-4df3-af05-585a056b7ad2
21feb2023 17:35:13	21feb2023 16:31:52	21feb2023 16:42:48	21feb2023	650	10.833333	.18055555	8	107010	6	KAMPALA	KAWEMPE DIVISION	KAWEMPE I	MBOGO	MBOGO 'E'	Yes	Yes	Yes	143	143	103	103	Yes	157	157	72	72	Yes	133	133	95	95	Yes	11.3	11.3	29.21011	Complete			Yes	uuid:27a7776d-9903-46fc-b320-a78ae4196d73	2302140707	uuid:27a7776d-9903-46fc-b320-a78ae4196d73
21feb2023 17:33:02	21feb2023 10:37:59	21feb2023 10:42:21	21feb2023	367	6.1166668	.10194445	9	107011	6	KAMPALA	KAWEMPE DIVISION	KAWEMPE I	MBOGO	MBOGO 'E'	Yes	Yes	Yes	108	108	64	64	Yes	156	156	67	67	Yes	106	106	71	71	Yes	12.6	12.6	27.531229	Complete			Yes	uuid:021bce41-d88a-4237-98d2-a0da35d5ce83	2302140707	uuid:021bce41-d88a-4237-98d2-a0da35d5ce83
05mar2023 19:32:51	05mar2023 16:57:45	05mar2023 17:04:18	05mar2023	459	7.6500001	.1275	11	107015	6	KAMPALA	KAWEMPE DIVISION	KAWEMPE I	MBOGO	MBOGO 'E'	Yes	Yes	Yes	130	130	111	111	Yes	162	162	90	90	Yes	161	161	103	103	Yes	14	14	34.293552	Complete			Yes	uuid:64b8df03-60bf-4b7e-9d3d-111dae7eb1d9	2302240625	uuid:64b8df03-60bf-4b7e-9d3d-111dae7eb1d9
21feb2023 17:33:02	21feb2023 10:48:54	21feb2023 10:57:38	21feb2023	493	8.2166662	.13694444	8	107016	6	KAMPALA	KAWEMPE DIVISION	KAWEMPE I	MBOGO	MBOGO 'E'	Yes	Yes	Yes	166	166	102	102	Yes	158	158	73	73	Yes	141	141	94	94	Yes	13.1	13.1	29.242109	Complete			Yes	uuid:4ef53607-f0a7-4590-bc1e-cd0a3bdb38a3	2302140707	uuid:4ef53607-f0a7-4590-bc1e-cd0a3bdb38a3
05mar2023 19:32:51	05mar2023 18:27:19	05mar2023 18:27:19	05mar2023	54	.89999998	.015	11	107019	6	KAMPALA	KAWEMPE DIVISION	KAWEMPE I	MBOGO	MBOGO 'E'	No																					No household member was available			Yes	uuid:d1b97da1-d6ec-4217-9301-c5e8dcfd34f6	2302240625	uuid:d1b97da1-d6ec-4217-9301-c5e8dcfd34f6
05mar2023 19:32:51	05mar2023 18:31:41	05mar2023 18:33:52	05mar2023	57	.94999999	.015833333	11	107021	6	KAMPALA	KAWEMPE DIVISION	KAWEMPE I	MBOGO	MBOGO 'E'	No																					No household member was available			Yes	uuid:211aea25-e2ec-4d87-89e8-ba7f663ace71	2302240625	uuid:211aea25-e2ec-4d87-89e8-ba7f663ace71
21feb2023 17:33:02	21feb2023 13:19:38	21feb2023 13:28:22	21feb2023	514	8.5666666	.14277777	8	107022	6	KAMPALA	KAWEMPE DIVISION	KAWEMPE I	MBOGO	MBOGO 'E'	Yes	Yes	Yes	122	122	73	73	Yes	159	159	90	90	Yes	127	127	80	80	Yes	11	11	35.599857	Complete			Yes	uuid:cfd58518-8ef3-473b-83c5-c23dc63e30c7	2302140707	uuid:cfd58518-8ef3-473b-83c5-c23dc63e30c7
05mar2023 19:32:51	05mar2023 18:18:34	05mar2023 18:18:34	05mar2023	31	.51666665	.008611111	9	107037	6	KAMPALA	KAWEMPE DIVISION	KAWEMPE I	MBOGO	MBOGO 'E'	No																					No household member was available			Yes	uuid:77bc48d9-9763-4b7d-8349-22543a0bfb60	2302240625	uuid:77bc48d9-9763-4b7d-8349-22543a0bfb60
21feb2023 17:37:24	21feb2023 10:18:19	21feb2023 10:24:52	21feb2023	480	8	.13333334	8	107040	6	KAMPALA	KAWEMPE DIVISION	KAWEMPE I	MBOGO	MBOGO 'E'	Yes	Yes	Yes	130	130	88	88	Yes	161	161	81	81	Yes	132	132	95	95	Yes	14	14	31.248795	Complete			Yes	uuid:2228ef62-a550-4b96-b178-0970baea37c9	2302140707	uuid:2228ef62-a550-4b96-b178-0970baea37c9
21feb2023 17:33:02	21feb2023 11:43:31	21feb2023 12:11:55	21feb2023	965	16.083334	.26805556	8	107044	6	KAMPALA	KAWEMPE DIVISION	KAWEMPE I	MBOGO	MBOGO 'E'	Yes	Yes	Yes	134	134	77	77	Yes	158	158	90	90	Yes	133	133	84	84	Yes	12	12	36.051914	Complete			Yes	uuid:66321547-8e35-400e-b09d-f6ce17205a07	2302140707	uuid:66321547-8e35-400e-b09d-f6ce17205a07
05mar2023 19:32:51	05mar2023 18:29:30	05mar2023 18:29:30	05mar2023	41	.68333334	.011388889	9	107047	6	KAMPALA	KAWEMPE DIVISION	KAWEMPE I	MBOGO	MBOGO 'E'	No																					No household member was available			Yes	uuid:e9552108-c59b-405b-9fbd-2813a0ef0c94	2302240625	uuid:e9552108-c59b-405b-9fbd-2813a0ef0c94
21feb2023 17:33:02	21feb2023 11:04:12	21feb2023 11:12:56	21feb2023	586	9.7666664	.16277778	9	107051	6	KAMPALA	KAWEMPE DIVISION	KAWEMPE I	MBOGO	MBOGO 'E'	Yes	Yes	Yes	174	174	117	117	Yes	153	153	58	58	Yes	173	173	107	107	Yes	11.1	11.1	24.776794	Complete			Yes	uuid:c81d32d1-b799-43b3-ad6d-d735fabbd0bb	2302140707	uuid:c81d32d1-b799-43b3-ad6d-d735fabbd0bb
05mar2023 19:32:51	05mar2023 18:36:03	05mar2023 18:36:03	05mar2023	68	1.1333333	.018888889	11	107052	6	KAMPALA	KAWEMPE DIVISION	KAWEMPE I	MBOGO	MBOGO 'E'	No																					No household member was available			Yes	uuid:056ec57a-eaed-406f-ad1d-d4c047a24447	2302240625	uuid:056ec57a-eaed-406f-ad1d-d4c047a24447
21feb2023 17:33:02	21feb2023 14:44:50	21feb2023 14:53:34	21feb2023	552	9.1999998	.15333334	9	107054	6	KAMPALA	KAWEMPE DIVISION	KAWEMPE I	MBOGO	MBOGO 'E'	Yes	Yes	Yes	214	214	122	122	Yes	160	160	87	87	Yes	215	215	122	122	Yes	13.9	13.9	33.984375	Complete			Yes	uuid:1cce7276-d9d1-4cec-b791-a9eba2e54361	2302140707	uuid:1cce7276-d9d1-4cec-b791-a9eba2e54361
21feb2023 17:33:02	21feb2023 13:52:24	21feb2023 14:01:08	21feb2023	445	7.4166665	.12361111	8	107059	6	KAMPALA	KAWEMPE DIVISION	KAWEMPE I	MBOGO	MBOGO 'E'	Yes	Yes	Yes	122	122	75	75	Yes	156	156	80	80	Yes	109	109	75	75	No			32.873108	Complete			Yes	uuid:211b8ac9-f792-4bc8-8668-927f19460250	2302140707	uuid:211b8ac9-f792-4bc8-8668-927f19460250
05mar2023 19:32:51	05mar2023 18:38:14	05mar2023 18:38:14	05mar2023	64	1.0666667	.017777778	9	107063	6	KAMPALA	KAWEMPE DIVISION	KAWEMPE I	MBOGO	MBOGO 'E'	No																					No household member was available			Yes	uuid:ab4ed88b-cbd0-47d3-8a74-7d1c7d448daa	2302240625	uuid:ab4ed88b-cbd0-47d3-8a74-7d1c7d448daa
05mar2023 19:32:51	05mar2023 18:25:08	05mar2023 18:25:08	05mar2023	44	.73333335	.012222222	11	107064	6	KAMPALA	KAWEMPE DIVISION	KAWEMPE I	MBOGO	MBOGO 'E'	No																					No household member was available			Yes	uuid:b7f336bb-660f-4b3e-997b-35a1c7c2ed5a	2302240625	uuid:b7f336bb-660f-4b3e-997b-35a1c7c2ed5a
05mar2023 19:32:51	05mar2023 18:18:34	05mar2023 18:18:34	05mar2023	43	.71666664	.011944445	11	107065	6	KAMPALA	KAWEMPE DIVISION	KAWEMPE I	MBOGO	MBOGO 'E'	No																					No household member was available			Yes	uuid:70611609-ce3c-4409-8c83-3b0d4f848dc0	2302240625	uuid:70611609-ce3c-4409-8c83-3b0d4f848dc0
05mar2023 19:32:51	05mar2023 15:26:00	05mar2023 15:36:55	05mar2023	577	9.6166668	.16027778	9	107066	6	KAMPALA	KAWEMPE DIVISION	KAWEMPE I	MBOGO	MBOGO 'E'	Yes	Yes	Yes	118	118	86	86	Yes	149	149	47	47	Yes	115	115	71	71	Yes	13.3	13.3	21.170218	Complete			Yes	uuid:67dbeaac-a409-42bf-b070-d4121ce0c3a0	2302240625	uuid:67dbeaac-a409-42bf-b070-d4121ce0c3a0
05mar2023 19:32:51	05mar2023 15:06:20	05mar2023 15:12:53	05mar2023	413	6.8833332	.11472222	9	107069	6	KAMPALA	KAWEMPE DIVISION	KAWEMPE I	MBOGO	MBOGO 'E'	Yes	Yes	Yes	116	116	68	68	Yes	155	155	51	51	Yes	108	108	65	65	Yes	11.3	11.3	21.227888	Complete			Yes	uuid:b8f467ea-f5be-4554-9f7d-bf3880a252f3	2302240625	uuid:b8f467ea-f5be-4554-9f7d-bf3880a252f3
05mar2023 19:32:51	05mar2023 15:15:04	05mar2023 15:21:38	05mar2023	393	6.5500002	.10916667	11	107070	6	KAMPALA	KAWEMPE DIVISION	KAWEMPE I	MBOGO	MBOGO 'E'	Yes	Yes	Yes	111	111	71	71	Yes	149	149	59	59	Yes	115	115	71	71	Yes	13.1	13.1	26.57538	Complete			Yes	uuid:f4b2e62e-38a6-49f1-90b6-3d4020863399	2302240625	uuid:f4b2e62e-38a6-49f1-90b6-3d4020863399
21feb2023 17:46:09	21feb2023 17:37:24	21feb2023 17:41:47	21feb2023	332	5.5333333	.092222221	9	107075	6	KAMPALA	KAWEMPE DIVISION	KAWEMPE I	MBOGO	MBOGO 'E'	Yes	Yes	Yes	165	165	108	108	Yes	163	163	67	67	Yes	167	167	112	112	Yes	12	12	25.217358	Complete			Yes	uuid:d3e06e32-6a82-44a2-bb05-81913c5152e6	2302140707	uuid:d3e06e32-6a82-44a2-bb05-81913c5152e6
21feb2023 17:33:02	21feb2023 14:27:21	21feb2023 14:38:17	21feb2023	654	10.9	.18166667	8	107082	6	KAMPALA	KAWEMPE DIVISION	KAWEMPE I	MBOGO	MBOGO 'E'	Yes	Yes	Yes	124	124	79	79	Yes	152	152	39	39	Yes	122	122	81	81	Yes	14.9	14.9	16.880194	Complete			Yes	uuid:c5399e8e-0a7c-4822-9902-037dac1fa309	2302140707	uuid:c5399e8e-0a7c-4822-9902-037dac1fa309
21feb2023 17:33:02	21feb2023 14:05:31	21feb2023 14:14:15	21feb2023	452	7.5333333	.12555556	8	107083	6	KAMPALA	KAWEMPE DIVISION	KAWEMPE I	MBOGO	MBOGO 'E'	Yes	Yes	Yes	111	111	68	68	Yes	166	166	74	74	Yes	112	112	70	70	Yes	12.3	12.3	26.854406	Complete			Yes	uuid:f02512ef-2156-44a6-980e-9969d948b222	2302140707	uuid:f02512ef-2156-44a6-980e-9969d948b222
05mar2023 19:32:51	05mar2023 17:23:58	05mar2023 17:34:53	05mar2023	497	8.2833338	.13805556	9	107088	6	KAMPALA	KAWEMPE DIVISION	KAWEMPE I	MBOGO	MBOGO 'E'	Yes	Yes	Yes	191	191	125	125	Yes	161	161	70	70	Yes	168	168	113	113	No			27.005131	Complete			Yes	uuid:e6c7bdab-23ef-4cf3-8c37-4c839e03b5b3	2302240625	uuid:e6c7bdab-23ef-4cf3-8c37-4c839e03b5b3
21feb2023 17:33:02	21feb2023 14:57:56	21feb2023 15:04:29	21feb2023	356	5.9333334	.098888889	8	107091	6	KAMPALA	KAWEMPE DIVISION	KAWEMPE I	MBOGO	MBOGO 'E'	Yes	Yes	Yes	114	114	75	75	Yes	145	145	53	53	Yes	108	108	80	80	Yes	9.3000002	9.3000002	25.208086	Complete			Yes	uuid:3ce94b2e-130d-4856-a1e6-b7f2e5206a45	2302140707	uuid:3ce94b2e-130d-4856-a1e6-b7f2e5206a45
05mar2023 19:32:51	05mar2023 18:20:45	05mar2023 18:22:57	05mar2023	69	1.15	.019166667	9	107092	6	KAMPALA	KAWEMPE DIVISION	KAWEMPE I	MBOGO	MBOGO 'E'	No																					No household member was available			Yes	uuid:e867faeb-c2ee-445b-80aa-8d1fdc792577	2302240625	uuid:e867faeb-c2ee-445b-80aa-8d1fdc792577
05mar2023 19:32:51	05mar2023 18:33:52	05mar2023 18:36:03	05mar2023	40	.66666669	.011111111	11	107095	6	KAMPALA	KAWEMPE DIVISION	KAWEMPE I	MBOGO	MBOGO 'E'	No																					No household member was available			Yes	uuid:b6f733fe-a951-4936-9bc9-3906da861d04	2302240625	uuid:b6f733fe-a951-4936-9bc9-3906da861d04
21feb2023 17:33:02	21feb2023 13:34:56	21feb2023 13:43:40	21feb2023	494	8.2333336	.13722222	9	107096	6	KAMPALA	KAWEMPE DIVISION	KAWEMPE I	MBOGO	MBOGO 'E'	Yes	Yes	Yes	109	109	70	70	Yes	157	157	82	82	Yes	106	106	72	72	Yes	12.8	12.8	33.267071	Complete			Yes	uuid:d2966756-d75a-48d1-9076-de407792a5f7	2302140707	uuid:d2966756-d75a-48d1-9076-de407792a5f7
21feb2023 17:33:02	21feb2023 12:22:50	21feb2023 12:31:34	21feb2023	598	9.9666662	.16611111	9	107098	6	KAMPALA	KAWEMPE DIVISION	KAWEMPE I	MBOGO	MBOGO 'E'	Yes	Yes	Yes	168	168	102	102	Yes	160	160	76	76	Yes	159	159	102	102	Yes	13.3	13.3	29.6875	Complete			Yes	uuid:34cc37fd-1395-4a8d-9a94-ffa0cafdff32	2302140707	uuid:34cc37fd-1395-4a8d-9a94-ffa0cafdff32
05mar2023 19:32:51	05mar2023 15:54:24	05mar2023 16:05:19	05mar2023	578	9.6333332	.16055556	9	107106	6	KAMPALA	KAWEMPE DIVISION	KAWEMPE I	MBOGO	MBOGO 'E'	Yes	Yes	Yes	123	123	91	91	Yes	143	143	95	95	Yes	133	133	90	90	Yes	13	13	46.457039	Complete			Yes	uuid:b70b179e-b53e-41e1-97a0-aa55efafd9d8	2302240625	uuid:b70b179e-b53e-41e1-97a0-aa55efafd9d8
05mar2023 19:32:51	05mar2023 17:45:48	05mar2023 17:47:59	05mar2023	123	2.05	.034166668	11	107109	6	KAMPALA	KAWEMPE DIVISION	KAWEMPE I	MBOGO	MBOGO 'E'	Yes	Yes	Yes	110	110	75	75	Yes	156	156	72	72	Yes	109	109	75	75	Yes	12.6	12.6	29.585798	Complete			Yes	uuid:95127261-8fb5-4ca0-8bb4-e4d2a6d79c56	2302240625	uuid:95127261-8fb5-4ca0-8bb4-e4d2a6d79c56
05mar2023 19:32:51	05mar2023 16:46:49	05mar2023 16:51:12	05mar2023	355	5.9166665	.098611109	9	107111	6	KAMPALA	KAWEMPE DIVISION	KAWEMPE I	MBOGO	MBOGO 'E'	Yes	Yes	Yes	106	106	71	71	Yes	157	157	83	83	Yes	111	111	77	77	Yes	14.4	14.4	33.672764	Complete			Yes	uuid:824b55de-b3bc-4247-be23-0e1d81c667a8	2302240625	uuid:824b55de-b3bc-4247-be23-0e1d81c667a8
05mar2023 19:32:51	05mar2023 18:31:41	05mar2023 18:31:41	05mar2023	57	.94999999	.015833333	9	107112	6	KAMPALA	KAWEMPE DIVISION	KAWEMPE I	MBOGO	MBOGO 'E'	No																					No household member was available			Yes	uuid:77075dbc-8c00-4b08-a4da-bc426de4003d	2302240625	uuid:77075dbc-8c00-4b08-a4da-bc426de4003d
05mar2023 19:32:51	05mar2023 16:24:59	05mar2023 16:27:10	05mar2023	115	1.9166666	.031944446	11	107114	6	KAMPALA	KAWEMPE DIVISION	KAWEMPE I	MBOGO	MBOGO 'E'	Yes	Yes	Yes	126	126	87	87	Yes	159	159	83	83	Yes	126	126	86	86	Yes	13.3	13.3	32.830978	Complete			Yes	uuid:11005116-395d-4365-820d-4c3d86e31941	2302240625	uuid:11005116-395d-4365-820d-4c3d86e31941
21feb2023 17:30:51	21feb2023 09:58:39	21feb2023 10:07:24	21feb2023	551	9.1833334	.15305555	8	107121	6	KAMPALA	KAWEMPE DIVISION	KAWEMPE I	MBOGO	MBOGO 'E'	Yes	Yes	Yes	131	131	83	83	Yes	153	153	53	53	Yes	136	136	81	81	Yes	7.3000002	7.3000002	22.640865	Complete			Yes	uuid:06deb8a1-a854-4b57-9374-947f602e5f7c	2302140707	uuid:06deb8a1-a854-4b57-9374-947f602e5f7c
05mar2023 19:32:51	05mar2023 18:25:08	05mar2023 18:27:19	05mar2023	46	.76666665	.012777777	9	107134	6	KAMPALA	KAWEMPE DIVISION	KAWEMPE I	MBOGO	MBOGO 'E'	No																					No household member was available			Yes	uuid:f005e4cc-253d-479c-ac3a-aae821b6c59c	2302240625	uuid:f005e4cc-253d-479c-ac3a-aae821b6c59c
05mar2023 19:32:51	05mar2023 18:33:52	05mar2023 18:33:52	05mar2023	74	1.2333333	.020555556	9	107137	6	KAMPALA	KAWEMPE DIVISION	KAWEMPE I	MBOGO	MBOGO 'E'	No																					No household member was available			Yes	uuid:c18b89b9-998a-4660-a855-2257aee5e957	2302240625	uuid:c18b89b9-998a-4660-a855-2257aee5e957
05mar2023 19:32:51	05mar2023 18:22:57	05mar2023 18:25:08	05mar2023	70	1.1666666	.019444445	11	107140	6	KAMPALA	KAWEMPE DIVISION	KAWEMPE I	MBOGO	MBOGO 'E'	No																					No household member was available			Yes	uuid:50b6677e-b7a8-44eb-a995-3e9f6417060f	2302240625	uuid:50b6677e-b7a8-44eb-a995-3e9f6417060f
21feb2023 17:33:02	21feb2023 10:27:03	21feb2023 10:31:25	21feb2023	367	6.1166668	.10194445	8	107141	6	KAMPALA	KAWEMPE DIVISION	KAWEMPE I	MBOGO	MBOGO 'E'	Yes	Yes	Yes	113	113	70	70	Yes	159	159	58	58	Yes	114	114	77	77	Yes	12.8	12.8	22.942131	Complete			Yes	uuid:d9ad5ac4-2a43-4c8d-a207-009bade64d8f	2302140707	uuid:d9ad5ac4-2a43-4c8d-a207-009bade64d8f
05mar2023 19:32:51	05mar2023 18:20:45	05mar2023 18:20:45	05mar2023	52	.86666667	.014444444	9	107144	6	KAMPALA	KAWEMPE DIVISION	KAWEMPE I	MBOGO	MBOGO 'E'	No																					No household member was available			Yes	uuid:4cb81fda-7677-4416-a2cc-8fb6e61e85eb	2302240625	uuid:4cb81fda-7677-4416-a2cc-8fb6e61e85eb
05mar2023 19:32:51	05mar2023 18:29:30	05mar2023 18:29:30	05mar2023	61	1.0166667	.016944444	11	107150	6	KAMPALA	KAWEMPE DIVISION	KAWEMPE I	MBOGO	MBOGO 'E'	No																					Refused			Yes	uuid:da5b309d-0ab6-4603-818e-f4fa6a6a33aa	2302240625	uuid:da5b309d-0ab6-4603-818e-f4fa6a6a33aa
23feb2023 18:33:25	23feb2023 15:29:55	23feb2023 15:36:28	23feb2023	441	7.3499999	.1225	8	108005	6	KAMPALA	KAWEMPE DIVISION	KAZO ANGOLA	KAZO ANGOLA	KAZO ANGOLA 'B'	Yes	Yes	Yes	148	148	87	87	Yes	159	159	54	54	Yes	131	131	82	82	Yes	11.8	11.8	21.359915	Complete			Yes	uuid:b120dcc2-3286-45d8-905d-38804fd33b3f	2302140707	uuid:b120dcc2-3286-45d8-905d-38804fd33b3f
23feb2023 18:33:25	23feb2023 15:14:38	23feb2023 15:23:22	23feb2023	573	9.5500002	.15916666	9	108007	6	KAMPALA	KAWEMPE DIVISION	KAZO ANGOLA	KAZO ANGOLA	KAZO ANGOLA 'B'	Yes	Yes	Yes	203	203	122	122	Yes	156	156	56	56	Yes	189	189	114	114	Yes	12.4	12.4	23.011177	Complete			Yes	uuid:36aaeaff-fdb3-46a6-9dab-cbb4605c2de7	2302140707	uuid:36aaeaff-fdb3-46a6-9dab-cbb4605c2de7
23feb2023 18:33:25	23feb2023 17:27:53	23feb2023 17:27:53	23feb2023	50	.83333331	.013888889	9	108012	6	KAMPALA	KAWEMPE DIVISION	KAZO ANGOLA	KAZO ANGOLA	KAZO ANGOLA 'B'	No																					No household member was available			No	uuid:3d1726db-54e0-435e-8b01-65b005f189bd	2302140707	uuid:3d1726db-54e0-435e-8b01-65b005f189bd
23feb2023 18:33:25	23feb2023 14:06:54	23feb2023 14:15:39	23feb2023	499	8.3166666	.13861111	9	108015	6	KAMPALA	KAWEMPE DIVISION	KAZO ANGOLA	KAZO ANGOLA	KAZO ANGOLA 'B'	Yes	Yes	Yes	111	111	77	77	Yes	156	156	62	62	Yes	112	112	60	60	Yes	11.7	11.7	25.47666	Complete			Yes	uuid:1c7ab2fc-0500-4071-8d62-0d0fe00a6243	2302140707	uuid:1c7ab2fc-0500-4071-8d62-0d0fe00a6243
23feb2023 18:33:25	23feb2023 17:45:22	23feb2023 17:56:17	23feb2023	641	10.683333	.17805555	9	108023	6	KAMPALA	KAWEMPE DIVISION	KAZO ANGOLA	KAZO ANGOLA	KAZO ANGOLA 'B'	Yes	Yes	Yes	117	117	97	97	Yes	160	160	121	121	Yes	129	129	83	83	Yes	13.8	13.8	47.265625	Complete			No	uuid:d145f97b-a00d-4a0f-90fe-810f4bd0fbbf	2302140707	uuid:d145f97b-a00d-4a0f-90fe-810f4bd0fbbf
23feb2023 12:08:57	23feb2023 11:51:28	23feb2023 11:51:28	23feb2023	111	1.85	.030833334	8	108025	6	KAMPALA	KAWEMPE DIVISION	KAZO ANGOLA	KAZO ANGOLA	KAZO ANGOLA 'B'	Yes	Yes	Yes	111	111	72	72	Yes	155	155	63	63	Yes	105	105	73	73	Yes	17.5	17.5	26.222685	Complete			Yes	uuid:07a5ba1c-7193-424b-9ee2-27e3f85c1e9d	2302140707	uuid:07a5ba1c-7193-424b-9ee2-27e3f85c1e9d
23feb2023 18:33:25	23feb2023 17:27:53	23feb2023 17:27:53	23feb2023	39	.64999998	.010833333	8	108030	6	KAMPALA	KAWEMPE DIVISION	KAZO ANGOLA	KAZO ANGOLA	KAZO ANGOLA 'B'	No																					No household member was available			No	uuid:cf727bb8-0f00-47a7-84d9-0281d1ae3c7b	2302140707	uuid:cf727bb8-0f00-47a7-84d9-0281d1ae3c7b
23feb2023 18:33:25	23feb2023 17:08:13	23feb2023 17:21:20	23feb2023	743	12.383333	.20638889	9	108038	6	KAMPALA	KAWEMPE DIVISION	KAZO ANGOLA	KAZO ANGOLA	KAZO ANGOLA 'B'	Yes	Yes	Yes	109	109	70	70	Yes	151	151	64	64	Yes	101	101	71	71	Yes	11.2	11.2	28.068945	Complete			No	uuid:c7888b1d-e051-44a6-bbf0-c393cbcda98e	2302140707	uuid:c7888b1d-e051-44a6-bbf0-c393cbcda98e
23feb2023 18:33:25	23feb2023 17:30:04	23feb2023 17:30:04	23feb2023	35	.58333331	.0097222226	9	108040	6	KAMPALA	KAWEMPE DIVISION	KAZO ANGOLA	KAZO ANGOLA	KAZO ANGOLA 'B'	No																					No household member was available			No	uuid:362b66a1-dda7-41bb-a590-860ef9eafaea	2302140707	uuid:362b66a1-dda7-41bb-a590-860ef9eafaea
23feb2023 18:33:25	23feb2023 16:37:38	23feb2023 16:42:01	23feb2023	265	4.4166665	.07361111	9	108048	6	KAMPALA	KAWEMPE DIVISION	KAZO ANGOLA	KAZO ANGOLA	KAZO ANGOLA 'B'	No																					Refused			Yes	uuid:54147dcc-ebfd-4722-a380-034349272213	2302140707	uuid:54147dcc-ebfd-4722-a380-034349272213
23feb2023 18:33:25	23feb2023 17:08:13	23feb2023 17:08:13	23feb2023	59	.98333335	.016388889	8	108049	6	KAMPALA	KAWEMPE DIVISION	KAZO ANGOLA	KAZO ANGOLA	KAZO ANGOLA 'B'	No																					No household member was available			No	uuid:65e27532-70d8-4eee-8897-9e45d0b87827	2302140707	uuid:65e27532-70d8-4eee-8897-9e45d0b87827
23feb2023 18:33:25	23feb2023 13:10:07	23feb2023 13:16:40	23feb2023	424	7.0666666	.11777778	8	108060	6	KAMPALA	KAWEMPE DIVISION	KAZO ANGOLA	KAZO ANGOLA	KAZO ANGOLA 'B'	Yes	Yes	Yes	107	107	66	66	Yes	159	159	82	82	Yes	107	107	69	69	Yes	10.5	10.5	32.435425	Complete			Yes	uuid:448079f3-5dd6-4aab-9573-9c461c02b97f	2302140707	uuid:448079f3-5dd6-4aab-9573-9c461c02b97f
23feb2023 18:33:25	23feb2023 13:45:04	23feb2023 13:55:59	23feb2023	439	7.3166666	.12194444	9	108066	6	KAMPALA	KAWEMPE DIVISION	KAZO ANGOLA	KAZO ANGOLA	KAZO ANGOLA 'B'	No																					Refused			Yes	uuid:0a5e2cc6-5b85-4c9d-b045-0015e8fc3ac0	2302140707	uuid:0a5e2cc6-5b85-4c9d-b045-0015e8fc3ac0
23feb2023 18:33:25	23feb2023 12:43:54	23feb2023 12:50:27	23feb2023	386	6.4333334	.10722222	8	108070	6	KAMPALA	KAWEMPE DIVISION	KAZO ANGOLA	KAZO ANGOLA	KAZO ANGOLA 'B'	Yes	Yes	Yes	112	112	65	65	Yes	157	157	45	45	Yes	113	113	70	70	Yes	12.8	12.8	18.256319	Complete			Yes	uuid:98148264-92be-4e98-8171-e6c0c40734d3	2302140707	uuid:98148264-92be-4e98-8171-e6c0c40734d3
23feb2023 18:33:25	23feb2023 15:40:51	23feb2023 15:51:46	23feb2023	584	9.7333336	.16222222	9	108072	6	KAMPALA	KAWEMPE DIVISION	KAZO ANGOLA	KAZO ANGOLA	KAZO ANGOLA 'B'	Yes	Yes	Yes	104	104	79	79	Yes	163	163	85	85	Yes	102	102	75	75	Yes	13.6	13.6	31.992172	Complete			Yes	uuid:1a44d951-a8fe-4945-beeb-9b00dcdb0de9	2302140707	uuid:1a44d951-a8fe-4945-beeb-9b00dcdb0de9
23feb2023 18:33:25	23feb2023 12:50:27	23feb2023 12:59:11	23feb2023	507	8.4499998	.14083333	9	108076	6	KAMPALA	KAWEMPE DIVISION	KAZO ANGOLA	KAZO ANGOLA	KAZO ANGOLA 'B'	Yes	Yes	Yes	108	108	73	73	Yes	148	148	80	80	Yes	112	112	71	71	Yes	12.9	12.9	36.52301	Complete			Yes	uuid:ca292fb4-15f0-441d-9f46-0600d0ac2d85	2302140707	uuid:ca292fb4-15f0-441d-9f46-0600d0ac2d85
23feb2023 18:33:25	23feb2023 13:25:24	23feb2023 13:34:08	23feb2023	568	9.4666662	.15777777	8	108077	6	KAMPALA	KAWEMPE DIVISION	KAZO ANGOLA	KAZO ANGOLA	KAZO ANGOLA 'B'	Yes	Yes	Yes	119	119	79	79	Yes	161	161	54	54	Yes	122	122	86	86	Yes	16.1	16.1	20.832529	Complete			Yes	uuid:104d07e9-626e-4270-9bc3-436f7ed1cc05	2302140707	uuid:104d07e9-626e-4270-9bc3-436f7ed1cc05
23feb2023 18:33:25	23feb2023 12:24:14	23feb2023 13:25:24	23feb2023	664	11.066667	.18444444	9	108078	6	KAMPALA	KAWEMPE DIVISION	KAZO ANGOLA	KAZO ANGOLA	KAZO ANGOLA 'B'	Yes	Yes	Yes	129	129	83	83	Yes	156	156	47	47	Yes	129	129	83	83	Yes	6.9000001	6.9000001	19.312952	Complete			Yes	uuid:1ea169f7-eb91-4eae-8f2d-b06c351f27de	2302140707	uuid:1ea169f7-eb91-4eae-8f2d-b06c351f27de
23feb2023 18:33:25	23feb2023 16:09:15	23feb2023 16:17:59	23feb2023	469	7.8166666	.13027778	9	108081	6	KAMPALA	KAWEMPE DIVISION	KAZO ANGOLA	KAZO ANGOLA	KAZO ANGOLA 'B'	Yes	Yes	Yes	136	136	99	99	Yes	164	164	81	81	Yes	143	143	96	96	Yes	14	14	30.116003	Complete			Yes	uuid:19e66ad1-8f0b-4664-9402-9cecbaa04cff	2302140707	uuid:19e66ad1-8f0b-4664-9402-9cecbaa04cff
23feb2023 18:33:25	23feb2023 17:30:04	23feb2023 17:30:04	23feb2023	54	.89999998	.015	8	108083	6	KAMPALA	KAWEMPE DIVISION	KAZO ANGOLA	KAZO ANGOLA	KAZO ANGOLA 'B'	No																					No household member was available			No	uuid:da583db9-1036-488a-bbfd-3bb5b9e9f419	2302140707	uuid:da583db9-1036-488a-bbfd-3bb5b9e9f419
23feb2023 18:33:25	23feb2023 17:06:02	23feb2023 17:08:13	23feb2023	69	1.15	.019166667	8	108084	6	KAMPALA	KAWEMPE DIVISION	KAZO ANGOLA	KAZO ANGOLA	KAZO ANGOLA 'B'	No																					Other, please specify	Phone off and not at home		No	uuid:d61e2956-819a-4e76-a32a-27b17f4e7de5	2302140707	uuid:d61e2956-819a-4e76-a32a-27b17f4e7de5
23feb2023 18:33:25	23feb2023 16:44:12	23feb2023 16:46:23	23feb2023	127	2.1166666	.035277776	8	108087	6	KAMPALA	KAWEMPE DIVISION	KAZO ANGOLA	KAZO ANGOLA	KAZO ANGOLA 'B'	No																					No household member was available			Yes	uuid:32f3ccf1-bcd2-4d9b-8cff-da35ffe05ba2	2302140707	uuid:32f3ccf1-bcd2-4d9b-8cff-da35ffe05ba2
23feb2023 18:33:25	23feb2023 17:06:02	23feb2023 17:06:02	23feb2023	38	.63333333	.010555555	9	108093	6	KAMPALA	KAWEMPE DIVISION	KAZO ANGOLA	KAZO ANGOLA	KAZO ANGOLA 'B'	No																					No household member was available			Yes	uuid:666fcaba-d7e6-44a1-9a0f-8d757b57b5d4	2302140707	uuid:666fcaba-d7e6-44a1-9a0f-8d757b57b5d4
23feb2023 18:33:25	23feb2023 16:46:23	23feb2023 16:46:23	23feb2023	67	1.1166667	.018611111	9	108095	6	KAMPALA	KAWEMPE DIVISION	KAZO ANGOLA	KAZO ANGOLA	KAZO ANGOLA 'B'	No																					No household member was available			Yes	uuid:8743f4ed-e399-4fef-ba63-8609e3cf0ee0	2302140707	uuid:8743f4ed-e399-4fef-ba63-8609e3cf0ee0
23feb2023 18:33:25	23feb2023 17:34:26	23feb2023 17:38:48	23feb2023	277	4.6166668	.076944448	9	108098	6	KAMPALA	KAWEMPE DIVISION	KAZO ANGOLA	KAZO ANGOLA	KAZO ANGOLA 'B'	Yes	Yes	Yes	103	103	74	74	Yes	162	162	64	64	Yes	102	102	68	68	Yes	12	12	24.386526	Complete			No	uuid:4f883420-5158-440f-9ba4-70f53d7614ea	2302140707	uuid:4f883420-5158-440f-9ba4-70f53d7614ea
23feb2023 18:33:25	23feb2023 17:03:51	23feb2023 17:06:02	23feb2023	43	.71666664	.011944445	8	108099	6	KAMPALA	KAWEMPE DIVISION	KAZO ANGOLA	KAZO ANGOLA	KAZO ANGOLA 'B'	No																					No household member was available			Yes	uuid:1a944da1-5f1f-4c7d-89b9-1ee92e5c664f	2302140707	uuid:1a944da1-5f1f-4c7d-89b9-1ee92e5c664f
23feb2023 18:33:25	23feb2023 16:55:07	23feb2023 17:03:51	23feb2023	533	8.8833332	.14805555	9	108113	6	KAMPALA	KAWEMPE DIVISION	KAZO ANGOLA	KAZO ANGOLA	KAZO ANGOLA 'B'	Yes	Yes	Yes	106	106	74	74	Yes	158	158	59	59	Yes	108	108	69	69	Yes	12.4	12.4	23.634033	Complete			No	uuid:00f2878b-c14e-468a-b64b-564c6ff3837c	2302140707	uuid:00f2878b-c14e-468a-b64b-564c6ff3837c
23feb2023 12:08:57	23feb2023 11:44:55	23feb2023 11:51:28	23feb2023	344	5.7333331	.095555559	9	108128	6	KAMPALA	KAWEMPE DIVISION	KAZO ANGOLA	KAZO ANGOLA	KAZO ANGOLA 'B'	Yes	Yes	Yes	98	98	75	75	Yes	157	157	57	57	Yes	105	105	77	77	Yes	15.4	15.4	23.12467	Complete			Yes	uuid:03e681b6-0626-49d6-86ea-778cbb2a969e	2302140707	uuid:03e681b6-0626-49d6-86ea-778cbb2a969e
23feb2023 12:08:57	23feb2023 11:53:39	23feb2023 11:55:50	23feb2023	193	3.2166667	.053611111	8	108136	6	KAMPALA	KAWEMPE DIVISION	KAZO ANGOLA	KAZO ANGOLA	KAZO ANGOLA 'B'	Yes	Yes	Yes	163	163	103	103	Yes	166	166	84	84	Yes	162	162	99	99	Yes	10.2	10.2	30.483379	Complete			Yes	uuid:7a56365f-9e68-4b9b-b3f5-a0e62e77082e	2302140707	uuid:7a56365f-9e68-4b9b-b3f5-a0e62e77082e
13mar2023 21:29:51	13mar2023 19:01:18	13mar2023 19:01:18	13mar2023	42	.69999999	.011666667	10	109001	6	KAMPALA	KAWEMPE DIVISION	KIKAAYA	KIKAAYA B	KIKAAYA B 'E'	No																					No household member was available			Yes	uuid:3b1c57d4-8a71-4e7f-9724-c7fcd634c6ec	2302240625	uuid:3b1c57d4-8a71-4e7f-9724-c7fcd634c6ec
24feb2023 19:32:01	24feb2023 17:31:52	24feb2023 17:40:36	24feb2023	561	9.3500004	.15583333	11	109004	6	KAMPALA	KAWEMPE DIVISION	KIKAAYA	KIKAAYA B	KIKAAYA B 'E'	Yes	Yes	Yes	110	110	79	79	Yes	156	156	98	98	Yes	119	119	75	75	Yes	12.8	12.8	40.269558	Complete			Yes	uuid:99cd6513-70f2-464a-b35f-a2f8aa94ac1e	2302240625	uuid:99cd6513-70f2-464a-b35f-a2f8aa94ac1e
13mar2023 21:29:51	13mar2023 19:01:18	13mar2023 19:03:30	13mar2023	75	1.25	.020833334	13	109012	6	KAMPALA	KAWEMPE DIVISION	KIKAAYA	KIKAAYA B	KIKAAYA B 'E'	No																					No household member was available			Yes	uuid:ee118bea-f9a0-44eb-853e-6ec299c5d993	2302240625	uuid:ee118bea-f9a0-44eb-853e-6ec299c5d993
24feb2023 19:32:01	24feb2023 17:53:42	24feb2023 18:02:27	24feb2023	598	9.9666662	.16611111	13	109017	6	KAMPALA	KAWEMPE DIVISION	KIKAAYA	KIKAAYA B	KIKAAYA B 'E'	Yes	Yes	Yes	118	118	85	85	Yes	152	152	73	73	Yes	118	118	84	84	Yes	13.6	13.6	31.59626	Complete			Yes	uuid:3cd30eed-ef36-46c1-8414-93bf202d9d8f	2302240625	uuid:3cd30eed-ef36-46c1-8414-93bf202d9d8f
24feb2023 19:29:50	24feb2023 16:13:13	24feb2023 16:21:57	24feb2023	532	8.8666668	.14777778	11	109018	6	KAMPALA	KAWEMPE DIVISION	KIKAAYA	KIKAAYA B	KIKAAYA B 'E'	Yes	Yes	Yes	145	145	76	76	Yes	159	159	65	65	Yes	134	134	84	84	Yes	13.7	13.7	25.711008	Complete			Yes	uuid:dae58423-178b-4d10-b517-3946fecacfa4	2302240625	uuid:dae58423-178b-4d10-b517-3946fecacfa4
13mar2023 21:29:51	13mar2023 17:36:07	13mar2023 17:42:40	13mar2023	396	6.5999999	.11	10	109020	6	KAMPALA	KAWEMPE DIVISION	KIKAAYA	KIKAAYA B	KIKAAYA B 'E'	Yes	Yes	Yes	139	139	87	87	Yes	153	153	71	71	Yes	122	122	86	86	No			30.330215	Complete			Yes	uuid:6aac0715-9ab9-4bfa-a36a-f97fb247bf26	2302240625	uuid:6aac0715-9ab9-4bfa-a36a-f97fb247bf26
13mar2023 21:29:51	13mar2023 19:01:18	13mar2023 19:01:18	13mar2023	41	.68333334	.011388889	13	109021	6	KAMPALA	KAWEMPE DIVISION	KIKAAYA	KIKAAYA B	KIKAAYA B 'E'	No																					Refused			Yes	uuid:789b350b-9cae-4bb5-a7be-8b333933278a	2302240625	uuid:789b350b-9cae-4bb5-a7be-8b333933278a
13mar2023 21:29:51	13mar2023 19:03:30	13mar2023 19:05:41	13mar2023	75	1.25	.020833334	13	109022	6	KAMPALA	KAWEMPE DIVISION	KIKAAYA	KIKAAYA B	KIKAAYA B 'E'	No																					Other, please specify	Went to work at saloon in kisaasi		Yes	uuid:0454c001-4195-4884-8137-126bc8936196	2302240625	uuid:0454c001-4195-4884-8137-126bc8936196
13mar2023 21:29:51	13mar2023 18:15:26	13mar2023 18:19:48	13mar2023	312	5.1999998	.086666666	13	109023	6	KAMPALA	KAWEMPE DIVISION	KIKAAYA	KIKAAYA B	KIKAAYA B 'E'	Yes	Yes	Yes	116	116	82	82	Yes	152	152	68	68	Yes	117	117	78	78	Yes	11.7	11.7	29.432133	Complete			Yes	uuid:f5baf7ec-5fdd-456a-9032-8a27345468ff	2302240625	uuid:f5baf7ec-5fdd-456a-9032-8a27345468ff
13mar2023 21:29:51	13mar2023 16:52:25	13mar2023 16:56:47	13mar2023	298	4.9666667	.082777776	13	109024	6	KAMPALA	KAWEMPE DIVISION	KIKAAYA	KIKAAYA B	KIKAAYA B 'E'	Yes	Yes	Yes	102	102	69	69	Yes	148	148	65	65	Yes	101	101	77	77	Yes	13.5	13.5	29.674946	Complete			Yes	uuid:12ebef46-cd4f-4e95-a33f-8c897742414e	2302240625	uuid:12ebef46-cd4f-4e95-a33f-8c897742414e
24feb2023 19:29:50	24feb2023 10:36:48	24feb2023 10:56:28	24feb2023	734	12.233334	.20388889	13	109025	6	KAMPALA	KAWEMPE DIVISION	KIKAAYA	KIKAAYA B	KIKAAYA B 'E'	Yes	Yes	Yes	114	114	90	90	Yes	158	158	56	56	Yes	130	130	67	67	Yes	11.4	11.4	22.432302	Complete			Yes	uuid:7fdfd5ef-ee90-4c13-b1dd-e9608986b8d1	2302240625	uuid:7fdfd5ef-ee90-4c13-b1dd-e9608986b8d1
13mar2023 21:29:51	13mar2023 19:05:41	13mar2023 19:05:41	13mar2023	68	1.1333333	.018888889	10	109026	6	KAMPALA	KAWEMPE DIVISION	KIKAAYA	KIKAAYA B	KIKAAYA B 'E'	No																					Other, please specify	Shifted to komamboga		Yes	uuid:86eac4e0-02db-48a3-8cde-0512f304c062	2302240625	uuid:86eac4e0-02db-48a3-8cde-0512f304c062
13mar2023 21:29:51	13mar2023 16:28:23	13mar2023 16:32:46	13mar2023	310	5.1666665	.086111113	13	109030	6	KAMPALA	KAWEMPE DIVISION	KIKAAYA	KIKAAYA B	KIKAAYA B 'E'	Yes	Yes	Yes	109	109	78	78	Yes	156	156	77	77	Yes	108	108	80	80	Yes	12	12	31.640368	Complete			Yes	uuid:b567444c-e68b-420b-afb9-5d649ba3841d	2302240625	uuid:b567444c-e68b-420b-afb9-5d649ba3841d
24feb2023 19:29:50	24feb2023 12:06:22	24feb2023 12:15:06	24feb2023	468	7.8000002	.13	13	109045	6	KAMPALA	KAWEMPE DIVISION	KIKAAYA	KIKAAYA B	KIKAAYA B 'E'	Yes	Yes	Yes	124	124	92	92	Yes	151	151	81	81	Yes	125	125	87	87	Yes	15.4	15.4	35.524757	Complete			Yes	uuid:0761c3c7-29cc-4b00-aff8-4ff66e693487	2302240625	uuid:0761c3c7-29cc-4b00-aff8-4ff66e693487
24feb2023 19:29:50	24feb2023 12:17:17	24feb2023 12:23:51	24feb2023	429	7.1500001	.11916666	11	109046	6	KAMPALA	KAWEMPE DIVISION	KIKAAYA	KIKAAYA B	KIKAAYA B 'E'	Yes	Yes	Yes	123	123	86	86	Yes	161	161	69	69	Yes	116	116	84	84	Yes	14.6	14.6	26.619343	Complete			Yes	uuid:178b6219-c11c-4bd5-8045-12bddbc4acd7	2302240625	uuid:178b6219-c11c-4bd5-8045-12bddbc4acd7
24feb2023 19:29:50	24feb2023 15:57:56	24feb2023 16:04:29	24feb2023	411	6.8499999	.11416667	13	109047	6	KAMPALA	KAWEMPE DIVISION	KIKAAYA	KIKAAYA B	KIKAAYA B 'E'	Yes	Yes	Yes	118	118	64	64	Yes	161	161	67	67	Yes	108	108	71	71	Yes	15	15	25.847769	Complete			Yes	uuid:0fb5b77e-7548-4f94-86df-c6027e3ef78a	2302240625	uuid:0fb5b77e-7548-4f94-86df-c6027e3ef78a
24feb2023 19:29:50	24feb2023 15:38:16	24feb2023 15:44:49	24feb2023	446	7.4333334	.12388889	11	109049	6	KAMPALA	KAWEMPE DIVISION	KIKAAYA	KIKAAYA B	KIKAAYA B 'E'	Yes	Yes	Yes	121	121	78	78	Yes	158	158	64	64	Yes	121	121	86	86	Yes	10.5	10.5	25.636917	Complete			Yes	uuid:c15e35f1-2402-48a1-8fda-2547ac3e112e	2302240625	uuid:c15e35f1-2402-48a1-8fda-2547ac3e112e
24feb2023 19:29:50	24feb2023 16:21:57	24feb2023 16:30:42	24feb2023	580	9.666667	.16111112	13	109050	6	KAMPALA	KAWEMPE DIVISION	KIKAAYA	KIKAAYA B	KIKAAYA B 'E'	Yes	Yes	Yes	146	146	98	98	Yes	161	161	66	66	Yes	145	145	95	95	Yes	12.5	12.5	25.461981	Complete			Yes	uuid:0ad70dee-d82b-4340-b7d9-3a33cba3cb0e	2302240625	uuid:0ad70dee-d82b-4340-b7d9-3a33cba3cb0e
24feb2023 19:29:50	24feb2023 14:54:35	24feb2023 15:01:08	24feb2023	384	6.4000001	.10666667	13	109051	6	KAMPALA	KAWEMPE DIVISION	KIKAAYA	KIKAAYA B	KIKAAYA B 'E'	Yes	Yes	Yes	114	114	85	85	Yes	167	167	67	67	Yes	126	126	80	80	Yes	12.4	12.4	24.023809	Complete			Yes	uuid:24f4729d-adcf-4adf-abf8-881fed3ad7a1	2302240625	uuid:24f4729d-adcf-4adf-abf8-881fed3ad7a1
24feb2023 19:32:01	24feb2023 18:13:22	24feb2023 18:17:44	24feb2023	343	5.7166667	.095277779	13	109052	6	KAMPALA	KAWEMPE DIVISION	KIKAAYA	KIKAAYA B	KIKAAYA B 'E'	Yes	Yes	Yes	122	122	89	89	Yes	150	150	62	62	Yes	121	121	85	85	Yes	13.6	13.6	27.555555	Complete			Yes	uuid:5bdd44b0-8c1d-49a8-8ada-5af00e9df7a7	2302240625	uuid:5bdd44b0-8c1d-49a8-8ada-5af00e9df7a7
24feb2023 19:32:01	24feb2023 18:06:49	24feb2023 18:11:11	24feb2023	316	5.2666669	.087777779	11	109054	6	KAMPALA	KAWEMPE DIVISION	KIKAAYA	KIKAAYA B	KIKAAYA B 'E'	Yes	Yes	Yes	130	130	76	76	Yes	154	154	60	60	Yes	126	126	76	76	Yes	12.2	12.2	25.299376	Complete			Yes	uuid:f06be052-6628-4046-88b4-c067ebb7c2a8	2302240625	uuid:f06be052-6628-4046-88b4-c067ebb7c2a8
24feb2023 19:29:50	24feb2023 14:15:15	24feb2023 14:21:48	24feb2023	370	6.1666665	.10277778	11	109056	6	KAMPALA	KAWEMPE DIVISION	KIKAAYA	KIKAAYA B	KIKAAYA B 'E'	Yes	Yes	Yes	136	136	86	86	Yes	167	167	75	75	Yes	128	128	87	87	Yes	12.9	12.9	26.892323	Complete			Yes	uuid:dd9c2f50-76c4-46bb-8981-0bf3a1daa0ba	2302240625	uuid:dd9c2f50-76c4-46bb-8981-0bf3a1daa0ba
24feb2023 19:29:50	24feb2023 13:14:05	24feb2023 13:22:49	24feb2023	453	7.5500002	.12583333	11	109058	6	KAMPALA	KAWEMPE DIVISION	KIKAAYA	KIKAAYA B	KIKAAYA B 'E'	Yes	Yes	Yes	110	110	79	79	Yes	155	155	60	60	Yes	108	108	79	79	Yes	12.8	12.8	24.973986	Complete			Yes	uuid:c5a7d3b8-3a50-4601-9129-e5e010b9434c	2302240625	uuid:c5a7d3b8-3a50-4601-9129-e5e010b9434c
13mar2023 21:29:51	13mar2023 18:48:12	13mar2023 18:56:56	13mar2023	523	8.7166662	.14527778	13	109068	6	KAMPALA	KAWEMPE DIVISION	KIKAAYA	KIKAAYA B	KIKAAYA B 'E'	Yes	Yes	Yes	136	136	87	87	Yes	157	157	67	67	Yes	124	124	87	87	Yes	13.9	13.9	27.181629	Complete			Yes	uuid:d8b228ba-4f8c-4924-a1f7-84a2fa020df9	2302240625	uuid:d8b228ba-4f8c-4924-a1f7-84a2fa020df9
24feb2023 19:29:50	24feb2023 11:05:12	24feb2023 11:11:45	24feb2023	415	6.9166665	.11527777	11	109072	6	KAMPALA	KAWEMPE DIVISION	KIKAAYA	KIKAAYA B	KIKAAYA B 'E'	Yes	Yes	Yes	103	103	73	73	Yes	161	161	47	47	Yes	102	102	72	72	Yes	13	13	18.132017	Complete			Yes	uuid:26ba8d9e-cbf8-41f7-bc60-9eb060c0c25f	2302240625	uuid:26ba8d9e-cbf8-41f7-bc60-9eb060c0c25f
24feb2023 19:29:50	24feb2023 11:20:29	24feb2023 11:29:14	24feb2023	509	8.4833336	.14138889	11	109075	6	KAMPALA	KAWEMPE DIVISION	KIKAAYA	KIKAAYA B	KIKAAYA B 'E'	Yes	Yes	Yes	103	103	72	72	Yes	158	158	46	46	Yes	109	109	81	81	Yes	10.8	10.8	18.426535	Complete			Yes	uuid:bd2aecc8-1d45-4228-a755-6310c4d59ff0	2302240625	uuid:bd2aecc8-1d45-4228-a755-6310c4d59ff0
24feb2023 19:29:50	24feb2023 13:29:23	24feb2023 13:33:45	24feb2023	268	4.4666667	.074444443	13	109080	6	KAMPALA	KAWEMPE DIVISION	KIKAAYA	KIKAAYA B	KIKAAYA B 'E'	Yes	Yes	Yes	127	127	85	85	Yes	158	158	85	85	No					No			34.04903	Complete			Yes	uuid:4839c656-c8fc-48f1-9a37-0d4d043dd932	2302240625	uuid:4839c656-c8fc-48f1-9a37-0d4d043dd932
24feb2023 19:29:50	24feb2023 16:50:21	24feb2023 16:56:55	24feb2023	422	7.0333333	.11722222	13	109088	6	KAMPALA	KAWEMPE DIVISION	KIKAAYA	KIKAAYA B	KIKAAYA B 'E'	Yes	Yes	Yes	138	138	90	90	Yes	151	151	55	55	Yes	138	138	98	98	Yes	12.8	12.8	24.12175	Complete			Yes	uuid:4e150829-e377-46b7-8153-da22f642712a	2302240625	uuid:4e150829-e377-46b7-8153-da22f642712a
13mar2023 21:29:51	13mar2023 16:58:58	13mar2023 17:03:21	13mar2023	280	4.6666665	.077777781	10	109089	6	KAMPALA	KAWEMPE DIVISION	KIKAAYA	KIKAAYA B	KIKAAYA B 'E'	Yes	Yes	Yes	142	142	99	99	Yes	158	158	46	46	Yes	141	141	96	96	Yes	13.6	13.6	18.426535	Complete			Yes	uuid:9d46ab3e-f1ae-4aee-9bcc-f033c3560097	2302240625	uuid:9d46ab3e-f1ae-4aee-9bcc-f033c3560097
13mar2023 21:29:51	13mar2023 18:59:07	13mar2023 18:59:07	13mar2023	37	.61666667	.010277778	10	109097	6	KAMPALA	KAWEMPE DIVISION	KIKAAYA	KIKAAYA B	KIKAAYA B 'E'	No																					Refused			Yes	uuid:92216f75-f87e-41a1-9ac4-e9d2f155ec21	2302240625	uuid:92216f75-f87e-41a1-9ac4-e9d2f155ec21
24feb2023 19:29:50	24feb2023 12:36:57	24feb2023 12:45:41	24feb2023	485	8.083333	.13472222	13	109099	6	KAMPALA	KAWEMPE DIVISION	KIKAAYA	KIKAAYA B	KIKAAYA B 'E'	Yes	Yes	Yes	124	124	92	92	Yes	159	159	101	101	Yes	128	128	90	90	Yes	12.6	12.6	39.950951	Complete			Yes	uuid:44a9beb7-f8af-4a4d-b2c8-1cef19c6ed7d	2302240625	uuid:44a9beb7-f8af-4a4d-b2c8-1cef19c6ed7d
24feb2023 19:29:50	24feb2023 13:42:29	24feb2023 13:51:13	24feb2023	486	8.1000004	.13500001	11	109100	6	KAMPALA	KAWEMPE DIVISION	KIKAAYA	KIKAAYA B	KIKAAYA B 'E'	Yes	Yes	Yes	119	119	80	80	Yes	152	152	80	80	Yes	117	117	78	78	Yes	14.6	14.6	34.626038	Complete			Yes	uuid:03a184da-0a62-4809-ab9a-12c01d3c76aa	2302240625	uuid:03a184da-0a62-4809-ab9a-12c01d3c76aa
13mar2023 21:29:51	13mar2023 18:59:07	13mar2023 19:01:18	13mar2023	60	1	.016666668	13	109101	6	KAMPALA	KAWEMPE DIVISION	KIKAAYA	KIKAAYA B	KIKAAYA B 'E'	No																					Refused			Yes	uuid:b32353ac-a044-432e-8ed3-a473741d112d	2302240625	uuid:b32353ac-a044-432e-8ed3-a473741d112d
13mar2023 21:29:51	13mar2023 18:41:39	13mar2023 18:46:01	13mar2023	278	4.6333332	.077222221	10	109104	6	KAMPALA	KAWEMPE DIVISION	KIKAAYA	KIKAAYA B	KIKAAYA B 'E'	Yes	Yes	Yes	104	104	66	66	Yes	150	150	52	52	Yes	116	116	89	89	Yes	13.7	13.7	23.111111	Complete			Yes	uuid:47d0f2ce-8e08-4736-90d8-2aca4c1929c4	2302240625	uuid:47d0f2ce-8e08-4736-90d8-2aca4c1929c4
13mar2023 21:29:51	13mar2023 16:39:19	13mar2023 16:43:41	13mar2023	310	5.1666665	.086111113	10	109105	6	KAMPALA	KAWEMPE DIVISION	KIKAAYA	KIKAAYA B	KIKAAYA B 'E'	Yes	Yes	Yes	110	110	70	70	Yes	174	174	77	77	Yes	114	114	74	74	Yes	11.5	11.5	25.432686	Complete			Yes	uuid:dc1a0a64-9523-486c-852e-ef905abae9bb	2302240625	uuid:dc1a0a64-9523-486c-852e-ef905abae9bb
24feb2023 19:32:01	24feb2023 18:19:55	24feb2023 18:26:28	24feb2023	335	5.5833335	.093055554	11	109113	6	KAMPALA	KAWEMPE DIVISION	KIKAAYA	KIKAAYA B	KIKAAYA B 'E'	Yes	Yes	Yes	108	108	81	81	Yes	163	163	69	69	Yes	110	110	81	81	Yes	12.6	12.6	25.970116	Complete			Yes	uuid:924a812c-aaa1-4ab8-862d-4f41d2496c78	2302240625	uuid:924a812c-aaa1-4ab8-862d-4f41d2496c78
24feb2023 19:29:50	24feb2023 16:56:55	24feb2023 17:05:39	24feb2023	507	8.4499998	.14083333	11	109116	6	KAMPALA	KAWEMPE DIVISION	KIKAAYA	KIKAAYA B	KIKAAYA B 'E'	Yes	Yes	Yes	128	128	89	89	Yes	164	164	48	48	Yes	118	118	86	86	Yes	15.1	15.1	17.846519	Complete			Yes	uuid:595607fa-f4bd-4dc4-b70c-cdfcedd61608	2302240625	uuid:595607fa-f4bd-4dc4-b70c-cdfcedd61608
24feb2023 19:29:50	24feb2023 11:13:56	24feb2023 11:20:29	24feb2023	470	7.8333335	.13055556	13	109117	6	KAMPALA	KAWEMPE DIVISION	KIKAAYA	KIKAAYA B	KIKAAYA B 'E'	Yes	Yes	Yes	125	125	79	79	Yes	159	159	54	54	Yes	132	132	80	80	Yes	12.6	12.6	21.359915	Complete			Yes	uuid:86c77b86-e21e-41f3-90af-94c8d18fbf01	2302240625	uuid:86c77b86-e21e-41f3-90af-94c8d18fbf01
13mar2023 21:29:51	13mar2023 17:05:32	13mar2023 17:12:05	13mar2023	413	6.8833332	.11472222	13	109120	6	KAMPALA	KAWEMPE DIVISION	KIKAAYA	KIKAAYA B	KIKAAYA B 'E'	Yes	Yes	Yes	120	120	84	84	Yes	155	155	87	87	Yes	119	119	79	79	Yes	15.1	15.1	36.21228	Complete			Yes	uuid:6c72c638-3f76-409f-b09d-8a6abd1868c5	2302240625	uuid:6c72c638-3f76-409f-b09d-8a6abd1868c5
24feb2023 19:29:50	24feb2023 17:18:45	24feb2023 17:25:18	24feb2023	363	6.0500002	.10083333	13	109124	6	KAMPALA	KAWEMPE DIVISION	KIKAAYA	KIKAAYA B	KIKAAYA B 'E'	Yes	Yes	Yes	97	97	58	58	Yes	163	163	72	72	Yes	103	103	64	64	Yes	11.2	11.2	27.099251	Complete			Yes	uuid:55e7d2e0-9653-4ed1-ab54-1341d9d13806	2302240625	uuid:55e7d2e0-9653-4ed1-ab54-1341d9d13806
24feb2023 19:29:50	24feb2023 13:55:36	24feb2023 14:08:42	24feb2023	660	11	.18333334	13	109126	6	KAMPALA	KAWEMPE DIVISION	KIKAAYA	KIKAAYA B	KIKAAYA B 'E'	Yes	Yes	Yes	106	106	67	67	Yes	158	158	65	65	Yes	108	108	63	63	Yes	11.2	11.2	26.037495	Complete			Yes	uuid:70be6c70-4aad-4342-8572-8574bffbb95f	2302240625	uuid:70be6c70-4aad-4342-8572-8574bffbb95f
17feb2023 17:19:19	17feb2023 10:59:13	17feb2023 11:05:46	17feb2023	481	8.0166664	.13361111	8	110009	6	KAMPALA	KAWEMPE DIVISION	KYEBANDO	ERISA	ERISA 'O'	Yes	Yes	Yes	115	115	79	79	Yes	159	159	61	61	Yes	120	120	74	74	Yes	11.5	11.5	24.128792	Complete			Yes	uuid:9d2ac87b-f0a5-4f5b-9a30-219a3c622dd2	2302140707	uuid:9d2ac87b-f0a5-4f5b-9a30-219a3c622dd2
17feb2023 17:21:30	17feb2023 16:26:53	17feb2023 16:26:53	17feb2023	56	.93333334	.015555556	8	110011	6	KAMPALA	KAWEMPE DIVISION	KYEBANDO	ERISA	ERISA 'O'	No																					Ineligible			Yes	uuid:acfdc3c5-c472-4757-b327-965f49b6f76d	2302140707	uuid:acfdc3c5-c472-4757-b327-965f49b6f76d
17feb2023 17:21:30	17feb2023 16:24:42	17feb2023 16:24:42	17feb2023	51	.85000002	.014166667	8	110015	6	KAMPALA	KAWEMPE DIVISION	KYEBANDO	ERISA	ERISA 'O'	No																					Ineligible			Yes	uuid:0ea4e85d-ee2b-4c9e-b3b6-9bffee420fc4	2302140707	uuid:0ea4e85d-ee2b-4c9e-b3b6-9bffee420fc4
17feb2023 17:21:30	17feb2023 16:33:27	17feb2023 16:35:38	17feb2023	54	.89999998	.015	9	110026	6	KAMPALA	KAWEMPE DIVISION	KYEBANDO	ERISA	ERISA 'O'	No																					Ineligible			Yes	uuid:dd85a1d2-85c6-4f34-b9dc-4f5aedb3d84b	2302140707	uuid:dd85a1d2-85c6-4f34-b9dc-4f5aedb3d84b
17feb2023 17:19:19	17feb2023 11:58:11	17feb2023 12:06:56	17feb2023	572	9.5333338	.15888889	9	110027	6	KAMPALA	KAWEMPE DIVISION	KYEBANDO	ERISA	ERISA 'O'	Yes	Yes	Yes	111	111	82	82	Yes	163	163	95	95	Yes	118	118	80	80	Yes	13.7	13.7	35.755955	Complete			Yes	uuid:62ebb868-8cbe-4e6d-98f5-c15f651d9ab8	2302140707	uuid:62ebb868-8cbe-4e6d-98f5-c15f651d9ab8
17feb2023 17:17:08	17feb2023 10:22:04	17feb2023 10:30:49	17feb2023	552	9.1999998	.15333334	8	110028	6	KAMPALA	KAWEMPE DIVISION	KYEBANDO	ERISA	ERISA 'O'	Yes	Yes	Yes	106	106	69	69	Yes	166	166	61	61	Yes	116	116	66	66	Yes	11.1	11.1	22.13674	Complete			Yes	uuid:546c0ef5-e607-480e-9f34-a48d0b74e8d7	2302140707	uuid:546c0ef5-e607-480e-9f34-a48d0b74e8d7
17feb2023 17:19:19	17feb2023 12:35:20	17feb2023 12:46:15	17feb2023	626	10.433333	.17388889	9	110033	6	KAMPALA	KAWEMPE DIVISION	KYEBANDO	ERISA	ERISA 'O'	Yes	Yes	Yes	120	120	76	76	Yes	162	162	78	78	Yes	120	120	65	65	Yes	12.8	12.8	29.721079	Complete			Yes	uuid:01089844-f15c-40a3-b504-d58b4a859fd1	2302140707	uuid:01089844-f15c-40a3-b504-d58b4a859fd1
17feb2023 17:21:30	17feb2023 16:09:25	17feb2023 16:22:31	17feb2023	736	12.266666	.20444444	9	110039	6	KAMPALA	KAWEMPE DIVISION	KYEBANDO	ERISA	ERISA 'O'	Yes	Yes	Yes	131	131	85	85	Yes	156	156	62	62	Yes	127	127	85	85	Yes	15.4	15.4	25.47666	Complete			Yes	uuid:8804c861-6d33-45c1-bee0-de69f079a300	2302140707	uuid:8804c861-6d33-45c1-bee0-de69f079a300
17feb2023 17:21:30	17feb2023 16:35:38	17feb2023 16:35:38	17feb2023	64	1.0666667	.017777778	8	110040	6	KAMPALA	KAWEMPE DIVISION	KYEBANDO	ERISA	ERISA 'O'	No																					Ineligible			Yes	uuid:3540b35b-59ad-4571-9ebe-ad564fce8e99	2302140707	uuid:3540b35b-59ad-4571-9ebe-ad564fce8e99
17feb2023 17:19:19	17feb2023 11:45:05	17feb2023 11:56:00	17feb2023	580	9.666667	.16111112	8	110041	6	KAMPALA	KAWEMPE DIVISION	KYEBANDO	ERISA	ERISA 'O'	Yes	Yes	Yes	128	128	70	70	Yes	169	169	65	65	Yes	119	119	76	76	Yes	11	11	22.758307	Complete			Yes	uuid:d48a3492-ba68-4dd2-8b31-43b7d157d140	2302140707	uuid:d48a3492-ba68-4dd2-8b31-43b7d157d140
17feb2023 17:19:19	17feb2023 11:21:03	17feb2023 11:34:10	17feb2023	727	12.116667	.20194444	9	110042	6	KAMPALA	KAWEMPE DIVISION	KYEBANDO	ERISA	ERISA 'O'	Yes	Yes	Yes	110	110	67	67	Yes	160	160	74	74	Yes	103	103	66	66	Yes	13.4	13.4	28.90625	Complete			Yes	uuid:3f138002-84aa-4268-9d30-23426d968ded	2302140707	uuid:3f138002-84aa-4268-9d30-23426d968ded
17feb2023 17:21:30	17feb2023 16:26:53	17feb2023 16:29:04	17feb2023	117	1.95	.032499999	9	110052	6	KAMPALA	KAWEMPE DIVISION	KYEBANDO	ERISA	ERISA 'O'	No																					Ineligible			Yes	uuid:17947bc2-38af-4ebf-a804-6f26d6844f7e	2302140707	uuid:17947bc2-38af-4ebf-a804-6f26d6844f7e
17feb2023 17:17:08	17feb2023 10:30:49	17feb2023 10:39:33	17feb2023	507	8.4499998	.14083333	9	110053	6	KAMPALA	KAWEMPE DIVISION	KYEBANDO	ERISA	ERISA 'O'	Yes	Yes	Yes	115	115	75	75	Yes	152	152	64	64	Yes	128	128	77	77	Yes	11.6	11.6	27.70083	Complete			Yes	uuid:635f0ec5-0015-4667-9755-c808b9d68f66	2302140707	uuid:635f0ec5-0015-4667-9755-c808b9d68f66
17feb2023 17:21:30	17feb2023 16:31:15	17feb2023 16:33:27	17feb2023	60	1	.016666668	9	110055	6	KAMPALA	KAWEMPE DIVISION	KYEBANDO	ERISA	ERISA 'O'	No																					Ineligible			Yes	uuid:ee2900e7-f162-4fd8-8fca-11fbed869cc5	2302140707	uuid:ee2900e7-f162-4fd8-8fca-11fbed869cc5
17feb2023 17:17:08	17feb2023 10:11:09	17feb2023 10:22:04	17feb2023	635	10.583333	.17638889	9	110058	6	KAMPALA	KAWEMPE DIVISION	KYEBANDO	ERISA	ERISA 'O'	Yes	Yes	Yes	100	100	70	70	Yes	153	153	70	70	Yes	90	90	63	63	Yes	10.3	10.3	29.903028	Complete			Yes	uuid:de4f2be4-bc0c-4177-8fbf-469755f859bb	2302140707	uuid:de4f2be4-bc0c-4177-8fbf-469755f859bb
17feb2023 17:21:30	17feb2023 14:39:51	17feb2023 14:48:35	17feb2023	522	8.6999998	.145	8	110063	6	KAMPALA	KAWEMPE DIVISION	KYEBANDO	ERISA	ERISA 'O'	Yes	Yes	Yes	115	115	70	70	Yes	148	148	67	67	Yes	109	109	64	64	Yes	11.2	11.2	30.58802	Complete			Yes	uuid:1aa0ed92-41a7-422a-83e8-03fbd80b5038	2302140707	uuid:1aa0ed92-41a7-422a-83e8-03fbd80b5038
17feb2023 17:21:30	17feb2023 14:33:18	17feb2023 14:39:51	17feb2023	385	6.4166665	.10694444	9	110064	6	KAMPALA	KAWEMPE DIVISION	KYEBANDO	ERISA	ERISA 'O'	Yes	Yes	Yes	110	110	67	67	Yes	159	159	53	53	Yes	109	109	65	65	No			20.964361	Complete			Yes	uuid:ed4decaa-f54e-40dd-a34c-5f61120e0fb2	2302140707	uuid:ed4decaa-f54e-40dd-a34c-5f61120e0fb2
17feb2023 17:21:30	17feb2023 15:30:05	17feb2023 15:43:12	17feb2023	687	11.45	.19083333	9	110070	6	KAMPALA	KAWEMPE DIVISION	KYEBANDO	ERISA	ERISA 'O'	Yes	Yes	Yes	143	143	67	67	Yes	160	160	66	66	Yes	143	143	70	70	Yes	14	14	25.78125	Complete			Yes	uuid:ebc17570-9d80-46a6-91b9-ad12e752d5e0	2302140707	uuid:ebc17570-9d80-46a6-91b9-ad12e752d5e0
17feb2023 17:19:19	17feb2023 14:04:54	17feb2023 14:13:38	17feb2023	526	8.7666664	.14611112	9	110071	6	KAMPALA	KAWEMPE DIVISION	KYEBANDO	ERISA	ERISA 'O'	Yes	Yes	Yes	113	113	74	74	Yes	154	154	60	60	Yes	112	112	71	71	Yes	17	17	25.299376	Complete			Yes	uuid:f6641d6f-6e4c-4f0a-bb09-b913d9bfd5ef	2302140707	uuid:f6641d6f-6e4c-4f0a-bb09-b913d9bfd5ef
17feb2023 17:21:30	17feb2023 16:29:04	17feb2023 16:31:15	17feb2023	77	1.2833333	.021388888	8	110072	6	KAMPALA	KAWEMPE DIVISION	KYEBANDO	ERISA	ERISA 'O'	No																					Ineligible			Yes	uuid:86992745-97e7-458e-a570-c52129d9f207	2302140707	uuid:86992745-97e7-458e-a570-c52129d9f207
17feb2023 17:19:19	17feb2023 11:14:30	17feb2023 11:21:03	17feb2023	390	6.5	.10833333	8	110073	6	KAMPALA	KAWEMPE DIVISION	KYEBANDO	ERISA	ERISA 'O'	Yes	Yes	Yes	117	117	87	87	Yes	158	158	75	75	Yes	127	127	92	92	Yes	13.3	13.3	30.043262	Complete			Yes	uuid:bd853cb4-3cb6-499f-871e-906587f702da	2302140707	uuid:bd853cb4-3cb6-499f-871e-906587f702da
17feb2023 17:19:19	17feb2023 12:50:37	17feb2023 12:59:21	17feb2023	494	8.2333336	.13722222	8	110077	6	KAMPALA	KAWEMPE DIVISION	KYEBANDO	ERISA	ERISA 'O'	Yes	Yes	Yes	144	144	96	96	Yes	158	158	47	47	Yes	143	143	97	97	Yes	12.8	12.8	18.82711	Complete			Yes	uuid:7a03fa74-d351-4a28-a7e0-42991df722fa	2302140707	uuid:7a03fa74-d351-4a28-a7e0-42991df722fa
17feb2023 17:19:19	17feb2023 14:13:38	17feb2023 14:22:22	17feb2023	561	9.3500004	.15583333	8	110078	6	KAMPALA	KAWEMPE DIVISION	KYEBANDO	ERISA	ERISA 'O'	Yes	Yes	Yes	128	128	79	79	Yes	159	159	76	76	Yes	122	122	74	74	Yes	11.7	11.7	30.062101	Complete			Yes	uuid:fbdab1ea-5308-4c2f-a6a3-b9de6e847377	2302140707	uuid:fbdab1ea-5308-4c2f-a6a3-b9de6e847377
17feb2023 17:17:08	17feb2023 10:48:17	17feb2023 10:57:01	17feb2023	455	7.5833335	.12638889	9	110082	6	KAMPALA	KAWEMPE DIVISION	KYEBANDO	ERISA	ERISA 'O'	Yes	Yes	Yes	163	163	87	87	Yes	159	159	82	82	Yes	169	169	82	82	Yes	12.1	12.1	32.435425	Complete			Yes	uuid:38a25411-b529-4eea-b411-1efd0b836296	2302140707	uuid:38a25411-b529-4eea-b411-1efd0b836296
17feb2023 17:21:30	17feb2023 16:33:27	17feb2023 16:33:27	17feb2023	98	1.6333333	.027222222	8	110084	6	KAMPALA	KAWEMPE DIVISION	KYEBANDO	ERISA	ERISA 'O'	No																					No household member was available			Yes	uuid:6be6a8e0-a6a2-4bbf-b02a-4878084e0afc	2302140707	uuid:6be6a8e0-a6a2-4bbf-b02a-4878084e0afc
17feb2023 17:19:19	17feb2023 11:34:10	17feb2023 11:45:05	17feb2023	619	10.316667	.17194444	9	110090	6	KAMPALA	KAWEMPE DIVISION	KYEBANDO	ERISA	ERISA 'O'	Yes	Yes	Yes	110	110	86	86	Yes	155	155	67	67	Yes	104	104	65	65	Yes	11.5	11.5	27.887617	Complete			Yes	uuid:a9e395eb-f93b-43eb-8fe2-583311b475c0	2302140707	uuid:a9e395eb-f93b-43eb-8fe2-583311b475c0
17feb2023 17:21:30	17feb2023 16:22:31	17feb2023 16:22:31	17feb2023	69	1.15	.019166667	9	110108	6	KAMPALA	KAWEMPE DIVISION	KYEBANDO	ERISA	ERISA 'O'	No																					Ineligible			Yes	uuid:bf2009be-9d1a-4216-b553-a559d4187cd2	2302140707	uuid:bf2009be-9d1a-4216-b553-a559d4187cd2
17feb2023 17:21:30	17feb2023 14:48:35	17feb2023 14:55:08	17feb2023	432	7.1999998	.12	9	110112	6	KAMPALA	KAWEMPE DIVISION	KYEBANDO	ERISA	ERISA 'O'	Yes	Yes	Yes	125	125	81	81	Yes	162	162	89	89	Yes	118	118	76	76	Yes	12.7	12.7	33.912514	Complete			Yes	uuid:0fbe84e8-7aa5-44b5-8d9a-8d8ba3adc4b1	2302140707	uuid:0fbe84e8-7aa5-44b5-8d9a-8d8ba3adc4b1
17feb2023 17:21:30	17feb2023 14:22:22	17feb2023 14:28:55	17feb2023	339	5.6500001	.094166666	9	110123	6	KAMPALA	KAWEMPE DIVISION	KYEBANDO	ERISA	ERISA 'O'	Yes	Yes	Yes	118	118	79	79	Yes	162	162	54	54	Yes	113	113	80	80	Yes	13.7	13.7	20.576132	Complete			Yes	uuid:2f02c002-0a36-4b6d-980c-3b0c5ecfbc92	2302140707	uuid:2f02c002-0a36-4b6d-980c-3b0c5ecfbc92
17feb2023 17:17:08	17feb2023 09:55:51	17feb2023 10:11:09	17feb2023	891	14.85	.2475	8	110125	6	KAMPALA	KAWEMPE DIVISION	KYEBANDO	ERISA	ERISA 'O'	Yes	Yes	Yes	110	110	72	72	Yes	156	156	86	86	Yes	112	112	72	72	Yes	11.3	11.3	35.338593	Complete			Yes	uuid:658540fa-56fd-4360-95cc-045731b5d814	2302140707	uuid:658540fa-56fd-4360-95cc-045731b5d814
17feb2023 17:21:30	17feb2023 16:40:00	17feb2023 16:42:11	17feb2023	122	2.0333333	.033888888	8	110127	6	KAMPALA	KAWEMPE DIVISION	KYEBANDO	ERISA	ERISA 'O'	No																					Ineligible			Yes	uuid:b1f968a6-7213-49c6-855c-afefe93b5273	2302140707	uuid:b1f968a6-7213-49c6-855c-afefe93b5273
17feb2023 17:21:30	17feb2023 16:37:49	17feb2023 16:37:49	17feb2023	128	2.1333334	.035555556	9	110131	6	KAMPALA	KAWEMPE DIVISION	KYEBANDO	ERISA	ERISA 'O'	No																					Ineligible			Yes	uuid:565c2392-8988-46d0-a08b-f711fec99542	2302140707	uuid:565c2392-8988-46d0-a08b-f711fec99542
17feb2023 17:17:08	17feb2023 10:39:33	17feb2023 10:48:17	17feb2023	495	8.25	.1375	8	110135	6	KAMPALA	KAWEMPE DIVISION	KYEBANDO	ERISA	ERISA 'O'	Yes	Yes	Yes	133	133	83	83	Yes	156	156	52	52	Yes	128	128	82	82	Yes	13.4	13.4	21.367521	Complete			Yes	uuid:fb128760-15e1-4a24-ada9-4d49d18f1943	2302140707	uuid:fb128760-15e1-4a24-ada9-4d49d18f1943
17feb2023 17:21:30	17feb2023 14:57:19	17feb2023 15:12:37	17feb2023	730	12.166667	.20277777	8	110139	6	KAMPALA	KAWEMPE DIVISION	KYEBANDO	ERISA	ERISA 'O'	Yes	Yes	Yes	118	118	77	77	Yes	172	172	56	56	Yes	119	119	83	83	No			18.929152	Complete			Yes	uuid:f258ed5f-c2d7-48c4-91cb-7701c39fcc56	2302140707	uuid:f258ed5f-c2d7-48c4-91cb-7701c39fcc56
17feb2023 17:19:19	17feb2023 11:05:46	17feb2023 11:14:30	17feb2023	466	7.7666669	.12944445	9	110142	6	KAMPALA	KAWEMPE DIVISION	KYEBANDO	ERISA	ERISA 'O'	Yes	Yes	Yes	142	142	96	96	Yes	160	160	89	89	Yes	133	133	95	95	Yes	13.1	13.1	34.765625	Complete			Yes	uuid:57b3f903-bc7d-4740-bd60-c875aca5e0b3	2302140707	uuid:57b3f903-bc7d-4740-bd60-c875aca5e0b3
17feb2023 17:21:30	17feb2023 14:28:55	17feb2023 14:33:18	17feb2023	318	5.3000002	.088333331	8	110143	6	KAMPALA	KAWEMPE DIVISION	KYEBANDO	ERISA	ERISA 'O'	Yes	Yes	Yes	116	116	82	82	Yes	153	153	50	50	Yes	112	112	81	81	Yes	13.4	13.4	21.359306	Complete			Yes	uuid:b8ba0767-0825-4c79-824a-f803d5c6d794	2302140707	uuid:b8ba0767-0825-4c79-824a-f803d5c6d794
17feb2023 17:19:19	17feb2023 12:09:07	17feb2023 12:35:20	17feb2023	996	16.6	.27666667	9	110146	6	KAMPALA	KAWEMPE DIVISION	KYEBANDO	ERISA	ERISA 'O'	Yes	Yes	Yes	148	148	95	95	Yes	160	160	50	50	Yes	137	137	90	90	Yes	13.3	13.3	19.53125	Complete			Yes	uuid:1ec6a6e0-615e-494a-a30d-a508e0891688	2302140707	uuid:1ec6a6e0-615e-494a-a30d-a508e0891688
17feb2023 17:21:30	17feb2023 16:24:42	17feb2023 16:26:53	17feb2023	105	1.75	.029166667	9	110150	6	KAMPALA	KAWEMPE DIVISION	KYEBANDO	ERISA	ERISA 'O'	No																					Ineligible			Yes	uuid:4c0403fc-e3e5-4f02-8a70-865a61ea8021	2302140707	uuid:4c0403fc-e3e5-4f02-8a70-865a61ea8021
20feb2023 17:24:42	20feb2023 16:36:38	20feb2023 16:38:49	20feb2023	64	1.0666667	.017777778	8	111004	6	KAMPALA	KAWEMPE DIVISION	KYEBANDO	CENTRAL	CENTRAL 'D'	No																					No household member was available			Yes	uuid:268ce26a-0737-4d16-9717-eb1d42a5c805	2302140707	uuid:268ce26a-0737-4d16-9717-eb1d42a5c805
20feb2023 17:24:42	20feb2023 16:36:38	20feb2023 16:36:38	20feb2023	80	1.3333334	.022222223	9	111007	6	KAMPALA	KAWEMPE DIVISION	KYEBANDO	CENTRAL	CENTRAL 'D'	No																					No household member was available			Yes	uuid:ee932443-973d-4604-a921-91281449a77f	2302140707	uuid:ee932443-973d-4604-a921-91281449a77f
20feb2023 17:24:42	20feb2023 16:38:49	20feb2023 16:41:00	20feb2023	57	.94999999	.015833333	9	111008	6	KAMPALA	KAWEMPE DIVISION	KYEBANDO	CENTRAL	CENTRAL 'D'	No																					No household member was available			Yes	uuid:ca6a632a-518f-4ef1-b478-a859e87d72f9	2302140707	uuid:ca6a632a-518f-4ef1-b478-a859e87d72f9
20feb2023 17:24:42	20feb2023 16:01:41	20feb2023 16:08:14	20feb2023	381	6.3499999	.10583334	8	111010	6	KAMPALA	KAWEMPE DIVISION	KYEBANDO	CENTRAL	CENTRAL 'D'	Yes	Yes	Yes	94	94	69	69	Yes	178	178	63	63	Yes	109	109	71	71	Yes	14	14	19.883854	Complete			Yes	uuid:0eaccbfa-1bd4-47ad-b3ec-3236abb995f9	2302140707	uuid:0eaccbfa-1bd4-47ad-b3ec-3236abb995f9
20feb2023 17:22:31	20feb2023 10:38:22	20feb2023 10:42:44	20feb2023	340	5.6666665	.094444446	8	111011	6	KAMPALA	KAWEMPE DIVISION	KYEBANDO	CENTRAL	CENTRAL 'D'	Yes	Yes	Yes	112	112	74	74	Yes	157	157	53	53	Yes	108	108	71	71	Yes	12.5	12.5	21.501886	Complete			Yes	uuid:1de23cc3-dff9-4b9c-8d94-972d5ecc8a20	2302140707	uuid:1de23cc3-dff9-4b9c-8d94-972d5ecc8a20
20feb2023 17:24:42	20feb2023 16:30:05	20feb2023 16:30:05	20feb2023	44	.73333335	.012222222	8	111014	6	KAMPALA	KAWEMPE DIVISION	KYEBANDO	CENTRAL	CENTRAL 'D'	No																					No household member was available			Yes	uuid:fceae020-44b2-4a22-84b7-aaf1c11476af	2302140707	uuid:fceae020-44b2-4a22-84b7-aaf1c11476af
20feb2023 17:24:42	20feb2023 16:27:54	20feb2023 16:30:05	20feb2023	78	1.3	.021666666	9	111017	6	KAMPALA	KAWEMPE DIVISION	KYEBANDO	CENTRAL	CENTRAL 'D'	No																					No household member was available			Yes	uuid:31b1428d-e480-4ec4-967b-080fe2b676d9	2302140707	uuid:31b1428d-e480-4ec4-967b-080fe2b676d9
20feb2023 17:24:42	20feb2023 13:48:25	20feb2023 13:52:48	20feb2023	357	5.9499998	.099166669	9	111027	6	KAMPALA	KAWEMPE DIVISION	KYEBANDO	CENTRAL	CENTRAL 'D'	Yes	Yes	Yes	119	119	76	76	Yes	159	159	71	71	Yes	120	120	75	75	Yes	16.700001	16.700001	28.084332	Complete			Yes	uuid:8eb0ccf1-8b28-4cec-9da8-33b5683dc177	2302140707	uuid:8eb0ccf1-8b28-4cec-9da8-33b5683dc177
20feb2023 17:24:42	20feb2023 16:47:33	20feb2023 16:47:33	20feb2023	40	.66666669	.011111111	8	111029	6	KAMPALA	KAWEMPE DIVISION	KYEBANDO	CENTRAL	CENTRAL 'D'	No																					No household member was available			Yes	uuid:6019f8cc-05d9-4357-802f-675d20f5b26b	2302140707	uuid:6019f8cc-05d9-4357-802f-675d20f5b26b
20feb2023 17:22:31	20feb2023 12:01:23	20feb2023 12:07:56	20feb2023	413	6.8833332	.11472222	8	111030	6	KAMPALA	KAWEMPE DIVISION	KYEBANDO	CENTRAL	CENTRAL 'D'	Yes	Yes	Yes	97	97	63	63	Yes	169	169	59	59	Yes	102	102	68	68	Yes	12.3	12.3	20.657539	Complete			Yes	uuid:b0432451-c8bb-4191-bdf6-7e5bb9b91281	2302140707	uuid:b0432451-c8bb-4191-bdf6-7e5bb9b91281
20feb2023 17:22:31	20feb2023 11:32:59	20feb2023 11:37:21	20feb2023	278	4.6333332	.077222221	9	111031	6	KAMPALA	KAWEMPE DIVISION	KYEBANDO	CENTRAL	CENTRAL 'D'	Yes	Yes	Yes	99	99	69	69	Yes	155	155	72	72	Yes	103	103	72	72	Yes	14.2	14.2	29.968782	Complete			Yes	uuid:81f0195c-adeb-4d2e-97d3-60e57dbc8000	2302140707	uuid:81f0195c-adeb-4d2e-97d3-60e57dbc8000
20feb2023 17:24:42	20feb2023 16:43:11	20feb2023 16:45:22	20feb2023	120	2	.033333335	9	111033	6	KAMPALA	KAWEMPE DIVISION	KYEBANDO	CENTRAL	CENTRAL 'D'	No																					No household member was available			Yes	uuid:4b64779c-6d7c-420f-bcd2-6c0b8bbe301e	2302140707	uuid:4b64779c-6d7c-420f-bcd2-6c0b8bbe301e
20feb2023 17:24:42	20feb2023 16:34:27	20feb2023 16:34:27	20feb2023	37	.61666667	.010277778	8	111037	6	KAMPALA	KAWEMPE DIVISION	KYEBANDO	CENTRAL	CENTRAL 'D'	No																					No household member was available			Yes	uuid:2c67fa4f-b31d-48f3-a9e7-9f61d708829c	2302140707	uuid:2c67fa4f-b31d-48f3-a9e7-9f61d708829c
20feb2023 17:24:42	20feb2023 16:47:33	20feb2023 16:49:44	20feb2023	50	.83333331	.013888889	9	111039	6	KAMPALA	KAWEMPE DIVISION	KYEBANDO	CENTRAL	CENTRAL 'D'	No																					No household member was available			Yes	uuid:b1cde0a5-e978-408b-a4a8-aa4d3d3b720a	2302140707	uuid:b1cde0a5-e978-408b-a4a8-aa4d3d3b720a
20feb2023 17:24:42	20feb2023 16:32:16	20feb2023 16:34:27	20feb2023	84	1.4	.023333333	9	111051	6	KAMPALA	KAWEMPE DIVISION	KYEBANDO	CENTRAL	CENTRAL 'D'	No																					Refused			Yes	uuid:2464eb45-95b7-4533-b7bf-8e3c2a970164	2302140707	uuid:2464eb45-95b7-4533-b7bf-8e3c2a970164
20feb2023 17:24:42	20feb2023 16:32:16	20feb2023 16:32:16	20feb2023	54	.89999998	.015	8	111055	6	KAMPALA	KAWEMPE DIVISION	KYEBANDO	CENTRAL	CENTRAL 'D'	No																					No household member was available			Yes	uuid:c81bfbf5-ec3d-4091-abce-5c3a8686e868	2302140707	uuid:c81bfbf5-ec3d-4091-abce-5c3a8686e868
20feb2023 17:22:31	20feb2023 09:32:50	20feb2023 09:45:56	20feb2023	817	13.616667	.22694445	8	111061	6	KAMPALA	KAWEMPE DIVISION	KYEBANDO	CENTRAL	CENTRAL 'D'	Yes	Yes	Yes	140	140	87	87	Yes	156	156	56	56	Yes	132	132	89	89	Yes	13.5	13.5	23.011177	Complete			No	uuid:09e6354a-50c1-44ad-90ff-cb680e0a8101	2302140707	uuid:09e6354a-50c1-44ad-90ff-cb680e0a8101
20feb2023 17:22:31	20feb2023 10:29:38	20feb2023 10:38:22	20feb2023	515	8.583333	.14305556	9	111064	6	KAMPALA	KAWEMPE DIVISION	KYEBANDO	CENTRAL	CENTRAL 'D'	Yes	Yes	Yes	101	101	71	71	Yes	167	167	65	65	Yes	112	112	73	73	Yes	14.9	14.9	23.306681	Complete			Yes	uuid:d23d983e-2e13-4ec8-8b03-a55d9fe2f467	2302140707	uuid:d23d983e-2e13-4ec8-8b03-a55d9fe2f467
20feb2023 17:22:31	20feb2023 10:53:40	20feb2023 11:00:13	20feb2023	485	8.083333	.13472222	8	111067	6	KAMPALA	KAWEMPE DIVISION	KYEBANDO	CENTRAL	CENTRAL 'D'	Yes	Yes	Yes	105	105	67	67	Yes	148	148	72	72	Yes	118	118	71	71	Yes	11.3	11.3	32.870708	Complete			Yes	uuid:96f83360-0f2d-49b4-8e3b-6164a4ac35e5	2302140707	uuid:96f83360-0f2d-49b4-8e3b-6164a4ac35e5
20feb2023 17:22:31	20feb2023 10:42:44	20feb2023 10:49:18	20feb2023	340	5.6666665	.094444446	9	111068	6	KAMPALA	KAWEMPE DIVISION	KYEBANDO	CENTRAL	CENTRAL 'D'	Yes	Yes	Yes	126	126	87	87	Yes	152	152	67	67	Yes	125	125	91	91	Yes	15.1	15.1	28.999308	Complete			Yes	uuid:b17f440c-44b7-411e-b121-278e7850c3be	2302140707	uuid:b17f440c-44b7-411e-b121-278e7850c3be
20feb2023 17:24:42	20feb2023 16:45:22	20feb2023 16:45:22	20feb2023	32	.53333336	.0088888891	9	111071	6	KAMPALA	KAWEMPE DIVISION	KYEBANDO	CENTRAL	CENTRAL 'D'	No																					No household member was available			Yes	uuid:81ab2abf-36b2-45bf-b8bc-d699023ff283	2302140707	uuid:81ab2abf-36b2-45bf-b8bc-d699023ff283
20feb2023 17:22:31	20feb2023 12:34:09	20feb2023 12:40:42	20feb2023	411	6.8499999	.11416667	9	111072	6	KAMPALA	KAWEMPE DIVISION	KYEBANDO	CENTRAL	CENTRAL 'D'	Yes	Yes	Yes	142	142	76	76	Yes	163	163	72	72	Yes	133	133	85	85	Yes	13.6	13.6	27.099251	Complete			Yes	uuid:c79db386-096f-4ae5-b605-bdc4efa6b87e	2302140707	uuid:c79db386-096f-4ae5-b605-bdc4efa6b87e
20feb2023 17:24:42	20feb2023 16:41:00	20feb2023 16:41:00	20feb2023	67	1.1166667	.018611111	8	111074	6	KAMPALA	KAWEMPE DIVISION	KYEBANDO	CENTRAL	CENTRAL 'D'	No																					No household member was available			Yes	uuid:d428b85a-db05-43c1-b3a3-c76741b8d28a	2302140707	uuid:d428b85a-db05-43c1-b3a3-c76741b8d28a
20feb2023 17:24:42	20feb2023 15:55:08	20feb2023 16:01:41	20feb2023	322	5.3666668	.089444444	9	111076	6	KAMPALA	KAWEMPE DIVISION	KYEBANDO	CENTRAL	CENTRAL 'D'	Yes	Yes	Yes	112	112	74	74	Yes	149	149	62	62	Yes	105	105	80	80	Yes	13.6	13.6	27.92667	Complete			Yes	uuid:309f0b1e-935f-4036-964c-3d3c2c1ccc87	2302140707	uuid:309f0b1e-935f-4036-964c-3d3c2c1ccc87
20feb2023 17:24:42	20feb2023 16:27:54	20feb2023 16:27:54	20feb2023	58	.96666664	.016111111	8	111081	6	KAMPALA	KAWEMPE DIVISION	KYEBANDO	CENTRAL	CENTRAL 'D'	No																					No household member was available			Yes	uuid:72c3d047-d89a-42c3-a8c6-edaf26255443	2302140707	uuid:72c3d047-d89a-42c3-a8c6-edaf26255443
20feb2023 17:24:42	20feb2023 16:30:05	20feb2023 16:32:16	20feb2023	64	1.0666667	.017777778	9	111095	6	KAMPALA	KAWEMPE DIVISION	KYEBANDO	CENTRAL	CENTRAL 'D'	No																					No household member was available			Yes	uuid:819177f8-29e2-49bc-b86d-7c112f6e9a7d	2302140707	uuid:819177f8-29e2-49bc-b86d-7c112f6e9a7d
20feb2023 17:24:42	20feb2023 12:58:11	20feb2023 13:04:44	20feb2023	392	6.5333333	.10888889	8	111098	6	KAMPALA	KAWEMPE DIVISION	KYEBANDO	CENTRAL	CENTRAL 'D'	Yes	Yes	Yes	114	114	85	85	Yes	154	154	58	58	Yes	111	111	81	81	Yes	8.5	8.5	24.456064	Complete			Yes	uuid:1db327aa-c198-4fb8-a75b-34278e71ffb9	2302140707	uuid:1db327aa-c198-4fb8-a75b-34278e71ffb9
20feb2023 17:24:42	20feb2023 14:40:51	20feb2023 14:47:24	20feb2023	357	5.9499998	.099166669	9	111101	6	KAMPALA	KAWEMPE DIVISION	KYEBANDO	CENTRAL	CENTRAL 'D'	Yes	Yes	Yes	129	129	95	95	Yes	150	150	58	58	Yes	135	135	99	99	Yes	16.700001	16.700001	25.777779	Complete			Yes	uuid:31ae7771-79bd-44c4-be63-5d8efba08352	2302140707	uuid:31ae7771-79bd-44c4-be63-5d8efba08352
20feb2023 17:22:31	20feb2023 09:45:56	20feb2023 09:52:30	20feb2023	417	6.9499998	.11583333	9	111102	6	KAMPALA	KAWEMPE DIVISION	KYEBANDO	CENTRAL	CENTRAL 'D'	Yes	Yes	Yes	118	118	66	66	Yes	157	157	49	49	Yes	111	111	64	64	Yes	11.6	11.6	19.879103	Complete			Yes	uuid:8f89e463-f260-471f-be12-130fbe3bcdd6	2302140707	uuid:8f89e463-f260-471f-be12-130fbe3bcdd6
20feb2023 17:24:42	20feb2023 15:24:33	20feb2023 15:28:55	20feb2023	273	4.5500002	.075833336	8	111103	6	KAMPALA	KAWEMPE DIVISION	KYEBANDO	CENTRAL	CENTRAL 'D'	Yes	Yes	Yes	135	135	80	80	Yes	165	165	64	64	Yes	119	119	76	76	Yes	7.9000001	7.9000001	23.507805	Complete			Yes	uuid:f2656eac-2a56-45bb-a636-e55a77626d41	2302140707	uuid:f2656eac-2a56-45bb-a636-e55a77626d41
20feb2023 17:24:42	20feb2023 16:45:22	20feb2023 16:45:22	20feb2023	52	.86666667	.014444444	8	111104	6	KAMPALA	KAWEMPE DIVISION	KYEBANDO	CENTRAL	CENTRAL 'D'	No																					No household member was available			Yes	uuid:de235f41-583d-49ec-9525-c2aff13d34f0	2302140707	uuid:de235f41-583d-49ec-9525-c2aff13d34f0
20feb2023 17:24:42	20feb2023 16:25:43	20feb2023 16:25:43	20feb2023	90	1.5	.025	9	111115	6	KAMPALA	KAWEMPE DIVISION	KYEBANDO	CENTRAL	CENTRAL 'D'	No																					No household member was available			Yes	uuid:ac7e7a0b-8dac-4514-8ec9-f57fdc192173	2302140707	uuid:ac7e7a0b-8dac-4514-8ec9-f57fdc192173
20feb2023 17:24:42	20feb2023 14:34:18	20feb2023 14:40:51	20feb2023	356	5.9333334	.098888889	8	111117	6	KAMPALA	KAWEMPE DIVISION	KYEBANDO	CENTRAL	CENTRAL 'D'	Yes	Yes	Yes	120	120	85	85	Yes	154	154	51	51	Yes	116	116	88	88	Yes	12.5	12.5	21.504469	Complete			Yes	uuid:67360ab7-bff7-47ae-a4cf-afc6aff89a94	2302140707	uuid:67360ab7-bff7-47ae-a4cf-afc6aff89a94
20feb2023 17:24:42	20feb2023 16:47:33	20feb2023 16:47:33	20feb2023	45	.75	.0125	9	111118	6	KAMPALA	KAWEMPE DIVISION	KYEBANDO	CENTRAL	CENTRAL 'D'	No																					No household member was available			Yes	uuid:5822601f-379f-4b3e-89be-6c062e91ee66	2302140707	uuid:5822601f-379f-4b3e-89be-6c062e91ee66
20feb2023 17:22:31	20feb2023 09:52:30	20feb2023 10:01:14	20feb2023	450	7.5	.125	8	111120	6	KAMPALA	KAWEMPE DIVISION	KYEBANDO	CENTRAL	CENTRAL 'D'	Yes	Yes	Yes	109	109	87	87	Yes	162	162	66	66	Yes	118	118	88	88	Yes	13.9	13.9	25.148605	Complete			Yes	uuid:1d98e275-c344-4e8f-a906-6c74ad0b78b8	2302140707	uuid:1d98e275-c344-4e8f-a906-6c74ad0b78b8
16feb2023 18:05:35	16feb2023 17:43:44	16feb2023 17:45:55	16feb2023	52	.86666667	.014444444	9	112002	6	KAMPALA	KAWEMPE DIVISION	MAKERERE II	ZONE B	ZONE B 'H'	No																					Ineligible			Yes	uuid:96a94441-f3a7-489b-9eaa-18b17cee8b37	2302140707	uuid:96a94441-f3a7-489b-9eaa-18b17cee8b37
16feb2023 18:03:24	16feb2023 13:21:36	16feb2023 13:28:09	16feb2023	467	7.7833333	.12972222	8	112003	6	KAMPALA	KAWEMPE DIVISION	MAKERERE II	ZONE B	ZONE B 'H'	Yes	Yes	Yes	117	117	80	80	Yes	165	165	71	71	Yes	127	127	81	81	Yes	12.5	12.5	26.078972	Complete			Yes	uuid:8c7de5ad-9b38-4628-80f8-edb28c7a61aa	2302140707	uuid:8c7de5ad-9b38-4628-80f8-edb28c7a61aa
16feb2023 18:05:35	16feb2023 17:35:00	16feb2023 17:37:11	16feb2023	58	.96666664	.016111111	9	112006	6	KAMPALA	KAWEMPE DIVISION	MAKERERE II	ZONE B	ZONE B 'H'	No																					Ineligible			Yes	uuid:289f339d-91b1-4f27-99cf-748beaca0728	2302140707	uuid:289f339d-91b1-4f27-99cf-748beaca0728
16feb2023 18:05:35	16feb2023 17:30:38	16feb2023 17:30:38	16feb2023	63	1.05	.0175	9	112008	6	KAMPALA	KAWEMPE DIVISION	MAKERERE II	ZONE B	ZONE B 'H'	No																					Ineligible			Yes	uuid:0a57bf42-6499-4024-95d1-c83cd4ae8f79	2302140707	uuid:0a57bf42-6499-4024-95d1-c83cd4ae8f79
16feb2023 18:03:24	16feb2023 13:32:31	16feb2023 13:43:26	16feb2023	641	10.683333	.17805555	9	112012	6	KAMPALA	KAWEMPE DIVISION	MAKERERE II	ZONE B	ZONE B 'H'	Yes	Yes	Yes	98	98	63	63	Yes	160	160	52	52	Yes	105	105	63	63	Yes	13.2	13.2	20.3125	Complete			Yes	uuid:87e70097-e10b-4651-b717-d006c58b6775	2302140707	uuid:87e70097-e10b-4651-b717-d006c58b6775
16feb2023 18:05:35	16feb2023 17:43:44	16feb2023 17:43:44	16feb2023	54	.89999998	.015	8	112015	6	KAMPALA	KAWEMPE DIVISION	MAKERERE II	ZONE B	ZONE B 'H'	No																					Ineligible			Yes	uuid:8612e72f-62bf-4241-ba5a-19063d14f938	2302140707	uuid:8612e72f-62bf-4241-ba5a-19063d14f938
16feb2023 18:03:24	16feb2023 13:45:38	16feb2023 13:52:11	16feb2023	435	7.25	.12083333	9	112020	6	KAMPALA	KAWEMPE DIVISION	MAKERERE II	ZONE B	ZONE B 'H'	Yes	Yes	Yes	122	122	85	85	Yes	163	163	55	55	Yes	124	124	83	83	Yes	14.3	14.3	20.700817	Complete			Yes	uuid:e66c8644-0392-490e-a7de-a13caa0e200e	2302140707	uuid:e66c8644-0392-490e-a7de-a13caa0e200e
16feb2023 18:05:35	16feb2023 17:45:55	16feb2023 17:45:55	16feb2023	58	.96666664	.016111111	8	112022	6	KAMPALA	KAWEMPE DIVISION	MAKERERE II	ZONE B	ZONE B 'H'	No																					Ineligible			Yes	uuid:e2a4c588-8588-4aba-919a-efe4aaa664ae	2302140707	uuid:e2a4c588-8588-4aba-919a-efe4aaa664ae
16feb2023 18:05:35	16feb2023 17:35:00	16feb2023 17:35:00	16feb2023	85	1.4166666	.023611112	8	112024	6	KAMPALA	KAWEMPE DIVISION	MAKERERE II	ZONE B	ZONE B 'H'	No																					Ineligible			Yes	uuid:69819998-3f88-400b-b6b3-b2589dda08d7	2302140707	uuid:69819998-3f88-400b-b6b3-b2589dda08d7
16feb2023 18:03:24	16feb2023 11:25:49	16feb2023 11:41:06	16feb2023	1010	16.833334	.28055555	9	112036	6	KAMPALA	KAWEMPE DIVISION	MAKERERE II	ZONE B	ZONE B 'H'	Yes	Yes	Yes	121	121	83	83	Yes	153	153	100	100	Yes	126	126	78	78	Yes	14.5	14.5	42.718613	Complete			Yes	uuid:43a6dd5d-e3ee-4f9a-b59b-3f2381421bb0	2302140707	uuid:43a6dd5d-e3ee-4f9a-b59b-3f2381421bb0
16feb2023 18:03:24	16feb2023 13:06:18	16feb2023 13:12:51	16feb2023	400	6.6666665	.11111111	8	112043	6	KAMPALA	KAWEMPE DIVISION	MAKERERE II	ZONE B	ZONE B 'H'	Yes	Yes	Yes	112	112	72	72	Yes	160	160	50	50	Yes	103	103	73	73	Yes	13.9	13.9	19.53125	Complete			Yes	uuid:1b2aa386-0dad-4e85-bf95-a40820b9a5b5	2302140707	uuid:1b2aa386-0dad-4e85-bf95-a40820b9a5b5
16feb2023 18:05:35	16feb2023 17:39:22	16feb2023 17:41:33	16feb2023	58	.96666664	.016111111	9	112045	6	KAMPALA	KAWEMPE DIVISION	MAKERERE II	ZONE B	ZONE B 'H'	No																					Ineligible			Yes	uuid:251fc994-b518-4c0c-b2f2-7fe28da78cea	2302140707	uuid:251fc994-b518-4c0c-b2f2-7fe28da78cea
16feb2023 18:03:24	16feb2023 10:13:44	16feb2023 10:24:39	16feb2023	643	10.716666	.17861111	9	112046	6	KAMPALA	KAWEMPE DIVISION	MAKERERE II	ZONE B	ZONE B 'H'	Yes	Yes	Yes	133	133	85	85	Yes	155	155	42	42	Yes	127	127	90	90	Yes	11.1	11.1	17.481791	Complete			Yes	uuid:44d92945-a7bf-4ff5-b518-b042d4d93e67	2302140707	uuid:44d92945-a7bf-4ff5-b518-b042d4d93e67
16feb2023 18:03:24	16feb2023 16:20:44	16feb2023 16:29:28	16feb2023	568	9.4666662	.15777777	9	112048	6	KAMPALA	KAWEMPE DIVISION	MAKERERE II	ZONE B	ZONE B 'H'	Yes	Yes	Yes	114	114	81	81	Yes	160	160	65	65	Yes	113	113	79	79	Yes	9.5	9.5	25.390625	Complete			Yes	uuid:71da8ce7-9e3e-45d8-baa5-9d4fb5863add	2302140707	uuid:71da8ce7-9e3e-45d8-baa5-9d4fb5863add
16feb2023 18:03:24	16feb2023 11:43:18	16feb2023 11:54:13	16feb2023	619	10.316667	.17194444	8	112049	6	KAMPALA	KAWEMPE DIVISION	MAKERERE II	ZONE B	ZONE B 'H'	Yes	Yes	Yes	108	108	72	72	Yes	169	169	64	64	Yes	98	98	75	75	Yes	15.1	15.1	22.408178	Complete			Yes	uuid:2dd56fcc-07a8-4a18-a400-a72124cdb48f	2302140707	uuid:2dd56fcc-07a8-4a18-a400-a72124cdb48f
16feb2023 18:03:24	16feb2023 17:24:05	16feb2023 17:26:16	16feb2023	169	2.8166666	.046944443	9	112051	6	KAMPALA	KAWEMPE DIVISION	MAKERERE II	ZONE B	ZONE B 'H'	No																					Ineligible			Yes	uuid:2510fe0f-49a9-4786-8110-cea9df97bc84	2302140707	uuid:2510fe0f-49a9-4786-8110-cea9df97bc84
16feb2023 18:05:35	16feb2023 17:28:27	16feb2023 17:30:38	16feb2023	52	.86666667	.014444444	8	112061	6	KAMPALA	KAWEMPE DIVISION	MAKERERE II	ZONE B	ZONE B 'H'	No																					Ineligible			Yes	uuid:c19f1e15-80f7-44ed-bca7-2ef0773cacae	2302140707	uuid:c19f1e15-80f7-44ed-bca7-2ef0773cacae
16feb2023 18:03:24	16feb2023 14:24:57	16feb2023 15:19:34	16feb2023	1429	23.816668	.39694443	8	112064	6	KAMPALA	KAWEMPE DIVISION	MAKERERE II	ZONE B	ZONE B 'H'	Yes	Yes	Yes	145	145	97	97	Yes	151	151	94	94	Yes	142	142	90	90	Yes	14.7	14.7	41.226261	Complete			Yes	uuid:6af9af63-7385-4134-bf55-f1a11b032e3f	2302140707	uuid:6af9af63-7385-4134-bf55-f1a11b032e3f
16feb2023 18:03:24	16feb2023 15:32:40	16feb2023 15:45:47	16feb2023	797	13.283334	.22138889	9	112071	6	KAMPALA	KAWEMPE DIVISION	MAKERERE II	ZONE B	ZONE B 'H'	Yes	Yes	Yes	119	119	75	75	Yes	166	166	84	84	Yes	132	132	81	81	Yes	14.4	14.4	30.483379	Complete			Yes	uuid:af2a5859-e974-46b5-935d-0feac6ecefcd	2302140707	uuid:af2a5859-e974-46b5-935d-0feac6ecefcd
16feb2023 18:05:35	16feb2023 17:37:11	16feb2023 17:37:11	16feb2023	64	1.0666667	.017777778	8	112075	6	KAMPALA	KAWEMPE DIVISION	MAKERERE II	ZONE B	ZONE B 'H'	No																					Ineligible			Yes	uuid:affc105a-b33f-41b7-8dbb-29e564351d45	2302140707	uuid:affc105a-b33f-41b7-8dbb-29e564351d45
16feb2023 18:05:35	16feb2023 17:28:27	16feb2023 17:28:27	16feb2023	79	1.3166667	.021944445	9	112077	6	KAMPALA	KAWEMPE DIVISION	MAKERERE II	ZONE B	ZONE B 'H'	No																					Ineligible			Yes	uuid:702d6efe-e346-4d0a-b81b-681dc0346ee6	2302140707	uuid:702d6efe-e346-4d0a-b81b-681dc0346ee6
16feb2023 18:03:24	16feb2023 16:09:48	16feb2023 16:20:44	16feb2023	686	11.433333	.19055556	8	112078	6	KAMPALA	KAWEMPE DIVISION	MAKERERE II	ZONE B	ZONE B 'H'	Yes	Yes	Yes	117	117	79	79	Yes	168	168	62	62	Yes	123	123	76	76	Yes	14.6	14.6	21.967121	Complete			Yes	uuid:29fd8285-45df-4893-ac8e-a79a31bed1f0	2302140707	uuid:29fd8285-45df-4893-ac8e-a79a31bed1f0
16feb2023 18:05:35	16feb2023 17:48:07	16feb2023 17:48:07	16feb2023	53	.88333333	.014722222	8	112083	6	KAMPALA	KAWEMPE DIVISION	MAKERERE II	ZONE B	ZONE B 'H'	No																					Ineligible			Yes	uuid:594c6c9c-f528-43ef-88ba-9aabe15cbf30	2302140707	uuid:594c6c9c-f528-43ef-88ba-9aabe15cbf30
16feb2023 18:03:24	16feb2023 09:36:35	16feb2023 09:49:42	16feb2023	841	14.016666	.23361111	8	112091	6	KAMPALA	KAWEMPE DIVISION	MAKERERE II	ZONE B	ZONE B 'H'	Yes	Yes	Yes	109	109	72	72	Yes	145	145	41	41	Yes	110	110	72	72	Yes	13.2	13.2	19.500595	Complete			Yes	uuid:79f9905f-4b4e-48f2-884b-3a3199ce128e	2302140707	uuid:79f9905f-4b4e-48f2-884b-3a3199ce128e
16feb2023 18:05:35	16feb2023 17:32:49	16feb2023 17:35:00	16feb2023	68	1.1333333	.018888889	9	112096	6	KAMPALA	KAWEMPE DIVISION	MAKERERE II	ZONE B	ZONE B 'H'	No																					Ineligible			Yes	uuid:5d09e8c4-8740-46a1-90db-21e1cdf76d7f	2302140707	uuid:5d09e8c4-8740-46a1-90db-21e1cdf76d7f
16feb2023 18:05:35	16feb2023 17:30:38	16feb2023 17:32:49	16feb2023	62	1.0333333	.017222222	8	112098	6	KAMPALA	KAWEMPE DIVISION	MAKERERE II	ZONE B	ZONE B 'H'	No																					Ineligible			Yes	uuid:4699e8ab-bbb6-47c9-89e4-031957996432	2302140707	uuid:4699e8ab-bbb6-47c9-89e4-031957996432
16feb2023 18:03:24	16feb2023 12:24:48	16feb2023 12:37:54	16feb2023	717	11.95	.19916667	9	112101	6	KAMPALA	KAWEMPE DIVISION	MAKERERE II	ZONE B	ZONE B 'H'	Yes	Yes	Yes	109	109	74	74	Yes	164	164	52	52	Yes	111	111	65	65	Yes	12.1	12.1	19.333731	Complete			Yes	uuid:6f875511-e677-42c5-81a7-31c6cb518082	2302140707	uuid:6f875511-e677-42c5-81a7-31c6cb518082
16feb2023 18:03:24	16feb2023 14:11:50	16feb2023 14:20:35	16feb2023	585	9.75	.16249999	9	112107	6	KAMPALA	KAWEMPE DIVISION	MAKERERE II	ZONE B	ZONE B 'H'	Yes	Yes	Yes	116	116	85	85	Yes	157	157	38	38	Yes	111	111	81	81	Yes	14.3	14.3	15.416447	Complete			Yes	uuid:20e08b06-2c7a-4d17-ac5e-e6a112766a66	2302140707	uuid:20e08b06-2c7a-4d17-ac5e-e6a112766a66
16feb2023 18:03:24	16feb2023 10:42:08	16feb2023 10:53:03	16feb2023	633	10.55	.17583333	8	112109	6	KAMPALA	KAWEMPE DIVISION	MAKERERE II	ZONE B	ZONE B 'H'	Yes	Yes	Yes	194	194	128	128	Yes	158	158	83	83	Yes	190	190	131	131	Yes	14.9	14.9	33.247875	Complete			Yes	uuid:8b6c6d12-3da0-4244-a590-8d32dded93b5	2302140707	uuid:8b6c6d12-3da0-4244-a590-8d32dded93b5
16feb2023 18:05:35	16feb2023 17:48:07	16feb2023 17:50:18	16feb2023	81	1.35	.022500001	9	112116	6	KAMPALA	KAWEMPE DIVISION	MAKERERE II	ZONE B	ZONE B 'H'	No																					Ineligible			Yes	uuid:dc47daa2-1f31-41ad-a604-2c87aaccf5cc	2302140707	uuid:dc47daa2-1f31-41ad-a604-2c87aaccf5cc
16feb2023 18:03:24	16feb2023 13:12:51	16feb2023 13:19:25	16feb2023	396	6.5999999	.11	9	112117	6	KAMPALA	KAWEMPE DIVISION	MAKERERE II	ZONE B	ZONE B 'H'	Yes	Yes	Yes	104	104	79	79	Yes	156	156	59	59	Yes	114	114	80	80	Yes	12.3	12.3	24.243919	Complete			Yes	uuid:9887f5ae-d5f4-4a62-98fa-abfc95215aa1	2302140707	uuid:9887f5ae-d5f4-4a62-98fa-abfc95215aa1
16feb2023 18:03:24	16feb2023 17:26:16	16feb2023 17:28:27	16feb2023	66	1.1	.018333333	8	112119	6	KAMPALA	KAWEMPE DIVISION	MAKERERE II	ZONE B	ZONE B 'H'	No																					Ineligible			Yes	uuid:e04ec766-c3b3-40a0-9e68-0ca4584fea1f	2302140707	uuid:e04ec766-c3b3-40a0-9e68-0ca4584fea1f
16feb2023 18:03:24	16feb2023 16:31:39	16feb2023 16:42:34	16feb2023	655	10.916667	.18194444	8	112127	6	KAMPALA	KAWEMPE DIVISION	MAKERERE II	ZONE B	ZONE B 'H'	Yes	Yes	Yes	116	116	81	81	Yes	165	165	73	73	Yes	110	110	71	71	No			26.813591	Complete			Yes	uuid:54860041-6f2b-422c-994c-26cbd5a0d0e2	2302140707	uuid:54860041-6f2b-422c-994c-26cbd5a0d0e2
16feb2023 18:05:35	16feb2023 17:39:22	16feb2023 17:39:22	16feb2023	65	1.0833334	.018055556	8	112131	6	KAMPALA	KAWEMPE DIVISION	MAKERERE II	ZONE B	ZONE B 'H'	No																					Ineligible			Yes	uuid:639dfe5b-95aa-4c26-84d3-5e94cfa8471d	2302140707	uuid:639dfe5b-95aa-4c26-84d3-5e94cfa8471d
18feb2023 18:41:56	18feb2023 17:32:02	18feb2023 17:34:13	18feb2023	35	.58333331	.0097222226	9	113001	6	KAMPALA	KAWEMPE DIVISION	MPERERWE	SEKANYONYI	SEKANYONYI 'D'	No																					No household member was available			Yes	uuid:4ab75fb2-76f9-430b-ac98-af9221f3adef	2302140707	uuid:4ab75fb2-76f9-430b-ac98-af9221f3adef
18feb2023 18:41:56	18feb2023 17:32:02	18feb2023 17:32:02	18feb2023	61	1.0166667	.016944444	8	113003	6	KAMPALA	KAWEMPE DIVISION	MPERERWE	SEKANYONYI	SEKANYONYI 'D'	No																					No household member was available			Yes	uuid:17352b70-a63a-4a60-8a07-5dd1f0e0bc46	2302140707	uuid:17352b70-a63a-4a60-8a07-5dd1f0e0bc46
18feb2023 18:41:56	18feb2023 16:57:05	18feb2023 17:01:27	18feb2023	334	5.5666666	.092777781	9	113005	6	KAMPALA	KAWEMPE DIVISION	MPERERWE	SEKANYONYI	SEKANYONYI 'D'	Yes	Yes	Yes	105	105	72	72	Yes	154	154	55	55	Yes	129	129	69	69	Yes	12.9	12.9	23.191095	Complete			Yes	uuid:cae63109-f9f4-4ea2-8d5e-e3148a6fe92c	2302140707	uuid:cae63109-f9f4-4ea2-8d5e-e3148a6fe92c
18feb2023 18:41:56	18feb2023 17:56:04	18feb2023 18:02:37	18feb2023	348	5.8000002	.096666664	9	113008	6	KAMPALA	KAWEMPE DIVISION	MPERERWE	SEKANYONYI	SEKANYONYI 'D'	Yes	Yes	Yes	181	181	116	116	Yes	169	169	81	81	Yes	162	162	102	102	Yes	12	12	28.360352	Complete			Yes	uuid:779d5529-e998-442f-97b2-83486c648c62	2302140707	uuid:779d5529-e998-442f-97b2-83486c648c62
18feb2023 18:41:56	18feb2023 12:39:18	18feb2023 12:45:52	18feb2023	367	6.1166668	.10194445	8	113010	6	KAMPALA	KAWEMPE DIVISION	MPERERWE	SEKANYONYI	SEKANYONYI 'D'	Yes	Yes	Yes	88	88	76	76	Yes	155	155	73	73	Yes	125	125	75	75	Yes	13	13	30.385015	Complete			Yes	uuid:498ad3ec-40f1-4815-9c05-aadf3e27d648	2302140707	uuid:498ad3ec-40f1-4815-9c05-aadf3e27d648
18feb2023 18:41:56	18feb2023 17:23:18	18feb2023 17:25:29	18feb2023	39	.64999998	.010833333	9	113011	6	KAMPALA	KAWEMPE DIVISION	MPERERWE	SEKANYONYI	SEKANYONYI 'D'	No																					No household member was available			Yes	uuid:a2ed3f91-a41d-474d-a7fc-56927e37705f	2302140707	uuid:a2ed3f91-a41d-474d-a7fc-56927e37705f
18feb2023 18:41:56	18feb2023 11:14:06	18feb2023 11:20:40	18feb2023	411	6.8499999	.11416667	9	113014	6	KAMPALA	KAWEMPE DIVISION	MPERERWE	SEKANYONYI	SEKANYONYI 'D'	Yes	Yes	Yes	114	114	84	84	Yes	149	149	74	74	Yes	134	134	81	81	Yes	13.9	13.9	33.331833	Complete			Yes	uuid:6b50e7a3-a0b1-4151-a9cc-f4b24d44147e	2302140707	uuid:6b50e7a3-a0b1-4151-a9cc-f4b24d44147e
18feb2023 18:41:56	18feb2023 17:42:57	18feb2023 17:47:19	18feb2023	238	3.9666667	.06611111	9	113017	6	KAMPALA	KAWEMPE DIVISION	MPERERWE	SEKANYONYI	SEKANYONYI 'D'	Yes	Yes	Yes	113	113	76	76	Yes	150	150	88	88	Yes	118	118	85	85	Yes	11.6	11.6	39.111111	Complete			Yes	uuid:74b13747-2cb5-4ef3-af7c-277686e653cc	2302140707	uuid:74b13747-2cb5-4ef3-af7c-277686e653cc
18feb2023 18:41:56	18feb2023 17:14:33	18feb2023 17:16:44	18feb2023	117	1.95	.032499999	9	113019	6	KAMPALA	KAWEMPE DIVISION	MPERERWE	SEKANYONYI	SEKANYONYI 'D'	No																					No household member was available			Yes	uuid:1d66e015-0abf-449b-88ed-6d80aba02cc9	2302140707	uuid:1d66e015-0abf-449b-88ed-6d80aba02cc9
18feb2023 18:41:56	18feb2023 17:25:29	18feb2023 17:27:40	18feb2023	65	1.0833334	.018055556	9	113020	6	KAMPALA	KAWEMPE DIVISION	MPERERWE	SEKANYONYI	SEKANYONYI 'D'	No																					Other, please specify	Not at home		Yes	uuid:98cfce93-b95e-4d94-b771-562cb68446a1	2302140707	uuid:98cfce93-b95e-4d94-b771-562cb68446a1
18feb2023 18:41:56	18feb2023 17:16:44	18feb2023 17:18:56	18feb2023	55	.91666669	.015277778	8	113024	6	KAMPALA	KAWEMPE DIVISION	MPERERWE	SEKANYONYI	SEKANYONYI 'D'	No																					No household member was available			Yes	uuid:6a2db17d-6da2-4ae1-a273-5c138db2d567	2302140707	uuid:6a2db17d-6da2-4ae1-a273-5c138db2d567
18feb2023 18:41:56	18feb2023 13:47:02	18feb2023 13:53:35	18feb2023	450	7.5	.125	8	113025	6	KAMPALA	KAWEMPE DIVISION	MPERERWE	SEKANYONYI	SEKANYONYI 'D'	Yes	Yes	Yes	126	126	84	84	Yes	151	151	56	56	Yes	120	120	76	76	Yes	12.7	12.7	24.560326	Complete			Yes	uuid:ead77a84-2ba5-40d5-a4ec-3d9b1c9cbf7d	2302140707	uuid:ead77a84-2ba5-40d5-a4ec-3d9b1c9cbf7d
18feb2023 18:41:56	18feb2023 17:29:51	18feb2023 17:32:02	18feb2023	58	.96666664	.016111111	9	113026	6	KAMPALA	KAWEMPE DIVISION	MPERERWE	SEKANYONYI	SEKANYONYI 'D'	No																					No household member was available			Yes	uuid:0cf09d5e-f580-42af-a58d-eeeeabbbb79c	2302140707	uuid:0cf09d5e-f580-42af-a58d-eeeeabbbb79c
18feb2023 18:41:56	18feb2023 17:23:18	18feb2023 17:23:18	18feb2023	48	.80000001	.013333334	8	113027	6	KAMPALA	KAWEMPE DIVISION	MPERERWE	SEKANYONYI	SEKANYONYI 'D'	No																					No household member was available			Yes	uuid:879b5ad5-0bb0-4ba7-af3b-f1edba3ad69a	2302140707	uuid:879b5ad5-0bb0-4ba7-af3b-f1edba3ad69a
18feb2023 18:41:56	18feb2023 17:27:40	18feb2023 17:29:51	18feb2023	157	2.6166666	.043611109	8	113032	6	KAMPALA	KAWEMPE DIVISION	MPERERWE	SEKANYONYI	SEKANYONYI 'D'	No																					Refused			Yes	uuid:fdc83c37-ce91-47f9-9d89-6c97d04fb71d	2302140707	uuid:fdc83c37-ce91-47f9-9d89-6c97d04fb71d
18feb2023 18:41:56	18feb2023 17:34:13	18feb2023 17:36:24	18feb2023	42	.69999999	.011666667	8	113034	6	KAMPALA	KAWEMPE DIVISION	MPERERWE	SEKANYONYI	SEKANYONYI 'D'	No																					No household member was available			Yes	uuid:6604134b-8ee0-4cbb-9a3f-b92a6b8089f7	2302140707	uuid:6604134b-8ee0-4cbb-9a3f-b92a6b8089f7
18feb2023 18:41:56	18feb2023 17:21:07	18feb2023 17:23:18	18feb2023	70	1.1666666	.019444445	9	113035	6	KAMPALA	KAWEMPE DIVISION	MPERERWE	SEKANYONYI	SEKANYONYI 'D'	No																					Other, please specify	Respondent shifted		Yes	uuid:476949ec-6518-46d2-805f-f4dd78940972	2302140707	uuid:476949ec-6518-46d2-805f-f4dd78940972
18feb2023 18:41:56	18feb2023 17:34:13	18feb2023 17:34:13	18feb2023	38	.63333333	.010555555	9	113036	6	KAMPALA	KAWEMPE DIVISION	MPERERWE	SEKANYONYI	SEKANYONYI 'D'	No																					No household member was available			Yes	uuid:07b9f277-3c65-4d55-9fe0-411112a5102a	2302140707	uuid:07b9f277-3c65-4d55-9fe0-411112a5102a
18feb2023 18:41:56	18feb2023 15:31:53	18feb2023 15:38:26	18feb2023	430	7.1666665	.11944444	8	113037	6	KAMPALA	KAWEMPE DIVISION	MPERERWE	SEKANYONYI	SEKANYONYI 'D'	Yes	Yes	Yes	110	110	75	75	Yes	156	156	67	67	Yes	109	109	74	74	Yes	12.5	12.5	27.531229	Complete			Yes	uuid:ecec339c-f807-44d1-a9ed-de4655952cc9	2302140707	uuid:ecec339c-f807-44d1-a9ed-de4655952cc9
18feb2023 18:41:56	18feb2023 15:55:55	18feb2023 16:02:28	18feb2023	322	5.3666668	.089444444	9	113045	6	KAMPALA	KAWEMPE DIVISION	MPERERWE	SEKANYONYI	SEKANYONYI 'D'	Yes	Yes	Yes	92	92	66	66	Yes	151	151	56	56	Yes	100	100	74	74	Yes	13.3	13.3	24.560326	Complete			Yes	uuid:69fece77-58f2-4ad6-8f46-210f15e04857	2302140707	uuid:69fece77-58f2-4ad6-8f46-210f15e04857
18feb2023 18:41:56	18feb2023 17:03:38	18feb2023 17:08:00	18feb2023	334	5.5666666	.092777781	9	113049	6	KAMPALA	KAWEMPE DIVISION	MPERERWE	SEKANYONYI	SEKANYONYI 'D'	Yes	Yes	Yes	151	151	103	103	Yes	152	152	72	72	Yes	148	148	107	107	Yes	10.7	10.7	31.163435	Complete			Yes	uuid:5968040c-562a-48ff-9b8a-711f418d88ab	2302140707	uuid:5968040c-562a-48ff-9b8a-711f418d88ab
18feb2023 18:41:56	18feb2023 11:27:13	18feb2023 11:31:35	18feb2023	310	5.1666665	.086111113	8	113052	6	KAMPALA	KAWEMPE DIVISION	MPERERWE	SEKANYONYI	SEKANYONYI 'D'	Yes	Yes	Yes	117	117	81	81	Yes	163	163	72	72	Yes	118	118	76	76	Yes	14.3	14.3	27.099251	Complete			Yes	uuid:f5a7b2d9-6cb2-4c08-ab05-ab8b53d19ce4	2302140707	uuid:f5a7b2d9-6cb2-4c08-ab05-ab8b53d19ce4
18feb2023 18:41:56	18feb2023 16:06:50	18feb2023 16:13:23	18feb2023	387	6.4499998	.1075	9	113058	6	KAMPALA	KAWEMPE DIVISION	MPERERWE	SEKANYONYI	SEKANYONYI 'D'	Yes	Yes	Yes	121	121	76	76	Yes	165	165	79	79	Yes	127	127	77	77	Yes	12.1	12.1	29.017447	Complete			Yes	uuid:7d291737-4c6b-4a8f-b7fc-a91b51ce1426	2302140707	uuid:7d291737-4c6b-4a8f-b7fc-a91b51ce1426
18feb2023 18:41:56	18feb2023 11:07:33	18feb2023 11:14:06	18feb2023	404	6.7333331	.11222222	8	113063	6	KAMPALA	KAWEMPE DIVISION	MPERERWE	SEKANYONYI	SEKANYONYI 'D'	Yes	Yes	Yes	132	132	67	67	Yes	154	154	69	69	Yes	129	129	82	82	Yes	15.7	15.7	29.094282	Complete			Yes	uuid:9f66ee8c-8b51-4a2c-9c1a-3d5cdc2385dd	2302140707	uuid:9f66ee8c-8b51-4a2c-9c1a-3d5cdc2385dd
18feb2023 18:41:56	18feb2023 17:18:56	18feb2023 17:18:56	18feb2023	70	1.1666666	.019444445	9	113064	6	KAMPALA	KAWEMPE DIVISION	MPERERWE	SEKANYONYI	SEKANYONYI 'D'	No																					No household member was available			Yes	uuid:9a99d6ec-14ee-4f5d-b8e2-dac7d28922e0	2302140707	uuid:9a99d6ec-14ee-4f5d-b8e2-dac7d28922e0
18feb2023 18:41:56	18feb2023 16:43:58	18feb2023 16:48:20	18feb2023	250	4.1666665	.069444448	9	113065	6	KAMPALA	KAWEMPE DIVISION	MPERERWE	SEKANYONYI	SEKANYONYI 'D'	Yes	Yes	Yes	136	136	94	94	Yes	162	162	83	83	Yes	129	129	100	100	Yes	14.4	14.4	31.626276	Complete			Yes	uuid:178ca5fa-77d4-4d90-82b5-a8f982fba94a	2302140707	uuid:178ca5fa-77d4-4d90-82b5-a8f982fba94a
18feb2023 18:41:56	18feb2023 17:12:22	18feb2023 17:14:33	18feb2023	100	1.6666666	.027777778	9	113066	6	KAMPALA	KAWEMPE DIVISION	MPERERWE	SEKANYONYI	SEKANYONYI 'D'	No																					No household member was available			Yes	uuid:4d6dca93-8fdc-4855-9974-0cbffdab27e6	2302140707	uuid:4d6dca93-8fdc-4855-9974-0cbffdab27e6
18feb2023 18:41:56	18feb2023 17:34:13	18feb2023 17:34:13	18feb2023	35	.58333331	.0097222226	8	113067	6	KAMPALA	KAWEMPE DIVISION	MPERERWE	SEKANYONYI	SEKANYONYI 'D'	No																					No household member was available			Yes	uuid:f87a9141-4ddb-40c3-a465-c74e085520c4	2302140707	uuid:f87a9141-4ddb-40c3-a465-c74e085520c4
22feb2023 17:52:18	22feb2023 10:17:55	22feb2023 10:24:29	22feb2023	351	5.8499999	.097499996	9	113083	6	KAMPALA	KAWEMPE DIVISION	MPERERWE	SEKANYONYI	SEKANYONYI 'D'	Yes	Yes	Yes	170	170	115	115	Yes	158	158	69	69	Yes	145	145	103	103	Yes	14.3	14.3	27.639801	Complete			Yes	uuid:9951a5a8-3510-4d7e-a619-cfde41395cac	2302140707	uuid:9951a5a8-3510-4d7e-a619-cfde41395cac
18feb2023 18:41:56	18feb2023 17:10:11	18feb2023 17:12:22	18feb2023	171	2.8499999	.047499999	8	113084	6	KAMPALA	KAWEMPE DIVISION	MPERERWE	SEKANYONYI	SEKANYONYI 'D'	No																					No household member was available			Yes	uuid:a1e73fdc-4554-400d-bf6e-e09da9ea5929	2302140707	uuid:a1e73fdc-4554-400d-bf6e-e09da9ea5929
18feb2023 18:41:56	18feb2023 14:35:05	18feb2023 14:59:07	18feb2023	1297	21.616667	.36027777	9	113088	6	KAMPALA	KAWEMPE DIVISION	MPERERWE	SEKANYONYI	SEKANYONYI 'D'	Yes	Yes	Yes	110	110	65	65	Yes	171	171	71	71	Yes	110	110	71	71	Yes	10.6	10.6	24.280975	Complete			Yes	uuid:871deada-739d-46a6-97f7-657536cff485	2302140707	uuid:871deada-739d-46a6-97f7-657536cff485
18feb2023 18:41:56	18feb2023 17:21:07	18feb2023 17:21:07	18feb2023	88	1.4666667	.024444444	8	113093	6	KAMPALA	KAWEMPE DIVISION	MPERERWE	SEKANYONYI	SEKANYONYI 'D'	No																					Refused			Yes	uuid:b3ca1fb6-2b89-404a-9238-a9817f18ad98	2302140707	uuid:b3ca1fb6-2b89-404a-9238-a9817f18ad98
18feb2023 18:41:56	18feb2023 11:20:40	18feb2023 11:27:13	18feb2023	298	4.9666667	.082777776	8	113095	6	KAMPALA	KAWEMPE DIVISION	MPERERWE	SEKANYONYI	SEKANYONYI 'D'	Yes	Yes	Yes	111	111	73	73	Yes	151	151	49	49	Yes	106	106	67	67	Yes	11.2	11.2	21.490286	Complete			Yes	uuid:19b987c3-1eef-4164-876e-f30c6d4c995e	2302140707	uuid:19b987c3-1eef-4164-876e-f30c6d4c995e
18feb2023 18:41:56	18feb2023 10:30:25	18feb2023 10:36:58	18feb2023	408	6.8000002	.11333334	9	113102	6	KAMPALA	KAWEMPE DIVISION	MPERERWE	SEKANYONYI	SEKANYONYI 'D'	Yes	Yes	Yes	122	122	83	83	Yes	152	152	65	65	Yes	119	119	77	77	Yes	12.3	12.3	28.133657	Complete			Yes	uuid:e69e4d7e-2e05-48e9-99f8-b13f3ebc0100	2302140707	uuid:e69e4d7e-2e05-48e9-99f8-b13f3ebc0100
18feb2023 18:41:56	18feb2023 10:21:41	18feb2023 10:30:25	18feb2023	437	7.2833333	.12138889	9	113105	6	KAMPALA	KAWEMPE DIVISION	MPERERWE	SEKANYONYI	SEKANYONYI 'D'	Yes	Yes	Yes	117	117	86	86	Yes	164	164	97	97	Yes	109	109	82	82	Yes	12.1	12.1	36.064842	Complete			Yes	uuid:fd74e431-f3a0-4b65-9f7b-ff28dde32a47	2302140707	uuid:fd74e431-f3a0-4b65-9f7b-ff28dde32a47
18feb2023 18:41:56	18feb2023 16:13:23	18feb2023 16:22:08	18feb2023	451	7.5166669	.12527777	9	113106	6	KAMPALA	KAWEMPE DIVISION	MPERERWE	SEKANYONYI	SEKANYONYI 'D'	Yes	Yes	Yes	134	134	78	78	Yes	160	160	84	84	Yes	136	136	78	78	Yes	12.2	12.2	32.8125	Complete			Yes	uuid:480fe1b8-6b9c-4a6c-90eb-c995d0a30c29	2302140707	uuid:480fe1b8-6b9c-4a6c-90eb-c995d0a30c29
18feb2023 18:41:56	18feb2023 10:58:49	18feb2023 11:05:22	18feb2023	437	7.2833333	.12138889	9	113108	6	KAMPALA	KAWEMPE DIVISION	MPERERWE	SEKANYONYI	SEKANYONYI 'D'	Yes	Yes	Yes	131	131	73	73	Yes	154	154	63	63	Yes	125	125	70	70	Yes	12.5	12.5	26.564344	Complete			Yes	uuid:fe3655e1-3ee9-498f-9801-5e29671a4db1	2302140707	uuid:fe3655e1-3ee9-498f-9801-5e29671a4db1
18feb2023 18:41:56	18feb2023 13:14:15	18feb2023 13:18:38	18feb2023	314	5.2333331	.087222219	8	113109	6	KAMPALA	KAWEMPE DIVISION	MPERERWE	SEKANYONYI	SEKANYONYI 'D'	Yes	Yes	Yes	116	116	84	84	Yes	158	158	55	55	Yes	116	116	68	68	Yes	15.1	15.1	22.031725	Complete			Yes	uuid:521b5433-c64f-4d36-91f4-519622296ff8	2302140707	uuid:521b5433-c64f-4d36-91f4-519622296ff8
18feb2023 18:41:56	18feb2023 13:07:42	18feb2023 13:14:15	18feb2023	404	6.7333331	.11222222	9	113110	6	KAMPALA	KAWEMPE DIVISION	MPERERWE	SEKANYONYI	SEKANYONYI 'D'	Yes	Yes	Yes	138	138	90	90	Yes	156	156	77	77	Yes	144	144	111	111	Yes	13.1	13.1	31.640368	Complete			Yes	uuid:f8b4430c-aa99-41be-a725-54e59e4d3ea7	2302140707	uuid:f8b4430c-aa99-41be-a725-54e59e4d3ea7
13mar2023 21:29:51	13mar2023 19:14:25	13mar2023 19:16:36	13mar2023	53	.88333333	.014722222	10	114005	6	KAMPALA	KAWEMPE DIVISION	MULAGO III	KIFUMBIRA	KIFUMBIRA 'D'	No																					No household member was available			Yes	uuid:f0be2521-ea05-4eda-8543-689b7861a7ab	2302240625	uuid:f0be2521-ea05-4eda-8543-689b7861a7ab
13mar2023 21:29:51	13mar2023 12:34:39	13mar2023 12:43:23	13mar2023	416	6.9333334	.11555555	10	114006	6	KAMPALA	KAWEMPE DIVISION	MULAGO III	KIFUMBIRA	KIFUMBIRA 'D'	Yes	Yes	Yes	141	141	95	95	Yes	154	154	64	64	Yes	135	135	98	98	Yes	14.4	14.4	26.986	Complete			Yes	uuid:4d78c388-5e7e-45d0-b975-6164634d975f	2302240625	uuid:4d78c388-5e7e-45d0-b975-6164634d975f
13mar2023 21:29:51	13mar2023 19:14:25	13mar2023 19:14:25	13mar2023	46	.76666665	.012777777	10	114010	6	KAMPALA	KAWEMPE DIVISION	MULAGO III	KIFUMBIRA	KIFUMBIRA 'D'	No																					No household member was available			Yes	uuid:99db4002-b334-4501-863b-a57e6246fd26	2302240625	uuid:99db4002-b334-4501-863b-a57e6246fd26
13mar2023 21:29:51	13mar2023 19:20:58	13mar2023 19:20:58	13mar2023	35	.58333331	.0097222226	13	114018	6	KAMPALA	KAWEMPE DIVISION	MULAGO III	KIFUMBIRA	KIFUMBIRA 'D'	No																					No household member was available			Yes	uuid:54a291b8-1c1a-41db-98c2-4d612e36b554	2302240625	uuid:54a291b8-1c1a-41db-98c2-4d612e36b554
14feb2023 18:02:00	14feb2023 14:19:11	14feb2023 14:27:55	14feb2023	492	8.1999998	.13666667	8	114020	6	KAMPALA	KAWEMPE DIVISION	MULAGO III	KIFUMBIRA	KIFUMBIRA 'D'	Yes	Yes	Yes	107	107	72	72	Yes	159	159	73	73	Yes	108	108	74	74	Yes	13.4	13.4	28.875441	Complete			Yes	uuid:caf62907-32d9-4349-904b-6b0182c27062	2302140707	uuid:caf62907-32d9-4349-904b-6b0182c27062
14feb2023 18:02:00	14feb2023 12:38:41	14feb2023 12:49:37	14feb2023	633	10.55	.17583333	8	114024	6	KAMPALA	KAWEMPE DIVISION	MULAGO III	KIFUMBIRA	KIFUMBIRA 'D'	Yes	Yes	Yes	108	108	77	77	Yes	162	162	63	63	Yes	113	113	71	71	Yes	11.8	11.8	24.005487	Complete			Yes	uuid:4bf6e899-7dce-4a13-a189-0d37a4dd11b2	2302140707	uuid:4bf6e899-7dce-4a13-a189-0d37a4dd11b2
14feb2023 18:02:00	14feb2023 14:27:55	14feb2023 14:36:39	14feb2023	547	9.1166668	.15194444	9	114025	6	KAMPALA	KAWEMPE DIVISION	MULAGO III	KIFUMBIRA	KIFUMBIRA 'D'	Yes	Yes	Yes	121	121	93	93	Yes	147	147	66	66	Yes	123	123	89	89	Yes	16.4	16.4	30.54283	Complete			Yes	uuid:c417206c-de2d-4152-8b91-69bb972885cd	2302140707	uuid:c417206c-de2d-4152-8b91-69bb972885cd
14feb2023 18:02:00	14feb2023 13:20:12	14feb2023 13:28:56	14feb2023	581	9.6833334	.16138889	8	114030	6	KAMPALA	KAWEMPE DIVISION	MULAGO III	KIFUMBIRA	KIFUMBIRA 'D'	Yes	Yes	Yes	106	106	74	74	Yes	136	136	46	46	Yes	112	112	77	77	Yes	14.9	14.9	24.870243	Complete			Yes	uuid:35c9da40-8c8d-4b6b-b77a-828e8e872108	2302140707	uuid:35c9da40-8c8d-4b6b-b77a-828e8e872108
13mar2023 21:29:51	13mar2023 19:12:14	13mar2023 19:12:14	13mar2023	49	.81666666	.013611111	13	114032	6	KAMPALA	KAWEMPE DIVISION	MULAGO III	KIFUMBIRA	KIFUMBIRA 'D'	No																					Refused			Yes	uuid:340cff0f-88db-4fdd-b993-c3794d0c0784	2302240625	uuid:340cff0f-88db-4fdd-b993-c3794d0c0784
13mar2023 21:29:51	13mar2023 19:16:36	13mar2023 19:16:36	13mar2023	40	.66666669	.011111111	13	114033	6	KAMPALA	KAWEMPE DIVISION	MULAGO III	KIFUMBIRA	KIFUMBIRA 'D'	No																					Refused			Yes	uuid:f9e88825-2e07-4c66-a834-fe62e03a0019	2302240625	uuid:f9e88825-2e07-4c66-a834-fe62e03a0019
14feb2023 18:02:00	14feb2023 13:52:58	14feb2023 14:01:42	14feb2023	559	9.3166666	.15527777	9	114042	6	KAMPALA	KAWEMPE DIVISION	MULAGO III	KIFUMBIRA	KIFUMBIRA 'D'	Yes	Yes	Yes	134	134	88	88	Yes	160	160	61	61	Yes	147	147	86	86	Yes	13.5	13.5	23.828125	Complete			Yes	uuid:df418eb9-9284-4f8f-a97f-073c279cf567	2302140707	uuid:df418eb9-9284-4f8f-a97f-073c279cf567
14feb2023 18:02:00	14feb2023 15:40:00	14feb2023 15:53:07	14feb2023	750	12.5	.20833333	9	114050	6	KAMPALA	KAWEMPE DIVISION	MULAGO III	KIFUMBIRA	KIFUMBIRA 'D'	Yes	Yes	Yes	114	114	82	82	Yes	150	150	50	50	Yes	112	112	82	82	Yes	14.6	14.6	22.222221	Complete			Yes	uuid:8c112765-c5cc-434d-8dae-3a2dcf39a6ae	2302140707	uuid:8c112765-c5cc-434d-8dae-3a2dcf39a6ae
13mar2023 21:29:51	13mar2023 19:10:03	13mar2023 19:12:14	13mar2023	39	.64999998	.010833333	10	114054	6	KAMPALA	KAWEMPE DIVISION	MULAGO III	KIFUMBIRA	KIFUMBIRA 'D'	No																					Refused			Yes	uuid:f69a5e11-8cc2-4f2b-b4c0-9944892d6cd0	2302240625	uuid:f69a5e11-8cc2-4f2b-b4c0-9944892d6cd0
13mar2023 21:29:51	13mar2023 14:47:54	13mar2023 14:52:16	13mar2023	215	3.5833333	.059722222	10	114061	6	KAMPALA	KAWEMPE DIVISION	MULAGO III	KIFUMBIRA	KIFUMBIRA 'D'	Yes	Yes	Yes	107	107	78	78	Yes	158	158	73	73	Yes	103	103	72	72	Yes	12.1	12.1	29.242109	Complete			Yes	uuid:efeccb1c-a217-43f0-9d81-0d05451b0cca	2302240625	uuid:efeccb1c-a217-43f0-9d81-0d05451b0cca
14feb2023 18:02:00	14feb2023 16:49:55	14feb2023 17:00:50	14feb2023	634	10.566667	.17611112	9	114062	6	KAMPALA	KAWEMPE DIVISION	MULAGO III	KIFUMBIRA	KIFUMBIRA 'D'	Yes	Yes	Yes	114	114	73	73	Yes	163	163	60	60	Yes	108	108	75	75	Yes	15.2	15.2	22.582708	Complete			Yes	uuid:107bba0e-88ca-4eb4-9d1f-a06bf91cf49a	2302140707	uuid:107bba0e-88ca-4eb4-9d1f-a06bf91cf49a
14feb2023 18:02:00	14feb2023 14:54:08	14feb2023 15:05:03	14feb2023	535	8.916667	.14861111	8	114065	6	KAMPALA	KAWEMPE DIVISION	MULAGO III	KIFUMBIRA	KIFUMBIRA 'D'	Yes	Yes	Yes	105	105	65	65	Yes	162	162	59	59	Yes	108	108	74	74	Yes	12.4	12.4	22.481329	Complete			Yes	uuid:0a0fe7cb-3bb8-4f0a-a000-e69bc1d7520d	2302140707	uuid:0a0fe7cb-3bb8-4f0a-a000-e69bc1d7520d
14feb2023 18:02:00	14feb2023 14:10:26	14feb2023 14:19:11	14feb2023	543	9.0500002	.15083334	9	114068	6	KAMPALA	KAWEMPE DIVISION	MULAGO III	KIFUMBIRA	KIFUMBIRA 'D'	Yes	Yes	Yes	105	105	65	65	Yes	163	163	56	56	Yes	102	102	60	60	Yes	12.2	12.2	21.077196	Complete			Yes	uuid:28b91c64-292c-4a74-9a12-933cf29d56d0	2302140707	uuid:28b91c64-292c-4a74-9a12-933cf29d56d0
13mar2023 21:29:51	13mar2023 19:20:58	13mar2023 19:23:09	13mar2023	35	.58333331	.0097222226	10	114069	6	KAMPALA	KAWEMPE DIVISION	MULAGO III	KIFUMBIRA	KIFUMBIRA 'D'	No																					No household member was available			Yes	uuid:2a919c08-81dd-4293-a244-a5f1087dd010	2302240625	uuid:2a919c08-81dd-4293-a244-a5f1087dd010
14feb2023 18:02:00	14feb2023 12:51:48	14feb2023 13:04:54	14feb2023	723	12.05	.20083334	9	114070	6	KAMPALA	KAWEMPE DIVISION	MULAGO III	KIFUMBIRA	KIFUMBIRA 'D'	Yes	Yes	Yes	97	97	63	63	Yes	166	166	61	61	Yes	97	97	56	56	Yes	9.6999998	9.6999998	22.13674	Complete			Yes	uuid:3a8bd882-310c-49fd-928c-ee93e8e0688a	2302140707	uuid:3a8bd882-310c-49fd-928c-ee93e8e0688a
13mar2023 21:29:51	13mar2023 19:16:36	13mar2023 19:18:47	13mar2023	38	.63333333	.010555555	10	114072	6	KAMPALA	KAWEMPE DIVISION	MULAGO III	KIFUMBIRA	KIFUMBIRA 'D'	No																					Refused			Yes	uuid:18aeb2ab-20df-408a-8857-67d42be87934	2302240625	uuid:18aeb2ab-20df-408a-8857-67d42be87934
13mar2023 21:29:51	13mar2023 13:31:27	13mar2023 13:35:49	13mar2023	301	5.0166669	.083611108	13	114074	6	KAMPALA	KAWEMPE DIVISION	MULAGO III	KIFUMBIRA	KIFUMBIRA 'D'	Yes	Yes	Yes	96	96	58	58	Yes	160	160	57	57	Yes	97	97	64	64	Yes	11.1	11.1	22.265625	Complete			Yes	uuid:4f7427c8-27ec-4b64-be6f-7c9da366d927	2302240625	uuid:4f7427c8-27ec-4b64-be6f-7c9da366d927
14feb2023 18:02:00	14feb2023 17:35:47	14feb2023 17:44:32	14feb2023	464	7.7333331	.12888889	8	114078	6	KAMPALA	KAWEMPE DIVISION	MULAGO III	KIFUMBIRA	KIFUMBIRA 'D'	Yes	Yes	Yes	136	136	100	100	Yes	160	160	58	58	Yes	129	129	92	92	Yes	14.9	14.9	22.65625	Complete			Yes	uuid:3d0d9081-91eb-4099-bbb6-c677a78cc80d	2302140707	uuid:3d0d9081-91eb-4099-bbb6-c677a78cc80d
14feb2023 18:02:00	14feb2023 17:24:52	14feb2023 17:33:36	14feb2023	588	9.8000002	.16333333	9	114079	6	KAMPALA	KAWEMPE DIVISION	MULAGO III	KIFUMBIRA	KIFUMBIRA 'D'	Yes	Yes	Yes	158	158	103	103	Yes	156	156	64	64	Yes	152	152	106	106	Yes	11.7	11.7	26.298489	Complete			Yes	uuid:2a23297b-5714-44ea-a9c4-707591e6a02d	2302140707	uuid:2a23297b-5714-44ea-a9c4-707591e6a02d
14feb2023 18:02:00	14feb2023 15:57:29	14feb2023 16:08:24	14feb2023	777	12.95	.21583334	8	114081	6	KAMPALA	KAWEMPE DIVISION	MULAGO III	KIFUMBIRA	KIFUMBIRA 'D'	Yes	Yes	Yes	106	106	72	72	Yes	150	150	52	52	Yes	105	105	68	68	Yes	11.2	11.2	23.111111	Complete			Yes	uuid:59875755-a202-4c5d-80a2-897ce1ebbe5c	2302140707	uuid:59875755-a202-4c5d-80a2-897ce1ebbe5c
13mar2023 21:29:51	13mar2023 12:21:32	13mar2023 12:23:43	13mar2023	147	2.45	.040833332	13	114082	6	KAMPALA	KAWEMPE DIVISION	MULAGO III	KIFUMBIRA	KIFUMBIRA 'D'	Yes	Yes	Yes	102	102	73	73	Yes	161	161	67	67	Yes	108	108	78	78	Yes	11.6	11.6	25.847769	Complete			Yes	uuid:fc7cf0b7-632e-474e-998c-3f5878411aa6	2302240625	uuid:fc7cf0b7-632e-474e-998c-3f5878411aa6
13mar2023 21:29:51	13mar2023 19:12:14	13mar2023 19:12:14	13mar2023	38	.63333333	.010555555	10	114084	6	KAMPALA	KAWEMPE DIVISION	MULAGO III	KIFUMBIRA	KIFUMBIRA 'D'	No																					Refused			Yes	uuid:4304ccce-b202-4f42-8433-120e3c118ed2	2302240625	uuid:4304ccce-b202-4f42-8433-120e3c118ed2
13mar2023 21:29:51	13mar2023 19:18:47	13mar2023 19:20:58	13mar2023	78	1.3	.021666666	10	114085	6	KAMPALA	KAWEMPE DIVISION	MULAGO III	KIFUMBIRA	KIFUMBIRA 'D'	No																					Other, please specify	Contact number out of service		No	uuid:d1a2e858-33d3-4294-b827-c0e3a1191654	2302240625	uuid:d1a2e858-33d3-4294-b827-c0e3a1191654
13mar2023 21:29:51	13mar2023 19:18:47	13mar2023 19:18:47	13mar2023	38	.63333333	.010555555	13	114089	6	KAMPALA	KAWEMPE DIVISION	MULAGO III	KIFUMBIRA	KIFUMBIRA 'D'	No																					No household member was available			Yes	uuid:6fa50eb6-3f6f-4166-a3bf-c311e5280b13	2302240625	uuid:6fa50eb6-3f6f-4166-a3bf-c311e5280b13
13mar2023 21:29:51	13mar2023 19:05:41	13mar2023 19:10:03	13mar2023	231	3.8499999	.064166665	13	114093	6	KAMPALA	KAWEMPE DIVISION	MULAGO III	KIFUMBIRA	KIFUMBIRA 'D'	No																					Other, please specify	Respondent shifted		Yes	uuid:b39c3fd6-67e2-4942-a7df-0fcf95cf83b7	2302240625	uuid:b39c3fd6-67e2-4942-a7df-0fcf95cf83b7
14feb2023 18:02:00	14feb2023 14:01:42	14feb2023 14:10:26	14feb2023	495	8.25	.1375	8	114094	6	KAMPALA	KAWEMPE DIVISION	MULAGO III	KIFUMBIRA	KIFUMBIRA 'D'	Yes	Yes	Yes	104	104	70	70	Yes	158	158	57	57	Yes	96	96	68	68	Yes	13.2	13.2	22.83288	Complete			Yes	uuid:14bc2057-3d07-4f97-a2ee-f41771ab9656	2302140707	uuid:14bc2057-3d07-4f97-a2ee-f41771ab9656
14feb2023 18:02:00	14feb2023 15:29:05	14feb2023 15:37:49	14feb2023	517	8.6166668	.14361112	8	114102	6	KAMPALA	KAWEMPE DIVISION	MULAGO III	KIFUMBIRA	KIFUMBIRA 'D'	Yes	Yes	Yes	125	125	93	93	Yes	166	166	92	92	Yes	130	130	91	91	Yes	11.6	11.6	33.386559	Complete			Yes	uuid:15eb591d-6ec3-4327-a655-160b185d7b6a	2302140707	uuid:15eb591d-6ec3-4327-a655-160b185d7b6a
14feb2023 18:02:00	14feb2023 13:42:03	14feb2023 13:50:47	14feb2023	556	9.2666664	.15444444	8	114103	6	KAMPALA	KAWEMPE DIVISION	MULAGO III	KIFUMBIRA	KIFUMBIRA 'D'	Yes	Yes	Yes	120	120	71	71	Yes	164	164	64	64	Yes	116	116	67	67	Yes	12.7	12.7	23.795361	Complete			Yes	uuid:029125a2-abef-4269-bcab-84d1286b43a5	2302140707	uuid:029125a2-abef-4269-bcab-84d1286b43a5
13mar2023 21:29:51	13mar2023 13:20:31	13mar2023 13:27:04	13mar2023	314	5.2333331	.087222219	10	114107	6	KAMPALA	KAWEMPE DIVISION	MULAGO III	KIFUMBIRA	KIFUMBIRA 'D'	Yes	Yes	Yes	148	148	83	83	Yes	158	158	82	82	Yes	130	130	97	97	Yes	11.8	11.8	32.847301	Complete			Yes	uuid:90a42cf8-7a4a-4fe9-aefb-7033e7f59928	2302240625	uuid:90a42cf8-7a4a-4fe9-aefb-7033e7f59928
13mar2023 21:29:51	13mar2023 19:12:14	13mar2023 19:14:25	13mar2023	42	.69999999	.011666667	13	114110	6	KAMPALA	KAWEMPE DIVISION	MULAGO III	KIFUMBIRA	KIFUMBIRA 'D'	No																					No household member was available			Yes	uuid:d242e980-8d91-4bbf-a306-47190f61f0e9	2302240625	uuid:d242e980-8d91-4bbf-a306-47190f61f0e9
14feb2023 18:02:00	14feb2023 17:13:56	14feb2023 17:22:41	14feb2023	580	9.666667	.16111112	8	114111	6	KAMPALA	KAWEMPE DIVISION	MULAGO III	KIFUMBIRA	KIFUMBIRA 'D'	Yes	Yes	Yes	102	102	68	68	Yes	159	159	59	59	Yes	100	100	66	66	Yes	14.4	14.4	23.337685	Complete			Yes	uuid:4c0cc36e-a421-4dd7-b625-74881451d749	2302140707	uuid:4c0cc36e-a421-4dd7-b625-74881451d749
14feb2023 18:02:00	14feb2023 13:28:56	14feb2023 13:42:03	14feb2023	678	11.3	.18833333	9	114123	6	KAMPALA	KAWEMPE DIVISION	MULAGO III	KIFUMBIRA	KIFUMBIRA 'D'	Yes	Yes	Yes	128	128	90	90	Yes	155	155	53	53	Yes	130	130	90	90	Yes	13.3	13.3	22.060354	Complete			Yes	uuid:b5c1b8f3-102c-488f-be83-a6f87cb1d7aa	2302140707	uuid:b5c1b8f3-102c-488f-be83-a6f87cb1d7aa
13mar2023 21:29:51	13mar2023 12:45:34	13mar2023 12:54:18	13mar2023	509	8.4833336	.14138889	13	114124	6	KAMPALA	KAWEMPE DIVISION	MULAGO III	KIFUMBIRA	KIFUMBIRA 'D'	Yes	Yes	Yes	144	144	107	107	Yes	152	152	105	105	Yes	133	133	109	109	Yes	14.5	14.5	45.446674	Complete			Yes	uuid:b7d543f4-8139-49ea-b481-810f23239903	2302240625	uuid:b7d543f4-8139-49ea-b481-810f23239903
14feb2023 18:02:00	14feb2023 12:19:02	14feb2023 12:38:41	14feb2023	1252	20.866667	.34777778	9	114125	6	KAMPALA	KAWEMPE DIVISION	MULAGO III	KIFUMBIRA	KIFUMBIRA 'D'	Yes	Yes	Yes	130	130	89	89	Yes	153	153	87	87	Yes	124	124	87	87	Yes	12.6	12.6	37.165192	Complete			Yes	uuid:9ab51150-ef0b-4918-8b06-31becd481006	2302140707	uuid:9ab51150-ef0b-4918-8b06-31becd481006
14feb2023 18:02:00	14feb2023 15:18:10	14feb2023 15:26:54	14feb2023	538	8.9666662	.14944445	9	114127	6	KAMPALA	KAWEMPE DIVISION	MULAGO III	KIFUMBIRA	KIFUMBIRA 'D'	Yes	Yes	Yes	108	108	77	77	Yes	159	159	79	79	Yes	100	100	74	74	Yes	12.9	12.9	31.248764	Complete			Yes	uuid:c3c1c0f6-2345-4c64-b7d7-b4010f618c94	2302140707	uuid:c3c1c0f6-2345-4c64-b7d7-b4010f618c94
06mar2023 20:07:24	06mar2023 13:49:29	06mar2023 13:58:13	06mar2023	531	8.8500004	.14749999	8	115004	6	KAMPALA	RUBAGA DIVISION	BUSEGA	BUSEGA CENTRAL C	BUSEGA CENTRAL C 'B'	Yes	Yes	Yes	150	150	84	84	Yes	163	163	62	62	Yes	133	133	80	80	Yes	14.2	14.2	23.335466	Complete			Yes	uuid:34651f49-dfbd-450d-bbe7-96d1d7a7e922	2302240625	uuid:34651f49-dfbd-450d-bbe7-96d1d7a7e922
06mar2023 20:07:24	06mar2023 17:58:31	06mar2023 18:07:15	06mar2023	532	8.8666668	.14777778	12	115007	6	KAMPALA	RUBAGA DIVISION	BUSEGA	BUSEGA CENTRAL C	BUSEGA CENTRAL C 'B'	Yes	Yes	Yes	117	117	77	77	Yes	161	161	61	61	Yes	122	122	77	77	Yes	13.4	13.4	23.533043	Complete			Yes	uuid:0d68d539-8b7a-4afd-b24c-3beb7343918d	2302240625	uuid:0d68d539-8b7a-4afd-b24c-3beb7343918d
06mar2023 20:07:24	06mar2023 17:08:17	06mar2023 17:17:01	06mar2023	464	7.7333331	.12888889	8	115009	6	KAMPALA	RUBAGA DIVISION	BUSEGA	BUSEGA CENTRAL C	BUSEGA CENTRAL C 'B'	Yes	Yes	Yes	114	114	77	77	Yes	165	165	75	75	Yes	112	112	80	80	Yes	11.8	11.8	27.54821	Complete			Yes	uuid:4bbaff1f-d3cc-48db-a4ef-230e588ff39d	2302240625	uuid:4bbaff1f-d3cc-48db-a4ef-230e588ff39d
06mar2023 20:07:24	06mar2023 19:08:25	06mar2023 19:08:25	06mar2023	47	.78333336	.013055556	8	115011	6	KAMPALA	RUBAGA DIVISION	BUSEGA	BUSEGA CENTRAL C	BUSEGA CENTRAL C 'B'	No																					Other, please specify	Had gone to work in Wakaliga		No	uuid:fef07fbe-58d2-4386-857e-dbd63a34ea5b	2302240625	uuid:fef07fbe-58d2-4386-857e-dbd63a34ea5b
06mar2023 20:07:24	06mar2023 16:20:13	06mar2023 16:26:46	06mar2023	344	5.7333331	.095555559	12	115018	6	KAMPALA	RUBAGA DIVISION	BUSEGA	BUSEGA CENTRAL C	BUSEGA CENTRAL C 'B'	Yes	Yes	Yes	103	103	65	65	Yes	152	152	52	52	Yes	116	116	68	68	Yes	12.4	12.4	22.506926	Complete			Yes	uuid:d64b1388-5c6f-4d2c-9b7f-4a0e413c1678	2302240625	uuid:d64b1388-5c6f-4d2c-9b7f-4a0e413c1678
06mar2023 20:07:24	06mar2023 19:06:14	06mar2023 19:08:25	06mar2023	42	.69999999	.011666667	12	115019	6	KAMPALA	RUBAGA DIVISION	BUSEGA	BUSEGA CENTRAL C	BUSEGA CENTRAL C 'B'	No																					No household member was available			Yes	uuid:cdaef7e3-dfd4-4a60-9fc1-b10567aa6cc5	2302240625	uuid:cdaef7e3-dfd4-4a60-9fc1-b10567aa6cc5
06mar2023 20:07:24	06mar2023 19:06:14	06mar2023 19:06:14	06mar2023	42	.69999999	.011666667	12	115020	6	KAMPALA	RUBAGA DIVISION	BUSEGA	BUSEGA CENTRAL C	BUSEGA CENTRAL C 'B'	No																					No household member was available			Yes	uuid:92e7788c-2637-4e00-863a-6287c37e81ca	2302240625	uuid:92e7788c-2637-4e00-863a-6287c37e81ca
06mar2023 20:07:24	06mar2023 14:28:48	06mar2023 14:35:21	06mar2023	393	6.5500002	.10916667	12	115024	6	KAMPALA	RUBAGA DIVISION	BUSEGA	BUSEGA CENTRAL C	BUSEGA CENTRAL C 'B'	Yes	Yes	Yes	113	113	78	78	Yes	156	156	65	65	Yes	117	117	79	79	Yes	12.4	12.4	26.709402	Complete			Yes	uuid:50c8f539-eb8c-42e2-9e70-d8e2d13c0b7e	2302240625	uuid:50c8f539-eb8c-42e2-9e70-d8e2d13c0b7e
06mar2023 20:07:24	06mar2023 18:59:41	06mar2023 18:59:41	06mar2023	40	.66666669	.011111111	8	115026	6	KAMPALA	RUBAGA DIVISION	BUSEGA	BUSEGA CENTRAL C	BUSEGA CENTRAL C 'B'	No																					No household member was available			Yes	uuid:00c8fe11-ec1f-4c42-b36b-27bbca579cc4	2302240625	uuid:00c8fe11-ec1f-4c42-b36b-27bbca579cc4
06mar2023 20:07:24	06mar2023 19:01:52	06mar2023 19:04:03	06mar2023	28	.46666667	.007777778	8	115029	6	KAMPALA	RUBAGA DIVISION	BUSEGA	BUSEGA CENTRAL C	BUSEGA CENTRAL C 'B'	No																					No household member was available			Yes	uuid:c770f25b-afed-41c5-b23c-f6ecb8b76907	2302240625	uuid:c770f25b-afed-41c5-b23c-f6ecb8b76907
06mar2023 20:07:24	06mar2023 15:19:03	06mar2023 15:27:47	06mar2023	481	8.0166664	.13361111	8	115033	6	KAMPALA	RUBAGA DIVISION	BUSEGA	BUSEGA CENTRAL C	BUSEGA CENTRAL C 'B'	Yes	Yes	Yes	104	104	73	73	Yes	160	160	83	83	Yes	104	104	64	64	Yes	13.9	13.9	32.421875	Complete			Yes	uuid:dedf2ad4-90e8-409b-8ff2-38459fdeef0f	2302240625	uuid:dedf2ad4-90e8-409b-8ff2-38459fdeef0f
06mar2023 20:07:24	06mar2023 18:44:24	06mar2023 18:44:24	06mar2023	79	1.3166667	.021944445	12	115036	6	KAMPALA	RUBAGA DIVISION	BUSEGA	BUSEGA CENTRAL C	BUSEGA CENTRAL C 'B'	No																					Refused			No	uuid:7395175d-e9ff-45d8-8c9a-70fd4b7333f3	2302240625	uuid:7395175d-e9ff-45d8-8c9a-70fd4b7333f3
06mar2023 20:07:24	06mar2023 15:54:00	06mar2023 16:07:07	06mar2023	746	12.433333	.20722222	12	115037	6	KAMPALA	RUBAGA DIVISION	BUSEGA	BUSEGA CENTRAL C	BUSEGA CENTRAL C 'B'	Yes	Yes	Yes	134	134	88	88	Yes	165	165	64	64	Yes	141	141	90	90	Yes	13.2	13.2	23.507805	Complete			Yes	uuid:e28604b0-dbc1-4226-8af1-4b371dfa2df7	2302240625	uuid:e28604b0-dbc1-4226-8af1-4b371dfa2df7
06mar2023 20:07:24	06mar2023 19:01:52	06mar2023 19:01:52	06mar2023	45	.75	.0125	12	115042	6	KAMPALA	RUBAGA DIVISION	BUSEGA	BUSEGA CENTRAL C	BUSEGA CENTRAL C 'B'	No																					No household member was available			Yes	uuid:8924b516-b7bf-4123-a604-65f7dc6b11ca	2302240625	uuid:8924b516-b7bf-4123-a604-65f7dc6b11ca
06mar2023 20:07:24	06mar2023 15:47:27	06mar2023 15:54:00	06mar2023	393	6.5500002	.10916667	8	115044	6	KAMPALA	RUBAGA DIVISION	BUSEGA	BUSEGA CENTRAL C	BUSEGA CENTRAL C 'B'	Yes	Yes	Yes	136	136	82	82	Yes	179	179	64	64	Yes	130	130	81	81	Yes	11.8	11.8	19.974407	Complete			Yes	uuid:015357fb-8e03-4d2e-8810-f9ecd83e8605	2302240625	uuid:015357fb-8e03-4d2e-8810-f9ecd83e8605
06mar2023 20:07:24	06mar2023 18:24:44	06mar2023 18:33:28	06mar2023	443	7.3833332	.12305555	8	115053	6	KAMPALA	RUBAGA DIVISION	BUSEGA	BUSEGA CENTRAL C	BUSEGA CENTRAL C 'B'	Yes	Yes	Yes	116	116	78	78	Yes	170	170	59	59	Yes	116	116	85	85	Yes	14.4	14.4	20.415224	Complete			Yes	uuid:dc36539c-889f-4bad-8c2c-6a15f1aa301b	2302240625	uuid:dc36539c-889f-4bad-8c2c-6a15f1aa301b
06mar2023 20:07:24	06mar2023 18:46:35	06mar2023 18:46:35	06mar2023	55	.91666669	.015277778	12	115054	6	KAMPALA	RUBAGA DIVISION	BUSEGA	BUSEGA CENTRAL C	BUSEGA CENTRAL C 'B'	No																					Other, please specify	Had gone to work		No	uuid:7c857cd3-b258-4a2e-a0d3-2b39798c6314	2302240625	uuid:7c857cd3-b258-4a2e-a0d3-2b39798c6314
06mar2023 20:07:24	06mar2023 12:09:00	06mar2023 12:15:33	06mar2023	401	6.6833334	.11138889	8	115056	6	KAMPALA	RUBAGA DIVISION	BUSEGA	BUSEGA CENTRAL C	BUSEGA CENTRAL C 'B'	Yes	Yes	Yes	116	116	85	85	Yes	160	160	53	53	Yes	107	107	80	80	Yes	13.4	13.4	20.703125	Complete			Yes	uuid:31ecf926-c074-4b37-af68-a723f028077a	2302240625	uuid:31ecf926-c074-4b37-af68-a723f028077a
06mar2023 20:07:24	06mar2023 18:57:30	06mar2023 18:57:30	06mar2023	56	.93333334	.015555556	8	115060	6	KAMPALA	RUBAGA DIVISION	BUSEGA	BUSEGA CENTRAL C	BUSEGA CENTRAL C 'B'	No																					No household member was available			Yes	uuid:bfbdb2df-08f2-4079-8532-9a7c546be3a6	2302240625	uuid:bfbdb2df-08f2-4079-8532-9a7c546be3a6
06mar2023 20:07:24	06mar2023 18:55:19	06mar2023 18:57:30	06mar2023	33	.55000001	.0091666663	12	115061	6	KAMPALA	RUBAGA DIVISION	BUSEGA	BUSEGA CENTRAL C	BUSEGA CENTRAL C 'B'	No																					No household member was available			No	uuid:aeae57ec-db82-4ff8-a0e7-fcce544d31dd	2302240625	uuid:aeae57ec-db82-4ff8-a0e7-fcce544d31dd
06mar2023 20:07:24	06mar2023 18:55:19	06mar2023 18:55:19	06mar2023	33	.55000001	.0091666663	8	115062	6	KAMPALA	RUBAGA DIVISION	BUSEGA	BUSEGA CENTRAL C	BUSEGA CENTRAL C 'B'	No																					No household member was available			No	uuid:7e442e61-1c17-42c4-91f5-632b9b829731	2302240625	uuid:7e442e61-1c17-42c4-91f5-632b9b829731
06mar2023 20:07:24	06mar2023 16:07:07	06mar2023 16:13:40	06mar2023	449	7.4833331	.12472222	8	115064	6	KAMPALA	RUBAGA DIVISION	BUSEGA	BUSEGA CENTRAL C	BUSEGA CENTRAL C 'B'	Yes	Yes	Yes	114	114	82	82	Yes	149	149	74	74	Yes	112	112	79	79	Yes	11.2	11.2	33.331833	Complete			Yes	uuid:cd8e2b46-b25f-472f-be34-f2cca53fc4e8	2302240625	uuid:cd8e2b46-b25f-472f-be34-f2cca53fc4e8
06mar2023 20:07:24	06mar2023 13:29:49	06mar2023 13:40:45	06mar2023	650	10.833333	.18055555	8	115071	6	KAMPALA	RUBAGA DIVISION	BUSEGA	BUSEGA CENTRAL C	BUSEGA CENTRAL C 'B'	Yes	Yes	Yes	149	149	98	98	Yes	158	158	79	79	Yes	140	140	92	92	Yes	11.2	11.2	31.645569	Complete			Yes	uuid:8e46e721-66ef-481e-9bfa-ec2bd1ba8191	2302240625	uuid:8e46e721-66ef-481e-9bfa-ec2bd1ba8191
06mar2023 20:07:24	06mar2023 18:48:46	06mar2023 18:50:57	06mar2023	44	.73333335	.012222222	8	115073	6	KAMPALA	RUBAGA DIVISION	BUSEGA	BUSEGA CENTRAL C	BUSEGA CENTRAL C 'B'	No																					Other, please specify	Un reached		No	uuid:3e340f04-9d75-4c3a-be60-e0b8147cbb08	2302240625	uuid:3e340f04-9d75-4c3a-be60-e0b8147cbb08
06mar2023 20:07:24	06mar2023 19:04:03	06mar2023 19:04:03	06mar2023	25	.41666666	.0069444445	12	115074	6	KAMPALA	RUBAGA DIVISION	BUSEGA	BUSEGA CENTRAL C	BUSEGA CENTRAL C 'B'	No																					Refused			Yes	uuid:7464dc4b-cae5-464f-ba49-bd4082b76721	2302240625	uuid:7464dc4b-cae5-464f-ba49-bd4082b76721
06mar2023 20:07:24	06mar2023 12:33:01	06mar2023 12:39:35	06mar2023	417	6.9499998	.11583333	8	115077	6	KAMPALA	RUBAGA DIVISION	BUSEGA	BUSEGA CENTRAL C	BUSEGA CENTRAL C 'B'	Yes	Yes	Yes	109	109	75	75	Yes	161	161	50	50	Yes	107	107	72	72	Yes	13.5	13.5	19.289379	Complete			Yes	uuid:f2cb1307-d26d-452d-9098-48fc1352dec8	2302240625	uuid:f2cb1307-d26d-452d-9098-48fc1352dec8
06mar2023 20:07:24	06mar2023 18:46:35	06mar2023 18:48:46	06mar2023	63	1.05	.0175	8	115080	6	KAMPALA	RUBAGA DIVISION	BUSEGA	BUSEGA CENTRAL C	BUSEGA CENTRAL C 'B'	No																					Other, please specify	No one knows her and she isn't picking to direct us		No	uuid:d92f0e22-54f8-47bc-8d66-0f898a6fdecc	2302240625	uuid:d92f0e22-54f8-47bc-8d66-0f898a6fdecc
06mar2023 20:07:24	06mar2023 18:53:08	06mar2023 18:55:19	06mar2023	51	.85000002	.014166667	12	115082	6	KAMPALA	RUBAGA DIVISION	BUSEGA	BUSEGA CENTRAL C	BUSEGA CENTRAL C 'B'	No																					Other, please specify	Failed to trace her home and she is not picking		No	uuid:e6b143e7-14c8-4af5-a0cf-323fad3fd9b1	2302240625	uuid:e6b143e7-14c8-4af5-a0cf-323fad3fd9b1
06mar2023 20:07:24	06mar2023 18:48:46	06mar2023 18:48:46	06mar2023	41	.68333334	.011388889	12	115086	6	KAMPALA	RUBAGA DIVISION	BUSEGA	BUSEGA CENTRAL C	BUSEGA CENTRAL C 'B'	No																					Refused			Yes	uuid:20612c8c-6a68-465b-b86a-5f8eaf51d574	2302240625	uuid:20612c8c-6a68-465b-b86a-5f8eaf51d574
06mar2023 20:07:24	06mar2023 18:59:41	06mar2023 19:01:52	06mar2023	48	.80000001	.013333334	12	115087	6	KAMPALA	RUBAGA DIVISION	BUSEGA	BUSEGA CENTRAL C	BUSEGA CENTRAL C 'B'	No																					No household member was available			Yes	uuid:0d40db7f-1a85-411e-baad-0849726da539	2302240625	uuid:0d40db7f-1a85-411e-baad-0849726da539
06mar2023 20:07:24	06mar2023 18:57:30	06mar2023 18:59:41	06mar2023	42	.69999999	.011666667	12	115088	6	KAMPALA	RUBAGA DIVISION	BUSEGA	BUSEGA CENTRAL C	BUSEGA CENTRAL C 'B'	No																					Other, please specify	Had gone to the village		No	uuid:713e4a6f-2624-4bb1-a88c-618d8707e23c	2302240625	uuid:713e4a6f-2624-4bb1-a88c-618d8707e23c
06mar2023 20:07:24	06mar2023 18:44:24	06mar2023 18:46:35	06mar2023	65	1.0833334	.018055556	8	115094	6	KAMPALA	RUBAGA DIVISION	BUSEGA	BUSEGA CENTRAL C	BUSEGA CENTRAL C 'B'	No																					Other, please specify	Had gone to work		No	uuid:91eeb6e0-e591-4c76-9245-e14bd1fcd687	2302240625	uuid:91eeb6e0-e591-4c76-9245-e14bd1fcd687
06mar2023 20:07:24	06mar2023 18:50:57	06mar2023 18:50:57	06mar2023	95	1.5833334	.026388889	8	115095	6	KAMPALA	RUBAGA DIVISION	BUSEGA	BUSEGA CENTRAL C	BUSEGA CENTRAL C 'B'	No																					Other, please specify	Busy at school re - scheduled for another day		No	uuid:85dc2c83-9a49-4037-9e5b-8d22b6778717	2302240625	uuid:85dc2c83-9a49-4037-9e5b-8d22b6778717
06mar2023 20:07:24	06mar2023 12:24:17	06mar2023 12:33:01	06mar2023	436	7.2666669	.12111111	12	115100	6	KAMPALA	RUBAGA DIVISION	BUSEGA	BUSEGA CENTRAL C	BUSEGA CENTRAL C 'B'	Yes	Yes	Yes	113	113	77	77	Yes	154	154	57	57	Yes	126	126	83	83	Yes	14	14	24.034407	Complete			Yes	uuid:a3f92144-10c9-4089-b6d5-ddfe272512a7	2302240625	uuid:a3f92144-10c9-4089-b6d5-ddfe272512a7
06mar2023 20:07:24	06mar2023 19:06:14	06mar2023 19:06:14	06mar2023	46	.76666665	.012777777	8	115101	6	KAMPALA	RUBAGA DIVISION	BUSEGA	BUSEGA CENTRAL C	BUSEGA CENTRAL C 'B'	No																					No household member was available			Yes	uuid:2d06442a-2340-4459-ac2e-c016174b2c99	2302240625	uuid:2d06442a-2340-4459-ac2e-c016174b2c99
06mar2023 20:07:24	06mar2023 18:53:08	06mar2023 18:53:08	06mar2023	34	.56666666	.0094444444	8	115104	6	KAMPALA	RUBAGA DIVISION	BUSEGA	BUSEGA CENTRAL C	BUSEGA CENTRAL C 'B'	No																					No household member was available			No	uuid:e056cb12-9b2e-4906-8c79-0701f72c901c	2302240625	uuid:e056cb12-9b2e-4906-8c79-0701f72c901c
06mar2023 20:07:24	06mar2023 18:50:57	06mar2023 18:53:08	06mar2023	49	.81666666	.013611111	12	115106	6	KAMPALA	RUBAGA DIVISION	BUSEGA	BUSEGA CENTRAL C	BUSEGA CENTRAL C 'B'	No																					Other, please specify	Un reached		No	uuid:b94bb86e-e998-489c-a10f-c2f3256365d3	2302240625	uuid:b94bb86e-e998-489c-a10f-c2f3256365d3
06mar2023 20:07:24	06mar2023 19:04:03	06mar2023 19:04:03	06mar2023	69	1.15	.019166667	8	115108	6	KAMPALA	RUBAGA DIVISION	BUSEGA	BUSEGA CENTRAL C	BUSEGA CENTRAL C 'B'	No																					Other, please specify	Not known and she is not picking to direct us		No	uuid:65bbf11b-a455-41df-9d6e-8bb113393910	2302240625	uuid:65bbf11b-a455-41df-9d6e-8bb113393910
06mar2023 20:07:24	06mar2023 18:55:19	06mar2023 18:55:19	06mar2023	36	.60000002	.0099999998	12	115110	6	KAMPALA	RUBAGA DIVISION	BUSEGA	BUSEGA CENTRAL C	BUSEGA CENTRAL C 'B'	No																					No household member was available			No	uuid:477ff0ee-0475-4566-a97c-975459e19a90	2302240625	uuid:477ff0ee-0475-4566-a97c-975459e19a90
06mar2023 20:07:24	06mar2023 15:38:43	06mar2023 15:45:16	06mar2023	484	8.0666666	.13444445	12	115111	6	KAMPALA	RUBAGA DIVISION	BUSEGA	BUSEGA CENTRAL C	BUSEGA CENTRAL C 'B'	Yes	Yes	Yes	126	126	97	97	Yes	159	159	71	71	Yes	121	121	85	85	Yes	13	13	28.084332	Complete			Yes	uuid:e427c03c-7012-4b84-91d2-7b54a504286c	2302240625	uuid:e427c03c-7012-4b84-91d2-7b54a504286c
06mar2023 20:07:24	06mar2023 18:59:41	06mar2023 18:59:41	06mar2023	38	.63333333	.010555555	8	115119	6	KAMPALA	RUBAGA DIVISION	BUSEGA	BUSEGA CENTRAL C	BUSEGA CENTRAL C 'B'	No																					No household member was available			Yes	uuid:a18a54bb-be3c-4337-b89c-a1be50cca9c8	2302240625	uuid:a18a54bb-be3c-4337-b89c-a1be50cca9c8
02mar2023 18:41:36	02mar2023 15:00:57	02mar2023 15:07:31	02mar2023	499	8.3166666	.13861111	10	116004	6	KAMPALA	RUBAGA DIVISION	BUSEGA	NABISASIRO	NABISASIRO 'E'	Yes	Yes	Yes	113	113	71	71	Yes	156	156	79	79	Yes	115	115	78	78	Yes	13.6	13.6	32.462196	Complete			Yes	uuid:1169e33e-66ad-4138-ba57-32fcd893b736	2302240625	uuid:1169e33e-66ad-4138-ba57-32fcd893b736
02mar2023 18:41:36	02mar2023 11:20:19	02mar2023 11:26:52	02mar2023	423	7.0500002	.1175	10	116011	6	KAMPALA	RUBAGA DIVISION	BUSEGA	NABISASIRO	NABISASIRO 'E'	Yes	Yes	Yes	120	120	85	85	Yes	157	157	68	68	Yes	122	122	82	82	Yes	11.5	11.5	27.587326	Complete			Yes	uuid:6d9e0b60-28a5-409a-902e-4c6d26d7db72	2302240625	uuid:6d9e0b60-28a5-409a-902e-4c6d26d7db72
02mar2023 18:41:36	02mar2023 12:38:58	02mar2023 12:47:42	02mar2023	485	8.083333	.13472222	13	116014	6	KAMPALA	RUBAGA DIVISION	BUSEGA	NABISASIRO	NABISASIRO 'E'	Yes	Yes	Yes	115	115	78	78	Yes	152	152	60	60	Yes	118	118	83	83	Yes	12	12	25.969528	Complete			Yes	uuid:1a5a9174-15b7-4b7e-9b08-15c5a19b7ae3	2302240625	uuid:1a5a9174-15b7-4b7e-9b08-15c5a19b7ae3
02mar2023 18:41:36	02mar2023 15:46:50	02mar2023 15:49:01	02mar2023	189	3.1500001	.052499998	13	116016	6	KAMPALA	RUBAGA DIVISION	BUSEGA	NABISASIRO	NABISASIRO 'E'	Yes	Yes	Yes	110	110	85	85	Yes	156	156	90	90	Yes	115	115	84	84	Yes	12.2	12.2	36.98225	Complete			Yes	uuid:17714390-34d1-4238-9d2a-979b5ca5ec3e	2302240625	uuid:17714390-34d1-4238-9d2a-979b5ca5ec3e
02mar2023 18:41:36	02mar2023 16:48:00	02mar2023 16:52:22	02mar2023	303	5.0500002	.084166668	10	116017	6	KAMPALA	RUBAGA DIVISION	BUSEGA	NABISASIRO	NABISASIRO 'E'	Yes	Yes	Yes	127	127	77	77	Yes	156	156	54	54	Yes	122	122	80	80	Yes	14.6	14.6	22.189348	Complete			Yes	uuid:a3a4c71e-2f4f-406f-ac3e-793ca3268396	2302240625	uuid:a3a4c71e-2f4f-406f-ac3e-793ca3268396
02mar2023 18:41:36	02mar2023 17:42:37	02mar2023 17:42:37	02mar2023	46	.76666665	.012777777	13	116018	6	KAMPALA	RUBAGA DIVISION	BUSEGA	NABISASIRO	NABISASIRO 'E'	No																					No household member was available			Yes	uuid:d09ba974-e6f3-4e96-bb6e-384220b8237b	2302240625	uuid:d09ba974-e6f3-4e96-bb6e-384220b8237b
02mar2023 18:41:36	02mar2023 17:20:46	02mar2023 17:20:46	02mar2023	50	.83333331	.013888889	10	116019	6	KAMPALA	RUBAGA DIVISION	BUSEGA	NABISASIRO	NABISASIRO 'E'	No																					Refused			No	uuid:6e162d38-02b7-424d-869f-258ef430b6e4	2302240625	uuid:6e162d38-02b7-424d-869f-258ef430b6e4
02mar2023 18:41:36	02mar2023 15:20:37	02mar2023 15:27:10	02mar2023	345	5.75	.095833331	13	116020	6	KAMPALA	RUBAGA DIVISION	BUSEGA	NABISASIRO	NABISASIRO 'E'	Yes	Yes	Yes	99	99	77	77	Yes	153	153	68	68	Yes	95	95	75	75	Yes	11.1	11.1	29.048656	Complete			Yes	uuid:6f208fe1-bc17-46b8-b30c-9d7cff103384	2302240625	uuid:6f208fe1-bc17-46b8-b30c-9d7cff103384
02mar2023 18:41:36	02mar2023 10:32:16	02mar2023 10:38:49	02mar2023	408	6.8000002	.11333334	10	116021	6	KAMPALA	RUBAGA DIVISION	BUSEGA	NABISASIRO	NABISASIRO 'E'	Yes	Yes	Yes	109	109	68	68	Yes	144	144	51	51	Yes	98	98	72	72	Yes	11.6	11.6	24.594908	Complete			Yes	uuid:58dfdf5c-3ade-4a7e-ab75-b77c44fb3ae7	2302240625	uuid:58dfdf5c-3ade-4a7e-ab75-b77c44fb3ae7
02mar2023 18:41:36	02mar2023 17:42:37	02mar2023 17:44:48	02mar2023	42	.69999999	.011666667	10	116025	6	KAMPALA	RUBAGA DIVISION	BUSEGA	NABISASIRO	NABISASIRO 'E'	No																					No household member was available			Yes	uuid:c16395ea-4e55-4983-980e-98973858e80a	2302240625	uuid:c16395ea-4e55-4983-980e-98973858e80a
02mar2023 18:41:36	02mar2023 17:38:15	02mar2023 17:40:26	02mar2023	42	.69999999	.011666667	10	116039	6	KAMPALA	RUBAGA DIVISION	BUSEGA	NABISASIRO	NABISASIRO 'E'	No																					No household member was available			Yes	uuid:9909a75a-e4b8-46ce-9c57-d3ca5887cea8	2302240625	uuid:9909a75a-e4b8-46ce-9c57-d3ca5887cea8
02mar2023 18:41:36	02mar2023 10:54:06	02mar2023 11:00:40	02mar2023	430	7.1666665	.11944444	10	116042	6	KAMPALA	RUBAGA DIVISION	BUSEGA	NABISASIRO	NABISASIRO 'E'	Yes	Yes	Yes	106	106	69	69	Yes	158	158	65	65	Yes	111	111	72	72	Yes	11.5	11.5	26.037495	Complete			Yes	uuid:156779da-0524-4951-bed4-84152c4cda3d	2302240625	uuid:156779da-0524-4951-bed4-84152c4cda3d
02mar2023 18:41:36	02mar2023 17:31:41	02mar2023 17:33:53	02mar2023	106	1.7666667	.029444445	13	116043	6	KAMPALA	RUBAGA DIVISION	BUSEGA	NABISASIRO	NABISASIRO 'E'	No																					Other, please specify	Got arrested		Yes	uuid:c2ff4964-86c9-48a2-bd74-5243909ce778	2302240625	uuid:c2ff4964-86c9-48a2-bd74-5243909ce778
02mar2023 18:41:36	02mar2023 17:25:08	02mar2023 17:29:30	02mar2023	319	5.3166666	.088611111	13	116044	6	KAMPALA	RUBAGA DIVISION	BUSEGA	NABISASIRO	NABISASIRO 'E'	Yes	Yes	Yes	141	141	109	109	Yes	158	158	91	91	Yes	148	148	105	105	Yes	13.3	13.3	36.452492	Complete			Yes	uuid:81f47494-71cb-4306-aad0-3dc5a92e7fbc	2302240625	uuid:81f47494-71cb-4306-aad0-3dc5a92e7fbc
02mar2023 18:41:36	02mar2023 13:07:22	02mar2023 13:11:44	02mar2023	305	5.0833335	.084722221	13	116054	6	KAMPALA	RUBAGA DIVISION	BUSEGA	NABISASIRO	NABISASIRO 'E'	Yes	Yes	Yes	104	104	73	73	Yes	141	141	62	62	Yes	103	103	71	71	Yes	12.1	12.1	31.185555	Complete			Yes	uuid:86405c8d-9ec5-45da-b3b9-a483b7f18823	2302240625	uuid:86405c8d-9ec5-45da-b3b9-a483b7f18823
02mar2023 18:41:36	02mar2023 15:55:34	02mar2023 16:02:08	02mar2023	356	5.9333334	.098888889	10	116056	6	KAMPALA	RUBAGA DIVISION	BUSEGA	NABISASIRO	NABISASIRO 'E'	Yes	Yes	Yes	105	105	74	74	Yes	153	153	52	52	Yes	106	106	78	78	Yes	12.2	12.2	22.213678	Complete			Yes	uuid:4378b149-b1ae-4f5a-a78c-50a6ed52046b	2302240625	uuid:4378b149-b1ae-4f5a-a78c-50a6ed52046b
02mar2023 18:41:36	02mar2023 17:20:46	02mar2023 17:22:57	02mar2023	60	1	.016666668	10	116058	6	KAMPALA	RUBAGA DIVISION	BUSEGA	NABISASIRO	NABISASIRO 'E'	No																					Refused			Yes	uuid:89222667-62f1-4f4a-ac27-477782057e60	2302240625	uuid:89222667-62f1-4f4a-ac27-477782057e60
02mar2023 18:41:36	02mar2023 16:54:33	02mar2023 17:01:06	02mar2023	375	6.25	.10416666	13	116064	6	KAMPALA	RUBAGA DIVISION	BUSEGA	NABISASIRO	NABISASIRO 'E'	Yes	Yes	Yes	187	187	139	139	Yes	156	156	66	66	Yes	182	182	139	139	Yes	11.5	11.5	27.120316	Complete			Yes	uuid:41c317d6-f806-4a9e-8b7d-b4cf56db731a	2302240625	uuid:41c317d6-f806-4a9e-8b7d-b4cf56db731a
02mar2023 18:41:36	02mar2023 13:53:14	02mar2023 13:59:47	02mar2023	357	5.9499998	.099166669	10	116082	6	KAMPALA	RUBAGA DIVISION	BUSEGA	NABISASIRO	NABISASIRO 'E'	Yes	Yes	Yes	118	118	81	81	Yes	151	151	61	61	Yes	119	119	76	76	Yes	13.6	13.6	26.753212	Complete			Yes	uuid:da5d1ec3-b9dd-4b61-afe8-4186eb851158	2302240625	uuid:da5d1ec3-b9dd-4b61-afe8-4186eb851158
02mar2023 18:41:36	02mar2023 12:56:26	02mar2023 13:03:00	02mar2023	438	7.3000002	.12166667	10	116084	6	KAMPALA	RUBAGA DIVISION	BUSEGA	NABISASIRO	NABISASIRO 'E'	Yes	Yes	Yes	153	153	87	87	Yes	149	149	74	74	Yes	144	144	92	92	Yes	13.6	13.6	33.331833	Complete			Yes	uuid:060f7260-3519-4aa9-a255-072bac9a2673	2302240625	uuid:060f7260-3519-4aa9-a255-072bac9a2673
02mar2023 18:41:36	02mar2023 12:19:18	02mar2023 12:25:51	02mar2023	408	6.8000002	.11333334	13	116087	6	KAMPALA	RUBAGA DIVISION	BUSEGA	NABISASIRO	NABISASIRO 'E'	Yes	Yes	Yes	150	150	99	99	Yes	150	150	60	60	Yes	138	138	92	92	Yes	11.4	11.4	26.666666	Complete			Yes	uuid:e5a91e62-4fce-4ee7-934a-ab91b4cddbca	2302240625	uuid:e5a91e62-4fce-4ee7-934a-ab91b4cddbca
02mar2023 18:41:36	02mar2023 11:50:54	02mar2023 12:01:50	02mar2023	617	10.283334	.17138889	10	116092	6	KAMPALA	RUBAGA DIVISION	BUSEGA	NABISASIRO	NABISASIRO 'E'	Yes	Yes	Yes	115	115	74	74	Yes	156	156	52	52	Yes	112	112	75	75	Yes	13.9	13.9	21.367521	Complete			Yes	uuid:c2a6b2d7-c964-4c2b-ba19-9a4c29edff76	2302240625	uuid:c2a6b2d7-c964-4c2b-ba19-9a4c29edff76
02mar2023 18:41:36	02mar2023 10:23:31	02mar2023 10:27:53	02mar2023	205	3.4166667	.056944445	13	116097	6	KAMPALA	RUBAGA DIVISION	BUSEGA	NABISASIRO	NABISASIRO 'E'	Yes	Yes	Yes	122	122	72	72	Yes	170	170	69	69	Yes	143	143	68	68	No			23.875433	Complete			Yes	uuid:767cd97a-4875-41ca-8492-09abf23e6715	2302240625	uuid:767cd97a-4875-41ca-8492-09abf23e6715
02mar2023 18:41:36	02mar2023 17:16:24	02mar2023 17:18:35	02mar2023	144	2.4000001	.039999999	10	116098	6	KAMPALA	RUBAGA DIVISION	BUSEGA	NABISASIRO	NABISASIRO 'E'	No																					Refused			Yes	uuid:dab4aaee-8984-48d1-b8be-c8060b930291	2302240625	uuid:dab4aaee-8984-48d1-b8be-c8060b930291
02mar2023 18:41:36	02mar2023 16:32:43	02mar2023 16:39:16	02mar2023	340	5.6666665	.094444446	13	116107	6	KAMPALA	RUBAGA DIVISION	BUSEGA	NABISASIRO	NABISASIRO 'E'	Yes	Yes	Yes	134	134	85	85	Yes	149	149	51	51	Yes	117	117	81	81	Yes	16.5	16.5	22.971939	Complete			Yes	uuid:9877beba-1f30-4e87-bbaf-e80313c2ea98	2302240625	uuid:9877beba-1f30-4e87-bbaf-e80313c2ea98
02mar2023 18:41:36	02mar2023 16:15:14	02mar2023 16:23:58	02mar2023	511	8.5166664	.14194444	10	116108	6	KAMPALA	RUBAGA DIVISION	BUSEGA	NABISASIRO	NABISASIRO 'E'	Yes	Yes	Yes	121	121	87	87	Yes	153	153	77	77	Yes	122	122	84	84	Yes	14.9	14.9	32.893333	Complete			Yes	uuid:efa1e334-2851-4abb-9fc9-36e3617d7e3a	2302240625	uuid:efa1e334-2851-4abb-9fc9-36e3617d7e3a
02mar2023 18:41:36	02mar2023 15:29:21	02mar2023 15:35:55	02mar2023	405	6.75	.1125	10	116109	6	KAMPALA	RUBAGA DIVISION	BUSEGA	NABISASIRO	NABISASIRO 'E'	Yes	Yes	Yes	115	115	96	96	Yes	162	162	49	49	Yes	124	124	81	81	Yes	10.9	10.9	18.670935	Complete			Yes	uuid:566387e2-e56d-48b8-84a2-70f2387f826d	2302240625	uuid:566387e2-e56d-48b8-84a2-70f2387f826d
02mar2023 18:41:36	02mar2023 10:08:14	02mar2023 10:12:36	02mar2023	321	5.3499999	.089166664	10	116117	6	KAMPALA	RUBAGA DIVISION	BUSEGA	NABISASIRO	NABISASIRO 'E'	Yes	Yes	Yes	126	126	81	81	Yes	153	153	69	69	Yes	117	117	70	70	Yes	9.6000004	9.6000004	29.475843	Complete			Yes	uuid:c7815640-b829-4bbc-ab1d-b54cafbc2d2c	2302240625	uuid:c7815640-b829-4bbc-ab1d-b54cafbc2d2c
02mar2023 18:41:36	02mar2023 13:40:08	02mar2023 13:48:52	02mar2023	511	8.5166664	.14194444	13	116118	6	KAMPALA	RUBAGA DIVISION	BUSEGA	NABISASIRO	NABISASIRO 'E'	Yes	Yes	Yes	127	127	85	85	Yes	152	152	45	45	Yes	118	118	78	78	Yes	12.9	12.9	19.477146	Complete			Yes	uuid:a38bbd75-97e7-4012-8234-bd2734d60978	2302240625	uuid:a38bbd75-97e7-4012-8234-bd2734d60978
02mar2023 18:41:36	02mar2023 11:05:02	02mar2023 11:13:46	02mar2023	440	7.3333335	.12222222	13	116131	6	KAMPALA	RUBAGA DIVISION	BUSEGA	NABISASIRO	NABISASIRO 'E'	Yes	Yes	Yes	137	137	92	92	Yes	156	156	82	82	Yes	130	130	83	83	Yes	11.6	11.6	33.694939	Complete			Yes	uuid:1a551a42-7f4c-4e90-8e24-47b85908f03d	2302240625	uuid:1a551a42-7f4c-4e90-8e24-47b85908f03d
02mar2023 18:41:36	02mar2023 17:18:35	02mar2023 17:20:46	02mar2023	49	.81666666	.013611111	10	116137	6	KAMPALA	RUBAGA DIVISION	BUSEGA	NABISASIRO	NABISASIRO 'E'	No																					Refused			Yes	uuid:c3f1643c-d412-459e-950a-ff5f4e2d31a3	2302240625	uuid:c3f1643c-d412-459e-950a-ff5f4e2d31a3
02mar2023 18:41:36	02mar2023 13:16:06	02mar2023 13:20:28	02mar2023	332	5.5333333	.092222221	10	116138	6	KAMPALA	RUBAGA DIVISION	BUSEGA	NABISASIRO	NABISASIRO 'E'	Yes	Yes	Yes	105	105	75	75	Yes	158	158	73	73	Yes	105	105	71	71	Yes	14.3	14.3	29.242109	Complete			Yes	uuid:f201d4c9-82bf-4a37-a881-bb42a02fb34a	2302240625	uuid:f201d4c9-82bf-4a37-a881-bb42a02fb34a
02mar2023 18:41:36	02mar2023 14:06:21	02mar2023 14:12:54	02mar2023	313	5.2166667	.086944446	13	116140	6	KAMPALA	RUBAGA DIVISION	BUSEGA	NABISASIRO	NABISASIRO 'E'	Yes	Yes	Yes	128	128	76	76	Yes	149	149	60	60	Yes	125	125	80	80	Yes	11.5	11.5	27.02581	Complete			Yes	uuid:672c4b8b-a7d1-419d-aa5b-99bc93af0574	2302240625	uuid:672c4b8b-a7d1-419d-aa5b-99bc93af0574
02mar2023 18:41:36	02mar2023 17:29:30	02mar2023 17:31:41	02mar2023	70	1.1666666	.019444445	13	116141	6	KAMPALA	RUBAGA DIVISION	BUSEGA	NABISASIRO	NABISASIRO 'E'	No																					Refused			Yes	uuid:1430d9ea-1b64-41c6-a6da-4846f66ee837	2302240625	uuid:1430d9ea-1b64-41c6-a6da-4846f66ee837
02mar2023 18:41:36	02mar2023 16:08:41	02mar2023 16:13:03	02mar2023	307	5.1166668	.085277781	13	116142	6	KAMPALA	RUBAGA DIVISION	BUSEGA	NABISASIRO	NABISASIRO 'E'	Yes	Yes	Yes	118	118	76	76	Yes	159	159	48	48	Yes	112	112	79	79	Yes	13.9	13.9	18.986591	Complete			Yes	uuid:0d41bc9a-12ec-4cd1-a499-ddd4ad28d8f9	2302240625	uuid:0d41bc9a-12ec-4cd1-a499-ddd4ad28d8f9
02mar2023 18:41:36	02mar2023 14:21:38	02mar2023 14:30:22	02mar2023	520	8.666667	.14444445	10	116147	6	KAMPALA	RUBAGA DIVISION	BUSEGA	NABISASIRO	NABISASIRO 'E'	Yes	Yes	Yes	119	119	84	84	Yes	143	143	77	77	Yes	116	116	86	86	Yes	15.7	15.7	37.654652	Complete			Yes	uuid:3baa1054-d229-4190-8791-b6cc0ed1de17	2302240625	uuid:3baa1054-d229-4190-8791-b6cc0ed1de17
02mar2023 18:41:36	02mar2023 14:41:18	02mar2023 14:47:51	02mar2023	427	7.1166668	.11861111	13	116148	6	KAMPALA	RUBAGA DIVISION	BUSEGA	NABISASIRO	NABISASIRO 'E'	Yes	Yes	Yes	139	139	98	98	Yes	156	156	83	83	Yes	134	134	93	93	Yes	11.9	11.9	34.10585	Complete			Yes	uuid:c9cb2d47-05d5-4afa-87b3-4a631033374b	2302240625	uuid:c9cb2d47-05d5-4afa-87b3-4a631033374b
02mar2023 18:41:36	02mar2023 12:28:02	02mar2023 12:34:36	02mar2023	410	6.8333335	.11388889	10	116149	6	KAMPALA	RUBAGA DIVISION	BUSEGA	NABISASIRO	NABISASIRO 'E'	Yes	Yes	Yes	120	120	65	65	Yes	150	150	76	76	Yes	104	104	69	69	Yes	12.7	12.7	33.777779	Complete			Yes	uuid:d05d42cb-be0e-4dff-958d-ce6a86cb946c	2302240625	uuid:d05d42cb-be0e-4dff-958d-ce6a86cb946c
02mar2023 18:41:36	02mar2023 17:44:48	02mar2023 17:44:48	02mar2023	88	1.4666667	.024444444	10	116152	6	KAMPALA	RUBAGA DIVISION	BUSEGA	NABISASIRO	NABISASIRO 'E'	No																					No household member was available			Yes	uuid:51986dfa-28e1-429a-aa91-9250d8a9a87c	2302240625	uuid:51986dfa-28e1-429a-aa91-9250d8a9a87c
02mar2023 18:41:36	02mar2023 17:36:04	02mar2023 17:36:04	02mar2023	52	.86666667	.014444444	13	116154	6	KAMPALA	RUBAGA DIVISION	BUSEGA	NABISASIRO	NABISASIRO 'E'	No																					No household member was available			Yes	uuid:5256e969-2efd-44e8-b09d-20b064ac9245	2302240625	uuid:5256e969-2efd-44e8-b09d-20b064ac9245
02mar2023 18:41:36	02mar2023 11:35:37	02mar2023 11:42:10	02mar2023	387	6.4499998	.1075	13	116163	6	KAMPALA	RUBAGA DIVISION	BUSEGA	NABISASIRO	NABISASIRO 'E'	Yes	Yes	Yes	110	110	75	75	Yes	147	147	61	61	Yes	108	108	75	75	Yes	14.7	14.7	28.228979	Complete			Yes	uuid:e533bf33-c005-4898-aa47-b77ea2c19a1c	2302240625	uuid:e533bf33-c005-4898-aa47-b77ea2c19a1c
02mar2023 18:41:36	02mar2023 17:40:26	02mar2023 17:42:37	02mar2023	45	.75	.0125	10	116173	6	KAMPALA	RUBAGA DIVISION	BUSEGA	NABISASIRO	NABISASIRO 'E'	No																					No household member was available			Yes	uuid:91848e08-2af0-4fc3-afac-4a99cf3ae55a	2302240625	uuid:91848e08-2af0-4fc3-afac-4a99cf3ae55a
02mar2023 18:41:36	02mar2023 10:43:11	02mar2023 10:51:55	02mar2023	498	8.3000002	.13833334	13	116178	6	KAMPALA	RUBAGA DIVISION	BUSEGA	NABISASIRO	NABISASIRO 'E'	Yes	Yes	Yes	105	105	66	66	Yes	161	161	89	89	Yes	109	109	72	72	Yes	11.4	11.4	34.335094	Complete			Yes	uuid:6a464576-d795-4d55-8eb4-b8871b60dd60	2302240625	uuid:6a464576-d795-4d55-8eb4-b8871b60dd60
02mar2023 18:41:36	02mar2023 17:40:26	02mar2023 17:40:26	02mar2023	45	.75	.0125	13	116180	6	KAMPALA	RUBAGA DIVISION	BUSEGA	NABISASIRO	NABISASIRO 'E'	No																					No household member was available			Yes	uuid:93112879-61e4-481a-b0c4-0f1576d1d390	2302240625	uuid:93112879-61e4-481a-b0c4-0f1576d1d390
02mar2023 18:41:36	02mar2023 17:33:53	02mar2023 17:36:04	02mar2023	71	1.1833333	.019722221	13	116181	6	KAMPALA	RUBAGA DIVISION	BUSEGA	NABISASIRO	NABISASIRO 'E'	No																					No household member was available			Yes	uuid:21499359-2eae-4903-89d4-c8194b4ed0c0	2302240625	uuid:21499359-2eae-4903-89d4-c8194b4ed0c0
02mar2023 18:41:36	02mar2023 17:38:15	02mar2023 17:38:15	02mar2023	84	1.4	.023333333	13	116182	6	KAMPALA	RUBAGA DIVISION	BUSEGA	NABISASIRO	NABISASIRO 'E'	No																					Other, please specify	Shifted to Naguru		No	uuid:875b0ee6-f3f0-461b-adc8-9db3f5f4324f	2302240625	uuid:875b0ee6-f3f0-461b-adc8-9db3f5f4324f
03mar2023 19:53:18	03mar2023 13:44:06	03mar2023 13:48:29	03mar2023	263	4.3833332	.073055558	10	117001	6	KAMPALA	RUBAGA DIVISION	KABOWA	WANKULUKUKU	WANKULUKUKU 'C'	Yes	Yes	Yes	107	107	72	72	Yes	165	165	64	64	Yes	105	105	68	68	Yes	10.4	10.4	23.507805	Complete			Yes	uuid:0c075ca1-3233-47a0-b358-9e035d60d766	2302240625	uuid:0c075ca1-3233-47a0-b358-9e035d60d766
03mar2023 19:53:18	03mar2023 17:02:54	03mar2023 17:09:27	03mar2023	392	6.5333333	.10888889	13	117005	6	KAMPALA	RUBAGA DIVISION	KABOWA	WANKULUKUKU	WANKULUKUKU 'C'	Yes	Yes	Yes	125	125	74	74	Yes	153	153	70	70	Yes	112	112	70	70	Yes	11	11	29.903028	Complete			Yes	uuid:812de2d8-2cb4-4ee2-b65e-1f7e825058c4	2302240625	uuid:812de2d8-2cb4-4ee2-b65e-1f7e825058c4
03mar2023 19:53:18	03mar2023 18:58:41	03mar2023 18:58:41	03mar2023	55	.91666669	.015277778	10	117007	6	KAMPALA	RUBAGA DIVISION	KABOWA	WANKULUKUKU	WANKULUKUKU 'C'	No																					No household member was available			Yes	uuid:a921476d-9606-416b-beff-06bb7d158ed5	2302240625	uuid:a921476d-9606-416b-beff-06bb7d158ed5
03mar2023 19:53:18	03mar2023 12:49:30	03mar2023 12:56:03	03mar2023	430	7.1666665	.11944444	10	117013	6	KAMPALA	RUBAGA DIVISION	KABOWA	WANKULUKUKU	WANKULUKUKU 'C'	Yes	Yes	Yes	109	109	71	71	Yes	146	146	58	58	Yes	104	104	72	72	Yes	11.4	11.4	27.209608	Complete			Yes	uuid:565fb113-9418-44ef-afc1-f1bea2ce4d5e	2302240625	uuid:565fb113-9418-44ef-afc1-f1bea2ce4d5e
03mar2023 19:53:18	03mar2023 16:19:13	03mar2023 16:27:57	03mar2023	485	8.083333	.13472222	10	117016	6	KAMPALA	RUBAGA DIVISION	KABOWA	WANKULUKUKU	WANKULUKUKU 'C'	Yes	Yes	Yes	126	126	86	86	Yes	158	158	75	75	Yes	126	126	89	89	Yes	13.9	13.9	30.043262	Complete			Yes	uuid:31371e18-d4d9-499f-a6d4-19cc02ef159f	2302240625	uuid:31371e18-d4d9-499f-a6d4-19cc02ef159f
03mar2023 19:53:18	03mar2023 14:08:08	03mar2023 14:19:04	03mar2023	537	8.9499998	.14916667	10	117018	6	KAMPALA	RUBAGA DIVISION	KABOWA	WANKULUKUKU	WANKULUKUKU 'C'	Yes	Yes	Yes	77	77	59	59	Yes	163	163	66	66	Yes	112	112	66	66	Yes	9.3999996	9.3999996	24.840981	Complete			Yes	uuid:c12b951e-bc7c-4d21-a1dd-eec75af2db54	2302240625	uuid:c12b951e-bc7c-4d21-a1dd-eec75af2db54
03mar2023 19:53:18	03mar2023 18:47:45	03mar2023 18:49:56	03mar2023	56	.93333334	.015555556	10	117020	6	KAMPALA	RUBAGA DIVISION	KABOWA	WANKULUKUKU	WANKULUKUKU 'C'	No																					Refused			Yes	uuid:1e2c06ab-604d-4a5e-84c1-690d8dc7e8ed	2302240625	uuid:1e2c06ab-604d-4a5e-84c1-690d8dc7e8ed
03mar2023 19:53:18	03mar2023 17:09:27	03mar2023 17:16:00	03mar2023	371	6.1833334	.10305556	13	117025	6	KAMPALA	RUBAGA DIVISION	KABOWA	WANKULUKUKU	WANKULUKUKU 'C'	Yes	Yes	Yes	125	125	85	85	Yes	149	149	60	60	Yes	134	134	85	85	Yes	11.3	11.3	27.02581	Complete			Yes	uuid:583cfb79-9a8e-4f19-928f-886adfe28261	2302240625	uuid:583cfb79-9a8e-4f19-928f-886adfe28261
03mar2023 19:53:18	03mar2023 18:49:56	03mar2023 18:52:08	03mar2023	45	.75	.0125	10	117028	6	KAMPALA	RUBAGA DIVISION	KABOWA	WANKULUKUKU	WANKULUKUKU 'C'	No																					No household member was available			Yes	uuid:d976e55f-103a-482b-97b7-7731ec0e5036	2302240625	uuid:d976e55f-103a-482b-97b7-7731ec0e5036
03mar2023 19:53:18	03mar2023 18:54:19	03mar2023 18:54:19	03mar2023	52	.86666667	.014444444	10	117031	6	KAMPALA	RUBAGA DIVISION	KABOWA	WANKULUKUKU	WANKULUKUKU 'C'	No																					No household member was available			Yes	uuid:46f96a9b-9b7e-4e21-be84-2dc23ec6fb18	2302240625	uuid:46f96a9b-9b7e-4e21-be84-2dc23ec6fb18
03mar2023 19:53:18	03mar2023 12:58:14	03mar2023 13:04:47	03mar2023	416	6.9333334	.11555555	13	117033	6	KAMPALA	RUBAGA DIVISION	KABOWA	WANKULUKUKU	WANKULUKUKU 'C'	Yes	Yes	Yes	129	129	79	79	Yes	171	171	70	70	Yes	129	129	77	77	Yes	12.8	12.8	23.93899	Complete			Yes	uuid:2b3a4c6e-0f95-48a1-8421-6df032c89ae1	2302240625	uuid:2b3a4c6e-0f95-48a1-8421-6df032c89ae1
03mar2023 19:53:18	03mar2023 18:56:30	03mar2023 18:56:30	03mar2023	36	.60000002	.0099999998	13	117035	6	KAMPALA	RUBAGA DIVISION	KABOWA	WANKULUKUKU	WANKULUKUKU 'C'	No																					No household member was available			Yes	uuid:43aacf2d-bfad-4288-a858-a09f7a1956e7	2302240625	uuid:43aacf2d-bfad-4288-a858-a09f7a1956e7
03mar2023 19:53:18	03mar2023 16:41:03	03mar2023 16:49:48	03mar2023	532	8.8666668	.14777778	13	117036	6	KAMPALA	RUBAGA DIVISION	KABOWA	WANKULUKUKU	WANKULUKUKU 'C'	Yes	Yes	Yes	173	173	107	107	Yes	152	152	109	109	Yes	187	187	110	110	Yes	11.8	11.8	47.177979	Complete			Yes	uuid:596f8c7c-4cbc-4bc0-b432-ac476b335949	2302240625	uuid:596f8c7c-4cbc-4bc0-b432-ac476b335949
03mar2023 19:53:18	03mar2023 18:47:45	03mar2023 18:47:45	03mar2023	56	.93333334	.015555556	10	117038	6	KAMPALA	RUBAGA DIVISION	KABOWA	WANKULUKUKU	WANKULUKUKU 'C'	No																					Refused			Yes	uuid:744630d2-b331-4a3b-9b7e-dab7f84ee19c	2302240625	uuid:744630d2-b331-4a3b-9b7e-dab7f84ee19c
03mar2023 19:53:18	03mar2023 17:26:56	03mar2023 17:35:40	03mar2023	507	8.4499998	.14083333	13	117039	6	KAMPALA	RUBAGA DIVISION	KABOWA	WANKULUKUKU	WANKULUKUKU 'C'	Yes	Yes	Yes	128	128	83	83	Yes	167	167	114	114	Yes	134	134	76	76	Yes	13.9	13.9	40.876331	Complete			Yes	uuid:86bf79f0-f3f8-4ef6-b31a-d2cde65bcd71	2302240625	uuid:86bf79f0-f3f8-4ef6-b31a-d2cde65bcd71
03mar2023 19:53:18	03mar2023 17:53:09	03mar2023 17:57:31	03mar2023	332	5.5333333	.092222221	10	117044	6	KAMPALA	RUBAGA DIVISION	KABOWA	WANKULUKUKU	WANKULUKUKU 'C'	Yes	Yes	Yes	122	122	86	86	Yes	174	174	68	68	Yes	110	110	79	79	Yes	7.6999998	7.6999998	22.460033	Complete			Yes	uuid:58ebd57e-6abf-415b-8272-bbfcce0447eb	2302240625	uuid:58ebd57e-6abf-415b-8272-bbfcce0447eb
03mar2023 19:53:18	03mar2023 14:36:32	03mar2023 14:43:05	03mar2023	359	5.9833331	.099722221	10	117047	6	KAMPALA	RUBAGA DIVISION	KABOWA	WANKULUKUKU	WANKULUKUKU 'C'	Yes	Yes	Yes	187	187	121	121	Yes	165	165	66	66	Yes	170	170	116	116	Yes	10.3	10.3	24.242424	Complete			Yes	uuid:3986a0e6-297b-47a3-b47e-dc6715e7d7ab	2302240625	uuid:3986a0e6-297b-47a3-b47e-dc6715e7d7ab
03mar2023 19:53:18	03mar2023 18:43:23	03mar2023 18:43:23	03mar2023	75	1.25	.020833334	10	117048	6	KAMPALA	RUBAGA DIVISION	KABOWA	WANKULUKUKU	WANKULUKUKU 'C'	No																					No household member was available			Yes	uuid:d926efe9-e5e7-4242-9be9-ca3485a1c214	2302240625	uuid:d926efe9-e5e7-4242-9be9-ca3485a1c214
03mar2023 19:53:18	03mar2023 16:10:28	03mar2023 16:17:01	03mar2023	319	5.3166666	.088611111	13	117054	6	KAMPALA	RUBAGA DIVISION	KABOWA	WANKULUKUKU	WANKULUKUKU 'C'	Yes	Yes	Yes	113	113	79	79	Yes	166	166	62	62	Yes	113	113	79	79	Yes	13.3	13.3	22.499638	Complete			Yes	uuid:ff9e7693-ab8f-41d0-9327-3b0bcd00c966	2302240625	uuid:ff9e7693-ab8f-41d0-9327-3b0bcd00c966
03mar2023 19:53:18	03mar2023 14:23:26	03mar2023 14:27:48	03mar2023	364	6.0666666	.10111111	13	117058	6	KAMPALA	RUBAGA DIVISION	KABOWA	WANKULUKUKU	WANKULUKUKU 'C'	Yes	Yes	Yes	121	121	67	67	Yes	148	148	43	43	Yes	115	115	70	70	Yes	14.2	14.2	19.631117	Complete			Yes	uuid:34628313-227b-40dc-85ba-f61ec9559af9	2302240625	uuid:34628313-227b-40dc-85ba-f61ec9559af9
03mar2023 19:53:18	03mar2023 18:39:01	03mar2023 18:41:12	03mar2023	43	.71666664	.011944445	10	117065	6	KAMPALA	RUBAGA DIVISION	KABOWA	WANKULUKUKU	WANKULUKUKU 'C'	No																					No household member was available			Yes	uuid:85c1e488-608a-4683-86cf-30149d030e14	2302240625	uuid:85c1e488-608a-4683-86cf-30149d030e14
03mar2023 19:53:18	03mar2023 19:00:52	03mar2023 19:03:03	03mar2023	57	.94999999	.015833333	10	117067	6	KAMPALA	RUBAGA DIVISION	KABOWA	WANKULUKUKU	WANKULUKUKU 'C'	No																					No household member was available			Yes	uuid:c8fe3b92-2ba1-482d-9fd4-0fbc6daee282	2302240625	uuid:c8fe3b92-2ba1-482d-9fd4-0fbc6daee282
03mar2023 19:53:18	03mar2023 18:54:19	03mar2023 18:56:30	03mar2023	81	1.35	.022500001	13	117070	6	KAMPALA	RUBAGA DIVISION	KABOWA	WANKULUKUKU	WANKULUKUKU 'C'	No																					Refused			Yes	uuid:51f2c1ad-8827-44c2-8ec8-e2a419175f61	2302240625	uuid:51f2c1ad-8827-44c2-8ec8-e2a419175f61
03mar2023 19:53:18	03mar2023 18:45:34	03mar2023 18:45:34	03mar2023	56	.93333334	.015555556	13	117077	6	KAMPALA	RUBAGA DIVISION	KABOWA	WANKULUKUKU	WANKULUKUKU 'C'	No																					No household member was available			Yes	uuid:eead8111-6f3a-4fb6-bc4d-5abce702bb87	2302240625	uuid:eead8111-6f3a-4fb6-bc4d-5abce702bb87
03mar2023 19:53:18	03mar2023 18:17:10	03mar2023 18:19:21	03mar2023	146	2.4333334	.040555555	10	117081	6	KAMPALA	RUBAGA DIVISION	KABOWA	WANKULUKUKU	WANKULUKUKU 'C'	Yes	Yes	Yes	125	125	77	77	Yes	146	146	52	52	Yes	120	120	83	83	Yes	12.2	12.2	24.394821	Complete			Yes	uuid:70d037eb-d650-4c4c-b60c-48821a98e52e	2302240625	uuid:70d037eb-d650-4c4c-b60c-48821a98e52e
03mar2023 19:53:18	03mar2023 18:39:01	03mar2023 18:39:01	03mar2023	93	1.55	.025833333	13	117083	6	KAMPALA	RUBAGA DIVISION	KABOWA	WANKULUKUKU	WANKULUKUKU 'C'	No																					No household member was available			Yes	uuid:25f3d47e-4476-4408-a413-c00071946c6c	2302240625	uuid:25f3d47e-4476-4408-a413-c00071946c6c
03mar2023 19:53:18	03mar2023 15:09:18	03mar2023 15:15:51	03mar2023	380	6.3333335	.10555556	10	117086	6	KAMPALA	RUBAGA DIVISION	KABOWA	WANKULUKUKU	WANKULUKUKU 'C'	Yes	Yes	Yes	109	109	72	72	Yes	165	165	94	94	Yes	123	123	86	86	Yes	11.8	11.8	34.527088	Complete			Yes	uuid:d2f663de-65d7-4b8f-9501-04b9d1b69699	2302240625	uuid:d2f663de-65d7-4b8f-9501-04b9d1b69699
03mar2023 19:53:18	03mar2023 19:00:52	03mar2023 19:00:52	03mar2023	50	.83333331	.013888889	13	117087	6	KAMPALA	RUBAGA DIVISION	KABOWA	WANKULUKUKU	WANKULUKUKU 'C'	No																					No household member was available			Yes	uuid:0bdb5895-cd04-4b36-ac4d-e66853604ee5	2302240625	uuid:0bdb5895-cd04-4b36-ac4d-e66853604ee5
03mar2023 19:53:18	03mar2023 18:41:12	03mar2023 18:43:23	03mar2023	39	.64999998	.010833333	10	117093	6	KAMPALA	RUBAGA DIVISION	KABOWA	WANKULUKUKU	WANKULUKUKU 'C'	No																					Refused			Yes	uuid:7956c0cd-825d-4161-9a3e-21c9a3b21556	2302240625	uuid:7956c0cd-825d-4161-9a3e-21c9a3b21556
03mar2023 19:53:18	03mar2023 18:45:34	03mar2023 18:47:45	03mar2023	55	.91666669	.015277778	10	117098	6	KAMPALA	RUBAGA DIVISION	KABOWA	WANKULUKUKU	WANKULUKUKU 'C'	No																					Refused			Yes	uuid:07465876-a59d-4246-ad46-3a42ca63a119	2302240625	uuid:07465876-a59d-4246-ad46-3a42ca63a119
03mar2023 19:53:18	03mar2023 18:49:56	03mar2023 18:49:56	03mar2023	39	.64999998	.010833333	13	117101	6	KAMPALA	RUBAGA DIVISION	KABOWA	WANKULUKUKU	WANKULUKUKU 'C'	No																					No household member was available			Yes	uuid:f5f232bc-149d-478c-ad3b-026add155267	2302240625	uuid:f5f232bc-149d-478c-ad3b-026add155267
03mar2023 19:53:18	03mar2023 12:01:26	03mar2023 12:05:48	03mar2023	270	4.5	.075000003	13	117103	6	KAMPALA	RUBAGA DIVISION	KABOWA	WANKULUKUKU	WANKULUKUKU 'C'	Yes	Yes	Yes	115	115	71	71	Yes	168	168	92	92	Yes	115	115	70	70	Yes	11.5	11.5	32.596371	Complete			Yes	uuid:3d1fc54c-64a3-4128-ac87-3359e2861a25	2302240625	uuid:3d1fc54c-64a3-4128-ac87-3359e2861a25
03mar2023 19:53:18	03mar2023 16:30:08	03mar2023 16:34:30	03mar2023	264	4.4000001	.07333333	13	117106	6	KAMPALA	RUBAGA DIVISION	KABOWA	WANKULUKUKU	WANKULUKUKU 'C'	Yes	Yes	Yes	135	135	106	106	Yes	166	166	64	64	Yes	134	134	99	99	Yes	14	14	23.225431	Complete			Yes	uuid:dc356937-7a2c-4878-b60c-868c9ebe053d	2302240625	uuid:dc356937-7a2c-4878-b60c-868c9ebe053d
03mar2023 19:53:18	03mar2023 13:52:51	03mar2023 13:57:13	03mar2023	311	5.1833334	.086388886	13	117120	6	KAMPALA	RUBAGA DIVISION	KABOWA	WANKULUKUKU	WANKULUKUKU 'C'	Yes	Yes	Yes	143	143	94	94	Yes	159	159	54	54	Yes	124	124	88	88	Yes	13.6	13.6	21.359915	Complete			Yes	uuid:55a82845-6dae-4950-a2a6-ab012c5eff67	2302240625	uuid:55a82845-6dae-4950-a2a6-ab012c5eff67
03mar2023 19:53:18	03mar2023 15:20:14	03mar2023 15:26:47	03mar2023	423	7.0500002	.1175	13	117122	6	KAMPALA	RUBAGA DIVISION	KABOWA	WANKULUKUKU	WANKULUKUKU 'C'	Yes	Yes	Yes	120	120	79	79	Yes	173	173	90	90	Yes	114	114	72	72	Yes	14	14	30.071169	Complete			Yes	uuid:05655fdb-fe3d-4ab0-8e3d-2f80e3b81662	2302240625	uuid:05655fdb-fe3d-4ab0-8e3d-2f80e3b81662
03mar2023 19:53:18	03mar2023 18:56:30	03mar2023 18:58:41	03mar2023	63	1.05	.0175	13	117124	6	KAMPALA	RUBAGA DIVISION	KABOWA	WANKULUKUKU	WANKULUKUKU 'C'	No																					No household member was available			Yes	uuid:0f58c34e-6dc1-47d2-a6b9-e4e4126477a7	2302240625	uuid:0f58c34e-6dc1-47d2-a6b9-e4e4126477a7
03mar2023 19:53:18	03mar2023 18:41:12	03mar2023 18:41:12	03mar2023	49	.81666666	.013611111	13	117125	6	KAMPALA	RUBAGA DIVISION	KABOWA	WANKULUKUKU	WANKULUKUKU 'C'	No																					No household member was available			Yes	uuid:d41856db-b4b4-406c-8819-47ce46123123	2302240625	uuid:d41856db-b4b4-406c-8819-47ce46123123
03mar2023 19:53:18	03mar2023 18:43:23	03mar2023 18:45:34	03mar2023	31	.51666665	.008611111	13	117126	6	KAMPALA	RUBAGA DIVISION	KABOWA	WANKULUKUKU	WANKULUKUKU 'C'	No																					No household member was available			Yes	uuid:4ecd0eca-8fb3-46e0-a9ef-585c0c6a317c	2302240625	uuid:4ecd0eca-8fb3-46e0-a9ef-585c0c6a317c
03mar2023 19:53:18	03mar2023 16:54:10	03mar2023 17:00:43	03mar2023	404	6.7333331	.11222222	13	117129	6	KAMPALA	RUBAGA DIVISION	KABOWA	WANKULUKUKU	WANKULUKUKU 'C'	Yes	Yes	Yes	127	127	83	83	Yes	145	145	65	65	Yes	123	123	80	80	Yes	12.4	12.4	30.915577	Complete			Yes	uuid:8650ac5c-b5fe-416c-b992-46c87f7d45cb	2302240625	uuid:8650ac5c-b5fe-416c-b992-46c87f7d45cb
03mar2023 19:53:18	03mar2023 15:48:38	03mar2023 15:55:11	03mar2023	423	7.0500002	.1175	10	117132	6	KAMPALA	RUBAGA DIVISION	KABOWA	WANKULUKUKU	WANKULUKUKU 'C'	Yes	Yes	Yes	204	204	114	114	Yes	168	168	79	79	Yes	212	212	113	113	Yes	13.5	13.5	27.990362	Complete			Yes	uuid:1fc3ce36-5fda-41c4-9b77-748cbb0b0df8	2302240625	uuid:1fc3ce36-5fda-41c4-9b77-748cbb0b0df8
03mar2023 19:53:18	03mar2023 14:51:50	03mar2023 14:56:12	03mar2023	304	5.0666666	.084444441	13	117135	6	KAMPALA	RUBAGA DIVISION	KABOWA	WANKULUKUKU	WANKULUKUKU 'C'	Yes	Yes	Yes	115	115	84	84	Yes	156	156	71	71	Yes	106	106	88	88	Yes	13	13	29.174885	Complete			Yes	uuid:3368f854-69e3-4e15-9226-3b39d6bfe10f	2302240625	uuid:3368f854-69e3-4e15-9226-3b39d6bfe10f
03mar2023 19:53:18	03mar2023 18:52:08	03mar2023 18:52:08	03mar2023	54	.89999998	.015	13	117145	6	KAMPALA	RUBAGA DIVISION	KABOWA	WANKULUKUKU	WANKULUKUKU 'C'	No																					No household member was available			Yes	uuid:f84be099-c127-4941-8d9b-9899bdcc8cf4	2302240625	uuid:f84be099-c127-4941-8d9b-9899bdcc8cf4
02mar2023 18:19:45	02mar2023 14:08:32	02mar2023 14:15:05	02mar2023	394	6.5666666	.10944445	11	118003	6	KAMPALA	RUBAGA DIVISION	KASUBI	KASUBI IV	KASUBI IV 'E'	Yes	Yes	Yes	139	139	75	75	Yes	158	158	58	58	Yes	119	119	82	82	Yes	13.1	13.1	23.233456	Complete			Yes	uuid:e765315e-cdb3-467b-9dea-909fbf392b30	2302240625	uuid:e765315e-cdb3-467b-9dea-909fbf392b30
02mar2023 18:19:45	02mar2023 13:55:25	02mar2023 14:01:59	02mar2023	396	6.5999999	.11	11	118007	6	KAMPALA	RUBAGA DIVISION	KASUBI	KASUBI IV	KASUBI IV 'E'	Yes	Yes	Yes	116	116	67	67	Yes	158	158	71	71	Yes	121	121	75	75	Yes	13.1	13.1	28.440954	Complete			Yes	uuid:6a5750be-9638-4529-bca5-fb31aba1f579	2302240625	uuid:6a5750be-9638-4529-bca5-fb31aba1f579
02mar2023 18:19:45	02mar2023 17:25:08	02mar2023 17:25:08	02mar2023	54	.89999998	.015	9	118013	6	KAMPALA	RUBAGA DIVISION	KASUBI	KASUBI IV	KASUBI IV 'E'	No																					No household member was available			Yes	uuid:2a1db0d4-aff0-4e89-9ba5-bc2fb2a0f6fb	2302240625	uuid:2a1db0d4-aff0-4e89-9ba5-bc2fb2a0f6fb
02mar2023 18:19:45	02mar2023 17:31:41	02mar2023 17:31:41	02mar2023	36	.60000002	.0099999998	9	118022	6	KAMPALA	RUBAGA DIVISION	KASUBI	KASUBI IV	KASUBI IV 'E'	No																					No household member was available			Yes	uuid:e15ca3a3-8ad6-42bf-b62c-a63e5ff51d74	2302240625	uuid:e15ca3a3-8ad6-42bf-b62c-a63e5ff51d74
02mar2023 18:19:45	02mar2023 16:17:25	02mar2023 16:26:09	02mar2023	426	7.0999999	.11833333	9	118035	6	KAMPALA	RUBAGA DIVISION	KASUBI	KASUBI IV	KASUBI IV 'E'	Yes	Yes	Yes	118	118	87	87	Yes	156	156	56	56	Yes	116	116	83	83	Yes	14.3	14.3	23.011177	Complete			Yes	uuid:5668291a-24e9-45ef-ae87-cbe1f36c8801	2302240625	uuid:5668291a-24e9-45ef-ae87-cbe1f36c8801
02mar2023 18:19:45	02mar2023 10:27:53	02mar2023 10:34:27	02mar2023	391	6.5166669	.10861111	9	118037	6	KAMPALA	RUBAGA DIVISION	KASUBI	KASUBI IV	KASUBI IV 'E'	Yes	Yes	Yes	118	118	81	81	Yes	170	170	115	115	Yes	117	117	91	91	Yes	14.3	14.3	39.792389	Complete			Yes	uuid:9fd72da1-cf3e-408f-9764-dfc7e1dc06c1	2302240625	uuid:9fd72da1-cf3e-408f-9764-dfc7e1dc06c1
02mar2023 18:19:45	02mar2023 15:38:06	02mar2023 15:44:39	02mar2023	409	6.8166666	.11361111	9	118044	6	KAMPALA	RUBAGA DIVISION	KASUBI	KASUBI IV	KASUBI IV 'E'	Yes	Yes	Yes	91	91	63	63	Yes	155	155	57	57	Yes	87	87	50	50	Yes	10.6	10.6	23.725286	Complete			Yes	uuid:a16b1307-9db3-46ff-b4e9-aad2b5476fbe	2302240625	uuid:a16b1307-9db3-46ff-b4e9-aad2b5476fbe
02mar2023 18:19:45	02mar2023 17:27:19	02mar2023 17:27:19	02mar2023	52	.86666667	.014444444	9	118045	6	KAMPALA	RUBAGA DIVISION	KASUBI	KASUBI IV	KASUBI IV 'E'	No																					No household member was available			Yes	uuid:f4ca707a-79e8-47fe-b4f2-70f789c76a3d	2302240625	uuid:f4ca707a-79e8-47fe-b4f2-70f789c76a3d
02mar2023 18:19:45	02mar2023 10:08:14	02mar2023 10:14:47	02mar2023	452	7.5333333	.12555556	11	118051	6	KAMPALA	RUBAGA DIVISION	KASUBI	KASUBI IV	KASUBI IV 'E'	Yes	Yes	Yes	112	112	77	77	Yes	166	166	66	66	Yes	111	111	73	73	Yes	13.5	13.5	23.951227	Complete			Yes	uuid:f4954553-a205-4363-b9d4-1784b5575ffa	2302240625	uuid:f4954553-a205-4363-b9d4-1784b5575ffa
02mar2023 18:17:34	02mar2023 09:15:48	02mar2023 09:24:32	02mar2023	483	8.0500002	.13416667	9	118054	6	KAMPALA	RUBAGA DIVISION	KASUBI	KASUBI IV	KASUBI IV 'E'	Yes	Yes	Yes	150	150	87	87	Yes	153	153	65	65	Yes	148	148	83	83	Yes	11.8	11.8	27.767097	Complete			Yes	uuid:f37a61a6-a917-47f9-9082-3a11601ab038	2302240625	uuid:f37a61a6-a917-47f9-9082-3a11601ab038
02mar2023 18:19:45	02mar2023 14:19:27	02mar2023 14:28:11	02mar2023	434	7.2333331	.12055556	9	118056	6	KAMPALA	RUBAGA DIVISION	KASUBI	KASUBI IV	KASUBI IV 'E'	Yes	Yes	Yes	117	117	75	75	Yes	160	160	63	63	Yes	105	105	68	68	Yes	11.9	11.9	24.609375	Complete			Yes	uuid:350917b0-7b62-41b3-8354-874ea81910e1	2302240625	uuid:350917b0-7b62-41b3-8354-874ea81910e1
02mar2023 18:19:45	02mar2023 11:13:46	02mar2023 11:20:19	02mar2023	351	5.8499999	.097499996	9	118057	6	KAMPALA	RUBAGA DIVISION	KASUBI	KASUBI IV	KASUBI IV 'E'	Yes	Yes	Yes	102	102	64	64	Yes	154	154	50	50	Yes	102	102	61	61	No			21.082813	Complete			Yes	uuid:74b56a20-50d6-4fe9-b560-a372c5fa5bd3	2302240625	uuid:74b56a20-50d6-4fe9-b560-a372c5fa5bd3
02mar2023 18:19:45	02mar2023 09:52:56	02mar2023 09:59:30	02mar2023	357	5.9499998	.099166669	11	118060	6	KAMPALA	RUBAGA DIVISION	KASUBI	KASUBI IV	KASUBI IV 'E'	Yes	Yes	Yes	103	103	67	67	Yes	164	164	47	47	Yes	99	99	67	67	Yes	8.6999998	8.6999998	17.474718	Complete			Yes	uuid:272643d1-bd25-4f3b-88b2-48ff5a561e14	2302240625	uuid:272643d1-bd25-4f3b-88b2-48ff5a561e14
02mar2023 18:19:45	02mar2023 13:37:57	02mar2023 13:44:30	02mar2023	470	7.8333335	.13055556	11	118072	6	KAMPALA	RUBAGA DIVISION	KASUBI	KASUBI IV	KASUBI IV 'E'	Yes	Yes	Yes	134	134	78	78	Yes	158	158	61	61	Yes	130	130	89	89	Yes	12.8	12.8	24.435186	Complete			Yes	uuid:d2f04449-b4ca-4260-bc35-413f1d8cefcd	2302240625	uuid:d2f04449-b4ca-4260-bc35-413f1d8cefcd
02mar2023 18:19:45	02mar2023 11:00:40	02mar2023 11:07:13	02mar2023	379	6.3166666	.10527778	11	118075	6	KAMPALA	RUBAGA DIVISION	KASUBI	KASUBI IV	KASUBI IV 'E'	Yes	Yes	Yes	132	132	99	99	Yes	158	158	64	64	Yes	132	132	100	100	No			25.636917	Complete			Yes	uuid:15789443-a0d4-4442-a917-4db4b2acab96	2302240625	uuid:15789443-a0d4-4442-a917-4db4b2acab96
02mar2023 18:19:45	02mar2023 12:45:31	02mar2023 12:49:53	02mar2023	322	5.3666668	.089444444	9	118076	6	KAMPALA	RUBAGA DIVISION	KASUBI	KASUBI IV	KASUBI IV 'E'	Yes	Yes	Yes	101	101	74	74	Yes	158	158	50	50	Yes	105	105	73	73	Yes	11.3	11.3	20.028841	Complete			Yes	uuid:4bb72ef5-0138-40a9-b5aa-19f85d0bf380	2302240625	uuid:4bb72ef5-0138-40a9-b5aa-19f85d0bf380
02mar2023 18:19:45	02mar2023 17:25:08	02mar2023 17:25:08	02mar2023	35	.58333331	.0097222226	11	118081	6	KAMPALA	RUBAGA DIVISION	KASUBI	KASUBI IV	KASUBI IV 'E'	No																					No household member was available			Yes	uuid:2993e8b8-793a-42ca-9a80-a0aeb67eb2cf	2302240625	uuid:2993e8b8-793a-42ca-9a80-a0aeb67eb2cf
02mar2023 18:19:45	02mar2023 12:08:23	02mar2023 12:14:56	02mar2023	381	6.3499999	.10583334	9	118083	6	KAMPALA	RUBAGA DIVISION	KASUBI	KASUBI IV	KASUBI IV 'E'	Yes	Yes	Yes	120	120	84	84	Yes	159	159	59	59	Yes	137	137	81	81	Yes	10.6	10.6	23.337685	Complete			Yes	uuid:ab04ea6f-d1dd-4f73-972a-a3e2cf270556	2302240625	uuid:ab04ea6f-d1dd-4f73-972a-a3e2cf270556
02mar2023 18:19:45	02mar2023 17:22:57	02mar2023 17:22:57	02mar2023	75	1.25	.020833334	9	118086	6	KAMPALA	RUBAGA DIVISION	KASUBI	KASUBI IV	KASUBI IV 'E'	No																					Dwelling not found			Yes	uuid:209e5a57-4bae-41b2-bc2e-f6f9420c43c6	2302240625	uuid:209e5a57-4bae-41b2-bc2e-f6f9420c43c6
02mar2023 18:19:45	02mar2023 15:59:56	02mar2023 16:08:41	02mar2023	564	9.3999996	.15666667	11	118087	6	KAMPALA	RUBAGA DIVISION	KASUBI	KASUBI IV	KASUBI IV 'E'	Yes	Yes	Yes	122	122	87	87	Yes	157	157	65	65	Yes	128	128	87	87	Yes	10.6	10.6	26.370237	Complete			Yes	uuid:34db9ed5-a223-482f-aeea-f9baaee052e6	2302240625	uuid:34db9ed5-a223-482f-aeea-f9baaee052e6
02mar2023 18:17:34	02mar2023 09:39:50	02mar2023 09:46:23	02mar2023	354	5.9000001	.098333336	11	118088	6	KAMPALA	RUBAGA DIVISION	KASUBI	KASUBI IV	KASUBI IV 'E'	Yes	Yes	Yes	128	128	88	88	Yes	153	153	55	55	Yes	123	123	85	85	Yes	13.3	13.3	23.495237	Complete			Yes	uuid:214b8234-d771-44f6-b934-93f879b1c381	2302240625	uuid:214b8234-d771-44f6-b934-93f879b1c381
02mar2023 18:19:45	02mar2023 17:07:40	02mar2023 17:16:24	02mar2023	425	7.0833335	.11805555	9	118090	6	KAMPALA	RUBAGA DIVISION	KASUBI	KASUBI IV	KASUBI IV 'E'	Yes	Yes	Yes	119	119	84	84	Yes	153	153	57	57	Yes	125	125	80	80	Yes	12.3	12.3	24.349609	Complete			Yes	uuid:19905be6-da87-49e2-a601-90e77db95fba	2302240625	uuid:19905be6-da87-49e2-a601-90e77db95fba
02mar2023 18:19:45	02mar2023 17:20:46	02mar2023 17:20:46	02mar2023	47	.78333336	.013055556	9	118091	6	KAMPALA	RUBAGA DIVISION	KASUBI	KASUBI IV	KASUBI IV 'E'	No																					No household member was available			Yes	uuid:28a4ffe5-f38a-4341-9a19-12a442a9465a	2302240625	uuid:28a4ffe5-f38a-4341-9a19-12a442a9465a
02mar2023 18:19:45	02mar2023 13:48:52	02mar2023 13:53:14	02mar2023	365	6.0833335	.10138889	9	118093	6	KAMPALA	RUBAGA DIVISION	KASUBI	KASUBI IV	KASUBI IV 'E'	Yes	Yes	Yes	156	156	93	93	Yes	142	142	45	45	Yes	171	171	101	101	Yes	14	14	22.317001	Complete			Yes	uuid:150b3cb4-5e7c-41a1-b678-cfc6c3899577	2302240625	uuid:150b3cb4-5e7c-41a1-b678-cfc6c3899577
02mar2023 18:19:45	02mar2023 17:27:19	02mar2023 17:27:19	02mar2023	46	.76666665	.012777777	11	118099	6	KAMPALA	RUBAGA DIVISION	KASUBI	KASUBI IV	KASUBI IV 'E'	No																					Dwelling not found			Yes	uuid:c0cfabb0-1ffa-413e-81e6-1dc1118194ce	2302240625	uuid:c0cfabb0-1ffa-413e-81e6-1dc1118194ce
02mar2023 18:19:45	02mar2023 17:20:46	02mar2023 17:20:46	02mar2023	52	.86666667	.014444444	11	118111	6	KAMPALA	RUBAGA DIVISION	KASUBI	KASUBI IV	KASUBI IV 'E'	No																					No household member was available			Yes	uuid:ef0f4433-d879-407d-810d-4eadfd20c2fc	2302240625	uuid:ef0f4433-d879-407d-810d-4eadfd20c2fc
02mar2023 18:21:56	02mar2023 17:31:41	02mar2023 17:31:41	02mar2023	52	.86666667	.014444444	9	118113	6	KAMPALA	RUBAGA DIVISION	KASUBI	KASUBI IV	KASUBI IV 'E'	No																					No household member was available			Yes	uuid:5caa100c-544a-43f5-8ab9-0b6900888a07	2302240625	uuid:5caa100c-544a-43f5-8ab9-0b6900888a07
02mar2023 18:19:45	02mar2023 10:47:33	02mar2023 10:54:06	02mar2023	396	6.5999999	.11	9	118119	6	KAMPALA	RUBAGA DIVISION	KASUBI	KASUBI IV	KASUBI IV 'E'	Yes	Yes	Yes	103	103	73	73	Yes	177	177	78	78	Yes	109	109	66	66	Yes	11.6	11.6	24.89706	Complete			Yes	uuid:34a02d6b-2798-48ba-9605-7b9828ace055	2302240625	uuid:34a02d6b-2798-48ba-9605-7b9828ace055
02mar2023 18:19:45	02mar2023 09:46:23	02mar2023 09:50:45	02mar2023	322	5.3666668	.089444444	9	118120	6	KAMPALA	RUBAGA DIVISION	KASUBI	KASUBI IV	KASUBI IV 'E'	Yes	Yes	Yes	114	114	79	79	Yes	166	166	61	61	Yes	109	109	79	79	Yes	14.7	14.7	22.13674	Complete			Yes	uuid:a170c8d8-5cd5-4051-8dd7-9de396902aba	2302240625	uuid:a170c8d8-5cd5-4051-8dd7-9de396902aba
02mar2023 18:19:45	02mar2023 16:45:49	02mar2023 16:52:22	02mar2023	373	6.2166667	.10361111	11	118121	6	KAMPALA	RUBAGA DIVISION	KASUBI	KASUBI IV	KASUBI IV 'E'	Yes	Yes	Yes	109	109	75	75	Yes	152	152	63	63	Yes	105	105	79	79	Yes	15	15	27.268005	Complete			Yes	uuid:36ae4bc2-42e9-46c0-a58d-fb520280e651	2302240625	uuid:36ae4bc2-42e9-46c0-a58d-fb520280e651
02mar2023 18:19:45	02mar2023 13:24:50	02mar2023 13:33:35	02mar2023	524	8.7333336	.14555556	11	118128	6	KAMPALA	RUBAGA DIVISION	KASUBI	KASUBI IV	KASUBI IV 'E'	Yes	Yes	Yes	154	154	110	110	Yes	167	167	89	89	Yes	151	151	88	88	Yes	13.8	13.8	31.912224	Complete			Yes	uuid:950bddcb-805f-4cbc-99df-236349b76ffb	2302240625	uuid:950bddcb-805f-4cbc-99df-236349b76ffb
02mar2023 18:19:45	02mar2023 17:29:30	02mar2023 17:29:30	02mar2023	58	.96666664	.016111111	9	118129	6	KAMPALA	RUBAGA DIVISION	KASUBI	KASUBI IV	KASUBI IV 'E'	No																					No household member was available			Yes	uuid:676a9c40-e228-4dfc-8dee-a086e81819b3	2302240625	uuid:676a9c40-e228-4dfc-8dee-a086e81819b3
02mar2023 18:19:45	02mar2023 13:05:11	02mar2023 13:11:44	02mar2023	430	7.1666665	.11944444	11	118131	6	KAMPALA	RUBAGA DIVISION	KASUBI	KASUBI IV	KASUBI IV 'E'	Yes	Yes	Yes	112	112	64	64	Yes	166	166	59	59	Yes	118	118	77	77	Yes	13.3	13.3	21.410946	Complete			Yes	uuid:51a2768f-a93b-4de0-a7f3-70d6456502ec	2302240625	uuid:51a2768f-a93b-4de0-a7f3-70d6456502ec
02mar2023 18:19:45	02mar2023 14:01:59	02mar2023 14:08:32	02mar2023	361	6.0166669	.10027778	9	118133	6	KAMPALA	RUBAGA DIVISION	KASUBI	KASUBI IV	KASUBI IV 'E'	Yes	Yes	Yes	123	123	92	92	Yes	169	169	83	83	Yes	124	124	88	88	Yes	14	14	29.060608	Complete			Yes	uuid:8d837e9e-bebd-4d67-b0d5-b1e1bc34313d	2302240625	uuid:8d837e9e-bebd-4d67-b0d5-b1e1bc34313d
02mar2023 18:19:45	02mar2023 15:11:53	02mar2023 15:29:21	02mar2023	403	6.7166667	.11194444	11	118136	6	KAMPALA	RUBAGA DIVISION	KASUBI	KASUBI IV	KASUBI IV 'E'	Yes	Yes	Yes	123	123	79	79	Yes	143	143	68	68	Yes	136	136	83	83	Yes	14.6	14.6	33.25346	Complete			Yes	uuid:bc3ba7b1-b5c1-4ab5-a00b-e9a5893f2d07	2302240625	uuid:bc3ba7b1-b5c1-4ab5-a00b-e9a5893f2d07
02mar2023 18:19:45	02mar2023 17:18:35	02mar2023 17:20:46	02mar2023	121	2.0166667	.033611111	11	118139	6	KAMPALA	RUBAGA DIVISION	KASUBI	KASUBI IV	KASUBI IV 'E'	No																					No household member was available			Yes	uuid:1c6a95d3-54a1-43bf-9170-c6fe24d3ca4a	2302240625	uuid:1c6a95d3-54a1-43bf-9170-c6fe24d3ca4a
02mar2023 18:19:45	02mar2023 11:46:32	02mar2023 11:50:54	02mar2023	325	5.4166665	.090277776	11	118142	6	KAMPALA	RUBAGA DIVISION	KASUBI	KASUBI IV	KASUBI IV 'E'	Yes	Yes	Yes	143	143	87	87	Yes	159	159	90	90	Yes	124	124	90	90	Yes	13.2	13.2	35.599857	Complete			Yes	uuid:8107262d-0549-4285-b6e6-f7323ace6df3	2302240625	uuid:8107262d-0549-4285-b6e6-f7323ace6df3
02mar2023 18:19:45	02mar2023 17:29:30	02mar2023 17:29:30	02mar2023	47	.78333336	.013055556	11	118150	6	KAMPALA	RUBAGA DIVISION	KASUBI	KASUBI IV	KASUBI IV 'E'	No																					No household member was available			Yes	uuid:0ace33a8-d57a-4120-8ae5-d62ef2e6cfa5	2302240625	uuid:0ace33a8-d57a-4120-8ae5-d62ef2e6cfa5
02mar2023 18:19:45	02mar2023 12:28:02	02mar2023 12:36:47	02mar2023	427	7.1166668	.11861111	11	118151	6	KAMPALA	RUBAGA DIVISION	KASUBI	KASUBI IV	KASUBI IV 'E'	Yes	Yes	Yes	108	108	75	75	Yes	166	166	63	63	Yes	116	116	74	74	Yes	13.9	13.9	22.862534	Complete			Yes	uuid:eab08d61-c96e-464b-ae0f-0f67c53a8614	2302240625	uuid:eab08d61-c96e-464b-ae0f-0f67c53a8614
02mar2023 18:19:45	02mar2023 17:22:57	02mar2023 17:25:08	02mar2023	39	.64999998	.010833333	11	118153	6	KAMPALA	RUBAGA DIVISION	KASUBI	KASUBI IV	KASUBI IV 'E'	No																					No household member was available			Yes	uuid:3c7a5450-fc3f-4695-b777-364438020009	2302240625	uuid:3c7a5450-fc3f-4695-b777-364438020009
03mar2023 20:34:48	03mar2023 15:42:04	03mar2023 15:50:49	03mar2023	505	8.416667	.14027777	8	120001	6	KAMPALA	RUBAGA DIVISION	LUBAGA	NALUKOLONGO	NALUKOLONGO 'E'	Yes	Yes	Yes	124	124	102	102	Yes	157	157	58	58	Yes	111	111	72	72	Yes	13.3	13.3	23.530367	Complete			Yes	uuid:2b38cd51-eb6e-4c12-bf79-e2c8f088ff41	2302240625	uuid:2b38cd51-eb6e-4c12-bf79-e2c8f088ff41
03mar2023 20:34:48	03mar2023 14:34:21	03mar2023 14:45:16	03mar2023	606	10.1	.16833334	8	120008	6	KAMPALA	RUBAGA DIVISION	LUBAGA	NALUKOLONGO	NALUKOLONGO 'E'	Yes	Yes	Yes	110	110	76	76	Yes	148	148	51	51	Yes	110	110	75	75	Yes	13.9	13.9	23.283419	Complete			Yes	uuid:e57e2785-c741-478e-9175-b516d4da75dd	2302240625	uuid:e57e2785-c741-478e-9175-b516d4da75dd
03mar2023 20:34:48	03mar2023 18:54:19	03mar2023 19:07:25	03mar2023	775	12.916667	.21527778	12	120009	6	KAMPALA	RUBAGA DIVISION	LUBAGA	NALUKOLONGO	NALUKOLONGO 'E'	Yes	Yes	Yes	122	122	92	92	Yes	162	162	62	62	Yes	123	123	95	95	Yes	11	11	23.624447	Complete			Yes	uuid:f13e9fe7-a4f3-4049-9bc4-b4937451b93a	2302240625	uuid:f13e9fe7-a4f3-4049-9bc4-b4937451b93a
03mar2023 20:34:48	03mar2023 11:52:42	03mar2023 11:59:15	03mar2023	407	6.7833333	.11305556	12	120017	6	KAMPALA	RUBAGA DIVISION	LUBAGA	NALUKOLONGO	NALUKOLONGO 'E'	Yes	Yes	Yes	137	137	90	90	Yes	164	164	88	88	Yes	138	138	93	93	Yes	12.8	12.8	32.71862	Complete			Yes	uuid:2ca67bd9-20e4-43e2-9d80-24d019a90b16	2302240625	uuid:2ca67bd9-20e4-43e2-9d80-24d019a90b16
03mar2023 20:34:48	03mar2023 19:18:20	03mar2023 19:18:20	03mar2023	64	1.0666667	.017777778	8	120019	6	KAMPALA	RUBAGA DIVISION	LUBAGA	NALUKOLONGO	NALUKOLONGO 'E'	No																					Other, please specify	She went for a visit		No	uuid:8a7ed144-8822-4f58-a700-c746e0f39134	2302240625	uuid:8a7ed144-8822-4f58-a700-c746e0f39134
03mar2023 20:34:48	03mar2023 14:23:26	03mar2023 14:32:10	03mar2023	493	8.2166662	.13694444	12	120022	6	KAMPALA	RUBAGA DIVISION	LUBAGA	NALUKOLONGO	NALUKOLONGO 'E'	Yes	Yes	Yes	130	130	72	72	Yes	157	157	67	67	Yes	115	115	70	70	Yes	12.1	12.1	27.181629	Complete			Yes	uuid:8ae5895b-0d2a-44a5-a313-74d09195695e	2302240625	uuid:8ae5895b-0d2a-44a5-a313-74d09195695e
03mar2023 20:34:48	03mar2023 12:58:14	03mar2023 13:04:47	03mar2023	379	6.3166666	.10527778	8	120024	6	KAMPALA	RUBAGA DIVISION	LUBAGA	NALUKOLONGO	NALUKOLONGO 'E'	Yes	No	Yes	139	139	88	88	Yes	166	166	72	72	Yes	144	144	90	90	Yes	12.8	12.8	26.128611	Complete			Yes	uuid:46b224f4-69ba-40cb-bea3-445db9b5a90b	2302240625	uuid:46b224f4-69ba-40cb-bea3-445db9b5a90b
03mar2023 20:34:48	03mar2023 18:19:21	03mar2023 18:28:06	03mar2023	461	7.6833334	.12805556	12	120032	6	KAMPALA	RUBAGA DIVISION	LUBAGA	NALUKOLONGO	NALUKOLONGO 'E'	Yes	Yes	Yes	132	132	99	99	Yes	163	163	73	73	Yes	138	138	96	96	Yes	13.2	13.2	27.47563	Complete			Yes	uuid:88d7bb6d-f7f0-43ea-af02-22b420d43b9b	2302240625	uuid:88d7bb6d-f7f0-43ea-af02-22b420d43b9b
03mar2023 20:34:48	03mar2023 19:24:54	03mar2023 19:24:54	03mar2023	84	1.4	.023333333	8	120034	6	KAMPALA	RUBAGA DIVISION	LUBAGA	NALUKOLONGO	NALUKOLONGO 'E'	No																					Other, please specify	She can only be m met on weekends she is busy during weekdays		No	uuid:c5c5167f-4f75-455c-ab6c-39051a63e955	2302240625	uuid:c5c5167f-4f75-455c-ab6c-39051a63e955
03mar2023 20:34:48	03mar2023 17:09:27	03mar2023 17:16:00	03mar2023	482	8.0333338	.13388889	8	120035	6	KAMPALA	RUBAGA DIVISION	LUBAGA	NALUKOLONGO	NALUKOLONGO 'E'	Yes	Yes	Yes	112	112	75	75	Yes	156	156	94	94	Yes	116	116	84	84	Yes	12	12	38.625904	Complete			Yes	uuid:a09972c4-88a0-4249-93c7-c9e01840c9ba	2302240625	uuid:a09972c4-88a0-4249-93c7-c9e01840c9ba
03mar2023 20:34:48	03mar2023 19:22:43	03mar2023 19:22:43	03mar2023	67	1.1166667	.018611111	12	120036	6	KAMPALA	RUBAGA DIVISION	LUBAGA	NALUKOLONGO	NALUKOLONGO 'E'	No																					Other, please specify	She had gone to the hospital		No	uuid:b372b5cb-43a3-4ce7-b8dc-e4f2e7a6695f	2302240625	uuid:b372b5cb-43a3-4ce7-b8dc-e4f2e7a6695f
03mar2023 20:34:48	03mar2023 19:27:05	03mar2023 19:29:16	03mar2023	42	.69999999	.011666667	8	120037	6	KAMPALA	RUBAGA DIVISION	LUBAGA	NALUKOLONGO	NALUKOLONGO 'E'	No																					Other, please specify	She claims to be Un available		No	uuid:0294e4f3-390e-4217-985a-93948683cb04	2302240625	uuid:0294e4f3-390e-4217-985a-93948683cb04
03mar2023 20:34:48	03mar2023 11:26:29	03mar2023 11:35:13	03mar2023	486	8.1000004	.13500001	8	120039	6	KAMPALA	RUBAGA DIVISION	LUBAGA	NALUKOLONGO	NALUKOLONGO 'E'	Yes	Yes	Yes	107	107	79	79	Yes	156	156	67	67	Yes	110	110	79	79	Yes	10.9	10.9	27.531229	Complete			Yes	uuid:c0480ef5-faf7-488c-bd36-2c0109973977	2302240625	uuid:c0480ef5-faf7-488c-bd36-2c0109973977
03mar2023 20:34:48	03mar2023 17:42:13	03mar2023 17:57:31	03mar2023	939	15.65	.26083332	8	120041	6	KAMPALA	RUBAGA DIVISION	LUBAGA	NALUKOLONGO	NALUKOLONGO 'E'	Yes	Yes	Yes	178	178	115	115	Yes	162	162	87	87	Yes	177	177	113	113	Yes	12	12	33.150433	Complete			Yes	uuid:eb8fbe96-e866-49f1-a07a-e41d1de697ab	2302240625	uuid:eb8fbe96-e866-49f1-a07a-e41d1de697ab
03mar2023 20:34:48	03mar2023 19:27:05	03mar2023 19:27:05	03mar2023	31	.51666665	.008611111	12	120042	6	KAMPALA	RUBAGA DIVISION	LUBAGA	NALUKOLONGO	NALUKOLONGO 'E'	No																					Refused			No	uuid:3a26d035-7c00-4aed-9fec-b5ff78271b9c	2302240625	uuid:3a26d035-7c00-4aed-9fec-b5ff78271b9c
03mar2023 20:34:48	03mar2023 13:37:33	03mar2023 13:44:06	03mar2023	393	6.5500002	.10916667	12	120049	6	KAMPALA	RUBAGA DIVISION	LUBAGA	NALUKOLONGO	NALUKOLONGO 'E'	Yes	Yes	Yes	154	154	109	109	Yes	154	154	85	85	Yes	153	153	107	107	Yes	10.3	10.3	35.840782	Complete			Yes	uuid:3da71d1c-967d-4864-b55d-e8c1cab467be	2302240625	uuid:3da71d1c-967d-4864-b55d-e8c1cab467be
03mar2023 20:34:48	03mar2023 19:27:05	03mar2023 19:27:05	03mar2023	42	.69999999	.011666667	8	120065	6	KAMPALA	RUBAGA DIVISION	LUBAGA	NALUKOLONGO	NALUKOLONGO 'E'	No																					Other, please specify	Shifted to mutundwe		No	uuid:f29ff5ac-8cf8-4a53-ba35-d13584b59e47	2302240625	uuid:f29ff5ac-8cf8-4a53-ba35-d13584b59e47
03mar2023 20:34:48	03mar2023 16:14:50	03mar2023 16:38:52	03mar2023	839	13.983334	.23305556	8	120067	6	KAMPALA	RUBAGA DIVISION	LUBAGA	NALUKOLONGO	NALUKOLONGO 'E'	Yes	Yes	Yes	107	107	68	68	Yes	156	156	52	52	Yes	108	108	71	71	Yes	12.8	12.8	21.367521	Complete			Yes	uuid:4d95c332-b4b1-4c25-9b9d-98bd3775f97b	2302240625	uuid:4d95c332-b4b1-4c25-9b9d-98bd3775f97b
03mar2023 20:34:48	03mar2023 17:29:07	03mar2023 17:42:13	03mar2023	700	11.666667	.19444445	12	120068	6	KAMPALA	RUBAGA DIVISION	LUBAGA	NALUKOLONGO	NALUKOLONGO 'E'	Yes	Yes	Yes	127	127	92	92	Yes	158	158	121	121	Yes	119	119	81	81	Yes	13.8	13.8	48.469795	Complete			Yes	uuid:c0043d4e-70fe-43fe-90c4-1edcfc06dbf6	2302240625	uuid:c0043d4e-70fe-43fe-90c4-1edcfc06dbf6
03mar2023 20:34:48	03mar2023 10:47:10	03mar2023 10:55:54	03mar2023	548	9.1333332	.15222222	8	120069	6	KAMPALA	RUBAGA DIVISION	LUBAGA	NALUKOLONGO	NALUKOLONGO 'E'	Yes	Yes	Yes	159	159	102	102	Yes	155	155	80	80	Yes	152	152	103	103	Yes	13.3	13.3	33.298649	Complete			Yes	uuid:1f5c7d92-e40c-4d21-8b89-b81b97241801	2302240625	uuid:1f5c7d92-e40c-4d21-8b89-b81b97241801
03mar2023 20:34:48	03mar2023 12:34:12	03mar2023 12:40:45	03mar2023	434	7.2333331	.12055556	8	120080	6	KAMPALA	RUBAGA DIVISION	LUBAGA	NALUKOLONGO	NALUKOLONGO 'E'	Yes	Yes	Yes	116	116	79	79	Yes	154	154	54	54	Yes	109	109	75	75	Yes	12.4	12.4	22.769438	Complete			Yes	uuid:94b297d4-b886-4412-9294-ff6342c3c57b	2302240625	uuid:94b297d4-b886-4412-9294-ff6342c3c57b
03mar2023 20:34:48	03mar2023 13:52:51	03mar2023 14:01:35	03mar2023	489	8.1499996	.13583334	8	120084	6	KAMPALA	RUBAGA DIVISION	LUBAGA	NALUKOLONGO	NALUKOLONGO 'E'	Yes	Yes	Yes	133	133	97	97	Yes	161	161	81	81	Yes	139	139	94	94	Yes	12.5	12.5	31.248795	Complete			No	uuid:fa292e7e-1b6b-4609-857f-7f75cde9adc7	2302240625	uuid:fa292e7e-1b6b-4609-857f-7f75cde9adc7
03mar2023 20:34:48	03mar2023 12:05:48	03mar2023 12:12:21	03mar2023	409	6.8166666	.11361111	8	120087	6	KAMPALA	RUBAGA DIVISION	LUBAGA	NALUKOLONGO	NALUKOLONGO 'E'	Yes	Yes	Yes	125	125	89	89	Yes	163	163	64	64	Yes	124	124	93	93	Yes	14.4	14.4	24.088223	Complete			Yes	uuid:8b59364e-88cb-4895-8a7e-e45889c9b1e4	2302240625	uuid:8b59364e-88cb-4895-8a7e-e45889c9b1e4
03mar2023 20:34:48	03mar2023 19:31:27	03mar2023 19:48:55	03mar2023	1070	17.833334	.29722223	12	120088	6	KAMPALA	RUBAGA DIVISION	LUBAGA	NALUKOLONGO	NALUKOLONGO 'E'	Yes	Yes	Yes	105	105	78	78	Yes	154	154	86	86	Yes	100	100	71	71	Yes	12.7	12.7	36.26244	Complete			Yes	uuid:b38b06d0-b6e2-4022-98b1-64857f725f33	2302240625	uuid:b38b06d0-b6e2-4022-98b1-64857f725f33
03mar2023 20:34:48	03mar2023 18:36:50	03mar2023 18:47:45	03mar2023	674	11.233334	.18722223	8	120089	6	KAMPALA	RUBAGA DIVISION	LUBAGA	NALUKOLONGO	NALUKOLONGO 'E'	Yes	Yes	Yes	122	122	103	103	Yes	160	160	96	96	Yes	136	136	93	93	Yes	13.6	13.6	37.5	Complete			Yes	uuid:96b77fee-448c-42af-beac-dcb546373662	2302240625	uuid:96b77fee-448c-42af-beac-dcb546373662
03mar2023 20:34:48	03mar2023 19:24:54	03mar2023 19:24:54	03mar2023	28	.46666667	.007777778	12	120097	6	KAMPALA	RUBAGA DIVISION	LUBAGA	NALUKOLONGO	NALUKOLONGO 'E'	No																					Refused			No	uuid:2fae58ce-d35d-4fd1-9b23-9882c50aa653	2302240625	uuid:2fae58ce-d35d-4fd1-9b23-9882c50aa653
03mar2023 20:34:48	03mar2023 11:11:11	03mar2023 11:17:45	03mar2023	329	5.4833331	.091388889	12	120099	6	KAMPALA	RUBAGA DIVISION	LUBAGA	NALUKOLONGO	NALUKOLONGO 'E'	Yes	Yes	Yes	115	115	80	80	Yes	166	166	54	54	Yes	127	127	74	74	Yes	9.8000002	9.8000002	19.596458	Complete			Yes	uuid:083b2de4-be3c-4fda-9930-8e0bc930c497	2302240625	uuid:083b2de4-be3c-4fda-9930-8e0bc930c497
03mar2023 20:34:48	03mar2023 19:29:16	03mar2023 19:29:16	03mar2023	38	.63333333	.010555555	8	120101	6	KAMPALA	RUBAGA DIVISION	LUBAGA	NALUKOLONGO	NALUKOLONGO 'E'	No																					Other, please specify	Not available		No	uuid:ee0a6ab7-d74c-4f33-aceb-3b85507f536b	2302240625	uuid:ee0a6ab7-d74c-4f33-aceb-3b85507f536b
03mar2023 20:34:48	03mar2023 19:29:16	03mar2023 19:29:16	03mar2023	58	.96666664	.016111111	12	120102	6	KAMPALA	RUBAGA DIVISION	LUBAGA	NALUKOLONGO	NALUKOLONGO 'E'	No																					Other, please specify	She is not at home and phone off		No	uuid:ee6d8e1f-db9e-495b-98d5-2e7fdf0f1eaf	2302240625	uuid:ee6d8e1f-db9e-495b-98d5-2e7fdf0f1eaf
03mar2023 20:34:48	03mar2023 14:03:46	03mar2023 14:10:19	03mar2023	428	7.1333332	.11888889	12	120103	6	KAMPALA	RUBAGA DIVISION	LUBAGA	NALUKOLONGO	NALUKOLONGO 'E'	Yes	Yes	Yes	99	99	73	73	Yes	156	156	76	76	Yes	111	111	76	76	Yes	12.4	12.4	31.229454	Complete			Yes	uuid:f71b65db-26a0-409b-abe5-4328ee522c21	2302240625	uuid:f71b65db-26a0-409b-abe5-4328ee522c21
03mar2023 20:34:48	03mar2023 15:57:22	03mar2023 16:10:28	03mar2023	783	13.05	.2175	12	120104	6	KAMPALA	RUBAGA DIVISION	LUBAGA	NALUKOLONGO	NALUKOLONGO 'E'	Yes	Yes	Yes	108	108	71	71	Yes	158	158	59	59	Yes	113	113	71	71	Yes	13.5	13.5	23.634033	Complete			Yes	uuid:5d2797bc-04e4-4871-8eb0-6436aee13048	2302240625	uuid:5d2797bc-04e4-4871-8eb0-6436aee13048
03mar2023 20:34:48	03mar2023 12:18:55	03mar2023 12:23:17	03mar2023	389	6.4833331	.10805555	12	120105	6	KAMPALA	RUBAGA DIVISION	LUBAGA	NALUKOLONGO	NALUKOLONGO 'E'	Yes	Yes	Yes	151	151	106	106	Yes	153	153	61	61	Yes	150	150	110	110	Yes	14.1	14.1	26.058353	Complete			Yes	uuid:dac7eb7b-2d19-4dd5-993c-071f522e42a6	2302240625	uuid:dac7eb7b-2d19-4dd5-993c-071f522e42a6
03mar2023 20:34:48	03mar2023 12:49:30	03mar2023 12:56:03	03mar2023	397	6.6166668	.11027778	12	120107	6	KAMPALA	RUBAGA DIVISION	LUBAGA	NALUKOLONGO	NALUKOLONGO 'E'	Yes	Yes	Yes	120	120	81	81	Yes	165	165	67	67	Yes	120	120	74	74	Yes	13.6	13.6	24.609734	Complete			Yes	uuid:aa733b4d-a2a5-46ab-a995-6d99606c3a0e	2302240625	uuid:aa733b4d-a2a5-46ab-a995-6d99606c3a0e
03mar2023 20:34:48	03mar2023 19:22:43	03mar2023 19:22:43	03mar2023	35	.58333331	.0097222226	8	120108	6	KAMPALA	RUBAGA DIVISION	LUBAGA	NALUKOLONGO	NALUKOLONGO 'E'	No																					Refused			No	uuid:f2de2dad-87d4-4abd-bed2-cf87e7a5db1a	2302240625	uuid:f2de2dad-87d4-4abd-bed2-cf87e7a5db1a
03mar2023 20:34:48	03mar2023 16:51:59	03mar2023 17:00:43	03mar2023	579	9.6499996	.16083333	12	120116	6	KAMPALA	RUBAGA DIVISION	LUBAGA	NALUKOLONGO	NALUKOLONGO 'E'	Yes	Yes	Yes	137	137	99	99	Yes	159	159	60	60	Yes	149	149	105	105	Yes	13.3	13.3	23.733238	Complete			Yes	uuid:a3d89905-3204-4491-87f6-7966e4987b5e	2302240625	uuid:a3d89905-3204-4491-87f6-7966e4987b5e
03mar2023 20:34:48	03mar2023 19:20:32	03mar2023 19:20:32	03mar2023	30	.5	.0083333338	8	120118	6	KAMPALA	RUBAGA DIVISION	LUBAGA	NALUKOLONGO	NALUKOLONGO 'E'	No																					Refused			No	uuid:7daed85a-d486-4627-83cc-0942d9ceffba	2302240625	uuid:7daed85a-d486-4627-83cc-0942d9ceffba
03mar2023 23:12:05	03mar2023 15:24:36	03mar2023 15:26:47	03mar2023	152	2.5333333	.04222222	12	120124	6	KAMPALA	RUBAGA DIVISION	LUBAGA	NALUKOLONGO	NALUKOLONGO 'E'	Yes	Yes	Yes	123	123	68	68	Yes	163	163	71	71	Yes	111	111	70	70	Yes	14	14	26.722872	Complete			Yes	uuid:8275b1dc-3ee5-4520-9066-e56ba8d72b6a	2302240625	uuid:8275b1dc-3ee5-4520-9066-e56ba8d72b6a
03mar2023 20:34:48	03mar2023 15:07:07	03mar2023 15:13:40	03mar2023	489	8.1499996	.13583334	8	120125	6	KAMPALA	RUBAGA DIVISION	LUBAGA	NALUKOLONGO	NALUKOLONGO 'E'	Yes	Yes	Yes	103	103	82	82	Yes	164	164	75	75	Yes	110	110	76	76	Yes	13.7	13.7	27.885187	Complete			Yes	uuid:7231b529-8cbb-4cdc-9d5d-4b2dfd9347c7	2302240625	uuid:7231b529-8cbb-4cdc-9d5d-4b2dfd9347c7
03mar2023 20:34:48	03mar2023 14:56:12	03mar2023 15:00:34	03mar2023	344	5.7333331	.095555559	12	120126	6	KAMPALA	RUBAGA DIVISION	LUBAGA	NALUKOLONGO	NALUKOLONGO 'E'	Yes	Yes	Yes	115	115	85	85	Yes	149	149	48	48	Yes	110	110	78	78	Yes	15.1	15.1	21.620647	Complete			Yes	uuid:fc34b1e1-ddd2-4e02-a980-c6069ce8f4d6	2302240625	uuid:fc34b1e1-ddd2-4e02-a980-c6069ce8f4d6
03mar2023 20:34:48	03mar2023 14:10:19	03mar2023 14:19:04	03mar2023	441	7.3499999	.1225	8	120130	6	KAMPALA	RUBAGA DIVISION	LUBAGA	NALUKOLONGO	NALUKOLONGO 'E'	Yes	Yes	Yes	106	106	77	77	Yes	156	156	55	55	Yes	105	105	73	73	Yes	13.7	13.7	22.600264	Complete			Yes	uuid:a1769c72-c509-4760-8bcc-38750033e22f	2302240625	uuid:a1769c72-c509-4760-8bcc-38750033e22f
03mar2023 20:34:48	03mar2023 19:20:32	03mar2023 19:20:32	03mar2023	46	.76666665	.012777777	12	120131	6	KAMPALA	RUBAGA DIVISION	LUBAGA	NALUKOLONGO	NALUKOLONGO 'E'	No																					Other, please specify	She had for studies		No	uuid:9ea93f82-f315-4124-893a-d87f8ba3adfb	2302240625	uuid:9ea93f82-f315-4124-893a-d87f8ba3adfb
03mar2023 20:34:48	03mar2023 19:20:32	03mar2023 19:22:43	03mar2023	42	.69999999	.011666667	12	120133	6	KAMPALA	RUBAGA DIVISION	LUBAGA	NALUKOLONGO	NALUKOLONGO 'E'	No																					Other, please specify	Shifted to Lungujja		No	uuid:eac8b215-5669-4be8-a813-5020207d0e86	2302240625	uuid:eac8b215-5669-4be8-a813-5020207d0e86
04mar2023 20:16:56	04mar2023 18:40:49	04mar2023 18:40:49	04mar2023	106	1.7666667	.029444445	8	121001	6	KAMPALA	RUBAGA DIVISION	LUBYA	MAPEERA	MAPEERA 'A'	No																					Other, please specify	Not known and contacts are off		Yes	uuid:b21550c8-7900-4908-bc2f-b5ee5654da53	2302240625	uuid:b21550c8-7900-4908-bc2f-b5ee5654da53
04mar2023 20:14:45	04mar2023 17:48:23	04mar2023 17:57:07	04mar2023	493	8.2166662	.13694444	12	121004	6	KAMPALA	RUBAGA DIVISION	LUBYA	MAPEERA	MAPEERA 'A'	Yes	Yes	Yes	158	158	86	86	Yes	164	164	70	70	Yes	141	141	86	86	No			26.026175	Complete			Yes	uuid:fedad3fd-7982-43ee-a288-7edffa0161ac	2302240625	uuid:fedad3fd-7982-43ee-a288-7edffa0161ac
04mar2023 20:16:56	04mar2023 18:49:33	04mar2023 18:49:33	04mar2023	55	.91666669	.015277778	12	121005	6	KAMPALA	RUBAGA DIVISION	LUBYA	MAPEERA	MAPEERA 'A'	No																					Refused			No	uuid:875125b9-79ee-4e68-8472-b465f77d33bc	2302240625	uuid:875125b9-79ee-4e68-8472-b465f77d33bc
04mar2023 20:16:56	04mar2023 18:49:33	04mar2023 18:49:33	04mar2023	51	.85000002	.014166667	8	121011	6	KAMPALA	RUBAGA DIVISION	LUBYA	MAPEERA	MAPEERA 'A'	No																					Other, please specify	Respondent unreachable		No	uuid:ad9493e8-b5eb-41b2-9b58-8d2badf9b075	2302240625	uuid:ad9493e8-b5eb-41b2-9b58-8d2badf9b075
04mar2023 20:16:56	04mar2023 18:45:11	04mar2023 18:45:11	04mar2023	40	.66666669	.011111111	12	121014	6	KAMPALA	RUBAGA DIVISION	LUBYA	MAPEERA	MAPEERA 'A'	No																					No household member was available			No	uuid:bf6205b6-d5de-4b90-a1ce-78842f30c068	2302240625	uuid:bf6205b6-d5de-4b90-a1ce-78842f30c068
04mar2023 20:16:56	04mar2023 18:36:27	04mar2023 18:36:27	04mar2023	31	.51666665	.008611111	8	121015	6	KAMPALA	RUBAGA DIVISION	LUBYA	MAPEERA	MAPEERA 'A'	No																					No household member was available			Yes	uuid:894fab76-8793-4560-ac0e-7f38f5f103af	2302240625	uuid:894fab76-8793-4560-ac0e-7f38f5f103af
04mar2023 20:16:56	04mar2023 18:58:17	04mar2023 18:58:17	04mar2023	41	.68333334	.011388889	8	121016	6	KAMPALA	RUBAGA DIVISION	LUBYA	MAPEERA	MAPEERA 'A'	No																					No household member was available			Yes	uuid:04420840-6164-4c9d-8f7a-1f48236c5da1	2302240625	uuid:04420840-6164-4c9d-8f7a-1f48236c5da1
04mar2023 20:16:56	04mar2023 18:58:17	04mar2023 18:58:17	04mar2023	39	.64999998	.010833333	8	121017	6	KAMPALA	RUBAGA DIVISION	LUBYA	MAPEERA	MAPEERA 'A'	No																					No household member was available			Yes	uuid:7ce90a22-1aa0-40a3-935d-7a9e2b21c695	2302240625	uuid:7ce90a22-1aa0-40a3-935d-7a9e2b21c695
04mar2023 20:14:45	04mar2023 18:16:47	04mar2023 18:25:31	04mar2023	590	9.833333	.16388889	12	121018	6	KAMPALA	RUBAGA DIVISION	LUBYA	MAPEERA	MAPEERA 'A'	Yes	Yes	Yes	114	114	77	77	Yes	157	157	71	71	Yes	113	113	72	72	Yes	13.9	13.9	28.804415	Complete			No	uuid:fa0d3618-7f5a-434d-90da-57ab6eb49823	2302240625	uuid:fa0d3618-7f5a-434d-90da-57ab6eb49823
04mar2023 20:14:45	04mar2023 14:09:56	04mar2023 14:18:40	04mar2023	468	7.8000002	.13	8	121020	6	KAMPALA	RUBAGA DIVISION	LUBYA	MAPEERA	MAPEERA 'A'	Yes	Yes	Yes	131	131	94	94	Yes	162	162	65	65	Yes	120	120	88	88	Yes	14	14	24.767567	Complete			Yes	uuid:cdccd798-0f30-4a8a-a629-477a0a586eb4	2302240625	uuid:cdccd798-0f30-4a8a-a629-477a0a586eb4
04mar2023 20:16:56	04mar2023 18:43:00	04mar2023 18:43:00	04mar2023	49	.81666666	.013611111	8	121022	6	KAMPALA	RUBAGA DIVISION	LUBYA	MAPEERA	MAPEERA 'A'	No																					Refused			No	uuid:56ddf094-9c1a-4b7b-94d9-c30519e618ba	2302240625	uuid:56ddf094-9c1a-4b7b-94d9-c30519e618ba
04mar2023 20:16:56	04mar2023 18:56:06	04mar2023 18:58:17	04mar2023	46	.76666665	.012777777	8	121023	6	KAMPALA	RUBAGA DIVISION	LUBYA	MAPEERA	MAPEERA 'A'	No																					No household member was available			Yes	uuid:3ea07f6e-7bbf-47f1-a754-0421791ae5a2	2302240625	uuid:3ea07f6e-7bbf-47f1-a754-0421791ae5a2
04mar2023 20:16:56	04mar2023 18:34:15	04mar2023 18:36:27	04mar2023	68	1.1333333	.018888889	12	121031	6	KAMPALA	RUBAGA DIVISION	LUBYA	MAPEERA	MAPEERA 'A'	No																					No household member was available			No	uuid:d8c30768-cfc4-4b88-8c16-021e0423a47b	2302240625	uuid:d8c30768-cfc4-4b88-8c16-021e0423a47b
04mar2023 20:14:45	04mar2023 13:06:35	04mar2023 13:19:41	04mar2023	912	15.2	.25333333	8	121032	6	KAMPALA	RUBAGA DIVISION	LUBYA	MAPEERA	MAPEERA 'A'	Yes	Yes	Yes	87	87	70	70	Yes	158	158	88	88	Yes	103	103	81	81	Yes	13.5	13.5	35.250763	Complete			Yes	uuid:8ddefa0e-cca1-48c8-9ed9-77d32098e06c	2302240625	uuid:8ddefa0e-cca1-48c8-9ed9-77d32098e06c
04mar2023 20:16:56	04mar2023 18:38:38	04mar2023 18:38:38	04mar2023	60	1	.016666668	8	121033	6	KAMPALA	RUBAGA DIVISION	LUBYA	MAPEERA	MAPEERA 'A'	No																					Other, please specify	Respondent claims to see her on Sunday		No	uuid:68fd40d2-c559-44fc-8f7b-e048a983c337	2302240625	uuid:68fd40d2-c559-44fc-8f7b-e048a983c337
04mar2023 20:16:56	04mar2023 18:38:38	04mar2023 18:38:38	04mar2023	41	.68333334	.011388889	12	121034	6	KAMPALA	RUBAGA DIVISION	LUBYA	MAPEERA	MAPEERA 'A'	No																					No household member was available			No	uuid:a7038904-4935-4fd9-873f-f8a491c92b7f	2302240625	uuid:a7038904-4935-4fd9-873f-f8a491c92b7f
04mar2023 20:16:56	04mar2023 18:56:06	04mar2023 18:56:06	04mar2023	62	1.0333333	.017222222	8	121039	6	KAMPALA	RUBAGA DIVISION	LUBYA	MAPEERA	MAPEERA 'A'	No																					No household member was available			Yes	uuid:fb00a178-95ac-40d9-ba95-ea74ff112db7	2302240625	uuid:fb00a178-95ac-40d9-ba95-ea74ff112db7
04mar2023 20:16:56	04mar2023 19:00:28	04mar2023 19:00:28	04mar2023	32	.53333336	.0088888891	12	121040	6	KAMPALA	RUBAGA DIVISION	LUBYA	MAPEERA	MAPEERA 'A'	No																					No household member was available			Yes	uuid:026edb89-1c2a-4901-85c5-31403781be96	2302240625	uuid:026edb89-1c2a-4901-85c5-31403781be96
04mar2023 20:16:56	04mar2023 18:47:22	04mar2023 18:47:22	04mar2023	40	.66666669	.011111111	12	121043	6	KAMPALA	RUBAGA DIVISION	LUBYA	MAPEERA	MAPEERA 'A'	No																					Other, please specify	Respondent unreachable		No	uuid:562c5dec-2313-48e6-8330-0981b1304059	2302240625	uuid:562c5dec-2313-48e6-8330-0981b1304059
04mar2023 20:16:56	04mar2023 18:51:44	04mar2023 18:51:44	04mar2023	43	.71666664	.011944445	8	121052	6	KAMPALA	RUBAGA DIVISION	LUBYA	MAPEERA	MAPEERA 'A'	No																					No household member was available			Yes	uuid:aa389e7f-985d-4540-ab08-8d986326260a	2302240625	uuid:aa389e7f-985d-4540-ab08-8d986326260a
04mar2023 20:14:45	04mar2023 12:09:47	04mar2023 12:18:31	04mar2023	519	8.6499996	.14416666	8	121053	6	KAMPALA	RUBAGA DIVISION	LUBYA	MAPEERA	MAPEERA 'A'	Yes	Yes	Yes	130	130	87	87	Yes	165	165	88	88	Yes	132	132	85	85	Yes	12.6	12.6	32.323231	Complete			Yes	uuid:adc530b3-51c0-44ff-a90b-1ebf1a6ddca5	2302240625	uuid:adc530b3-51c0-44ff-a90b-1ebf1a6ddca5
04mar2023 20:16:56	04mar2023 18:45:11	04mar2023 18:47:22	04mar2023	44	.73333335	.012222222	8	121055	6	KAMPALA	RUBAGA DIVISION	LUBYA	MAPEERA	MAPEERA 'A'	No																					Other, please specify	Respondent unreachable		No	uuid:659384d2-3928-48ed-bc55-223d7754b33f	2302240625	uuid:659384d2-3928-48ed-bc55-223d7754b33f
04mar2023 20:16:56	04mar2023 18:47:22	04mar2023 18:47:22	04mar2023	56	.93333334	.015555556	12	121058	6	KAMPALA	RUBAGA DIVISION	LUBYA	MAPEERA	MAPEERA 'A'	No																					No household member was available			No	uuid:b915acc4-48e6-45d9-a360-017ff0974c93	2302240625	uuid:b915acc4-48e6-45d9-a360-017ff0974c93
04mar2023 20:14:45	04mar2023 11:21:43	04mar2023 11:32:39	04mar2023	651	10.85	.18083334	8	121061	6	KAMPALA	RUBAGA DIVISION	LUBYA	MAPEERA	MAPEERA 'A'	Yes	Yes	Yes	131	131	79	79	Yes	152	152	66	66	Yes	134	134	81	81	Yes	11	11	28.566483	Complete			Yes	uuid:15f9884c-d1ea-408c-8aa6-d28ccaeb10a2	2302240625	uuid:15f9884c-d1ea-408c-8aa6-d28ccaeb10a2
04mar2023 20:16:56	04mar2023 18:36:27	04mar2023 18:38:38	04mar2023	40	.66666669	.011111111	12	121062	6	KAMPALA	RUBAGA DIVISION	LUBYA	MAPEERA	MAPEERA 'A'	No																					No household member was available			Yes	uuid:d357898e-0442-4aa6-b78f-cd56ab34f237	2302240625	uuid:d357898e-0442-4aa6-b78f-cd56ab34f237
04mar2023 20:14:45	04mar2023 13:37:10	04mar2023 13:45:54	04mar2023	533	8.8833332	.14805555	8	121066	6	KAMPALA	RUBAGA DIVISION	LUBYA	MAPEERA	MAPEERA 'A'	Yes	Yes	Yes	130	130	92	92	Yes	165	165	57	57	Yes	131	131	95	95	Yes	14.1	14.1	20.93664	Complete			Yes	uuid:9995192e-8ee3-4a46-95a3-213ad7b6e6a9	2302240625	uuid:9995192e-8ee3-4a46-95a3-213ad7b6e6a9
04mar2023 20:14:45	04mar2023 13:30:36	04mar2023 13:37:10	04mar2023	348	5.8000002	.096666664	12	121070	6	KAMPALA	RUBAGA DIVISION	LUBYA	MAPEERA	MAPEERA 'A'	Yes	Yes	Yes	114	114	75	75	Yes	161	161	66	66	Yes	117	117	73	73	Yes	12.9	12.9	25.461981	Complete			Yes	uuid:5a6fe6e2-87ef-4cee-901e-549bb1d5fb6c	2302240625	uuid:5a6fe6e2-87ef-4cee-901e-549bb1d5fb6c
04mar2023 21:24:39	04mar2023 20:21:18	04mar2023 20:21:18	04mar2023	61	1.0166667	.016944444	8	121073	6	KAMPALA	RUBAGA DIVISION	LUBYA	MAPEERA	MAPEERA 'A'	No																					No household member was available			Yes	uuid:8262829e-3f16-4b4f-b421-496ff2a3c381	2302240625	uuid:8262829e-3f16-4b4f-b421-496ff2a3c381
04mar2023 20:16:56	04mar2023 18:53:55	04mar2023 18:53:55	04mar2023	38	.63333333	.010555555	12	121074	6	KAMPALA	RUBAGA DIVISION	LUBYA	MAPEERA	MAPEERA 'A'	No																					Refused			Yes	uuid:f7567464-1551-44c2-867f-539cc35e178b	2302240625	uuid:f7567464-1551-44c2-867f-539cc35e178b
04mar2023 20:14:45	04mar2023 18:01:29	04mar2023 18:10:14	04mar2023	561	9.3500004	.15583333	8	121075	6	KAMPALA	RUBAGA DIVISION	LUBYA	MAPEERA	MAPEERA 'A'	Yes	Yes	Yes	120	120	77	77	Yes	153	153	45	45	Yes	103	103	68	68	Yes	12.2	12.2	19.223375	Complete			Yes	uuid:a03f67df-69e2-4812-aff7-94877d82277a	2302240625	uuid:a03f67df-69e2-4812-aff7-94877d82277a
04mar2023 20:16:56	04mar2023 18:53:55	04mar2023 18:56:06	04mar2023	53	.88333333	.014722222	12	121077	6	KAMPALA	RUBAGA DIVISION	LUBYA	MAPEERA	MAPEERA 'A'	No																					No household member was available			Yes	uuid:867d8bd4-3184-4697-aac4-bd9fccfb1dff	2302240625	uuid:867d8bd4-3184-4697-aac4-bd9fccfb1dff
04mar2023 20:14:45	04mar2023 12:44:44	04mar2023 12:55:39	04mar2023	634	10.566667	.17611112	12	121081	6	KAMPALA	RUBAGA DIVISION	LUBYA	MAPEERA	MAPEERA 'A'	Yes	Yes	Yes	123	123	78	78	Yes	152	152	62	62	Yes	112	112	74	74	Yes	10.7	10.7	26.83518	Complete			Yes	uuid:d957df7b-9790-4ec3-a3b0-2b1ce9292923	2302240625	uuid:d957df7b-9790-4ec3-a3b0-2b1ce9292923
04mar2023 20:14:45	04mar2023 16:55:57	04mar2023 17:02:30	04mar2023	433	7.2166667	.12027778	12	121082	6	KAMPALA	RUBAGA DIVISION	LUBYA	MAPEERA	MAPEERA 'A'	Yes	Yes	Yes	121	121	82	82	Yes	156	156	48	48	Yes	113	113	85	85	Yes	12.5	12.5	19.723866	Complete			Yes	uuid:0f03389f-526e-4cbe-9bcc-6f779e0014dc	2302240625	uuid:0f03389f-526e-4cbe-9bcc-6f779e0014dc
04mar2023 20:16:56	04mar2023 18:29:53	04mar2023 18:32:04	04mar2023	77	1.2833333	.021388888	12	121083	6	KAMPALA	RUBAGA DIVISION	LUBYA	MAPEERA	MAPEERA 'A'	No																					Other, please specify	Respondent not known and contacts are off		No	uuid:9f06e7b3-382b-425c-a43e-de7fb75da2ad	2302240625	uuid:9f06e7b3-382b-425c-a43e-de7fb75da2ad
04mar2023 20:14:45	04mar2023 15:08:55	04mar2023 15:15:28	04mar2023	443	7.3833332	.12305555	8	121084	6	KAMPALA	RUBAGA DIVISION	LUBYA	MAPEERA	MAPEERA 'A'	Yes	Yes	Yes	126	126	75	75	Yes	161	161	70	70	Yes	125	125	78	78	Yes	12.7	12.7	27.005131	Complete			Yes	uuid:37f87bde-5058-40ad-a3d7-58f14601ca56	2302240625	uuid:37f87bde-5058-40ad-a3d7-58f14601ca56
04mar2023 20:16:56	04mar2023 18:34:15	04mar2023 18:34:15	04mar2023	44	.73333335	.012222222	8	121087	6	KAMPALA	RUBAGA DIVISION	LUBYA	MAPEERA	MAPEERA 'A'	No																					No household member was available			Yes	uuid:ef480bb5-1624-4636-9311-47890b088d86	2302240625	uuid:ef480bb5-1624-4636-9311-47890b088d86
04mar2023 20:14:45	04mar2023 17:44:01	04mar2023 17:48:23	04mar2023	304	5.0666666	.084444441	8	121089	6	KAMPALA	RUBAGA DIVISION	LUBYA	MAPEERA	MAPEERA 'A'	Yes	Yes	Yes	107	107	78	78	Yes	155	155	45	45	Yes	113	113	76	76	Yes	13.3	13.3	18.73049	Complete			Yes	uuid:a7138b54-0c8a-4913-b890-05247cd9590e	2302240625	uuid:a7138b54-0c8a-4913-b890-05247cd9590e
04mar2023 20:16:56	04mar2023 18:40:49	04mar2023 18:43:00	04mar2023	45	.75	.0125	12	121093	6	KAMPALA	RUBAGA DIVISION	LUBYA	MAPEERA	MAPEERA 'A'	No																					No household member was available			No	uuid:e175eace-e94f-47d1-83a4-e485931bbab2	2302240625	uuid:e175eace-e94f-47d1-83a4-e485931bbab2
04mar2023 20:14:45	04mar2023 14:33:58	04mar2023 14:40:31	04mar2023	385	6.4166665	.10694444	12	121094	6	KAMPALA	RUBAGA DIVISION	LUBYA	MAPEERA	MAPEERA 'A'	Yes	Yes	Yes	114	114	75	75	Yes	164	164	63	63	Yes	123	123	74	74	Yes	12.7	12.7	23.423557	Complete			Yes	uuid:bd67ed9f-4981-4fc3-9911-293a1ee22742	2302240625	uuid:bd67ed9f-4981-4fc3-9911-293a1ee22742
04mar2023 20:16:56	04mar2023 18:43:00	04mar2023 18:45:11	04mar2023	44	.73333335	.012222222	12	121095	6	KAMPALA	RUBAGA DIVISION	LUBYA	MAPEERA	MAPEERA 'A'	No																					No household member was available			No	uuid:5acd5f15-adce-49f8-9b5b-63d1a4fa7bd7	2302240625	uuid:5acd5f15-adce-49f8-9b5b-63d1a4fa7bd7
04mar2023 20:14:45	04mar2023 15:41:41	04mar2023 15:50:25	04mar2023	484	8.0666666	.13444445	8	121097	6	KAMPALA	RUBAGA DIVISION	LUBYA	MAPEERA	MAPEERA 'A'	Yes	Yes	Yes	155	155	116	116	Yes	156	156	56	56	Yes	161	161	108	108	Yes	13.6	13.6	23.011177	Complete			Yes	uuid:ec0b8d25-f411-4871-b746-33656b8ba6d7	2302240625	uuid:ec0b8d25-f411-4871-b746-33656b8ba6d7
04mar2023 20:16:56	04mar2023 18:32:04	04mar2023 18:34:15	04mar2023	109	1.8166667	.030277777	8	121100	6	KAMPALA	RUBAGA DIVISION	LUBYA	MAPEERA	MAPEERA 'A'	No																					No household member was available			Yes	uuid:832fa042-df2e-46bf-9b37-0509a74a15da	2302240625	uuid:832fa042-df2e-46bf-9b37-0509a74a15da
04mar2023 21:24:39	04mar2023 20:19:07	04mar2023 20:21:18	04mar2023	63	1.05	.0175	12	121101	6	KAMPALA	RUBAGA DIVISION	LUBYA	MAPEERA	MAPEERA 'A'	No																					No household member was available			Yes	uuid:d47eff03-bdaa-47fd-950e-902c4a50cfc1	2302240625	uuid:d47eff03-bdaa-47fd-950e-902c4a50cfc1
04mar2023 20:14:45	04mar2023 13:54:38	04mar2023 13:59:00	04mar2023	365	6.0833335	.10138889	12	121110	6	KAMPALA	RUBAGA DIVISION	LUBYA	MAPEERA	MAPEERA 'A'	Yes	Yes	Yes	170	170	114	114	Yes	151	151	52	52	Yes	177	177	111	111	Yes	13.8	13.8	22.806017	Complete			Yes	uuid:bdcb2a38-004f-45fc-8af6-e27b1c4e505a	2302240625	uuid:bdcb2a38-004f-45fc-8af6-e27b1c4e505a
04mar2023 20:14:45	04mar2023 11:47:56	04mar2023 11:56:40	04mar2023	480	8	.13333334	12	121111	6	KAMPALA	RUBAGA DIVISION	LUBYA	MAPEERA	MAPEERA 'A'	Yes	Yes	Yes	106	106	79	79	Yes	158	158	62	62	Yes	118	118	86	86	Yes	10.1	10.1	24.835764	Complete			Yes	uuid:c581c9ea-8c6b-4e93-b8e9-f062072ac832	2302240625	uuid:c581c9ea-8c6b-4e93-b8e9-f062072ac832
04mar2023 20:14:45	04mar2023 15:17:39	04mar2023 15:28:34	04mar2023	645	10.75	.17916666	12	121113	6	KAMPALA	RUBAGA DIVISION	LUBYA	MAPEERA	MAPEERA 'A'	Yes	Yes	Yes	116	116	76	76	Yes	160	160	85	85	Yes	105	105	71	71	Yes	13.5	13.5	33.203125	Complete			Yes	uuid:dfb3792d-9d79-4bb0-a543-71ee571cc8d9	2302240625	uuid:dfb3792d-9d79-4bb0-a543-71ee571cc8d9
04mar2023 20:14:45	04mar2023 18:29:53	04mar2023 18:29:53	04mar2023	52	.86666667	.014444444	8	121116	6	KAMPALA	RUBAGA DIVISION	LUBYA	MAPEERA	MAPEERA 'A'	No																					No household member was available			Yes	uuid:9bbfd3b3-f2be-4eee-b2d8-253d83d9aa45	2302240625	uuid:9bbfd3b3-f2be-4eee-b2d8-253d83d9aa45
04mar2023 20:16:56	04mar2023 18:51:44	04mar2023 18:51:44	04mar2023	62	1.0333333	.017222222	12	121117	6	KAMPALA	RUBAGA DIVISION	LUBYA	MAPEERA	MAPEERA 'A'	No																					Refused			No	uuid:f3b65a3b-71c0-4938-a9cd-8408d6f8df10	2302240625	uuid:f3b65a3b-71c0-4938-a9cd-8408d6f8df10
02mar2023 20:46:07	02mar2023 12:43:20	02mar2023 12:52:04	02mar2023	463	7.7166667	.12861112	12	122003	6	KAMPALA	RUBAGA DIVISION	LUBYA	NAMUNGOONA I	NAMUNGOONA I H	Yes	Yes	Yes	108	108	76	76	Yes	153	153	72	72	Yes	109	109	72	72	Yes	13.2	13.2	30.757401	Complete			Yes	uuid:c1654f3c-d469-4965-afca-6fb50a55b04a	2302240625	uuid:c1654f3c-d469-4965-afca-6fb50a55b04a
02mar2023 21:42:55	02mar2023 20:15:32	02mar2023 20:15:32	02mar2023	27	.44999999	.0074999998	12	122005	6	KAMPALA	RUBAGA DIVISION	LUBYA	NAMUNGOONA I	NAMUNGOONA I H	No																					Other, please specify	Un reached		No	uuid:657c35a4-776f-4e05-b8c1-36e44d052559	2302240625	uuid:657c35a4-776f-4e05-b8c1-36e44d052559
02mar2023 20:43:56	02mar2023 10:54:06	02mar2023 11:00:40	02mar2023	398	6.6333332	.11055555	8	122013	6	KAMPALA	RUBAGA DIVISION	LUBYA	NAMUNGOONA I	NAMUNGOONA I H	Yes	Yes	Yes	105	105	76	76	Yes	152	152	64	64	Yes	103	103	76	76	Yes	12.3	12.3	27.70083	Complete			No	uuid:5bb9cc93-0ef1-4f63-9465-9f15ed8c100a	2302240625	uuid:5bb9cc93-0ef1-4f63-9465-9f15ed8c100a
02mar2023 20:46:07	02mar2023 16:32:43	02mar2023 16:41:27	02mar2023	449	7.4833331	.12472222	12	122016	6	KAMPALA	RUBAGA DIVISION	LUBYA	NAMUNGOONA I	NAMUNGOONA I H	Yes	Yes	Yes	124	124	75	75	Yes	152	152	57	57	Yes	123	123	90	90	Yes	11.6	11.6	24.671053	Complete			Yes	uuid:64d5f67f-6437-4ab0-81c2-149d44e84284	2302240625	uuid:64d5f67f-6437-4ab0-81c2-149d44e84284
02mar2023 20:46:07	02mar2023 17:33:53	02mar2023 17:40:26	02mar2023	294	4.9000001	.081666663	12	122022	6	KAMPALA	RUBAGA DIVISION	LUBYA	NAMUNGOONA I	NAMUNGOONA I H	Yes	Yes	Yes	113	113	72	72	Yes	162	162	66	66	Yes	126	126	69	69	Yes	12.5	12.5	25.148605	Complete			Yes	uuid:cfa3debb-05e2-42c4-b86d-a9fb4a74cac9	2302240625	uuid:cfa3debb-05e2-42c4-b86d-a9fb4a74cac9
02mar2023 20:46:07	02mar2023 18:08:50	02mar2023 18:13:12	02mar2023	287	4.7833333	.079722226	12	122025	6	KAMPALA	RUBAGA DIVISION	LUBYA	NAMUNGOONA I	NAMUNGOONA I H	Yes	Yes	Yes	136	136	83	83	Yes	160	160	75	75	Yes	132	132	81	81	Yes	11.9	11.9	29.296875	Complete			Yes	uuid:0b580553-3bbe-4cbb-9a8b-40e8d055af26	2302240625	uuid:0b580553-3bbe-4cbb-9a8b-40e8d055af26
02mar2023 21:42:55	02mar2023 20:13:21	02mar2023 20:13:21	02mar2023	46	.76666665	.012777777	8	122027	6	KAMPALA	RUBAGA DIVISION	LUBYA	NAMUNGOONA I	NAMUNGOONA I H	No																					Other, please specify	Had gone to work		No	uuid:5f26fdc8-a49f-4bab-9540-d8a08e7ae97f	2302240625	uuid:5f26fdc8-a49f-4bab-9540-d8a08e7ae97f
02mar2023 21:42:55	02mar2023 20:15:32	02mar2023 20:15:32	02mar2023	31	.51666665	.008611111	12	122028	6	KAMPALA	RUBAGA DIVISION	LUBYA	NAMUNGOONA I	NAMUNGOONA I H	No																					Other, please specify	Un reached		No	uuid:58b4164f-f4c9-4e04-9337-6eb9cbfd67f2	2302240625	uuid:58b4164f-f4c9-4e04-9337-6eb9cbfd67f2
02mar2023 21:42:55	02mar2023 20:06:48	02mar2023 20:06:48	02mar2023	36	.60000002	.0099999998	12	122029	6	KAMPALA	RUBAGA DIVISION	LUBYA	NAMUNGOONA I	NAMUNGOONA I H	No																					No household member was available			Yes	uuid:cca86e55-cf33-4ccc-bdc6-c55131bdddc0	2302240625	uuid:cca86e55-cf33-4ccc-bdc6-c55131bdddc0
02mar2023 20:46:07	02mar2023 19:42:46	02mar2023 19:49:19	02mar2023	408	6.8000002	.11333334	12	122030	6	KAMPALA	RUBAGA DIVISION	LUBYA	NAMUNGOONA I	NAMUNGOONA I H	Yes	Yes	Yes	151	151	106	106	Yes	155	155	64	64	Yes	146	146	105	105	Yes	12.9	12.9	26.638918	Complete			Yes	uuid:600abfe7-59a1-405f-b216-bd6bf03c855c	2302240625	uuid:600abfe7-59a1-405f-b216-bd6bf03c855c
02mar2023 20:46:07	02mar2023 15:51:12	02mar2023 15:55:34	02mar2023	339	5.6500001	.094166666	8	122031	6	KAMPALA	RUBAGA DIVISION	LUBYA	NAMUNGOONA I	NAMUNGOONA I H	Yes	Yes	Yes	109	109	68	68	Yes	159	159	56	56	Yes	104	104	67	67	Yes	8.3999996	8.3999996	22.151022	Complete			Yes	uuid:c3160223-16af-444b-8886-cef57d1334d8	2302240625	uuid:c3160223-16af-444b-8886-cef57d1334d8
02mar2023 20:46:07	02mar2023 12:58:37	02mar2023 13:05:11	02mar2023	359	5.9833331	.099722221	12	122033	6	KAMPALA	RUBAGA DIVISION	LUBYA	NAMUNGOONA I	NAMUNGOONA I H	Yes	Yes	Yes	112	112	80	80	Yes	160	160	65	65	Yes	113	113	73	73	Yes	11.5	11.5	25.390625	Complete			Yes	uuid:ee08db96-478f-448d-a101-f652edeabc00	2302240625	uuid:ee08db96-478f-448d-a101-f652edeabc00
02mar2023 21:42:55	02mar2023 20:04:36	02mar2023 20:04:36	02mar2023	73	1.2166667	.020277778	8	122039	6	KAMPALA	RUBAGA DIVISION	LUBYA	NAMUNGOONA I	NAMUNGOONA I H	No																					Refused			No	uuid:e68de64f-1b4f-4099-8d21-b7e6ef5bcd6e	2302240625	uuid:e68de64f-1b4f-4099-8d21-b7e6ef5bcd6e
02mar2023 20:46:07	02mar2023 19:03:26	02mar2023 19:07:49	02mar2023	284	4.7333331	.078888886	8	122041	6	KAMPALA	RUBAGA DIVISION	LUBYA	NAMUNGOONA I	NAMUNGOONA I H	Yes	Yes	Yes	135	135	102	102	Yes	161	161	63	63	Yes	147	147	90	90	Yes	16.200001	16.200001	24.304617	Complete			Yes	uuid:88487399-0f8a-419e-aa28-16b707b3f423	2302240625	uuid:88487399-0f8a-419e-aa28-16b707b3f423
02mar2023 20:46:07	02mar2023 18:15:23	02mar2023 18:17:34	02mar2023	247	4.1166668	.068611108	8	122044	6	KAMPALA	RUBAGA DIVISION	LUBYA	NAMUNGOONA I	NAMUNGOONA I H	Yes	Yes	Yes	134	134	75	75	Yes	157	157	65	65	Yes	126	126	74	74	Yes	11.1	11.1	26.370237	Complete			Yes	uuid:084e8f21-bc9e-4950-8c8c-332f63c0b856	2302240625	uuid:084e8f21-bc9e-4950-8c8c-332f63c0b856
02mar2023 20:46:07	02mar2023 13:05:11	02mar2023 13:11:44	02mar2023	444	7.4000001	.12333333	8	122045	6	KAMPALA	RUBAGA DIVISION	LUBYA	NAMUNGOONA I	NAMUNGOONA I H	Yes	Yes	Yes	107	107	65	65	Yes	155	155	46	46	Yes	117	117	72	72	Yes	10.4	10.4	19.146723	Complete			Yes	uuid:3d77d1a1-5cc0-4286-a720-85a087e836cd	2302240625	uuid:3d77d1a1-5cc0-4286-a720-85a087e836cd
02mar2023 21:42:55	02mar2023 20:08:59	02mar2023 20:08:59	02mar2023	55	.91666669	.015277778	12	122047	6	KAMPALA	RUBAGA DIVISION	LUBYA	NAMUNGOONA I	NAMUNGOONA I H	No																					Other, please specify	Had gone to town for work		No	uuid:9dff3e4d-def2-4bb4-8880-14ea9ab2442e	2302240625	uuid:9dff3e4d-def2-4bb4-8880-14ea9ab2442e
02mar2023 21:42:55	02mar2023 20:04:36	02mar2023 20:06:48	02mar2023	35	.58333331	.0097222226	12	122048	6	KAMPALA	RUBAGA DIVISION	LUBYA	NAMUNGOONA I	NAMUNGOONA I H	No																					Refused			Yes	uuid:9ed8d50b-a70a-4fe2-bd64-fd9b9e283888	2302240625	uuid:9ed8d50b-a70a-4fe2-bd64-fd9b9e283888
02mar2023 20:46:07	02mar2023 17:53:32	02mar2023 18:02:16	02mar2023	459	7.6500001	.1275	8	122049	6	KAMPALA	RUBAGA DIVISION	LUBYA	NAMUNGOONA I	NAMUNGOONA I H	Yes	Yes	Yes	115	115	71	71	Yes	153	153	90	90	Yes	111	111	83	83	Yes	12.7	12.7	38.446751	Complete			Yes	uuid:c36ddbbc-a77e-4a6a-ae68-f6af9e6564ba	2302240625	uuid:c36ddbbc-a77e-4a6a-ae68-f6af9e6564ba
02mar2023 20:46:07	02mar2023 15:07:31	02mar2023 15:11:53	02mar2023	303	5.0500002	.084166668	8	122051	6	KAMPALA	RUBAGA DIVISION	LUBYA	NAMUNGOONA I	NAMUNGOONA I H	Yes	Yes	Yes	123	123	81	81	Yes	175	175	57	57	Yes	106	106	79	79	No			18.612246	Complete			Yes	uuid:439016d8-d2bd-4bb6-a24b-5a467842f494	2302240625	uuid:439016d8-d2bd-4bb6-a24b-5a467842f494
02mar2023 21:42:55	02mar2023 20:11:10	02mar2023 20:13:21	02mar2023	40	.66666669	.011111111	12	122052	6	KAMPALA	RUBAGA DIVISION	LUBYA	NAMUNGOONA I	NAMUNGOONA I H	No																					Other, please specify	She had gone to work		No	uuid:f0da276c-44e3-4982-a438-387c501c4f0a	2302240625	uuid:f0da276c-44e3-4982-a438-387c501c4f0a
02mar2023 21:42:55	02mar2023 20:13:21	02mar2023 20:13:21	02mar2023	35	.58333331	.0097222226	12	122053	6	KAMPALA	RUBAGA DIVISION	LUBYA	NAMUNGOONA I	NAMUNGOONA I H	No																					Other, please specify	She had gone to give birth		No	uuid:c959b191-8803-4f10-99d6-dc1d54a061dc	2302240625	uuid:c959b191-8803-4f10-99d6-dc1d54a061dc
02mar2023 21:42:55	02mar2023 20:15:32	02mar2023 20:15:32	02mar2023	30	.5	.0083333338	8	122060	6	KAMPALA	RUBAGA DIVISION	LUBYA	NAMUNGOONA I	NAMUNGOONA I H	No																					Other, please specify	Un reached		No	uuid:7873298d-f56d-483b-a67c-3009d348f62a	2302240625	uuid:7873298d-f56d-483b-a67c-3009d348f62a
02mar2023 21:42:55	02mar2023 20:13:21	02mar2023 20:15:32	02mar2023	45	.75	.0125	12	122061	6	KAMPALA	RUBAGA DIVISION	LUBYA	NAMUNGOONA I	NAMUNGOONA I H	No																					Other, please specify	Un reached		No	uuid:3bc28d68-0b17-4a5a-91f3-f256c1707202	2302240625	uuid:3bc28d68-0b17-4a5a-91f3-f256c1707202
02mar2023 20:46:07	02mar2023 15:27:10	02mar2023 15:31:32	02mar2023	256	4.2666669	.071111113	12	122063	6	KAMPALA	RUBAGA DIVISION	LUBYA	NAMUNGOONA I	NAMUNGOONA I H	Yes	Yes	Yes	114	114	71	71	Yes	165	165	61	61	Yes	116	116	74	74	Yes	8.1999998	8.1999998	22.405876	Complete			Yes	uuid:ff8f64e9-b27a-4264-ad73-3ded6ae06e98	2302240625	uuid:ff8f64e9-b27a-4264-ad73-3ded6ae06e98
02mar2023 20:46:07	02mar2023 17:16:24	02mar2023 17:25:08	02mar2023	473	7.8833332	.13138889	12	122064	6	KAMPALA	RUBAGA DIVISION	LUBYA	NAMUNGOONA I	NAMUNGOONA I H	Yes	Yes	Yes	115	115	81	81	Yes	165	165	52	52	Yes	123	123	81	81	Yes	11.7	11.7	19.100092	Complete			Yes	uuid:e3d0adfc-d8a5-4842-9de3-214806ff289b	2302240625	uuid:e3d0adfc-d8a5-4842-9de3-214806ff289b
02mar2023 21:42:55	02mar2023 20:15:32	02mar2023 20:17:43	02mar2023	36	.60000002	.0099999998	8	122070	6	KAMPALA	RUBAGA DIVISION	LUBYA	NAMUNGOONA I	NAMUNGOONA I H	No																					Other, please specify	She had gone to work		No	uuid:b9f26053-5a0b-46f4-b252-0591d56e5563	2302240625	uuid:b9f26053-5a0b-46f4-b252-0591d56e5563
02mar2023 20:46:07	02mar2023 17:05:29	02mar2023 17:12:02	02mar2023	404	6.7333331	.11222222	12	122074	6	KAMPALA	RUBAGA DIVISION	LUBYA	NAMUNGOONA I	NAMUNGOONA I H	Yes	Yes	Yes	119	119	80	80	Yes	157	157	69	69	Yes	117	117	74	74	Yes	14.2	14.2	27.993023	Complete			Yes	uuid:bbf1690f-8111-4ab8-b6e6-053582656db5	2302240625	uuid:bbf1690f-8111-4ab8-b6e6-053582656db5
02mar2023 20:43:56	02mar2023 11:57:27	02mar2023 12:04:01	02mar2023	295	4.9166665	.081944443	8	122076	6	KAMPALA	RUBAGA DIVISION	LUBYA	NAMUNGOONA I	NAMUNGOONA I H	Yes	Yes	Yes	122	122	83	83	Yes	163	163	61	61	Yes	115	115	82	82	Yes	11.7	11.7	22.959087	Complete			Yes	uuid:0ddeeb60-5ac2-4879-8c52-cf8c20bbdecb	2302240625	uuid:0ddeeb60-5ac2-4879-8c52-cf8c20bbdecb
02mar2023 21:42:55	02mar2023 20:11:10	02mar2023 20:11:10	02mar2023	39	.64999998	.010833333	8	122080	6	KAMPALA	RUBAGA DIVISION	LUBYA	NAMUNGOONA I	NAMUNGOONA I H	No																					Other, please specify	Sick had gone to hospital		No	uuid:9bacd80e-b2f7-45e1-8f61-379e7f2c5714	2302240625	uuid:9bacd80e-b2f7-45e1-8f61-379e7f2c5714
02mar2023 20:43:56	02mar2023 11:00:40	02mar2023 11:09:24	02mar2023	514	8.5666666	.14277777	12	122083	6	KAMPALA	RUBAGA DIVISION	LUBYA	NAMUNGOONA I	NAMUNGOONA I H	Yes	Yes	Yes	119	119	89	89	Yes	165	165	97	97	Yes	111	111	84	84	Yes	13.4	13.4	35.629017	Complete			Yes	uuid:465783c6-816c-4ff0-97f9-60a0b227edc0	2302240625	uuid:465783c6-816c-4ff0-97f9-60a0b227edc0
02mar2023 20:46:07	02mar2023 16:19:36	02mar2023 16:28:20	02mar2023	479	7.9833331	.13305555	8	122085	6	KAMPALA	RUBAGA DIVISION	LUBYA	NAMUNGOONA I	NAMUNGOONA I H	Yes	Yes	Yes	139	139	86	86	Yes	168	168	86	86	Yes	141	141	88	88	Yes	10	10	30.470522	Complete			Yes	uuid:0751ebc8-fc13-4e57-80d1-15501c363a91	2302240625	uuid:0751ebc8-fc13-4e57-80d1-15501c363a91
02mar2023 20:46:07	02mar2023 13:46:41	02mar2023 13:53:14	02mar2023	366	6.0999999	.10166667	8	122093	6	KAMPALA	RUBAGA DIVISION	LUBYA	NAMUNGOONA I	NAMUNGOONA I H	Yes	Yes	Yes	120	120	85	85	Yes	150	150	59	59	Yes	117	117	86	86	Yes	12.3	12.3	26.222221	Complete			Yes	uuid:b5d90d8d-41b3-46d1-97b6-604bb862b41f	2302240625	uuid:b5d90d8d-41b3-46d1-97b6-604bb862b41f
02mar2023 20:46:07	02mar2023 19:25:17	02mar2023 19:34:01	02mar2023	489	8.1499996	.13583334	8	122095	6	KAMPALA	RUBAGA DIVISION	LUBYA	NAMUNGOONA I	NAMUNGOONA I H	Yes	Yes	Yes	141	141	96	96	Yes	148	148	86	86	Yes	135	135	97	97	No			39.262234	Complete			Yes	uuid:b86533ea-e5c9-4d6e-8fa6-2251f717a691	2302240625	uuid:b86533ea-e5c9-4d6e-8fa6-2251f717a691
02mar2023 21:42:55	02mar2023 20:06:48	02mar2023 20:08:59	02mar2023	48	.80000001	.013333334	8	122096	6	KAMPALA	RUBAGA DIVISION	LUBYA	NAMUNGOONA I	NAMUNGOONA I H	No																					Other, please specify	Had gone for a burrial		No	uuid:30ae0962-9845-409a-841d-e90d4aa7a5e5	2302240625	uuid:30ae0962-9845-409a-841d-e90d4aa7a5e5
02mar2023 21:42:55	02mar2023 20:06:48	02mar2023 20:06:48	02mar2023	44	.73333335	.012222222	8	122103	6	KAMPALA	RUBAGA DIVISION	LUBYA	NAMUNGOONA I	NAMUNGOONA I H	No																					No household member was available			No	uuid:97d178ef-dfa0-491d-9ae4-54c13c75a35b	2302240625	uuid:97d178ef-dfa0-491d-9ae4-54c13c75a35b
02mar2023 20:46:07	02mar2023 12:52:04	02mar2023 12:58:37	02mar2023	389	6.4833331	.10805555	8	122108	6	KAMPALA	RUBAGA DIVISION	LUBYA	NAMUNGOONA I	NAMUNGOONA I H	Yes	Yes	Yes	124	124	81	81	Yes	168	168	85	85	Yes	116	116	72	72	Yes	11.4	11.4	30.116213	Complete			Yes	uuid:1e8d17ec-d816-4de9-9ac6-4bc6e8bc61cd	2302240625	uuid:1e8d17ec-d816-4de9-9ac6-4bc6e8bc61cd
02mar2023 20:46:07	02mar2023 12:25:51	02mar2023 12:38:58	02mar2023	713	11.883333	.19805555	8	122114	6	KAMPALA	RUBAGA DIVISION	LUBYA	NAMUNGOONA I	NAMUNGOONA I H	Yes	Yes	Yes	149	149	94	94	Yes	157	157	76	76	Yes	148	148	99	99	Yes	9.1999998	9.1999998	30.832893	Complete			Yes	uuid:d7b69818-a5e0-4d4f-9143-b1fdc70ec4ae	2302240625	uuid:d7b69818-a5e0-4d4f-9143-b1fdc70ec4ae
02mar2023 21:42:55	02mar2023 20:11:10	02mar2023 20:11:10	02mar2023	45	.75	.0125	12	122120	6	KAMPALA	RUBAGA DIVISION	LUBYA	NAMUNGOONA I	NAMUNGOONA I H	No																					Other, please specify	She had gone to church		No	uuid:22a16ada-d9f7-470f-a89e-2626a5f72525	2302240625	uuid:22a16ada-d9f7-470f-a89e-2626a5f72525
02mar2023 20:46:07	02mar2023 12:17:07	02mar2023 12:23:40	02mar2023	433	7.2166667	.12027778	12	122126	6	KAMPALA	RUBAGA DIVISION	LUBYA	NAMUNGOONA I	NAMUNGOONA I H	Yes	Yes	Yes	134	134	79	79	Yes	171	171	69	69	Yes	119	119	79	79	Yes	13.1	13.1	23.597004	Complete			Yes	uuid:9c36f137-bfcb-4fb0-8c95-f209fbe29dd5	2302240625	uuid:9c36f137-bfcb-4fb0-8c95-f209fbe29dd5
02mar2023 20:46:07	02mar2023 18:35:03	02mar2023 18:39:25	02mar2023	346	5.7666669	.096111111	12	122128	6	KAMPALA	RUBAGA DIVISION	LUBYA	NAMUNGOONA I	NAMUNGOONA I H	Yes	Yes	Yes	129	129	86	86	Yes	160	160	72	72	Yes	132	132	92	92	Yes	11.4	11.4	28.125	Complete			Yes	uuid:44ad52ee-1bd9-43f1-acc7-d8983f947c56	2302240625	uuid:44ad52ee-1bd9-43f1-acc7-d8983f947c56
02mar2023 20:46:07	02mar2023 14:36:56	02mar2023 14:45:40	02mar2023	412	6.8666668	.11444444	12	122136	6	KAMPALA	RUBAGA DIVISION	LUBYA	NAMUNGOONA I	NAMUNGOONA I H	Yes	Yes	Yes	118	118	70	70	Yes	166	166	114	114	Yes	119	119	61	61	Yes	9.3000002	9.3000002	41.3703	Complete			Yes	uuid:93f90031-6803-4b3d-acab-11cbf37cb763	2302240625	uuid:93f90031-6803-4b3d-acab-11cbf37cb763
02mar2023 21:42:55	02mar2023 20:08:59	02mar2023 20:11:10	02mar2023	42	.69999999	.011666667	12	122139	6	KAMPALA	RUBAGA DIVISION	LUBYA	NAMUNGOONA I	NAMUNGOONA I H	No																					Other, please specify	Shifted to Mpererwe		No	uuid:e52777ca-a9e1-45fe-be26-8767af0801fa	2302240625	uuid:e52777ca-a9e1-45fe-be26-8767af0801fa
02mar2023 20:46:07	02mar2023 13:33:35	02mar2023 13:42:19	02mar2023	441	7.3499999	.1225	12	122141	6	KAMPALA	RUBAGA DIVISION	LUBYA	NAMUNGOONA I	NAMUNGOONA I H	Yes	Yes	Yes	113	113	88	88	Yes	150	150	76	76	Yes	114	114	93	93	Yes	13.2	13.2	33.777779	Complete			Yes	uuid:234ea8be-3e28-48d4-bc5e-6113899b5f8f	2302240625	uuid:234ea8be-3e28-48d4-bc5e-6113899b5f8f
02mar2023 20:46:07	02mar2023 19:10:00	02mar2023 19:16:33	02mar2023	380	6.3333335	.10555556	12	122142	6	KAMPALA	RUBAGA DIVISION	LUBYA	NAMUNGOONA I	NAMUNGOONA I H	Yes	Yes	Yes	122	122	76	76	Yes	158	158	71	71	Yes	113	113	78	78	Yes	13.8	13.8	28.440954	Complete			Yes	uuid:04ddd613-209f-48d4-9ee6-bc8a07886d66	2302240625	uuid:04ddd613-209f-48d4-9ee6-bc8a07886d66
02mar2023 20:46:07	02mar2023 16:10:52	02mar2023 16:19:36	02mar2023	544	9.0666666	.15111111	12	122147	6	KAMPALA	RUBAGA DIVISION	LUBYA	NAMUNGOONA I	NAMUNGOONA I H	Yes	Yes	Yes	116	116	71	71	Yes	157	157	67	67	Yes	119	119	82	82	Yes	14.1	14.1	27.181629	Complete			Yes	uuid:da22eb10-a043-4228-8e56-73c72578e94c	2302240625	uuid:da22eb10-a043-4228-8e56-73c72578e94c
02mar2023 20:46:07	02mar2023 16:43:38	02mar2023 16:52:22	02mar2023	524	8.7333336	.14555556	8	122152	6	KAMPALA	RUBAGA DIVISION	LUBYA	NAMUNGOONA I	NAMUNGOONA I H	Yes	Yes	Yes	156	156	111	111	No					Yes	160	160	103	103	Yes	14.5	14.5		Complete			Yes	uuid:fc57da68-dbb4-4b64-8658-b5bcbc2ec3bc	2302240625	uuid:fc57da68-dbb4-4b64-8658-b5bcbc2ec3bc
03mar2023 19:38:00	03mar2023 15:28:58	03mar2023 15:39:53	03mar2023	256	4.2666669	.071111113	9	123001	6	KAMPALA	RUBAGA DIVISION	LUNGUJJA	WAKALIGA	WAKALIGA 'E'	Yes	Yes	Yes	126	126	77	77	Yes	153	153	89	89	Yes	128	128	71	71	Yes	13.3	13.3	38.019566	Complete			Yes	uuid:487cbc14-914b-4e0f-a582-e43ae25cf9cc	2302240625	uuid:487cbc14-914b-4e0f-a582-e43ae25cf9cc
03mar2023 19:38:00	03mar2023 17:24:45	03mar2023 17:31:18	03mar2023	207	3.45	.057500001	9	123003	6	KAMPALA	RUBAGA DIVISION	LUNGUJJA	WAKALIGA	WAKALIGA 'E'	Yes	Yes	Yes	89	89	58	58	Yes	160	160	52	52	Yes	86	86	51	51	Yes	10.8	10.8	20.3125	Complete			Yes	uuid:f2f6f0cd-5aee-487d-97d5-dbe90bf4be61	2302240625	uuid:f2f6f0cd-5aee-487d-97d5-dbe90bf4be61
03mar2023 19:38:00	03mar2023 16:23:35	03mar2023 16:32:19	03mar2023	178	2.9666667	.049444444	11	123007	6	KAMPALA	RUBAGA DIVISION	LUNGUJJA	WAKALIGA	WAKALIGA 'E'	Yes	Yes	Yes	106	106	66	66	Yes	157	157	63	63	Yes	110	110	70	70	Yes	12.8	12.8	25.558846	Complete			Yes	uuid:1400c619-ee72-4a63-8917-b847c00cd416	2302240625	uuid:1400c619-ee72-4a63-8917-b847c00cd416
03mar2023 19:38:00	03mar2023 18:34:39	03mar2023 18:43:23	03mar2023	316	5.2666669	.087777779	11	123010	6	KAMPALA	RUBAGA DIVISION	LUNGUJJA	WAKALIGA	WAKALIGA 'E'	Yes	Yes	Yes	126	126	87	87	Yes	167	167	93	93	Yes	124	124	86	86	Yes	14.4	14.4	33.346481	Complete			Yes	uuid:fb8c6471-0ac4-4455-832a-0ee4ec2f729e	2302240625	uuid:fb8c6471-0ac4-4455-832a-0ee4ec2f729e
03mar2023 19:42:22	03mar2023 21:44:42	03mar2023 21:44:42	03mar2023	67	1.1166667	.018611111	9	123011	6	KAMPALA	RUBAGA DIVISION	LUNGUJJA	WAKALIGA	WAKALIGA 'E'	No																					Dwelling not found			Yes	uuid:626be92a-c800-4582-b2df-057fa362a3e1	2302240625	uuid:626be92a-c800-4582-b2df-057fa362a3e1
03mar2023 19:42:22	03mar2023 21:38:09	03mar2023 21:38:09	03mar2023	70	1.1666666	.019444445	11	123013	6	KAMPALA	RUBAGA DIVISION	LUNGUJJA	WAKALIGA	WAKALIGA 'E'	No																					No household member was available			Yes	uuid:3afa450c-37e8-4099-b33c-8a43dfadc30e	2302240625	uuid:3afa450c-37e8-4099-b33c-8a43dfadc30e
03mar2023 19:38:00	03mar2023 17:09:27	03mar2023 17:11:38	03mar2023	114	1.9	.031666666	9	123015	6	KAMPALA	RUBAGA DIVISION	LUNGUJJA	WAKALIGA	WAKALIGA 'E'	Yes	Yes	Yes	116	116	88	88	Yes	152	152	55	55	Yes	120	120	79	79	Yes	13.1	13.1	23.805401	Complete			Yes	uuid:770f4e70-7daa-411e-a2b5-a466865a5c46	2302240625	uuid:770f4e70-7daa-411e-a2b5-a466865a5c46
03mar2023 19:42:22	03mar2023 21:51:15	03mar2023 21:53:27	03mar2023	61	1.0166667	.016944444	11	123019	6	KAMPALA	RUBAGA DIVISION	LUNGUJJA	WAKALIGA	WAKALIGA 'E'	No																					No household member was available			Yes	uuid:ca043f38-f751-45ac-9b16-39e02c21c440	2302240625	uuid:ca043f38-f751-45ac-9b16-39e02c21c440
03mar2023 19:42:22	03mar2023 21:57:49	03mar2023 22:00:00	03mar2023	56	.93333334	.015555556	11	123020	6	KAMPALA	RUBAGA DIVISION	LUNGUJJA	WAKALIGA	WAKALIGA 'E'	No																					Dwelling not found			Yes	uuid:96c65fbc-13cb-43e2-92db-0bb52ffb5138	2302240625	uuid:96c65fbc-13cb-43e2-92db-0bb52ffb5138
03mar2023 19:38:00	03mar2023 19:24:54	03mar2023 19:31:27	03mar2023	349	5.8166666	.096944444	11	123022	6	KAMPALA	RUBAGA DIVISION	LUNGUJJA	WAKALIGA	WAKALIGA 'E'	Yes	Yes	Yes	126	126	80	80	Yes	163	163	60	60	Yes	136	136	88	88	Yes	11.1	11.1	22.582708	Complete			Yes	uuid:60d6a687-bed6-49ed-8869-b8400640882f	2302240625	uuid:60d6a687-bed6-49ed-8869-b8400640882f
03mar2023 19:38:00	03mar2023 19:51:07	03mar2023 19:57:40	03mar2023	160	2.6666667	.044444446	11	123026	6	KAMPALA	RUBAGA DIVISION	LUNGUJJA	WAKALIGA	WAKALIGA 'E'	Yes	Yes	Yes	126	126	89	89	Yes	156	156	84	84	Yes	137	137	84	84	Yes	13.8	13.8	34.516766	Complete			Yes	uuid:808fb6a0-4aea-4232-a085-f18cf3da7e22	2302240625	uuid:808fb6a0-4aea-4232-a085-f18cf3da7e22
03mar2023 19:38:00	03mar2023 16:34:30	03mar2023 16:41:03	03mar2023	249	4.1500001	.069166668	9	123030	6	KAMPALA	RUBAGA DIVISION	LUNGUJJA	WAKALIGA	WAKALIGA 'E'	Yes	Yes	Yes	105	105	54	54	Yes	146	146	47	47	Yes	94	94	58	58	Yes	11.8	11.8	22.049166	Complete			Yes	uuid:93a82fdf-c8f5-4b16-89ba-58267f003a0c	2302240625	uuid:93a82fdf-c8f5-4b16-89ba-58267f003a0c
03mar2023 19:38:00	03mar2023 19:35:49	03mar2023 19:44:33	03mar2023	280	4.6666665	.077777781	9	123033	6	KAMPALA	RUBAGA DIVISION	LUNGUJJA	WAKALIGA	WAKALIGA 'E'	Yes	Yes	Yes	133	133	106	106	Yes	156	156	63	63	Yes	141	141	117	117	Yes	12.9	12.9	25.887573	Complete			Yes	uuid:be5530e7-6849-48f5-a792-a976ccdf0031	2302240625	uuid:be5530e7-6849-48f5-a792-a976ccdf0031
03mar2023 19:38:00	03mar2023 14:56:12	03mar2023 15:04:56	03mar2023	219	3.6500001	.060833335	9	123037	6	KAMPALA	RUBAGA DIVISION	LUNGUJJA	WAKALIGA	WAKALIGA 'E'	Yes	Yes	Yes	101	101	77	77	Yes	156	156	87	87	Yes	102	102	76	76	Yes	14.7	14.7	35.749508	Complete			Yes	uuid:703be5b3-138d-4bcf-80df-53b5e49c4b73	2302240625	uuid:703be5b3-138d-4bcf-80df-53b5e49c4b73
03mar2023 19:42:22	03mar2023 21:53:27	03mar2023 21:53:27	03mar2023	38	.63333333	.010555555	9	123045	6	KAMPALA	RUBAGA DIVISION	LUNGUJJA	WAKALIGA	WAKALIGA 'E'	No																					Dwelling not found			Yes	uuid:c524ebd2-2c54-48a6-a0b2-e394ca6fffeb	2302240625	uuid:c524ebd2-2c54-48a6-a0b2-e394ca6fffeb
03mar2023 19:38:00	03mar2023 20:08:35	03mar2023 20:10:46	03mar2023	131	2.1833334	.036388889	9	123047	6	KAMPALA	RUBAGA DIVISION	LUNGUJJA	WAKALIGA	WAKALIGA 'E'	Yes	Yes	Yes	107	107	75	75	No					Yes	115	115	79	79	No				Incapacitated .i.e drunk, mental illiness			Yes	uuid:b02f7513-504d-4812-b171-3130b3019669	2302240625	uuid:b02f7513-504d-4812-b171-3130b3019669
03mar2023 19:42:22	03mar2023 21:49:04	03mar2023 21:51:15	03mar2023	91	1.5166667	.025277779	9	123049	6	KAMPALA	RUBAGA DIVISION	LUNGUJJA	WAKALIGA	WAKALIGA 'E'	No																					No household member was available			Yes	uuid:ce1db3cc-c6bb-44cf-a209-7245f18e43ac	2302240625	uuid:ce1db3cc-c6bb-44cf-a209-7245f18e43ac
03mar2023 19:42:22	03mar2023 21:53:27	03mar2023 21:53:27	03mar2023	51	.85000002	.014166667	11	123054	6	KAMPALA	RUBAGA DIVISION	LUNGUJJA	WAKALIGA	WAKALIGA 'E'	No																					Dwelling not found			Yes	uuid:e4164c02-da8b-4acd-ad51-6983d6613590	2302240625	uuid:e4164c02-da8b-4acd-ad51-6983d6613590
03mar2023 19:42:22	03mar2023 21:44:42	03mar2023 21:46:53	03mar2023	100	1.6666666	.027777778	11	123057	6	KAMPALA	RUBAGA DIVISION	LUNGUJJA	WAKALIGA	WAKALIGA 'E'	No																					No household member was available			Yes	uuid:7e911400-6a4f-48ae-9924-fc46b34cf8c3	2302240625	uuid:7e911400-6a4f-48ae-9924-fc46b34cf8c3
03mar2023 19:42:22	03mar2023 21:33:47	03mar2023 21:35:58	03mar2023	83	1.3833333	.023055555	11	123062	6	KAMPALA	RUBAGA DIVISION	LUNGUJJA	WAKALIGA	WAKALIGA 'E'	No																					No household member was available			Yes	uuid:53b52843-5b40-48e2-8684-38a0cc375102	2302240625	uuid:53b52843-5b40-48e2-8684-38a0cc375102
03mar2023 19:42:22	03mar2023 21:55:38	03mar2023 21:57:49	03mar2023	42	.69999999	.011666667	9	123066	6	KAMPALA	RUBAGA DIVISION	LUNGUJJA	WAKALIGA	WAKALIGA 'E'	No																					No household member was available			Yes	uuid:e17e97ec-dd83-45b7-b901-7479e8edb656	2302240625	uuid:e17e97ec-dd83-45b7-b901-7479e8edb656
03mar2023 19:38:00	03mar2023 17:50:58	03mar2023 17:57:31	03mar2023	169	2.8166666	.046944443	11	123067	6	KAMPALA	RUBAGA DIVISION	LUNGUJJA	WAKALIGA	WAKALIGA 'E'	Yes	Yes	Yes	133	133	92	92	Yes	156	156	77	77	Yes	124	124	85	85	Yes	14.2	14.2	31.640368	Complete			Yes	uuid:755fa0cd-cb6d-4d8c-81db-de47445da60d	2302240625	uuid:755fa0cd-cb6d-4d8c-81db-de47445da60d
03mar2023 19:38:00	03mar2023 17:13:49	03mar2023 17:18:11	03mar2023	158	2.6333334	.043888889	11	123068	6	KAMPALA	RUBAGA DIVISION	LUNGUJJA	WAKALIGA	WAKALIGA 'E'	Yes	Yes	No					Yes	154	154	58	58	No					No			24.456064	Complete			Yes	uuid:386f8680-d1e9-43cc-96e8-0e909ae407b3	2302240625	uuid:386f8680-d1e9-43cc-96e8-0e909ae407b3
03mar2023 19:42:22	03mar2023 21:42:31	03mar2023 21:42:31	03mar2023	66	1.1	.018333333	9	123069	6	KAMPALA	RUBAGA DIVISION	LUNGUJJA	WAKALIGA	WAKALIGA 'E'	No																					No household member was available			Yes	uuid:e94bf85c-8bc8-474a-b6eb-369e6cf3261c	2302240625	uuid:e94bf85c-8bc8-474a-b6eb-369e6cf3261c
03mar2023 19:48:55	03mar2023 21:33:47	03mar2023 21:33:47	03mar2023	81	1.35	.022500001	9	123070	6	KAMPALA	RUBAGA DIVISION	LUNGUJJA	WAKALIGA	WAKALIGA 'E'	No																					No household member was available			Yes	uuid:289adba9-47b7-4520-87dd-fa71e9bbc74b	2302240625	uuid:289adba9-47b7-4520-87dd-fa71e9bbc74b
03mar2023 19:42:22	03mar2023 21:35:58	03mar2023 21:38:09	03mar2023	66	1.1	.018333333	9	123072	6	KAMPALA	RUBAGA DIVISION	LUNGUJJA	WAKALIGA	WAKALIGA 'E'	No																					Refused			Yes	uuid:93686b19-36d1-49c8-b759-0459b9251e4a	2302240625	uuid:93686b19-36d1-49c8-b759-0459b9251e4a
03mar2023 19:38:00	03mar2023 18:54:19	03mar2023 18:56:30	03mar2023	113	1.8833333	.03138889	9	123073	6	KAMPALA	RUBAGA DIVISION	LUNGUJJA	WAKALIGA	WAKALIGA 'E'	Yes	Yes	Yes	137	137	86	86	Yes	152	152	74	74	Yes	146	146	82	82	Yes	12.9	12.9	32.029087	Complete			Yes	uuid:826243cf-2649-4db4-9ae4-3f4049f4cc58	2302240625	uuid:826243cf-2649-4db4-9ae4-3f4049f4cc58
03mar2023 19:42:22	03mar2023 21:40:20	03mar2023 21:42:31	03mar2023	116	1.9333333	.032222223	11	123086	6	KAMPALA	RUBAGA DIVISION	LUNGUJJA	WAKALIGA	WAKALIGA 'E'	No																					No household member was available			Yes	uuid:a9bd4da6-055d-4afc-a7cf-df0afa84d85b	2302240625	uuid:a9bd4da6-055d-4afc-a7cf-df0afa84d85b
03mar2023 19:38:00	03mar2023 17:00:43	03mar2023 17:02:54	03mar2023	134	2.2333333	.037222221	11	123090	6	KAMPALA	RUBAGA DIVISION	LUNGUJJA	WAKALIGA	WAKALIGA 'E'	Yes	Yes	Yes	197	197	125	125	Yes	165	165	71	71	Yes	217	217	113	113	Yes	14.4	14.4	26.078972	Complete			Yes	uuid:930a00f1-4354-4f25-b425-5eba69bc7352	2302240625	uuid:930a00f1-4354-4f25-b425-5eba69bc7352
03mar2023 19:38:00	03mar2023 14:43:05	03mar2023 14:51:50	03mar2023	308	5.1333332	.085555553	11	123092	6	KAMPALA	RUBAGA DIVISION	LUNGUJJA	WAKALIGA	WAKALIGA 'E'	Yes	Yes	Yes	118	118	84	84	Yes	154	154	92	92	Yes	136	136	87	87	Yes	13.7	13.7	38.792377	Complete			Yes	uuid:d21ba18b-58cd-4ae8-8187-ca93f608f22e	2302240625	uuid:d21ba18b-58cd-4ae8-8187-ca93f608f22e
03mar2023 19:38:00	03mar2023 14:19:04	03mar2023 14:27:48	03mar2023	354	5.9000001	.098333336	9	123093	6	KAMPALA	RUBAGA DIVISION	LUNGUJJA	WAKALIGA	WAKALIGA 'E'	Yes	Yes	Yes	124	124	84	84	Yes	160	160	80	80	Yes	118	118	82	82	Yes	12.9	12.9	31.25	Complete			Yes	uuid:c854d12e-4b24-4711-81d5-abf67c12fb75	2302240625	uuid:c854d12e-4b24-4711-81d5-abf67c12fb75
03mar2023 19:38:00	03mar2023 20:54:28	03mar2023 21:01:01	03mar2023	172	2.8666666	.047777779	11	123095	6	KAMPALA	RUBAGA DIVISION	LUNGUJJA	WAKALIGA	WAKALIGA 'E'	Yes	Yes	Yes	128	128	82	82	Yes	153	153	83	83	Yes	128	128	80	80	Yes	11.2	11.2	35.456448	Complete			Yes	uuid:c8d5c10f-3fc1-4648-a956-2cb9570a0f0b	2302240625	uuid:c8d5c10f-3fc1-4648-a956-2cb9570a0f0b
03mar2023 19:42:22	03mar2023 21:38:09	03mar2023 21:40:20	03mar2023	64	1.0666667	.017777778	9	123097	6	KAMPALA	RUBAGA DIVISION	LUNGUJJA	WAKALIGA	WAKALIGA 'E'	No																					No household member was available			Yes	uuid:8f0ba9f9-e38c-4885-9c73-f889173d5fba	2302240625	uuid:8f0ba9f9-e38c-4885-9c73-f889173d5fba
03mar2023 19:42:22	03mar2023 21:57:49	03mar2023 21:57:49	03mar2023	59	.98333335	.016388889	11	123100	6	KAMPALA	RUBAGA DIVISION	LUNGUJJA	WAKALIGA	WAKALIGA 'E'	No																					Dwelling not found			Yes	uuid:619b4a12-16c3-4f4a-b176-1c57363f351c	2302240625	uuid:619b4a12-16c3-4f4a-b176-1c57363f351c
03mar2023 19:38:00	03mar2023 18:10:37	03mar2023 18:17:10	03mar2023	193	3.2166667	.053611111	9	123101	6	KAMPALA	RUBAGA DIVISION	LUNGUJJA	WAKALIGA	WAKALIGA 'E'	Yes	Yes	Yes	134	134	82	82	Yes	162	162	57	57	Yes	114	114	76	76	Yes	11.5	11.5	21.71925	Complete			Yes	uuid:9b23d32e-d2b8-4b6c-8e0c-94917ad68f90	2302240625	uuid:9b23d32e-d2b8-4b6c-8e0c-94917ad68f90
03mar2023 19:42:22	03mar2023 21:46:53	03mar2023 21:49:04	03mar2023	71	1.1833333	.019722221	11	123102	6	KAMPALA	RUBAGA DIVISION	LUNGUJJA	WAKALIGA	WAKALIGA 'E'	No																					Refused			Yes	uuid:2b00b0a4-af7b-44c9-91dd-cc976ce3d980	2302240625	uuid:2b00b0a4-af7b-44c9-91dd-cc976ce3d980
03mar2023 19:42:22	03mar2023 21:49:04	03mar2023 21:49:04	03mar2023	56	.93333334	.015555556	9	123103	6	KAMPALA	RUBAGA DIVISION	LUNGUJJA	WAKALIGA	WAKALIGA 'E'	No																					Dwelling not found			Yes	uuid:8f967d31-ee8d-42aa-a1c3-e0d0cfd543e5	2302240625	uuid:8f967d31-ee8d-42aa-a1c3-e0d0cfd543e5
03mar2023 19:42:22	03mar2023 21:55:38	03mar2023 21:55:38	03mar2023	55	.91666669	.015277778	11	123106	6	KAMPALA	RUBAGA DIVISION	LUNGUJJA	WAKALIGA	WAKALIGA 'E'	No																					Dwelling not found			Yes	uuid:7165bdab-fda6-44ec-91b1-7f667ff296ba	2302240625	uuid:7165bdab-fda6-44ec-91b1-7f667ff296ba
03mar2023 19:38:00	03mar2023 15:13:40	03mar2023 15:20:14	03mar2023	230	3.8333333	.063888893	11	123108	6	KAMPALA	RUBAGA DIVISION	LUNGUJJA	WAKALIGA	WAKALIGA 'E'	Yes	Yes	Yes	114	114	81	81	Yes	157	157	56	56	Yes	116	116	83	83	Yes	15.3	15.3	22.718975	Complete			Yes	uuid:10c2c150-2c44-4e40-accd-1afbad511d5b	2302240625	uuid:10c2c150-2c44-4e40-accd-1afbad511d5b
03mar2023 19:38:00	03mar2023 15:42:04	03mar2023 15:46:26	03mar2023	160	2.6666667	.044444446	11	123111	6	KAMPALA	RUBAGA DIVISION	LUNGUJJA	WAKALIGA	WAKALIGA 'E'	Yes	Yes	Yes	130	130	90	90	Yes	156	156	64	64	Yes	121	121	90	90	Yes	15.6	15.6	26.298489	Complete			Yes	uuid:45373c8e-1ef7-4761-982f-757efb187f77	2302240625	uuid:45373c8e-1ef7-4761-982f-757efb187f77
03mar2023 19:38:00	03mar2023 16:01:44	03mar2023 16:12:39	03mar2023	163	2.7166667	.045277778	9	123116	6	KAMPALA	RUBAGA DIVISION	LUNGUJJA	WAKALIGA	WAKALIGA 'E'	Yes	Yes	Yes	136	136	90	90	Yes	154	154	62	62	Yes	124	124	86	86	Yes	11.4	11.4	26.142689	Complete			Yes	uuid:1e4a07a6-d535-4916-8289-bfa62d1c68ef	2302240625	uuid:1e4a07a6-d535-4916-8289-bfa62d1c68ef
04mar2023 19:09:13	04mar2023 15:50:25	04mar2023 15:54:47	04mar2023	278	4.6333332	.077222221	13	124005	6	KAMPALA	RUBAGA DIVISION	MUTUNDWE	KITEBI	KITEBI 'C'	Yes	Yes	Yes	107	107	81	81	Yes	168	168	89	89	Yes	108	108	78	78	Yes	12.7	12.7	31.533447	Complete			Yes	uuid:93a42699-15c2-42f4-85c7-1568d0253cdb	2302240625	uuid:93a42699-15c2-42f4-85c7-1568d0253cdb
04mar2023 19:09:13	04mar2023 11:54:29	04mar2023 12:03:14	04mar2023	492	8.1999998	.13666667	13	124010	6	KAMPALA	RUBAGA DIVISION	MUTUNDWE	KITEBI	KITEBI 'C'	Yes	Yes	Yes	112	112	76	76	Yes	157	157	53	53	Yes	118	118	73	73	Yes	10.8	10.8	21.501886	Complete			Yes	uuid:6e10bfe5-b2a6-4062-abaa-2e186c201b5e	2302240625	uuid:6e10bfe5-b2a6-4062-abaa-2e186c201b5e
04mar2023 19:09:13	04mar2023 11:17:21	04mar2023 11:23:54	04mar2023	394	6.5666666	.10944445	13	124021	6	KAMPALA	RUBAGA DIVISION	MUTUNDWE	KITEBI	KITEBI 'C'	Yes	Yes	Yes	112	112	78	78	Yes	156	156	63	63	Yes	122	122	81	81	Yes	10.1	10.1	25.887573	Complete			Yes	uuid:5b76e2ed-8255-41b9-9603-82d694a760ed	2302240625	uuid:5b76e2ed-8255-41b9-9603-82d694a760ed
04mar2023 19:09:13	04mar2023 14:14:18	04mar2023 14:18:40	04mar2023	357	5.9499998	.099166669	13	124022	6	KAMPALA	RUBAGA DIVISION	MUTUNDWE	KITEBI	KITEBI 'C'	Yes	Yes	Yes	107	107	66	66	Yes	158	158	64	64	Yes	108	108	75	75	Yes	13.4	13.4	25.636917	Complete			Yes	uuid:ea9f0e79-82aa-416b-96fa-bdf5d911b373	2302240625	uuid:ea9f0e79-82aa-416b-96fa-bdf5d911b373
04mar2023 19:09:13	04mar2023 18:10:14	04mar2023 18:12:25	04mar2023	49	.81666666	.013611111	10	124024	6	KAMPALA	RUBAGA DIVISION	MUTUNDWE	KITEBI	KITEBI 'C'	No																					No household member was available			Yes	uuid:4e9ccd79-9f7b-4471-9485-68eaeeb293ce	2302240625	uuid:4e9ccd79-9f7b-4471-9485-68eaeeb293ce
04mar2023 19:09:13	04mar2023 16:36:18	04mar2023 16:40:40	04mar2023	337	5.6166668	.093611114	13	124026	6	KAMPALA	RUBAGA DIVISION	MUTUNDWE	KITEBI	KITEBI 'C'	Yes	Yes	Yes	131	131	87	87	Yes	163	163	66	66	Yes	132	132	84	84	Yes	12.7	12.7	24.840981	Complete			Yes	uuid:6e220ce6-e38e-4b25-a2db-bf7e9dcf2747	2302240625	uuid:6e220ce6-e38e-4b25-a2db-bf7e9dcf2747
04mar2023 19:09:13	04mar2023 12:07:36	04mar2023 12:18:31	04mar2023	589	9.8166666	.16361111	10	124027	6	KAMPALA	RUBAGA DIVISION	MUTUNDWE	KITEBI	KITEBI 'C'	Yes	Yes	Yes	118	118	72	72	Yes	163	163	81	81	Yes	114	114	72	72	Yes	10.3	10.3	30.486658	Complete			Yes	uuid:8e928eca-1260-460b-ba43-68e3931bf99b	2302240625	uuid:8e928eca-1260-460b-ba43-68e3931bf99b
23feb2023 18:33:25	23feb2023 17:25:42	23feb2023 17:27:53	23feb2023	56	.93333334	.015555556	8	124031	6	KAMPALA	RUBAGA DIVISION	MUTUNDWE	KITEBI	KITEBI 'C'	No																					No household member was available			No	uuid:3ea75494-7efc-487f-a318-c500c393761c	2302140707	uuid:3ea75494-7efc-487f-a318-c500c393761c
04mar2023 19:09:13	04mar2023 18:08:03	04mar2023 18:08:03	04mar2023	58	.96666664	.016111111	13	124036	6	KAMPALA	RUBAGA DIVISION	MUTUNDWE	KITEBI	KITEBI 'C'	No																					No household member was available			Yes	uuid:5b2ee961-4a7d-4ae5-89e4-6e21550afa28	2302240625	uuid:5b2ee961-4a7d-4ae5-89e4-6e21550afa28
04mar2023 19:09:13	04mar2023 18:18:58	04mar2023 18:18:58	04mar2023	67	1.1166667	.018611111	10	124039	6	KAMPALA	RUBAGA DIVISION	MUTUNDWE	KITEBI	KITEBI 'C'	No																					No household member was available			Yes	uuid:91c2d992-e4f1-43b5-be02-a898ea66163b	2302240625	uuid:91c2d992-e4f1-43b5-be02-a898ea66163b
04mar2023 19:09:13	04mar2023 16:12:16	04mar2023 16:18:49	04mar2023	428	7.1333332	.11888889	13	124043	6	KAMPALA	RUBAGA DIVISION	MUTUNDWE	KITEBI	KITEBI 'C'	Yes	Yes	Yes	123	123	73	73	Yes	173	173	78	78	Yes	120	120	75	75	Yes	9.1999998	9.1999998	26.06168	Complete			Yes	uuid:941ee114-83b8-4106-9537-19da650f4028	2302240625	uuid:941ee114-83b8-4106-9537-19da650f4028
04mar2023 19:09:13	04mar2023 16:42:51	04mar2023 16:49:24	04mar2023	355	5.9166665	.098611109	10	124046	6	KAMPALA	RUBAGA DIVISION	MUTUNDWE	KITEBI	KITEBI 'C'	Yes	Yes	Yes	147	147	67	67	Yes	148	148	67	67	Yes	148	148	103	103	Yes	11.8	11.8	30.58802	Complete			Yes	uuid:7cd5a8f5-3659-4422-bb72-5f46dbd3f7b0	2302240625	uuid:7cd5a8f5-3659-4422-bb72-5f46dbd3f7b0
04mar2023 19:09:13	04mar2023 11:34:50	04mar2023 11:41:23	04mar2023	348	5.8000002	.096666664	10	124047	6	KAMPALA	RUBAGA DIVISION	MUTUNDWE	KITEBI	KITEBI 'C'	Yes	Yes	Yes	103	103	82	82	Yes	170	170	76	76	Yes	100	100	64	64	Yes	11.3	11.3	26.297577	Complete			Yes	uuid:16d1adf7-24ac-48f3-97ed-7460d9891806	2302240625	uuid:16d1adf7-24ac-48f3-97ed-7460d9891806
04mar2023 19:09:13	04mar2023 13:28:25	04mar2023 13:39:21	04mar2023	664	11.066667	.18444444	10	124056	6	KAMPALA	RUBAGA DIVISION	MUTUNDWE	KITEBI	KITEBI 'C'	Yes	Yes	Yes	113	113	65	65	Yes	157	157	44	44	Yes	124	124	59	59	Yes	13.6	13.6	17.850622	Complete			Yes	uuid:5d9538a2-29a3-42a6-bf88-1d84e09d6e98	2302240625	uuid:5d9538a2-29a3-42a6-bf88-1d84e09d6e98
04mar2023 19:09:13	04mar2023 15:56:58	04mar2023 16:07:54	04mar2023	634	10.566667	.17611112	10	124064	6	KAMPALA	RUBAGA DIVISION	MUTUNDWE	KITEBI	KITEBI 'C'	Yes	Yes	Yes	123	123	65	65	Yes	171	171	65	65	Yes	121	121	70	70	Yes	14.4	14.4	22.229061	Complete			Yes	uuid:0a12d4e8-cbad-479d-a399-8f036ebf6769	2302240625	uuid:0a12d4e8-cbad-479d-a399-8f036ebf6769
04mar2023 19:09:13	04mar2023 18:23:20	04mar2023 18:23:20	04mar2023	73	1.2166667	.020277778	13	124065	6	KAMPALA	RUBAGA DIVISION	MUTUNDWE	KITEBI	KITEBI 'C'	No																					Ineligible			Yes	uuid:2c9f5ad0-0573-4707-9ff2-daa1d1a83eae	2302240625	uuid:2c9f5ad0-0573-4707-9ff2-daa1d1a83eae
04mar2023 19:09:13	04mar2023 14:40:31	04mar2023 14:44:53	04mar2023	347	5.7833333	.096388891	10	124066	6	KAMPALA	RUBAGA DIVISION	MUTUNDWE	KITEBI	KITEBI 'C'	Yes	Yes	Yes	122	122	72	72	Yes	165	165	75	75	Yes	124	124	72	72	Yes	13.6	13.6	27.54821	Complete			Yes	uuid:cea8625f-7e54-4737-ad78-95e4a10d7ae2	2302240625	uuid:cea8625f-7e54-4737-ad78-95e4a10d7ae2
04mar2023 19:09:13	04mar2023 14:07:45	04mar2023 14:12:07	04mar2023	315	5.25	.087499999	10	124092	6	KAMPALA	RUBAGA DIVISION	MUTUNDWE	KITEBI	KITEBI 'C'	Yes	Yes	Yes	105	105	77	77	Yes	164	164	116	116	Yes	95	95	69	69	Yes	12.9	12.9	43.129089	Complete			Yes	uuid:c562ddc9-5e60-45b8-9147-8c7102b8204d	2302240625	uuid:c562ddc9-5e60-45b8-9147-8c7102b8204d
04mar2023 19:09:13	04mar2023 17:15:37	04mar2023 17:22:10	04mar2023	413	6.8833332	.11472222	10	124094	6	KAMPALA	RUBAGA DIVISION	MUTUNDWE	KITEBI	KITEBI 'C'	Yes	Yes	Yes	109	109	74	74	Yes	156	156	57	57	Yes	109	109	74	74	Yes	13.9	13.9	23.422091	Complete			Yes	uuid:bbdb2507-f7cb-456c-beda-63e5f9ca187a	2302240625	uuid:bbdb2507-f7cb-456c-beda-63e5f9ca187a
04mar2023 19:09:13	04mar2023 13:48:05	04mar2023 14:07:45	04mar2023	860	14.333333	.23888889	13	124097	6	KAMPALA	RUBAGA DIVISION	MUTUNDWE	KITEBI	KITEBI 'C'	Yes	Yes	Yes	112	112	68	68	Yes	162	162	62	62	Yes	111	111	67	67	No			23.624447	Complete			Yes	uuid:213d91c5-1e1f-4704-adbc-cdc1b5c39ddb	2302240625	uuid:213d91c5-1e1f-4704-adbc-cdc1b5c39ddb
04mar2023 19:09:13	04mar2023 18:16:47	04mar2023 18:18:58	04mar2023	71	1.1833333	.019722221	13	124113	6	KAMPALA	RUBAGA DIVISION	MUTUNDWE	KITEBI	KITEBI 'C'	No																					Refused			Yes	uuid:4d32f7ea-e9c4-48e1-b4d6-b8005171aaf3	2302240625	uuid:4d32f7ea-e9c4-48e1-b4d6-b8005171aaf3
04mar2023 19:09:13	04mar2023 14:49:15	04mar2023 14:57:59	04mar2023	494	8.2333336	.13722222	13	124115	6	KAMPALA	RUBAGA DIVISION	MUTUNDWE	KITEBI	KITEBI 'C'	Yes	Yes	Yes	108	108	72	72	Yes	161	161	56	56	Yes	105	105	69	69	Yes	10.5	10.5	21.604105	Complete			Yes	uuid:ac6c06c4-79af-4e9c-ad3c-be844f05289a	2302240625	uuid:ac6c06c4-79af-4e9c-ad3c-be844f05289a
04mar2023 19:09:13	04mar2023 10:42:24	04mar2023 10:44:35	04mar2023	199	3.3166666	.055277776	13	124134	6	KAMPALA	RUBAGA DIVISION	MUTUNDWE	KITEBI	KITEBI 'C'	Yes	Yes	Yes	126	126	83	83	Yes	153	153	43	43	Yes	114	114	74	74	Yes	12.6	12.6	18.369003	Complete			Yes	uuid:acd24cf8-080c-4b9f-aeb0-7c4fb9d45fc6	2302240625	uuid:acd24cf8-080c-4b9f-aeb0-7c4fb9d45fc6
04mar2023 19:09:13	04mar2023 16:23:11	04mar2023 16:27:33	04mar2023	332	5.5333333	.092222221	10	124136	6	KAMPALA	RUBAGA DIVISION	MUTUNDWE	KITEBI	KITEBI 'C'	Yes	Yes	Yes	122	122	71	71	Yes	145	145	71	71	Yes	117	117	72	72	Yes	13.5	13.5	33.769321	Complete			Yes	uuid:0fee837d-a726-4c53-839f-413c65741e70	2302240625	uuid:0fee837d-a726-4c53-839f-413c65741e70
04mar2023 19:09:13	04mar2023 16:58:08	04mar2023 17:09:04	04mar2023	610	10.166667	.16944444	13	124140	6	KAMPALA	RUBAGA DIVISION	MUTUNDWE	KITEBI	KITEBI 'C'	Yes	Yes	Yes	133	133	101	101	Yes	149	149	47	47	Yes	125	125	91	91	Yes	12.4	12.4	21.170218	Complete			Yes	uuid:9aa71d82-cfac-44bd-8c65-3db6c76f4413	2302240625	uuid:9aa71d82-cfac-44bd-8c65-3db6c76f4413
04mar2023 19:09:13	04mar2023 18:01:29	04mar2023 18:03:40	04mar2023	99	1.65	.0275	10	124144	6	KAMPALA	RUBAGA DIVISION	MUTUNDWE	KITEBI	KITEBI 'C'	No																					Refused			Yes	uuid:246ca354-6587-4ea7-835e-e7e3b964d86f	2302240625	uuid:246ca354-6587-4ea7-835e-e7e3b964d86f
04mar2023 19:09:13	04mar2023 18:12:25	04mar2023 18:12:25	04mar2023	43	.71666664	.011944445	13	124147	6	KAMPALA	RUBAGA DIVISION	MUTUNDWE	KITEBI	KITEBI 'C'	No																					No household member was available			Yes	uuid:1a8ecc04-af53-498d-9d35-658c20754d7b	2302240625	uuid:1a8ecc04-af53-498d-9d35-658c20754d7b
04mar2023 19:09:13	04mar2023 18:18:58	04mar2023 18:21:09	04mar2023	50	.83333331	.013888889	13	124148	6	KAMPALA	RUBAGA DIVISION	MUTUNDWE	KITEBI	KITEBI 'C'	No																					No household member was available			Yes	uuid:f277f811-58d5-4730-96da-e27a67ae8a8b	2302240625	uuid:f277f811-58d5-4730-96da-e27a67ae8a8b
04mar2023 19:09:13	04mar2023 18:05:52	04mar2023 18:08:03	04mar2023	103	1.7166667	.028611111	10	124152	6	KAMPALA	RUBAGA DIVISION	MUTUNDWE	KITEBI	KITEBI 'C'	No																					No household member was available			Yes	uuid:2aa06f7c-9f00-433a-be0d-8a4c26b5e8b8	2302240625	uuid:2aa06f7c-9f00-433a-be0d-8a4c26b5e8b8
04mar2023 19:09:13	04mar2023 18:03:40	04mar2023 18:05:52	04mar2023	73	1.2166667	.020277778	13	124154	6	KAMPALA	RUBAGA DIVISION	MUTUNDWE	KITEBI	KITEBI 'C'	No																					Refused			Yes	uuid:4d7d805c-c816-43d0-b502-685a1769fad1	2302240625	uuid:4d7d805c-c816-43d0-b502-685a1769fad1
04mar2023 19:09:13	04mar2023 13:02:12	04mar2023 13:08:46	04mar2023	349	5.8166666	.096944444	13	124160	6	KAMPALA	RUBAGA DIVISION	MUTUNDWE	KITEBI	KITEBI 'C'	Yes	Yes	Yes	121	121	79	79	Yes	150	150	93	93	Yes	123	123	83	83	Yes	11.5	11.5	41.333332	Complete			Yes	uuid:e944fcc4-9ea9-45d3-bf37-6ed5ba2dd5b8	2302240625	uuid:e944fcc4-9ea9-45d3-bf37-6ed5ba2dd5b8
04mar2023 19:09:13	04mar2023 18:21:09	04mar2023 18:21:09	04mar2023	61	1.0166667	.016944444	10	124161	6	KAMPALA	RUBAGA DIVISION	MUTUNDWE	KITEBI	KITEBI 'C'	No																					No household member was available			Yes	uuid:472de8d3-59d8-4454-876e-2beffa4217e7	2302240625	uuid:472de8d3-59d8-4454-876e-2beffa4217e7
04mar2023 19:09:13	04mar2023 17:28:43	04mar2023 17:35:16	04mar2023	360	6	.1	13	124170	6	KAMPALA	RUBAGA DIVISION	MUTUNDWE	KITEBI	KITEBI 'C'	Yes	Yes	Yes	107	107	75	75	Yes	153	153	65	65	Yes	106	106	72	72	Yes	13.1	13.1	27.767097	Complete			Yes	uuid:7544da92-5250-49e2-824b-cce5bc5f8c90	2302240625	uuid:7544da92-5250-49e2-824b-cce5bc5f8c90
04mar2023 19:09:13	04mar2023 18:10:14	04mar2023 18:10:14	04mar2023	55	.91666669	.015277778	13	124173	6	KAMPALA	RUBAGA DIVISION	MUTUNDWE	KITEBI	KITEBI 'C'	No																					Refused			Yes	uuid:660d1743-c908-4332-ab7b-ced5da1d7a5e	2302240625	uuid:660d1743-c908-4332-ab7b-ced5da1d7a5e
04mar2023 19:09:13	04mar2023 18:08:03	04mar2023 18:10:14	04mar2023	69	1.15	.019166667	10	124175	6	KAMPALA	RUBAGA DIVISION	MUTUNDWE	KITEBI	KITEBI 'C'	No																					Refused			Yes	uuid:b286e149-4c0e-4525-9acc-3bbbedfaa064	2302240625	uuid:b286e149-4c0e-4525-9acc-3bbbedfaa064
04mar2023 19:09:13	04mar2023 18:14:36	04mar2023 18:14:36	04mar2023	50	.83333331	.013888889	13	124179	6	KAMPALA	RUBAGA DIVISION	MUTUNDWE	KITEBI	KITEBI 'C'	No																					No household member was available			Yes	uuid:b84e9c38-3e44-43c9-a136-47e1dde23986	2302240625	uuid:b84e9c38-3e44-43c9-a136-47e1dde23986
04mar2023 19:09:13	04mar2023 15:28:34	04mar2023 15:35:08	04mar2023	354	5.9000001	.098333336	10	124189	6	KAMPALA	RUBAGA DIVISION	MUTUNDWE	KITEBI	KITEBI 'C'	Yes	Yes	Yes	115	115	86	86	Yes	154	154	65	65	Yes	114	114	81	81	Yes	12.4	12.4	27.407658	Complete			Yes	uuid:ee513cd5-6f87-4c5f-b62e-ecd956d81811	2302240625	uuid:ee513cd5-6f87-4c5f-b62e-ecd956d81811
04mar2023 19:09:13	04mar2023 18:16:47	04mar2023 18:16:47	04mar2023	45	.75	.0125	10	124192	6	KAMPALA	RUBAGA DIVISION	MUTUNDWE	KITEBI	KITEBI 'C'	No																					No household member was available			Yes	uuid:4f087c6e-1462-4b6e-bf50-63cd74028f87	2302240625	uuid:4f087c6e-1462-4b6e-bf50-63cd74028f87
04mar2023 19:09:13	04mar2023 18:12:25	04mar2023 18:14:36	04mar2023	53	.88333333	.014722222	13	124196	6	KAMPALA	RUBAGA DIVISION	MUTUNDWE	KITEBI	KITEBI 'C'	No																					No household member was available			Yes	uuid:1e8780a2-6939-4436-88d3-91ff24041cea	2302240625	uuid:1e8780a2-6939-4436-88d3-91ff24041cea
04mar2023 19:09:13	04mar2023 10:59:52	04mar2023 11:06:26	04mar2023	420	7	.11666667	10	124198	6	KAMPALA	RUBAGA DIVISION	MUTUNDWE	KITEBI	KITEBI 'C'	Yes	Yes	Yes	113	113	89	89	Yes	170	170	81	81	Yes	107	107	91	91	Yes	14.3	14.3	28.027681	Complete			Yes	uuid:cbe2c9d6-b46e-4e32-a6b0-41473d8aa428	2302240625	uuid:cbe2c9d6-b46e-4e32-a6b0-41473d8aa428
01mar2023 19:43:09	01mar2023 11:11:58	01mar2023 11:18:32	01mar2023	512	8.5333338	.14222223	13	125001	6	KAMPALA	RUBAGA DIVISION	NAJJANANKUMBI II	KIZITO	KIZITO 'C'	Yes	Yes	Yes	100	100	74	74	Yes	156	156	60	60	Yes	114	114	72	72	Yes	15.6	15.6	24.654833	Complete			Yes	uuid:3120fcf1-6857-45dd-8b9b-99e7e9761694	2302240625	uuid:3120fcf1-6857-45dd-8b9b-99e7e9761694
01mar2023 19:43:09	01mar2023 15:47:14	01mar2023 15:53:47	01mar2023	343	5.7166667	.095277779	13	125003	6	KAMPALA	RUBAGA DIVISION	NAJJANANKUMBI II	KIZITO	KIZITO 'C'	Yes	Yes	Yes	141	141	90	90	Yes	153	153	53	53	Yes	139	139	87	87	Yes	14.1	14.1	22.640865	Complete			Yes	uuid:657a464e-eb5c-4044-82d0-6e4acf6cdda3	2302240625	uuid:657a464e-eb5c-4044-82d0-6e4acf6cdda3
01mar2023 19:45:20	01mar2023 18:24:31	01mar2023 18:26:42	01mar2023	78	1.3	.021666666	13	125005	6	KAMPALA	RUBAGA DIVISION	NAJJANANKUMBI II	KIZITO	KIZITO 'C'	No																					No household member was available			Yes	uuid:8ae2d491-9f69-46c1-a906-b008ee314221	2302240625	uuid:8ae2d491-9f69-46c1-a906-b008ee314221
01mar2023 19:43:09	01mar2023 18:20:09	01mar2023 18:22:20	01mar2023	69	1.15	.019166667	10	125006	6	KAMPALA	RUBAGA DIVISION	NAJJANANKUMBI II	KIZITO	KIZITO 'C'	No																					No household member was available			Yes	uuid:9b1bd006-f0a4-4da9-b95f-862029caad9e	2302240625	uuid:9b1bd006-f0a4-4da9-b95f-862029caad9e
01mar2023 19:43:09	01mar2023 13:23:03	01mar2023 13:31:47	01mar2023	523	8.7166662	.14527778	13	125007	6	KAMPALA	RUBAGA DIVISION	NAJJANANKUMBI II	KIZITO	KIZITO 'C'	Yes	Yes	Yes	113	113	85	85	Yes	154	154	91	91	Yes	110	110	83	83	Yes	12.2	12.2	38.37072	Complete			Yes	uuid:9b751052-c658-474b-a1e6-6a0dc5798560	2302240625	uuid:9b751052-c658-474b-a1e6-6a0dc5798560
01mar2023 19:43:09	01mar2023 16:09:04	01mar2023 16:15:37	01mar2023	464	7.7333331	.12888889	13	125017	6	KAMPALA	RUBAGA DIVISION	NAJJANANKUMBI II	KIZITO	KIZITO 'C'	Yes	Yes	Yes	129	129	82	82	Yes	153	153	67	67	Yes	127	127	80	80	Yes	11	11	28.621469	Complete			Yes	uuid:715a8262-c91d-4f83-8039-6557c1218c71	2302240625	uuid:715a8262-c91d-4f83-8039-6557c1218c71
01mar2023 19:43:09	01mar2023 17:12:25	01mar2023 17:12:25	01mar2023	74	1.2333333	.020555556	10	125018	6	KAMPALA	RUBAGA DIVISION	NAJJANANKUMBI II	KIZITO	KIZITO 'C'	No																					No household member was available			Yes	uuid:ddb42c0b-4ee2-41cd-9983-3bbb248bedce	2302240625	uuid:ddb42c0b-4ee2-41cd-9983-3bbb248bedce
01mar2023 19:43:09	01mar2023 10:52:19	01mar2023 10:56:41	01mar2023	263	4.3833332	.073055558	13	125020	6	KAMPALA	RUBAGA DIVISION	NAJJANANKUMBI II	KIZITO	KIZITO 'C'	Yes	Yes	Yes	122	122	81	81	Yes	155	155	71	71	Yes	133	133	74	74	No			29.552549	Complete			Yes	uuid:080489b2-a2ba-44ef-afa7-059efb55044a	2302240625	uuid:080489b2-a2ba-44ef-afa7-059efb55044a
01mar2023 19:43:09	01mar2023 16:15:37	01mar2023 16:22:11	01mar2023	357	5.9499998	.099166669	10	125023	6	KAMPALA	RUBAGA DIVISION	NAJJANANKUMBI II	KIZITO	KIZITO 'C'	Yes	Yes	Yes	100	100	73	73	Yes	155	155	51	51	Yes	106	106	72	72	Yes	12.7	12.7	21.227888	Complete			Yes	uuid:90e91991-e476-4686-bbe6-4488b2b40169	2302240625	uuid:90e91991-e476-4686-bbe6-4488b2b40169
01mar2023 19:43:09	01mar2023 12:24:04	01mar2023 12:32:48	01mar2023	425	7.0833335	.11805555	13	125026	6	KAMPALA	RUBAGA DIVISION	NAJJANANKUMBI II	KIZITO	KIZITO 'C'	Yes	Yes	Yes	171	171	93	93	Yes	157	157	50	50	Yes	144	144	95	95	Yes	15	15	20.284798	Complete			Yes	uuid:a4a59a66-38b4-4371-bff7-558f60bce885	2302240625	uuid:a4a59a66-38b4-4371-bff7-558f60bce885
01mar2023 19:45:20	01mar2023 18:28:53	01mar2023 18:28:53	01mar2023	43	.71666664	.011944445	10	125028	6	KAMPALA	RUBAGA DIVISION	NAJJANANKUMBI II	KIZITO	KIZITO 'C'	No																					No household member was available			Yes	uuid:68639dc5-c11a-4e39-95e8-bfd7d3e43266	2302240625	uuid:68639dc5-c11a-4e39-95e8-bfd7d3e43266
01mar2023 19:43:09	01mar2023 12:17:31	01mar2023 12:24:04	01mar2023	400	6.6666665	.11111111	10	125032	6	KAMPALA	RUBAGA DIVISION	NAJJANANKUMBI II	KIZITO	KIZITO 'C'	Yes	Yes	Yes	109	109	78	78	Yes	166	166	59	59	Yes	110	110	72	72	Yes	12.7	12.7	21.410946	Complete			Yes	uuid:ea449912-dde9-427a-b1fe-dc041912b228	2302240625	uuid:ea449912-dde9-427a-b1fe-dc041912b228
01mar2023 19:43:09	01mar2023 17:14:36	01mar2023 17:21:10	01mar2023	393	6.5500002	.10916667	13	125037	6	KAMPALA	RUBAGA DIVISION	NAJJANANKUMBI II	KIZITO	KIZITO 'C'	Yes	Yes	Yes	132	132	79	79	Yes	163	163	63	63	Yes	140	140	86	86	Yes	12.9	12.9	23.711845	Complete			Yes	uuid:422eaf50-7232-4abb-888f-5981f68e0b75	2302240625	uuid:422eaf50-7232-4abb-888f-5981f68e0b75
01mar2023 19:43:09	01mar2023 15:18:50	01mar2023 15:23:12	01mar2023	354	5.9000001	.098333336	10	125038	6	KAMPALA	RUBAGA DIVISION	NAJJANANKUMBI II	KIZITO	KIZITO 'C'	Yes	Yes	Yes	111	111	71	71	Yes	154	154	65	65	Yes	109	109	67	67	Yes	13.9	13.9	27.407658	Complete			Yes	uuid:62ca21ce-81d1-472e-99f7-d8e0e92e2937	2302240625	uuid:62ca21ce-81d1-472e-99f7-d8e0e92e2937
01mar2023 19:43:09	01mar2023 15:31:56	01mar2023 15:40:40	01mar2023	483	8.0500002	.13416667	13	125043	6	KAMPALA	RUBAGA DIVISION	NAJJANANKUMBI II	KIZITO	KIZITO 'C'	Yes	Yes	Yes	146	146	100	100	Yes	142	142	52	52	Yes	136	136	99	99	Yes	14.3	14.3	25.788534	Complete			Yes	uuid:b9bc3566-9e53-43e5-bbdf-31aac5035e6d	2302240625	uuid:b9bc3566-9e53-43e5-bbdf-31aac5035e6d
01mar2023 19:43:09	01mar2023 17:10:14	01mar2023 17:10:14	01mar2023	45	.75	.0125	10	125049	6	KAMPALA	RUBAGA DIVISION	NAJJANANKUMBI II	KIZITO	KIZITO 'C'	No																					No household member was available			Yes	uuid:d7c76ce2-c5df-42b1-9e4c-281091608f2a	2302240625	uuid:d7c76ce2-c5df-42b1-9e4c-281091608f2a
01mar2023 19:45:20	01mar2023 18:26:42	01mar2023 18:26:42	01mar2023	49	.81666666	.013611111	10	125054	6	KAMPALA	RUBAGA DIVISION	NAJJANANKUMBI II	KIZITO	KIZITO 'C'	No																					Refused			Yes	uuid:48cd39d6-7752-4bcf-a013-778bcb7664dc	2302240625	uuid:48cd39d6-7752-4bcf-a013-778bcb7664dc
01mar2023 19:43:09	01mar2023 11:38:11	01mar2023 11:46:56	01mar2023	473	7.8833332	.13138889	13	125057	6	KAMPALA	RUBAGA DIVISION	NAJJANANKUMBI II	KIZITO	KIZITO 'C'	Yes	Yes	Yes	102	102	68	68	Yes	155	155	56	56	Yes	98	98	67	67	Yes	11.1	11.1	23.309053	Complete			Yes	uuid:6ad0cef2-389f-4f4e-9251-7c10dbca3c8d	2302240625	uuid:6ad0cef2-389f-4f4e-9251-7c10dbca3c8d
01mar2023 19:43:09	01mar2023 17:08:03	01mar2023 17:10:14	01mar2023	98	1.6333333	.027222222	13	125059	6	KAMPALA	RUBAGA DIVISION	NAJJANANKUMBI II	KIZITO	KIZITO 'C'	No																					No household member was available			Yes	uuid:18434043-1918-449c-a056-5e2d0e79a72c	2302240625	uuid:18434043-1918-449c-a056-5e2d0e79a72c
01mar2023 19:43:09	01mar2023 15:40:40	01mar2023 15:47:14	01mar2023	459	7.6500001	.1275	10	125060	6	KAMPALA	RUBAGA DIVISION	NAJJANANKUMBI II	KIZITO	KIZITO 'C'	Yes	Yes	Yes	102	102	77	77	Yes	149	149	66	66	Yes	105	105	75	75	Yes	13.3	13.3	29.72839	Complete			Yes	uuid:1de45a98-d652-4c71-9725-8e1fe57c35ff	2302240625	uuid:1de45a98-d652-4c71-9725-8e1fe57c35ff
01mar2023 19:43:09	01mar2023 13:55:49	01mar2023 14:02:22	01mar2023	422	7.0333333	.11722222	13	125063	6	KAMPALA	RUBAGA DIVISION	NAJJANANKUMBI II	KIZITO	KIZITO 'C'	Yes	Yes	Yes	129	129	84	84	Yes	154	154	50	50	Yes	120	120	85	85	Yes	13.9	13.9	21.082813	Complete			Yes	uuid:ae1b44a5-86ad-4f87-b19e-b0e66bea6c0f	2302240625	uuid:ae1b44a5-86ad-4f87-b19e-b0e66bea6c0f
01mar2023 19:43:09	01mar2023 12:00:02	01mar2023 12:08:46	01mar2023	502	8.3666668	.13944444	13	125074	6	KAMPALA	RUBAGA DIVISION	NAJJANANKUMBI II	KIZITO	KIZITO 'C'	Yes	Yes	Yes	120	120	81	81	Yes	146	146	80	80	Yes	103	103	70	70	Yes	14.6	14.6	37.530495	Complete			Yes	uuid:dfa994d0-8941-4e78-ba07-2255b2e1ddb0	2302240625	uuid:dfa994d0-8941-4e78-ba07-2255b2e1ddb0
01mar2023 19:45:20	01mar2023 18:31:04	01mar2023 18:31:04	01mar2023	60	1	.016666668	13	125077	6	KAMPALA	RUBAGA DIVISION	NAJJANANKUMBI II	KIZITO	KIZITO 'C'	No																					No household member was available			Yes	uuid:c8bb365e-013c-4e06-a824-7b574bca3e91	2302240625	uuid:c8bb365e-013c-4e06-a824-7b574bca3e91
01mar2023 19:43:09	01mar2023 18:20:09	01mar2023 18:20:09	01mar2023	65	1.0833334	.018055556	13	125079	6	KAMPALA	RUBAGA DIVISION	NAJJANANKUMBI II	KIZITO	KIZITO 'C'	No																					No household member was available			Yes	uuid:dc7321b9-f802-488b-8120-ac84918dff47	2302240625	uuid:dc7321b9-f802-488b-8120-ac84918dff47
01mar2023 19:43:09	01mar2023 11:51:18	01mar2023 11:57:51	01mar2023	400	6.6666665	.11111111	10	125083	6	KAMPALA	RUBAGA DIVISION	NAJJANANKUMBI II	KIZITO	KIZITO 'C'	Yes	Yes	Yes	136	136	77	77	Yes	155	155	68	68	Yes	136	136	67	67	Yes	15.2	15.2	28.30385	Complete			Yes	uuid:c35571e5-89da-432e-b46b-e6876b8145bf	2302240625	uuid:c35571e5-89da-432e-b46b-e6876b8145bf
01mar2023 19:43:09	01mar2023 17:40:49	01mar2023 17:49:34	01mar2023	521	8.6833334	.14472222	13	125086	6	KAMPALA	RUBAGA DIVISION	NAJJANANKUMBI II	KIZITO	KIZITO 'C'	Yes	Yes	Yes	108	108	79	79	Yes	159	159	75	75	Yes	105	105	73	73	Yes	11.9	11.9	29.666548	Complete			Yes	uuid:9dd3329f-f76b-476d-8baa-43784c5d7797	2302240625	uuid:9dd3329f-f76b-476d-8baa-43784c5d7797
01mar2023 19:43:09	01mar2023 16:35:17	01mar2023 16:41:50	01mar2023	309	5.1500001	.085833333	13	125087	6	KAMPALA	RUBAGA DIVISION	NAJJANANKUMBI II	KIZITO	KIZITO 'C'	Yes	Yes	Yes	111	111	79	79	Yes	158	158	61	61	Yes	107	107	76	76	Yes	12.6	12.6	24.435186	Complete			Yes	uuid:aeaf99b7-e297-4e9f-afdb-fe7e488d683d	2302240625	uuid:aeaf99b7-e297-4e9f-afdb-fe7e488d683d
01mar2023 19:43:09	01mar2023 16:52:46	01mar2023 16:59:19	01mar2023	322	5.3666668	.089444444	10	125089	6	KAMPALA	RUBAGA DIVISION	NAJJANANKUMBI II	KIZITO	KIZITO 'C'	Yes	Yes	Yes	121	121	77	77	Yes	166	166	69	69	Yes	116	116	83	83	Yes	12.7	12.7	25.039919	Complete			Yes	uuid:125805ef-5be1-43a0-932c-b12a41cf9860	2302240625	uuid:125805ef-5be1-43a0-932c-b12a41cf9860
01mar2023 19:45:20	01mar2023 18:22:20	01mar2023 18:22:20	01mar2023	40	.66666669	.011111111	10	125092	6	KAMPALA	RUBAGA DIVISION	NAJJANANKUMBI II	KIZITO	KIZITO 'C'	No																					Refused			Yes	uuid:4543f269-9a8d-4a24-9a90-9edb07310e2d	2302240625	uuid:4543f269-9a8d-4a24-9a90-9edb07310e2d
01mar2023 19:43:09	01mar2023 17:34:16	01mar2023 17:40:49	01mar2023	398	6.6333332	.11055555	10	125103	6	KAMPALA	RUBAGA DIVISION	NAJJANANKUMBI II	KIZITO	KIZITO 'C'	Yes	Yes	Yes	142	142	86	86	Yes	158	158	69	69	Yes	130	130	76	76	Yes	12.4	12.4	27.639801	Complete			Yes	uuid:39cea7c1-80f7-4a7f-8c36-6c929b4ab9da	2302240625	uuid:39cea7c1-80f7-4a7f-8c36-6c929b4ab9da
01mar2023 19:43:09	01mar2023 11:27:16	01mar2023 11:36:00	01mar2023	523	8.7166662	.14527778	10	125107	6	KAMPALA	RUBAGA DIVISION	NAJJANANKUMBI II	KIZITO	KIZITO 'C'	Yes	Yes	Yes	123	123	70	70	Yes	148	148	80	80	Yes	108	108	63	63	Yes	13	13	36.52301	Complete			Yes	uuid:01396462-e8ea-4ea4-815c-14f227d6b875	2302240625	uuid:01396462-e8ea-4ea4-815c-14f227d6b875
01mar2023 19:45:20	01mar2023 18:22:20	01mar2023 18:24:31	01mar2023	64	1.0666667	.017777778	13	125109	6	KAMPALA	RUBAGA DIVISION	NAJJANANKUMBI II	KIZITO	KIZITO 'C'	No																					Refused			Yes	uuid:83e8d2c5-098f-4714-92b2-1f7724e464f4	2302240625	uuid:83e8d2c5-098f-4714-92b2-1f7724e464f4
01mar2023 19:45:20	01mar2023 18:28:53	01mar2023 18:28:53	01mar2023	51	.85000002	.014166667	13	125110	6	KAMPALA	RUBAGA DIVISION	NAJJANANKUMBI II	KIZITO	KIZITO 'C'	No																					No household member was available			Yes	uuid:d508f9db-543a-4f0e-87b0-347a930785d4	2302240625	uuid:d508f9db-543a-4f0e-87b0-347a930785d4
01mar2023 19:43:09	01mar2023 17:56:07	01mar2023 18:02:40	01mar2023	400	6.6666665	.11111111	10	125111	6	KAMPALA	RUBAGA DIVISION	NAJJANANKUMBI II	KIZITO	KIZITO 'C'	Yes	Yes	Yes	105	105	77	77	Yes	158	158	77	77	Yes	113	113	76	76	Yes	13.2	13.2	30.844416	Complete			Yes	uuid:877a0e8a-d54a-4fd1-8fc1-78f51cdcd6a3	2302240625	uuid:877a0e8a-d54a-4fd1-8fc1-78f51cdcd6a3
01mar2023 19:43:09	01mar2023 17:10:14	01mar2023 17:12:25	01mar2023	47	.78333336	.013055556	13	125113	6	KAMPALA	RUBAGA DIVISION	NAJJANANKUMBI II	KIZITO	KIZITO 'C'	No																					No household member was available			Yes	uuid:710b766f-18b0-4c90-9738-4c96303b8c4a	2302240625	uuid:710b766f-18b0-4c90-9738-4c96303b8c4a
01mar2023 19:43:09	01mar2023 14:17:40	01mar2023 14:28:35	01mar2023	665	11.083333	.18472221	10	125119	6	KAMPALA	RUBAGA DIVISION	NAJJANANKUMBI II	KIZITO	KIZITO 'C'	Yes	Yes	Yes	120	120	83	83	Yes	157	157	52	52	Yes	144	144	80	80	Yes	11.9	11.9	21.096191	Complete			Yes	uuid:a62d0880-334d-4fa7-b2ad-64c3b6f6095f	2302240625	uuid:a62d0880-334d-4fa7-b2ad-64c3b6f6095f
01mar2023 19:43:09	01mar2023 11:01:03	01mar2023 11:05:25	01mar2023	213	3.55	.059166666	10	125121	6	KAMPALA	RUBAGA DIVISION	NAJJANANKUMBI II	KIZITO	KIZITO 'C'	Yes	Yes	Yes	120	120	81	81	Yes	153	153	69	69	Yes	118	118	78	78	No			29.475843	Complete			Yes	uuid:f32cd98c-59f8-400c-9ded-f8b2cedcdece	2302240625	uuid:f32cd98c-59f8-400c-9ded-f8b2cedcdece
01mar2023 19:43:09	01mar2023 12:45:55	01mar2023 12:52:28	01mar2023	498	8.3000002	.13833334	10	125123	6	KAMPALA	RUBAGA DIVISION	NAJJANANKUMBI II	KIZITO	KIZITO 'C'	Yes	Yes	Yes	112	112	75	75	Yes	146	146	41	41	Yes	100	100	74	74	Yes	14.3	14.3	19.234379	Complete			Yes	uuid:19fd6c2f-70b9-4315-9cf4-9366c46d0d54	2302240625	uuid:19fd6c2f-70b9-4315-9cf4-9366c46d0d54
01mar2023 19:43:09	01mar2023 12:56:50	01mar2023 13:03:23	01mar2023	398	6.6333332	.11055555	13	125124	6	KAMPALA	RUBAGA DIVISION	NAJJANANKUMBI II	KIZITO	KIZITO 'C'	Yes	Yes	Yes	118	118	78	78	Yes	154	154	61	61	Yes	118	118	79	79	Yes	9.8999996	9.8999996	25.721033	Complete			Yes	uuid:0b5fbb29-e5ac-425f-9a94-97e7e037c817	2302240625	uuid:0b5fbb29-e5ac-425f-9a94-97e7e037c817
01mar2023 19:43:09	01mar2023 13:38:20	01mar2023 13:44:54	01mar2023	423	7.0500002	.1175	13	125126	6	KAMPALA	RUBAGA DIVISION	NAJJANANKUMBI II	KIZITO	KIZITO 'C'	Yes	Yes	Yes	98	98	67	67	Yes	153	153	85	85	Yes	102	102	67	67	Yes	12.9	12.9	36.310822	Complete			Yes	uuid:ef44823e-2cf2-4de4-b9d4-4e6ba7c3171e	2302240625	uuid:ef44823e-2cf2-4de4-b9d4-4e6ba7c3171e
01mar2023 19:43:09	01mar2023 16:00:20	01mar2023 16:06:53	01mar2023	372	6.1999998	.10333333	10	125127	6	KAMPALA	RUBAGA DIVISION	NAJJANANKUMBI II	KIZITO	KIZITO 'C'	Yes	Yes	Yes	136	136	92	92	Yes	159	159	78	78	Yes	125	125	92	92	Yes	13.9	13.9	30.85321	Complete			Yes	uuid:6809d695-fd9b-414d-b1d5-69fa82a7336f	2302240625	uuid:6809d695-fd9b-414d-b1d5-69fa82a7336f
01mar2023 19:43:09	01mar2023 13:03:23	01mar2023 13:09:56	01mar2023	381	6.3499999	.10583334	11	125130	6	KAMPALA	RUBAGA DIVISION	NAJJANANKUMBI II	KIZITO	KIZITO 'C'	Yes	Yes	Yes	111	111	68	68	Yes	161	161	52	52	Yes	107	107	81	81	Yes	13.4	13.4	20.060955	Complete			Yes	uuid:821692c7-b7c5-4ac2-9414-014067541dd3	2302240625	uuid:821692c7-b7c5-4ac2-9414-014067541dd3
01mar2023 19:43:09	01mar2023 14:35:08	01mar2023 14:43:52	01mar2023	452	7.5333333	.12555556	13	125138	6	KAMPALA	RUBAGA DIVISION	NAJJANANKUMBI II	KIZITO	KIZITO 'C'	Yes	Yes	Yes	102	102	70	70	Yes	152	152	58	58	Yes	100	100	71	71	Yes	10.9	10.9	25.103878	Complete			Yes	uuid:5e1baa63-d307-4e77-bf03-df3be10ecbf8	2302240625	uuid:5e1baa63-d307-4e77-bf03-df3be10ecbf8
01mar2023 19:58:27	01mar2023 12:26:15	01mar2023 12:32:48	01mar2023	346	5.7666669	.096111111	12	126006	6	KAMPALA	RUBAGA DIVISION	NANKULABYE I	ZONE IV	ZONE IV 'F'	Yes	Yes	Yes	107	107	69	69	Yes	164	164	69	69	Yes	104	104	64	64	Yes	10.6	10.6	25.654373	Complete			Yes	uuid:add2f8a9-b823-407c-abc1-2ec2bc845c9c	2302240625	uuid:add2f8a9-b823-407c-abc1-2ec2bc845c9c
01mar2023 19:49:43	01mar2023 11:31:38	01mar2023 11:40:22	01mar2023	503	8.3833332	.13972223	8	126008	6	KAMPALA	RUBAGA DIVISION	NANKULABYE I	ZONE IV	ZONE IV 'F'	Yes	No	Yes	119	119	78	78	Yes	156	156	63	63	Yes	110	110	70	70	Yes	12.9	12.9	25.887573	Complete			No	uuid:f59c4fd3-41b3-4916-8ac5-d5dd47f6d5de	2302240625	uuid:f59c4fd3-41b3-4916-8ac5-d5dd47f6d5de
01mar2023 19:58:27	01mar2023 13:25:14	01mar2023 13:31:47	01mar2023	404	6.7333331	.11222222	12	126009	6	KAMPALA	RUBAGA DIVISION	NANKULABYE I	ZONE IV	ZONE IV 'F'	Yes	Yes	Yes	89	89	60	60	Yes	153	153	57	57	Yes	93	93	58	58	Yes	12.9	12.9	24.349609	Complete			Yes	uuid:d9b0ca88-7d80-4036-9676-c6c73a7a072a	2302240625	uuid:d9b0ca88-7d80-4036-9676-c6c73a7a072a
01mar2023 19:58:27	01mar2023 18:52:55	01mar2023 18:55:06	01mar2023	50	.83333331	.013888889	8	126012	6	KAMPALA	RUBAGA DIVISION	NANKULABYE I	ZONE IV	ZONE IV 'F'	No																					Other, please specify	Available only on Sundays		No	uuid:7ce87659-8fe1-4d2b-bfe9-f57606fbeee6	2302240625	uuid:7ce87659-8fe1-4d2b-bfe9-f57606fbeee6
01mar2023 19:58:27	01mar2023 15:38:29	01mar2023 15:42:51	01mar2023	348	5.8000002	.096666664	8	126013	6	KAMPALA	RUBAGA DIVISION	NANKULABYE I	ZONE IV	ZONE IV 'F'	Yes	Yes	Yes	122	122	94	94	Yes	155	155	94	94	Yes	126	126	86	86	Yes	13.4	13.4	39.125912	Complete			Yes	uuid:b16a7662-9507-4a97-a0e0-023ae0fa5664	2302240625	uuid:b16a7662-9507-4a97-a0e0-023ae0fa5664
01mar2023 19:58:27	01mar2023 18:55:06	01mar2023 18:57:17	01mar2023	35	.58333331	.0097222226	12	126023	6	KAMPALA	RUBAGA DIVISION	NANKULABYE I	ZONE IV	ZONE IV 'F'	No																					Refused			Yes	uuid:b528bdf3-4662-4d5d-b5d6-5586d5603749	2302240625	uuid:b528bdf3-4662-4d5d-b5d6-5586d5603749
01mar2023 19:58:27	01mar2023 18:24:31	01mar2023 18:24:31	01mar2023	84	1.4	.023333333	12	126025	6	KAMPALA	RUBAGA DIVISION	NANKULABYE I	ZONE IV	ZONE IV 'F'	No																					Refused			Yes	uuid:6e66519f-be60-43ca-81c6-07815b6a46af	2302240625	uuid:6e66519f-be60-43ca-81c6-07815b6a46af
01mar2023 19:58:27	01mar2023 18:50:44	01mar2023 18:50:44	01mar2023	73	1.2166667	.020277778	8	126033	6	KAMPALA	RUBAGA DIVISION	NANKULABYE I	ZONE IV	ZONE IV 'F'	No																					Other, please specify	Respondent will be seen on next Wednesday		Yes	uuid:325904af-94d9-4375-8227-8ad939221207	2302240625	uuid:325904af-94d9-4375-8227-8ad939221207
01mar2023 19:58:27	01mar2023 16:41:50	01mar2023 16:50:35	01mar2023	475	7.9166665	.13194445	8	126035	6	KAMPALA	RUBAGA DIVISION	NANKULABYE I	ZONE IV	ZONE IV 'F'	Yes	Yes	Yes	116	116	92	92	Yes	163	163	62	62	Yes	121	121	89	89	Yes	12.1	12.1	23.335466	Complete			Yes	uuid:61d3a533-0603-4ce7-a1a1-df0d6c535bad	2302240625	uuid:61d3a533-0603-4ce7-a1a1-df0d6c535bad
01mar2023 19:58:27	01mar2023 15:42:51	01mar2023 15:49:25	01mar2023	373	6.2166667	.10361111	12	126044	6	KAMPALA	RUBAGA DIVISION	NANKULABYE I	ZONE IV	ZONE IV 'F'	Yes	Yes	Yes	120	120	69	69	Yes	162	162	62	62	Yes	116	116	72	72	Yes	14.7	14.7	23.624447	Complete			Yes	uuid:4e47d732-6d6c-4d73-9455-d21d9df164dc	2302240625	uuid:4e47d732-6d6c-4d73-9455-d21d9df164dc
01mar2023 19:58:27	01mar2023 12:00:02	01mar2023 12:06:35	01mar2023	398	6.6333332	.11055555	8	126050	6	KAMPALA	RUBAGA DIVISION	NANKULABYE I	ZONE IV	ZONE IV 'F'	Yes	Yes	Yes	110	110	75	75	Yes	158	158	69	69	Yes	108	108	71	71	Yes	11.9	11.9	27.639801	Complete			Yes	uuid:5b9fa0f2-e0d7-451c-87a1-d589979599c0	2302240625	uuid:5b9fa0f2-e0d7-451c-87a1-d589979599c0
01mar2023 19:58:27	01mar2023 18:57:17	01mar2023 18:57:17	01mar2023	46	.76666665	.012777777	8	126053	6	KAMPALA	RUBAGA DIVISION	NANKULABYE I	ZONE IV	ZONE IV 'F'	No																					No household member was available			No	uuid:f0804296-5d2e-4c64-a50c-c218ff72e616	2302240625	uuid:f0804296-5d2e-4c64-a50c-c218ff72e616
01mar2023 19:58:27	01mar2023 16:57:08	01mar2023 17:05:52	01mar2023	511	8.5166664	.14194444	12	126061	6	KAMPALA	RUBAGA DIVISION	NANKULABYE I	ZONE IV	ZONE IV 'F'	Yes	Yes	Yes	101	101	69	69	Yes	152	152	80	80	Yes	127	127	79	79	Yes	14.3	14.3	34.626038	Complete			Yes	uuid:57a26e0e-5c9f-4f65-926c-563537f025ac	2302240625	uuid:57a26e0e-5c9f-4f65-926c-563537f025ac
01mar2023 19:58:27	01mar2023 17:12:25	01mar2023 17:21:10	01mar2023	507	8.4499998	.14083333	8	126066	6	KAMPALA	RUBAGA DIVISION	NANKULABYE I	ZONE IV	ZONE IV 'F'	Yes	Yes	Yes	139	139	83	83	Yes	155	155	60	60	Yes	133	133	88	88	No			24.973986	Complete			Yes	uuid:f96eaa0a-f6ae-4c88-b593-34f88d5ad8d1	2302240625	uuid:f96eaa0a-f6ae-4c88-b593-34f88d5ad8d1
01mar2023 19:58:27	01mar2023 18:57:17	01mar2023 18:59:28	01mar2023	67	1.1166667	.018611111	8	126068	6	KAMPALA	RUBAGA DIVISION	NANKULABYE I	ZONE IV	ZONE IV 'F'	No																					Other, please specify	Not known and contacts are off		Yes	uuid:532e76c9-2ce9-46b6-bef6-2e85825faa63	2302240625	uuid:532e76c9-2ce9-46b6-bef6-2e85825faa63
01mar2023 19:47:31	01mar2023 10:23:55	01mar2023 10:30:28	01mar2023	446	7.4333334	.12388889	8	126070	6	KAMPALA	RUBAGA DIVISION	NANKULABYE I	ZONE IV	ZONE IV 'F'	Yes	Yes	Yes	129	129	89	89	Yes	158	158	85	85	Yes	130	130	88	88	Yes	13.8	13.8	34.04903	Complete			Yes	uuid:c7c8f460-a4d7-42d2-9abc-dc8dbec2b005	2302240625	uuid:c7c8f460-a4d7-42d2-9abc-dc8dbec2b005
01mar2023 19:58:27	01mar2023 18:07:02	01mar2023 18:11:24	01mar2023	237	3.95	.06583333	12	126071	6	KAMPALA	RUBAGA DIVISION	NANKULABYE I	ZONE IV	ZONE IV 'F'	No																					Other, please specify	She is not picking her phone and failed to get her where she is		Yes	uuid:8b2f8fe9-fd21-4b00-88a8-295ce02f4a3e	2302240625	uuid:8b2f8fe9-fd21-4b00-88a8-295ce02f4a3e
01mar2023 19:58:27	01mar2023 12:39:21	01mar2023 12:43:44	01mar2023	363	6.0500002	.10083333	12	126077	6	KAMPALA	RUBAGA DIVISION	NANKULABYE I	ZONE IV	ZONE IV 'F'	Yes	Yes	Yes	102	102	73	73	Yes	147	147	80	80	Yes	100	100	71	71	Yes	12.3	12.3	37.02161	Complete			Yes	uuid:2ce0d279-f95b-406c-9335-e2447e0df407	2302240625	uuid:2ce0d279-f95b-406c-9335-e2447e0df407
01mar2023 19:58:27	01mar2023 18:59:28	01mar2023 18:59:28	01mar2023	53	.88333333	.014722222	12	126078	6	KAMPALA	RUBAGA DIVISION	NANKULABYE I	ZONE IV	ZONE IV 'F'	No																					Refused			No	uuid:66f92b3f-b3ec-4e8d-872c-a442e4aef716	2302240625	uuid:66f92b3f-b3ec-4e8d-872c-a442e4aef716
01mar2023 19:58:27	01mar2023 12:19:42	01mar2023 12:26:15	01mar2023	378	6.3000002	.105	8	126083	6	KAMPALA	RUBAGA DIVISION	NANKULABYE I	ZONE IV	ZONE IV 'F'	Yes	Yes	Yes	142	142	84	84	Yes	152	152	60	60	Yes	140	140	84	84	Yes	12.2	12.2	25.969528	Complete			No	uuid:dcea5cc2-16e1-4d39-9f62-aef52c5d19f7	2302240625	uuid:dcea5cc2-16e1-4d39-9f62-aef52c5d19f7
01mar2023 19:47:31	01mar2023 11:18:32	01mar2023 11:25:05	01mar2023	398	6.6333332	.11055555	12	126089	6	KAMPALA	RUBAGA DIVISION	NANKULABYE I	ZONE IV	ZONE IV 'F'	Yes	Yes	Yes	128	128	85	85	Yes	152	152	51	51	Yes	128	128	80	80	Yes	14	14	22.0741	Complete			No	uuid:f60c8672-61af-4db0-8d50-2e2ec0d84063	2302240625	uuid:f60c8672-61af-4db0-8d50-2e2ec0d84063
01mar2023 19:58:27	01mar2023 18:33:15	01mar2023 18:41:59	01mar2023	560	9.333333	.15555556	12	126094	6	KAMPALA	RUBAGA DIVISION	NANKULABYE I	ZONE IV	ZONE IV 'F'	Yes	Yes	Yes	126	126	78	78	Yes	172	172	87	87	Yes	119	119	78	78	Yes	8.6999998	8.6999998	29.407787	Complete			Yes	uuid:23017cf9-d646-4ca3-adf9-5b7a309d9e48	2302240625	uuid:23017cf9-d646-4ca3-adf9-5b7a309d9e48
01mar2023 19:58:27	01mar2023 18:44:10	01mar2023 18:46:21	01mar2023	105	1.75	.029166667	8	126105	6	KAMPALA	RUBAGA DIVISION	NANKULABYE I	ZONE IV	ZONE IV 'F'	No																					Other, please specify	Respondent had gone to campus but was willing		Yes	uuid:4549a853-ef4e-4350-8d25-1cc969f5db6e	2302240625	uuid:4549a853-ef4e-4350-8d25-1cc969f5db6e
01mar2023 19:58:27	01mar2023 13:33:58	01mar2023 13:40:31	01mar2023	378	6.3000002	.105	8	126106	6	KAMPALA	RUBAGA DIVISION	NANKULABYE I	ZONE IV	ZONE IV 'F'	Yes	Yes	Yes	124	124	89	89	Yes	156	156	83	83	Yes	128	128	91	91	Yes	10	10	34.10585	Complete			Yes	uuid:19807345-12d6-4505-80bf-fabebccda14c	2302240625	uuid:19807345-12d6-4505-80bf-fabebccda14c
01mar2023 19:47:31	01mar2023 10:58:52	01mar2023 11:05:25	01mar2023	345	5.75	.095833331	8	126112	6	KAMPALA	RUBAGA DIVISION	NANKULABYE I	ZONE IV	ZONE IV 'F'	Yes	Yes	Yes	131	131	84	84	Yes	162	162	72	72	Yes	130	130	87	87	Yes	13.1	13.1	27.434843	Complete			Yes	uuid:9b0d87cc-ded6-4f3c-a83e-0eb7cc5474f5	2302240625	uuid:9b0d87cc-ded6-4f3c-a83e-0eb7cc5474f5
01mar2023 19:58:27	01mar2023 18:46:21	01mar2023 18:48:33	01mar2023	77	1.2833333	.021388888	8	126117	6	KAMPALA	RUBAGA DIVISION	NANKULABYE I	ZONE IV	ZONE IV 'F'	No																					Other, please specify	Respondent had gone back to school in zirobwr		No	uuid:59fc3fd7-3a57-4f5d-a660-abc9aeaa8be4	2302240625	uuid:59fc3fd7-3a57-4f5d-a660-abc9aeaa8be4
01mar2023 19:58:27	01mar2023 18:52:55	01mar2023 18:52:55	01mar2023	38	.63333333	.010555555	9	126118	6	KAMPALA	RUBAGA DIVISION	NANKULABYE I	ZONE IV	ZONE IV 'F'	No																					Refused			Yes	uuid:399cdb45-5f54-4545-9bb2-7e40db30b5dd	2302240625	uuid:399cdb45-5f54-4545-9bb2-7e40db30b5dd
01mar2023 19:58:27	01mar2023 18:11:24	01mar2023 18:13:35	01mar2023	68	1.1333333	.018888889	8	126119	6	KAMPALA	RUBAGA DIVISION	NANKULABYE I	ZONE IV	ZONE IV 'F'	No																					Refused			No	uuid:033e6545-66cb-4bea-a370-91fc93483585	2302240625	uuid:033e6545-66cb-4bea-a370-91fc93483585
01mar2023 19:58:27	01mar2023 17:40:49	01mar2023 17:49:34	01mar2023	516	8.6000004	.14333333	12	126120	6	KAMPALA	RUBAGA DIVISION	NANKULABYE I	ZONE IV	ZONE IV 'F'	Yes	Yes	Yes	159	159	112	112	Yes	160	160	99	99	Yes	161	161	111	111	Yes	11.4	11.4	38.671875	Complete			Yes	uuid:fdd185f0-b050-431e-b841-96469a477551	2302240625	uuid:fdd185f0-b050-431e-b841-96469a477551
01mar2023 19:58:27	01mar2023 18:13:35	01mar2023 18:13:35	01mar2023	54	.89999998	.015	12	126121	6	KAMPALA	RUBAGA DIVISION	NANKULABYE I	ZONE IV	ZONE IV 'F'	No																					Refused			Yes	uuid:794d416c-d216-41b8-b7ae-094889bebcf1	2302240625	uuid:794d416c-d216-41b8-b7ae-094889bebcf1
01mar2023 19:58:27	01mar2023 18:50:44	01mar2023 18:52:55	01mar2023	54	.89999998	.015	12	126123	6	KAMPALA	RUBAGA DIVISION	NANKULABYE I	ZONE IV	ZONE IV 'F'	No																					Other, please specify	She is not available		No	uuid:5dcb0bcf-ca77-4817-a899-c75a7a4a8e66	2302240625	uuid:5dcb0bcf-ca77-4817-a899-c75a7a4a8e66
01mar2023 19:58:27	01mar2023 16:30:55	01mar2023 16:37:28	01mar2023	358	5.9666667	.099444441	12	126130	6	KAMPALA	RUBAGA DIVISION	NANKULABYE I	ZONE IV	ZONE IV 'F'	Yes	Yes	Yes	115	115	77	77	Yes	161	161	70	70	Yes	119	119	76	76	Yes	12.8	12.8	27.005131	Complete			Yes	uuid:d940d3a7-8532-4a42-9a5d-13ff95072b4c	2302240625	uuid:d940d3a7-8532-4a42-9a5d-13ff95072b4c
01mar2023 19:58:27	01mar2023 18:48:33	01mar2023 18:50:44	01mar2023	73	1.2166667	.020277778	12	126133	6	KAMPALA	RUBAGA DIVISION	NANKULABYE I	ZONE IV	ZONE IV 'F'	No																					Other, please specify	Respondent had taken her child to the hospital		No	uuid:94e0df92-975c-48b3-ae65-b7738a24ea8a	2302240625	uuid:94e0df92-975c-48b3-ae65-b7738a24ea8a
01mar2023 19:58:27	01mar2023 18:46:21	01mar2023 18:46:21	01mar2023	65	1.0833334	.018055556	12	126138	6	KAMPALA	RUBAGA DIVISION	NANKULABYE I	ZONE IV	ZONE IV 'F'	No																					Other, please specify	Respondent shifted to lustre zone		No	uuid:193ddc9d-6cde-4248-a5f8-1142617d4ff6	2302240625	uuid:193ddc9d-6cde-4248-a5f8-1142617d4ff6
01mar2023 19:58:27	01mar2023 13:05:34	01mar2023 13:14:19	01mar2023	426	7.0999999	.11833333	8	126143	6	KAMPALA	RUBAGA DIVISION	NANKULABYE I	ZONE IV	ZONE IV 'F'	Yes	Yes	Yes	132	132	93	93	Yes	157	157	55	55	Yes	126	126	89	89	Yes	11.6	11.6	22.313278	Complete			Yes	uuid:8d837bb2-835c-42b7-aabe-17752d1f0023	2302240625	uuid:8d837bb2-835c-42b7-aabe-17752d1f0023
01mar2023 19:58:27	01mar2023 12:32:48	01mar2023 12:37:10	01mar2023	353	5.8833332	.098055556	8	126152	6	KAMPALA	RUBAGA DIVISION	NANKULABYE I	ZONE IV	ZONE IV 'F'	Yes	Yes	Yes	109	109	75	75	Yes	163	163	64	64	Yes	110	110	72	72	Yes	12.3	12.3	24.088223	Complete			Yes	uuid:a6db6cbf-5d7f-4fc0-807e-f6eb952e4c29	2302240625	uuid:a6db6cbf-5d7f-4fc0-807e-f6eb952e4c29
01mar2023 19:58:27	01mar2023 15:25:23	01mar2023 15:36:18	01mar2023	686	11.433333	.19055556	12	126153	6	KAMPALA	RUBAGA DIVISION	NANKULABYE I	ZONE IV	ZONE IV 'F'	Yes	Yes	Yes	158	158	101	101	Yes	153	153	89	89	Yes	139	139	95	95	Yes	9.3999996	9.3999996	38.019566	Complete			Yes	uuid:bc253c52-b111-4f5f-b638-fc9bba69e504	2302240625	uuid:bc253c52-b111-4f5f-b638-fc9bba69e504
01mar2023 19:58:27	01mar2023 11:44:45	01mar2023 11:51:18	01mar2023	374	6.2333331	.10388889	12	126156	6	KAMPALA	RUBAGA DIVISION	NANKULABYE I	ZONE IV	ZONE IV 'F'	Yes	Yes	Yes	105	105	66	66	Yes	166	166	70	70	Yes	103	103	71	71	Yes	12.3	12.3	25.402817	Complete			Yes	uuid:a4e55fae-b675-4540-9226-2cd77e160c32	2302240625	uuid:a4e55fae-b675-4540-9226-2cd77e160c32
01mar2023 19:58:27	01mar2023 12:13:08	01mar2023 12:19:42	01mar2023	387	6.4499998	.1075	12	126161	6	KAMPALA	RUBAGA DIVISION	NANKULABYE I	ZONE IV	ZONE IV 'F'	Yes	Yes	Yes	102	102	67	67	Yes	161	161	57	57	Yes	98	98	63	63	Yes	13.3	13.3	21.989893	Complete			No	uuid:ab1e58d8-7603-4d35-8f7f-b3dc36319f3f	2302240625	uuid:ab1e58d8-7603-4d35-8f7f-b3dc36319f3f
01mar2023 19:58:27	01mar2023 18:55:06	01mar2023 18:55:06	01mar2023	46	.76666665	.012777777	12	126167	6	KAMPALA	RUBAGA DIVISION	NANKULABYE I	ZONE IV	ZONE IV 'F'	No																					Other, please specify	Available only on weekends		No	uuid:6f3d4a5c-80c6-41af-9a39-be31becfefad	2302240625	uuid:6f3d4a5c-80c6-41af-9a39-be31becfefad
01mar2023 19:47:31	01mar2023 10:52:19	01mar2023 10:56:41	01mar2023	348	5.8000002	.096666664	12	126170	6	KAMPALA	RUBAGA DIVISION	NANKULABYE I	ZONE IV	ZONE IV 'F'	Yes	Yes	Yes	108	108	74	74	Yes	155	155	51	51	Yes	116	116	68	68	Yes	13.7	13.7	21.227888	Complete			Yes	uuid:42955a16-99a0-4b4c-9dda-40ccd676af37	2302240625	uuid:42955a16-99a0-4b4c-9dda-40ccd676af37
01mar2023 19:58:27	01mar2023 18:13:35	01mar2023 18:22:20	01mar2023	428	7.1333332	.11888889	8	126173	6	KAMPALA	RUBAGA DIVISION	NANKULABYE I	ZONE IV	ZONE IV 'F'	Yes	Yes	Yes	92	92	71	71	Yes	152	152	50	50	Yes	92	92	64	64	Yes	10.6	10.6	21.641273	Complete			Yes	uuid:41d8c856-43f7-4bfc-b89c-1fe47e66aaed	2302240625	uuid:41d8c856-43f7-4bfc-b89c-1fe47e66aaed
01mar2023 19:58:27	01mar2023 16:20:00	01mar2023 16:26:33	01mar2023	390	6.5	.10833333	8	126174	6	KAMPALA	RUBAGA DIVISION	NANKULABYE I	ZONE IV	ZONE IV 'F'	Yes	Yes	Yes	125	125	84	84	Yes	158	158	68	68	Yes	119	119	79	79	Yes	15.1	15.1	27.239225	Complete			Yes	uuid:3747cb20-ea46-4fe3-b9e9-1e9512cd85b1	2302240625	uuid:3747cb20-ea46-4fe3-b9e9-1e9512cd85b1
06mar2023 18:42:13	06mar2023 20:37:59	06mar2023 20:37:59	06mar2023	49	.81666666	.013611111	11	127003	6	KAMPALA	RUBAGA DIVISION	NATEETE	KITOORO	KITOORO 'B	No																					Dwelling not found			Yes	uuid:a7dbf42c-982c-4d28-9ec1-04f98e874ef5	2302240625	uuid:a7dbf42c-982c-4d28-9ec1-04f98e874ef5
06mar2023 18:42:13	06mar2023 17:38:52	06mar2023 17:38:52	06mar2023	105	1.75	.029166667	9	127006	6	KAMPALA	RUBAGA DIVISION	NATEETE	KITOORO	KITOORO 'B	Yes	Yes	Yes	111	111	71	71	Yes	165	165	73	73	Yes	108	108	65	65	Yes	9.1000004	9.1000004	26.813591	Complete			Yes	uuid:60460dca-5aac-484a-bd66-ba15fed26cf6	2302240625	uuid:60460dca-5aac-484a-bd66-ba15fed26cf6
06mar2023 18:42:13	06mar2023 19:41:12	06mar2023 19:41:12	06mar2023	97	1.6166667	.026944444	9	127007	6	KAMPALA	RUBAGA DIVISION	NATEETE	KITOORO	KITOORO 'B	Yes	Yes	Yes	118	118	76	76	Yes	157	157	55	55	Yes	109	109	69	69	Yes	12.2	12.2	22.313278	Complete			Yes	uuid:5000e48b-edcc-4da9-85fb-2b3fb7829d9b	2302240625	uuid:5000e48b-edcc-4da9-85fb-2b3fb7829d9b
06mar2023 18:42:13	06mar2023 20:22:42	06mar2023 20:22:42	06mar2023	47	.78333336	.013055556	11	127011	6	KAMPALA	RUBAGA DIVISION	NATEETE	KITOORO	KITOORO 'B	No																					No household member was available			Yes	uuid:ef56e522-3ae5-4767-beea-c5e49cbdc4ad	2302240625	uuid:ef56e522-3ae5-4767-beea-c5e49cbdc4ad
06mar2023 18:42:13	06mar2023 19:30:16	06mar2023 19:32:27	06mar2023	116	1.9333333	.032222223	11	127013	6	KAMPALA	RUBAGA DIVISION	NATEETE	KITOORO	KITOORO 'B	Yes	Yes	Yes	123	123	89	89	Yes	157	157	51	51	Yes	124	124	85	85	Yes	12.9	12.9	20.690495	Complete			Yes	uuid:d46ebcf3-a7b7-428f-95be-9b25004aa64d	2302240625	uuid:d46ebcf3-a7b7-428f-95be-9b25004aa64d
06mar2023 18:42:13	06mar2023 20:20:31	06mar2023 20:20:31	06mar2023	76	1.2666667	.02111111	11	127014	6	KAMPALA	RUBAGA DIVISION	NATEETE	KITOORO	KITOORO 'B	No																					No household member was available			Yes	uuid:337a6b2b-c8fd-4fb4-9e74-c54f9e7d281a	2302240625	uuid:337a6b2b-c8fd-4fb4-9e74-c54f9e7d281a
06mar2023 18:42:13	06mar2023 20:33:37	06mar2023 20:33:37	06mar2023	62	1.0333333	.017222222	9	127016	6	KAMPALA	RUBAGA DIVISION	NATEETE	KITOORO	KITOORO 'B	No																					Dwelling not found			Yes	uuid:9afe4423-3920-4a6a-ad5e-5c736bc14761	2302240625	uuid:9afe4423-3920-4a6a-ad5e-5c736bc14761
06mar2023 18:42:13	06mar2023 20:03:02	06mar2023 20:05:13	06mar2023	116	1.9333333	.031944446	9	127018	6	KAMPALA	RUBAGA DIVISION	NATEETE	KITOORO	KITOORO 'B	Yes	Yes	Yes	120	120	85	85	Yes	161	161	54	54	Yes	138	138	80	80	Yes	15	15	20.832529	Complete			Yes	uuid:98a175cd-c115-4b42-a2fe-a8a25103f116	2302240625	uuid:98a175cd-c115-4b42-a2fe-a8a25103f116
06mar2023 18:42:13	06mar2023 16:57:21	06mar2023 16:59:32	06mar2023	128	2.1333334	.035555556	9	127021	6	KAMPALA	RUBAGA DIVISION	NATEETE	KITOORO	KITOORO 'B	Yes	Yes	Yes	106	106	76	76	Yes	156	156	55	55	Yes	91	91	71	71	Yes	10.7	10.7	22.600264	Complete			Yes	uuid:ab07f8b1-5ad4-4ce5-86da-ca1437f82f92	2302240625	uuid:ab07f8b1-5ad4-4ce5-86da-ca1437f82f92
06mar2023 18:42:13	06mar2023 14:02:35	06mar2023 14:09:09	06mar2023	162	2.7	.045000002	9	127026	6	KAMPALA	RUBAGA DIVISION	NATEETE	KITOORO	KITOORO 'B	Yes	Yes	Yes	95	95	67	67	Yes	165	165	69	69	Yes	102	102	69	69	Yes	13.4	13.4	25.344353	Complete			Yes	uuid:32280b56-087b-4017-9dac-96f372c57980	2302240625	uuid:32280b56-087b-4017-9dac-96f372c57980
06mar2023 18:42:13	06mar2023 20:37:59	06mar2023 20:37:59	06mar2023	43	.71666664	.011944445	9	127027	6	KAMPALA	RUBAGA DIVISION	NATEETE	KITOORO	KITOORO 'B	No																					Dwelling not found			Yes	uuid:8ffc8976-9182-4bb9-bfa6-4433987a83fe	2302240625	uuid:8ffc8976-9182-4bb9-bfa6-4433987a83fe
06mar2023 18:42:13	06mar2023 20:20:31	06mar2023 20:22:42	06mar2023	64	1.0666667	.017777778	9	127028	6	KAMPALA	RUBAGA DIVISION	NATEETE	KITOORO	KITOORO 'B	No																					No household member was available			Yes	uuid:66663908-5b7c-470a-84ce-18cfb086a947	2302240625	uuid:66663908-5b7c-470a-84ce-18cfb086a947
06mar2023 18:42:13	06mar2023 20:33:37	06mar2023 20:35:48	06mar2023	49	.81666666	.013611111	9	127030	6	KAMPALA	RUBAGA DIVISION	NATEETE	KITOORO	KITOORO 'B	No																					Dwelling not found			Yes	uuid:35ab74a0-2698-411d-bf5e-2c5d4cbb76ed	2302240625	uuid:35ab74a0-2698-411d-bf5e-2c5d4cbb76ed
06mar2023 18:42:13	06mar2023 20:24:53	06mar2023 20:24:53	06mar2023	40	.66666669	.011111111	9	127032	6	KAMPALA	RUBAGA DIVISION	NATEETE	KITOORO	KITOORO 'B	No																					No household member was available			Yes	uuid:ae78b114-28ad-4e6c-a3fb-43a0ce42a7df	2302240625	uuid:ae78b114-28ad-4e6c-a3fb-43a0ce42a7df
06mar2023 18:42:13	06mar2023 14:52:50	06mar2023 14:59:23	06mar2023	227	3.7833333	.063055553	11	127033	6	KAMPALA	RUBAGA DIVISION	NATEETE	KITOORO	KITOORO 'B	Yes	Yes	Yes	97	97	66	66	Yes	159	159	50	50	Yes	100	100	71	71	Yes	11.3	11.3	19.777699	Complete			Yes	uuid:6f74490a-70de-46c1-9e07-290f72a3ae54	2302240625	uuid:6f74490a-70de-46c1-9e07-290f72a3ae54
06mar2023 18:42:13	06mar2023 20:35:48	06mar2023 20:37:59	06mar2023	78	1.3	.021666666	11	127035	6	KAMPALA	RUBAGA DIVISION	NATEETE	KITOORO	KITOORO 'B	No																					Dwelling not found			Yes	uuid:94b430f8-2e94-424f-a09c-aa0cc6db8575	2302240625	uuid:94b430f8-2e94-424f-a09c-aa0cc6db8575
06mar2023 18:42:13	06mar2023 18:31:17	06mar2023 18:44:24	06mar2023	144	2.4000001	.039999999	9	127038	6	KAMPALA	RUBAGA DIVISION	NATEETE	KITOORO	KITOORO 'B	Yes	Yes	Yes	137	137	87	87	Yes	153	153	84	84	Yes	131	131	85	85	Yes	10.6	10.6	35.883633	Complete			Yes	uuid:3f2b7998-3a58-4d88-abde-8864a289fc14	2302240625	uuid:3f2b7998-3a58-4d88-abde-8864a289fc14
06mar2023 18:42:13	06mar2023 16:46:26	06mar2023 16:48:37	06mar2023	108	1.8	.029999999	9	127039	6	KAMPALA	RUBAGA DIVISION	NATEETE	KITOORO	KITOORO 'B	Yes	Yes	Yes	98	98	71	71	Yes	163	163	58	58	Yes	103	103	66	66	Yes	12.8	12.8	21.829952	Complete			Yes	uuid:49f2306d-99dc-4541-8070-87271251f4c7	2302240625	uuid:49f2306d-99dc-4541-8070-87271251f4c7
06mar2023 18:42:13	06mar2023 20:27:04	06mar2023 20:27:04	06mar2023	41	.68333334	.011388889	9	127044	6	KAMPALA	RUBAGA DIVISION	NATEETE	KITOORO	KITOORO 'B	No																					No household member was available			Yes	uuid:79500596-ab3b-43a2-949c-ab3e3cbc90da	2302240625	uuid:79500596-ab3b-43a2-949c-ab3e3cbc90da
06mar2023 18:42:13	06mar2023 14:26:37	06mar2023 14:30:59	06mar2023	202	3.3666666	.056111112	9	127047	6	KAMPALA	RUBAGA DIVISION	NATEETE	KITOORO	KITOORO 'B	Yes	Yes	Yes	118	118	84	84	Yes	156	156	101	101	Yes	120	120	84	84	Yes	11.3	11.3	41.5023	Complete			Yes	uuid:2c835c0e-4ab0-425c-a3ed-a2e5fd6447ea	2302240625	uuid:2c835c0e-4ab0-425c-a3ed-a2e5fd6447ea
06mar2023 18:42:13	06mar2023 15:56:11	06mar2023 16:02:44	06mar2023	191	3.1833334	.053055555	9	127056	6	KAMPALA	RUBAGA DIVISION	NATEETE	KITOORO	KITOORO 'B	Yes	Yes	Yes	136	136	96	96	Yes	161	161	56	56	Yes	129	129	95	95	Yes	12.3	12.3	21.604105	Complete			Yes	uuid:f86fbd47-dfc5-40e5-9faf-2c91fecb8586	2302240625	uuid:f86fbd47-dfc5-40e5-9faf-2c91fecb8586
06mar2023 18:42:13	06mar2023 17:54:09	06mar2023 17:56:20	06mar2023	96	1.6	.026666667	11	127065	6	KAMPALA	RUBAGA DIVISION	NATEETE	KITOORO	KITOORO 'B	Yes	Yes	Yes	135	135	92	92	Yes	165	165	118	118	Yes	126	126	88	88	Yes	14.1	14.1	43.342518	Complete			Yes	uuid:89f2396e-85dd-4990-8d16-28520cbcdcc3	2302240625	uuid:89f2396e-85dd-4990-8d16-28520cbcdcc3
06mar2023 18:42:13	06mar2023 20:27:04	06mar2023 20:29:15	06mar2023	59	.98333335	.016388889	11	127066	6	KAMPALA	RUBAGA DIVISION	NATEETE	KITOORO	KITOORO 'B	No																					No household member was available			Yes	uuid:20309fed-ce53-4dc6-bf98-83d36f42e54c	2302240625	uuid:20309fed-ce53-4dc6-bf98-83d36f42e54c
06mar2023 18:42:13	06mar2023 19:52:07	06mar2023 19:54:18	06mar2023	109	1.8166667	.030277777	11	127072	6	KAMPALA	RUBAGA DIVISION	NATEETE	KITOORO	KITOORO 'B	Yes	Yes	Yes	113	113	75	75	Yes	165	165	86	86	Yes	113	113	72	72	Yes	13.4	13.4	31.588614	Complete			Yes	uuid:c42ceb11-7d4c-4eef-b50a-357d10b1d8ca	2302240625	uuid:c42ceb11-7d4c-4eef-b50a-357d10b1d8ca
06mar2023 18:42:13	06mar2023 16:13:40	06mar2023 16:13:40	06mar2023	93	1.55	.025833333	11	127076	6	KAMPALA	RUBAGA DIVISION	NATEETE	KITOORO	KITOORO 'B	Yes	Yes	Yes	103	103	73	73	Yes	156	156	77	77	Yes	104	104	70	70	Yes	12.5	12.5	31.640368	Complete			Yes	uuid:9b77c47e-745c-4c9a-a56b-2d12ebba2ff0	2302240625	uuid:9b77c47e-745c-4c9a-a56b-2d12ebba2ff0
06mar2023 18:42:13	06mar2023 16:35:30	06mar2023 16:39:53	06mar2023	150	2.5	.041666668	11	127079	6	KAMPALA	RUBAGA DIVISION	NATEETE	KITOORO	KITOORO 'B	Yes	Yes	Yes	121	121	85	85	Yes	162	162	73	73	Yes	124	124	86	86	No			27.815882	Complete			Yes	uuid:4f732e2d-101b-4083-8070-083a264c88a2	2302240625	uuid:4f732e2d-101b-4083-8070-083a264c88a2
06mar2023 18:42:13	06mar2023 20:31:26	06mar2023 20:31:26	06mar2023	39	.64999998	.010833333	9	127080	6	KAMPALA	RUBAGA DIVISION	NATEETE	KITOORO	KITOORO 'B	No																					No household member was available			Yes	uuid:b2e70594-4134-4103-a622-7f7047211d5a	2302240625	uuid:b2e70594-4134-4103-a622-7f7047211d5a
06mar2023 18:42:13	06mar2023 20:29:15	06mar2023 20:29:15	06mar2023	43	.71666664	.011944445	9	127085	6	KAMPALA	RUBAGA DIVISION	NATEETE	KITOORO	KITOORO 'B	No																					Refused			Yes	uuid:6d90b42d-734c-4a01-9476-49b8a4800c65	2302240625	uuid:6d90b42d-734c-4a01-9476-49b8a4800c65
06mar2023 18:42:13	06mar2023 18:44:24	06mar2023 18:46:35	06mar2023	131	2.1833334	.036388889	11	127093	6	KAMPALA	RUBAGA DIVISION	NATEETE	KITOORO	KITOORO 'B	Yes	Yes	Yes	105	105	71	71	Yes	154	154	54	54	Yes	109	109	75	75	Yes	13.4	13.4	22.769438	Complete			Yes	uuid:840f38a0-6a86-49a9-9c5c-b4823efb5524	2302240625	uuid:840f38a0-6a86-49a9-9c5c-b4823efb5524
06mar2023 18:42:13	06mar2023 17:14:50	06mar2023 17:17:01	06mar2023	162	2.7	.045000002	11	127094	6	KAMPALA	RUBAGA DIVISION	NATEETE	KITOORO	KITOORO 'B	Yes	Yes	Yes	125	125	85	85	Yes	163	163	59	59	Yes	122	122	85	85	Yes	14.6	14.6	22.206331	Complete			Yes	uuid:1f543012-c25b-4797-89f0-45b0f5283b5a	2302240625	uuid:1f543012-c25b-4797-89f0-45b0f5283b5a
06mar2023 18:42:13	06mar2023 14:11:20	06mar2023 14:17:53	06mar2023	291	4.8499999	.080833331	11	127095	6	KAMPALA	RUBAGA DIVISION	NATEETE	KITOORO	KITOORO 'B	Yes	Yes	Yes	116	116	82	82	Yes	158	158	65	65	Yes	118	118	79	79	Yes	15.6	15.6	26.037495	Complete			Yes	uuid:12537536-ab1a-4296-b3af-938495018d1b	2302240625	uuid:12537536-ab1a-4296-b3af-938495018d1b
06mar2023 18:42:13	06mar2023 20:22:42	06mar2023 20:24:53	06mar2023	65	1.0833334	.018055556	11	127099	6	KAMPALA	RUBAGA DIVISION	NATEETE	KITOORO	KITOORO 'B	No																					No household member was available			Yes	uuid:c19e7a33-b217-4bdc-ad78-3cd0d40c7186	2302240625	uuid:c19e7a33-b217-4bdc-ad78-3cd0d40c7186
06mar2023 18:42:13	06mar2023 20:31:26	06mar2023 20:33:37	06mar2023	58	.96666664	.016111111	11	127102	6	KAMPALA	RUBAGA DIVISION	NATEETE	KITOORO	KITOORO 'B	No																					No household member was available			Yes	uuid:fc8359d5-c39d-410b-a9e8-b82d0db8e93c	2302240625	uuid:fc8359d5-c39d-410b-a9e8-b82d0db8e93c
06mar2023 18:42:13	06mar2023 20:24:53	06mar2023 20:27:04	06mar2023	34	.56666666	.0094444444	11	127106	6	KAMPALA	RUBAGA DIVISION	NATEETE	KITOORO	KITOORO 'B	No																					No household member was available			Yes	uuid:e5c45e3c-8fb7-4d54-a6ef-699187fcbf3b	2302240625	uuid:e5c45e3c-8fb7-4d54-a6ef-699187fcbf3b
06mar2023 18:42:13	06mar2023 15:23:25	06mar2023 15:27:47	06mar2023	193	3.2166667	.053611111	9	127107	6	KAMPALA	RUBAGA DIVISION	NATEETE	KITOORO	KITOORO 'B	Yes	Yes	Yes	115	115	86	86	Yes	165	165	95	95	Yes	121	121	89	89	Yes	14.3	14.3	34.894398	Complete			Yes	uuid:a0c3320f-ac1c-48df-8547-53f22a94c7b8	2302240625	uuid:a0c3320f-ac1c-48df-8547-53f22a94c7b8
06mar2023 18:42:13	06mar2023 16:24:35	06mar2023 16:26:46	06mar2023	112	1.8666667	.031111112	9	127109	6	KAMPALA	RUBAGA DIVISION	NATEETE	KITOORO	KITOORO 'B	Yes	Yes	Yes	109	109	71	71	Yes	164	164	85	85	Yes	102	102	71	71	Yes	12.8	12.8	31.603212	Complete			Yes	uuid:9896ee98-4b68-4363-b1f5-ad9b797c0cce	2302240625	uuid:9896ee98-4b68-4363-b1f5-ad9b797c0cce
06mar2023 18:42:13	06mar2023 17:27:56	06mar2023 17:30:07	06mar2023	143	2.3833334	.039722223	11	127112	6	KAMPALA	RUBAGA DIVISION	NATEETE	KITOORO	KITOORO 'B	Yes	Yes	Yes	99	99	72	72	Yes	163	163	60	60	Yes	95	95	75	75	Yes	15.4	15.4	22.582708	Complete			Yes	uuid:d2e96e31-083f-438a-ba47-ec051fe18f3c	2302240625	uuid:d2e96e31-083f-438a-ba47-ec051fe18f3c
06mar2023 18:42:13	06mar2023 15:32:09	06mar2023 15:38:43	06mar2023	148	2.4666667	.041111112	11	127114	6	KAMPALA	RUBAGA DIVISION	NATEETE	KITOORO	KITOORO 'B	Yes	Yes	Yes	120	120	73	73	Yes	156	156	74	74	Yes	115	115	73	73	Yes	12.1	12.1	30.407627	Complete			Yes	uuid:b90979b7-4014-4d5e-a972-2fc9a8d6bd86	2302240625	uuid:b90979b7-4014-4d5e-a972-2fc9a8d6bd86
06mar2023 18:42:13	06mar2023 20:29:15	06mar2023 20:31:26	06mar2023	58	.96666664	.016111111	11	127115	6	KAMPALA	RUBAGA DIVISION	NATEETE	KITOORO	KITOORO 'B	No																					No household member was available			Yes	uuid:0c685ade-74d4-4cc5-b640-b5b629a13ba2	2302240625	uuid:0c685ade-74d4-4cc5-b640-b5b629a13ba2
10mar2023 18:14:26	10mar2023 14:51:16	10mar2023 14:53:27	10mar2023	97	1.6166667	.026944444	9	128002	6	KAMPALA	MAKINDYE DIVISION	BUKASA	KAYONGO	KAYONGO 'C'	Yes	Yes	Yes	86	86	66	66	Yes	163	163	50	50	Yes	84	84	58	58	Yes	11.9	11.9	18.818924	Complete			Yes	uuid:266bcc34-3fb6-47e7-958b-8f228b0a270b	2302240625	uuid:266bcc34-3fb6-47e7-958b-8f228b0a270b
10mar2023 18:14:26	10mar2023 15:02:11	10mar2023 15:08:44	10mar2023	175	2.9166667	.048611112	9	128004	6	KAMPALA	MAKINDYE DIVISION	BUKASA	KAYONGO	KAYONGO 'C'	Yes	Yes	Yes	111	111	75	75	Yes	176	176	50	50	Yes	107	107	72	72	Yes	15	15	16.141529	Complete			Yes	uuid:18480ee8-65d3-4e06-bf6c-4ad4e586e5ab	2302240625	uuid:18480ee8-65d3-4e06-bf6c-4ad4e586e5ab
10mar2023 18:14:26	10mar2023 15:28:24	10mar2023 15:34:57	10mar2023	190	3.1666667	.052777778	9	128006	6	KAMPALA	MAKINDYE DIVISION	BUKASA	KAYONGO	KAYONGO 'C'	Yes	Yes	Yes	145	145	86	86	Yes	167	167	68	68	Yes	147	147	95	95	Yes	14.8	14.8	24.382374	Complete			Yes	uuid:cea02d31-7234-4262-9f32-272f37ee4a32	2302240625	uuid:cea02d31-7234-4262-9f32-272f37ee4a32
10mar2023 18:14:26	10mar2023 17:24:11	10mar2023 17:26:22	10mar2023	152	2.5333333	.04222222	11	128008	6	KAMPALA	MAKINDYE DIVISION	BUKASA	KAYONGO	KAYONGO 'C'	Yes	Yes	Yes	112	112	65	65	Yes	166	166	62	62	Yes	103	103	66	66	Yes	12	12	22.499638	Complete			Yes	uuid:25bfecfe-b8bd-43ae-b3f2-d83ce168e469	2302240625	uuid:25bfecfe-b8bd-43ae-b3f2-d83ce168e469
10mar2023 18:14:26	10mar2023 18:49:23	10mar2023 18:49:23	10mar2023	89	1.4833333	.024722222	9	128014	6	KAMPALA	MAKINDYE DIVISION	BUKASA	KAYONGO	KAYONGO 'C'	Yes	Yes	Yes	117	117	67	67	Yes	158	158	76	76	Yes	98	98	62	62	Yes	10.3	10.3	30.44384	Complete			Yes	uuid:ada1f2df-dfe1-46ef-a3d1-244a36b65399	2302240625	uuid:ada1f2df-dfe1-46ef-a3d1-244a36b65399
10mar2023 18:14:26	10mar2023 20:14:35	10mar2023 20:14:35	10mar2023	43	.71666664	.011944445	9	128016	6	KAMPALA	MAKINDYE DIVISION	BUKASA	KAYONGO	KAYONGO 'C'	No																					No household member was available			Yes	uuid:163fc07e-d546-45bc-967d-88cf92112fe7	2302240625	uuid:163fc07e-d546-45bc-967d-88cf92112fe7
10mar2023 18:14:26	10mar2023 20:12:23	10mar2023 20:12:23	10mar2023	58	.96666664	.016111111	11	128024	6	KAMPALA	MAKINDYE DIVISION	BUKASA	KAYONGO	KAYONGO 'C'	No																					No household member was available			Yes	uuid:4de045a2-1713-4047-b744-4d1a5af30245	2302240625	uuid:4de045a2-1713-4047-b744-4d1a5af30245
10mar2023 18:14:26	10mar2023 19:57:06	10mar2023 19:59:17	10mar2023	89	1.4833333	.024722222	11	128026	6	KAMPALA	MAKINDYE DIVISION	BUKASA	KAYONGO	KAYONGO 'C'	Yes	Yes	Yes	126	126	72	72	Yes	164	164	67	67	Yes	127	127	74	74	Yes	11	11	24.910767	Complete			Yes	uuid:fdc68ecc-9cf7-4170-9cad-6e9a6e9db329	2302240625	uuid:fdc68ecc-9cf7-4170-9cad-6e9a6e9db329
10mar2023 18:14:26	10mar2023 20:16:46	10mar2023 20:18:57	10mar2023	46	.76666665	.012777777	9	128027	6	KAMPALA	MAKINDYE DIVISION	BUKASA	KAYONGO	KAYONGO 'C'	No																					No household member was available			No	uuid:6fbb30de-bb42-4547-b192-3505c432e6cc	2302240625	uuid:6fbb30de-bb42-4547-b192-3505c432e6cc
10mar2023 18:14:26	10mar2023 14:22:52	10mar2023 14:29:25	10mar2023	260	4.3333335	.072222225	9	128030	6	KAMPALA	MAKINDYE DIVISION	BUKASA	KAYONGO	KAYONGO 'C'	Yes	Yes	Yes	100	100	57	57	Yes	152	152	65	65	Yes	103	103	59	59	Yes	9.1999998	9.1999998	28.133657	Complete			Yes	uuid:945657f6-44bd-4092-ba8d-271820293005	2302240625	uuid:945657f6-44bd-4092-ba8d-271820293005
10mar2023 18:14:26	10mar2023 14:55:38	10mar2023 15:00:00	10mar2023	147	2.45	.040833332	11	128031	6	KAMPALA	MAKINDYE DIVISION	BUKASA	KAYONGO	KAYONGO 'C'	Yes	Yes	Yes	106	106	70	70	Yes	150	150	48	48	Yes	107	107	68	68	Yes	13.3	13.3	21.333334	Complete			Yes	uuid:fea20248-64fe-481c-83f6-7d469020778e	2302240625	uuid:fea20248-64fe-481c-83f6-7d469020778e
10mar2023 18:14:26	10mar2023 18:31:54	10mar2023 18:34:05	10mar2023	120	2	.033333335	11	128032	6	KAMPALA	MAKINDYE DIVISION	BUKASA	KAYONGO	KAYONGO 'C'	Yes	Yes	Yes	124	124	60	60	Yes	166	166	84	84	Yes	123	123	85	85	Yes	15.3	15.3	30.483379	Complete			Yes	uuid:d8c67427-57f4-4cff-a90e-634d7109761c	2302240625	uuid:d8c67427-57f4-4cff-a90e-634d7109761c
10mar2023 18:14:26	10mar2023 16:31:45	10mar2023 16:40:29	10mar2023	225	3.75	.0625	11	128035	6	KAMPALA	MAKINDYE DIVISION	BUKASA	KAYONGO	KAYONGO 'C'	Yes	Yes	Yes	134	134	94	94	Yes	162	162	58	58	Yes	125	125	85	85	Yes	15	15	22.10029	Complete			Yes	uuid:92789bfc-e2ee-486c-90d3-e1025ce0375a	2302240625	uuid:92789bfc-e2ee-486c-90d3-e1025ce0375a
10mar2023 18:14:26	10mar2023 15:45:53	10mar2023 15:52:26	10mar2023	246	4.0999999	.068333335	11	128037	6	KAMPALA	MAKINDYE DIVISION	BUKASA	KAYONGO	KAYONGO 'C'	Yes	Yes	Yes	112	112	66	66	Yes	160	160	62	62	Yes	121	121	70	70	Yes	11	11	24.21875	Complete			Yes	uuid:9b889e66-1713-470b-8fd4-e0b643a0d9c7	2302240625	uuid:9b889e66-1713-470b-8fd4-e0b643a0d9c7
10mar2023 18:14:26	10mar2023 15:10:56	10mar2023 15:15:18	10mar2023	167	2.7833333	.046388891	11	128043	6	KAMPALA	MAKINDYE DIVISION	BUKASA	KAYONGO	KAYONGO 'C'	Yes	Yes	Yes	113	113	63	63	Yes	149	149	47	47	Yes	96	96	61	61	Yes	10.1	10.1	21.170218	Complete			Yes	uuid:c24739cc-340e-4384-b588-986e64777601	2302240625	uuid:c24739cc-340e-4384-b588-986e64777601
10mar2023 18:14:26	10mar2023 16:16:28	10mar2023 16:25:12	10mar2023	243	4.0500002	.067500003	9	128044	6	KAMPALA	MAKINDYE DIVISION	BUKASA	KAYONGO	KAYONGO 'C'	Yes	Yes	Yes	128	128	75	75	Yes	160	160	62	62	Yes	127	127	74	74	Yes	14.5	14.5	24.21875	Complete			Yes	uuid:28f12063-98be-49d3-96f4-d98354b2a4fa	2302240625	uuid:28f12063-98be-49d3-96f4-d98354b2a4fa
10mar2023 18:14:26	10mar2023 20:14:35	10mar2023 20:16:46	10mar2023	49	.81666666	.013611111	9	128049	6	KAMPALA	MAKINDYE DIVISION	BUKASA	KAYONGO	KAYONGO 'C'	No																					No household member was available			Yes	uuid:ea25afe4-bf78-4dd7-9700-f9a1deb4113d	2302240625	uuid:ea25afe4-bf78-4dd7-9700-f9a1deb4113d
10mar2023 18:14:26	10mar2023 20:25:30	10mar2023 20:25:30	10mar2023	42	.69999999	.011666667	9	128054	6	KAMPALA	MAKINDYE DIVISION	BUKASA	KAYONGO	KAYONGO 'C'	No																					No household member was available			Yes	uuid:f904282a-ad1f-451f-9a2b-d31cae8320c4	2302240625	uuid:f904282a-ad1f-451f-9a2b-d31cae8320c4
10mar2023 18:14:26	10mar2023 20:12:23	10mar2023 20:14:35	10mar2023	59	.98333335	.016388889	11	128057	6	KAMPALA	MAKINDYE DIVISION	BUKASA	KAYONGO	KAYONGO 'C'	No																					No household member was available			Yes	uuid:50da0f9c-5e75-4557-bb78-f4b31d3a05fd	2302240625	uuid:50da0f9c-5e75-4557-bb78-f4b31d3a05fd
10mar2023 18:14:26	10mar2023 18:25:21	10mar2023 18:27:32	10mar2023	114	1.9	.031666666	9	128061	6	KAMPALA	MAKINDYE DIVISION	BUKASA	KAYONGO	KAYONGO 'C'	Yes	Yes	Yes	100	100	67	67	Yes	168	168	48	48	Yes	96	96	60	60	Yes	12.7	12.7	17.006804	Complete			Yes	uuid:e1d36c70-0160-42c3-9bf4-6a32a1ac4cdc	2302240625	uuid:e1d36c70-0160-42c3-9bf4-6a32a1ac4cdc
10mar2023 18:14:26	10mar2023 14:35:58	10mar2023 14:44:43	10mar2023	161	2.6833334	.044722222	11	128063	6	KAMPALA	MAKINDYE DIVISION	BUKASA	KAYONGO	KAYONGO 'C'	Yes	Yes	Yes	125	125	95	95	Yes	151	151	50	50	Yes	123	123	86	86	Yes	12.9	12.9	21.928864	Complete			Yes	uuid:3b59f2a8-b874-40a9-b4ae-59fabb93ae80	2302240625	uuid:3b59f2a8-b874-40a9-b4ae-59fabb93ae80
10mar2023 18:14:26	10mar2023 17:11:04	10mar2023 17:13:16	10mar2023	115	1.9166666	.031944446	9	128065	6	KAMPALA	MAKINDYE DIVISION	BUKASA	KAYONGO	KAYONGO 'C'	Yes	Yes	Yes	99	99	77	77	Yes	152	152	45	45	Yes	93	93	71	71	Yes	13.3	13.3	19.477146	Complete			Yes	uuid:f3fe65d2-23b7-4bbd-a12e-a724388928af	2302240625	uuid:f3fe65d2-23b7-4bbd-a12e-a724388928af
10mar2023 18:14:26	10mar2023 19:17:47	10mar2023 19:22:09	10mar2023	154	2.5666666	.042777777	11	128071	6	KAMPALA	MAKINDYE DIVISION	BUKASA	KAYONGO	KAYONGO 'C'	Yes	Yes	Yes	141	141	96	96	Yes	165	165	72	72	Yes	141	141	102	102	Yes	13.4	13.4	26.446281	Complete			Yes	uuid:0ba17311-8177-4b67-9761-697c2196130f	2302240625	uuid:0ba17311-8177-4b67-9761-697c2196130f
10mar2023 18:14:26	10mar2023 16:55:47	10mar2023 17:02:20	10mar2023	163	2.7166667	.045277778	11	128075	6	KAMPALA	MAKINDYE DIVISION	BUKASA	KAYONGO	KAYONGO 'C'	Yes	Yes	Yes	140	140	106	106	Yes	165	165	78	78	Yes	142	142	109	109	Yes	12.9	12.9	28.650137	Complete			Yes	uuid:6517e2f7-50b3-4e9e-9593-0a3ac336d189	2302240625	uuid:6517e2f7-50b3-4e9e-9593-0a3ac336d189
10mar2023 18:14:26	10mar2023 20:18:57	10mar2023 20:18:57	10mar2023	43	.71666664	.011944445	11	128076	6	KAMPALA	MAKINDYE DIVISION	BUKASA	KAYONGO	KAYONGO 'C'	No																					No household member was available			Yes	uuid:22d48970-e68f-42ad-96ea-df7d74b01e6e	2302240625	uuid:22d48970-e68f-42ad-96ea-df7d74b01e6e
10mar2023 18:14:26	10mar2023 20:08:01	10mar2023 20:10:12	10mar2023	147	2.45	.040833332	9	128078	6	KAMPALA	MAKINDYE DIVISION	BUKASA	KAYONGO	KAYONGO 'C'	No																					No household member was available			Yes	uuid:de880773-fc81-448d-973c-b565e8321684	2302240625	uuid:de880773-fc81-448d-973c-b565e8321684
10mar2023 18:14:26	10mar2023 17:48:13	10mar2023 17:50:24	10mar2023	100	1.6666666	.027777778	9	128084	6	KAMPALA	MAKINDYE DIVISION	BUKASA	KAYONGO	KAYONGO 'C'	Yes	Yes	Yes	137	137	86	86	Yes	162	162	71	71	Yes	130	130	82	82	Yes	13.7	13.7	27.053802	Complete			Yes	uuid:9f1095b6-e0d2-4b5a-9b7e-e4ccbdbbe05c	2302240625	uuid:9f1095b6-e0d2-4b5a-9b7e-e4ccbdbbe05c
10mar2023 18:14:26	10mar2023 20:18:57	10mar2023 20:18:57	10mar2023	48	.80000001	.013333334	11	128085	6	KAMPALA	MAKINDYE DIVISION	BUKASA	KAYONGO	KAYONGO 'C'	No																					No household member was available			No	uuid:80f2135b-5526-44a5-83b5-86ea78640bcb	2302240625	uuid:80f2135b-5526-44a5-83b5-86ea78640bcb
10mar2023 18:14:26	10mar2023 20:10:12	10mar2023 20:12:23	10mar2023	39	.64999998	.010833333	9	128089	6	KAMPALA	MAKINDYE DIVISION	BUKASA	KAYONGO	KAYONGO 'C'	No																					No household member was available			Yes	uuid:43118a68-2785-49fc-b9b8-1020c80aa2e5	2302240625	uuid:43118a68-2785-49fc-b9b8-1020c80aa2e5
10mar2023 18:14:26	10mar2023 20:27:41	10mar2023 20:27:41	10mar2023	83	1.3833333	.023055555	11	128091	6	KAMPALA	MAKINDYE DIVISION	BUKASA	KAYONGO	KAYONGO 'C'	No																					No household member was available			Yes	uuid:3de565c3-e760-45bb-a592-e064891c22bf	2302240625	uuid:3de565c3-e760-45bb-a592-e064891c22bf
10mar2023 18:14:26	10mar2023 17:54:46	10mar2023 18:01:19	10mar2023	142	2.3666666	.039444443	11	128096	6	KAMPALA	MAKINDYE DIVISION	BUKASA	KAYONGO	KAYONGO 'C'	Yes	Yes	Yes	131	131	85	85	Yes	168	168	62	62	Yes	117	117	86	86	Yes	13.6	13.6	21.967121	Complete			Yes	uuid:165ef1fb-ff74-47bf-a1d8-557f5e5e686b	2302240625	uuid:165ef1fb-ff74-47bf-a1d8-557f5e5e686b
10mar2023 18:14:26	10mar2023 20:25:30	10mar2023 20:27:41	10mar2023	46	.76666665	.012777777	9	128101	6	KAMPALA	MAKINDYE DIVISION	BUKASA	KAYONGO	KAYONGO 'C'	No																					No household member was available			Yes	uuid:cf3f2ecd-98df-448b-adfd-2aa8d589b2b1	2302240625	uuid:cf3f2ecd-98df-448b-adfd-2aa8d589b2b1
10mar2023 18:14:26	10mar2023 18:10:03	10mar2023 18:12:14	10mar2023	110	1.8333334	.030555556	11	128108	6	KAMPALA	MAKINDYE DIVISION	BUKASA	KAYONGO	KAYONGO 'C'	Yes	Yes	Yes	112	112	79	79	Yes	157	157	47	47	Yes	113	113	83	83	Yes	14.5	14.5	19.067711	Complete			Yes	uuid:6d5be59b-4ee3-41c9-a1e2-bfb17db16a56	2302240625	uuid:6d5be59b-4ee3-41c9-a1e2-bfb17db16a56
10mar2023 18:14:26	10mar2023 20:16:46	10mar2023 20:16:46	10mar2023	49	.81666666	.013611111	11	128111	6	KAMPALA	MAKINDYE DIVISION	BUKASA	KAYONGO	KAYONGO 'C'	No																					No household member was available			Yes	uuid:cc47815b-d3c9-49bd-b815-989ccd0b7f68	2302240625	uuid:cc47815b-d3c9-49bd-b815-989ccd0b7f68
10mar2023 18:14:26	10mar2023 20:21:08	10mar2023 20:25:30	10mar2023	117	1.95	.032499999	9	128114	6	KAMPALA	MAKINDYE DIVISION	BUKASA	KAYONGO	KAYONGO 'C'	No																					No household member was available			Yes	uuid:5b2e9f4d-6061-4a22-8b84-5b9370cd6dbc	2302240625	uuid:5b2e9f4d-6061-4a22-8b84-5b9370cd6dbc
10mar2023 18:14:26	10mar2023 20:21:08	10mar2023 20:21:08	10mar2023	81	1.35	.022500001	11	128115	6	KAMPALA	MAKINDYE DIVISION	BUKASA	KAYONGO	KAYONGO 'C'	No																					No household member was available			No	uuid:818f020e-b467-4408-b2d9-63d788b6899c	2302240625	uuid:818f020e-b467-4408-b2d9-63d788b6899c
10mar2023 18:14:26	10mar2023 19:37:26	10mar2023 19:39:37	10mar2023	109	1.8166667	.030277777	9	128116	6	KAMPALA	MAKINDYE DIVISION	BUKASA	KAYONGO	KAYONGO 'C'	Yes	Yes	Yes	142	142	87	87	Yes	147	147	45	45	Yes	155	155	97	97	Yes	13	13	20.824656	Complete			Yes	uuid:58069194-b438-45f7-a43b-dbb2299c7927	2302240625	uuid:58069194-b438-45f7-a43b-dbb2299c7927
17mar2023 11:07:53	16mar2023 17:02:10	16mar2023 17:06:32	16mar2023	335	5.5833335	.093055554	12	129001	6	KAMPALA	MAKINDYE DIVISION	BUZIGA	LOWER MAWANGA	LOWER MAWANGA 'A	Yes	Yes	Yes	117	117	71	71	Yes	160	160	82	82	Yes	110	110	72	72	Yes	13.9	13.9	32.03125	Complete			Yes	uuid:9f5d2e53-32db-49b7-ae18-ffe456e3f722	2302240625	uuid:9f5d2e53-32db-49b7-ae18-ffe456e3f722
17mar2023 11:07:53	16mar2023 17:37:07	16mar2023 17:43:40	16mar2023	386	6.4333334	.10722222	8	129002	6	KAMPALA	MAKINDYE DIVISION	BUZIGA	LOWER MAWANGA	LOWER MAWANGA 'A	Yes	Yes	Yes	139	139	91	91	Yes	150	150	73	73	Yes	130	130	86	86	No			32.444443	Complete			Yes	uuid:70a9cf44-e82a-489c-a83d-b871a6f284ea	2302240625	uuid:70a9cf44-e82a-489c-a83d-b871a6f284ea
26feb2023 19:35:36	26feb2023 15:04:43	26feb2023 15:11:16	26feb2023	357	5.9499998	.099166669	9	129003	6	KAMPALA	MAKINDYE DIVISION	BUZIGA	LOWER MAWANGA	LOWER MAWANGA 'A	Yes	Yes	Yes	147	147	86	86	Yes	155	155	67	67	Yes	133	133	88	88	Yes	12.6	12.6	27.887617	Complete			Yes	uuid:a51d8eff-c776-4869-97ec-e47cf96a100b	2302240625	uuid:a51d8eff-c776-4869-97ec-e47cf96a100b
17mar2023 09:47:03	16mar2023 18:25:11	16mar2023 18:27:22	16mar2023	29	.48333332	.0080555556	12	129005	6	KAMPALA	MAKINDYE DIVISION	BUZIGA	LOWER MAWANGA	LOWER MAWANGA 'A	No																					No household member was available			Yes	uuid:1140b34b-7d5b-4585-aba5-6b562eb13189	2302240625	uuid:1140b34b-7d5b-4585-aba5-6b562eb13189
17mar2023 09:47:03	16mar2023 18:27:22	16mar2023 18:27:22	16mar2023	49	.81666666	.013611111	12	129007	6	KAMPALA	MAKINDYE DIVISION	BUZIGA	LOWER MAWANGA	LOWER MAWANGA 'A	No																					No household member was available			Yes	uuid:c4dab1cf-0436-4342-a701-3d464df82738	2302240625	uuid:c4dab1cf-0436-4342-a701-3d464df82738
17mar2023 09:47:03	16mar2023 18:31:44	16mar2023 18:31:44	16mar2023	32	.53333336	.0088888891	12	129008	6	KAMPALA	MAKINDYE DIVISION	BUZIGA	LOWER MAWANGA	LOWER MAWANGA 'A	No																					No household member was available			Yes	uuid:740ee6ad-b21a-4f87-8e80-a1f72879f02a	2302240625	uuid:740ee6ad-b21a-4f87-8e80-a1f72879f02a
26feb2023 19:35:36	26feb2023 12:01:13	26feb2023 12:12:08	26feb2023	539	8.9833336	.14972222	9	129010	6	KAMPALA	MAKINDYE DIVISION	BUZIGA	LOWER MAWANGA	LOWER MAWANGA 'A	Yes	Yes	Yes	131	131	99	99	Yes	163	163	78	78	Yes	134	134	94	94	Yes	13.6	13.6	29.357521	Complete			Yes	uuid:12c6fb6c-3b77-4b9c-a597-86abb005e25d	2302240625	uuid:12c6fb6c-3b77-4b9c-a597-86abb005e25d
17mar2023 09:47:03	16mar2023 18:29:33	16mar2023 18:29:33	16mar2023	33	.55000001	.0091666663	12	129013	6	KAMPALA	MAKINDYE DIVISION	BUZIGA	LOWER MAWANGA	LOWER MAWANGA 'A	No																					No household member was available			Yes	uuid:48a012f9-6572-4b41-b28b-05209fc9fe27	2302240625	uuid:48a012f9-6572-4b41-b28b-05209fc9fe27
17mar2023 09:47:03	16mar2023 18:25:11	16mar2023 18:25:11	16mar2023	36	.60000002	.0099999998	8	129014	6	KAMPALA	MAKINDYE DIVISION	BUZIGA	LOWER MAWANGA	LOWER MAWANGA 'A	No																					No household member was available			Yes	uuid:92234cbd-f0e8-4477-8627-5e28f99029de	2302240625	uuid:92234cbd-f0e8-4477-8627-5e28f99029de
26feb2023 19:35:36	26feb2023 10:46:56	26feb2023 10:57:52	26feb2023	647	10.783334	.17972222	8	129017	6	KAMPALA	MAKINDYE DIVISION	BUZIGA	LOWER MAWANGA	LOWER MAWANGA 'A	Yes	Yes	Yes	132	132	90	90	Yes	148	148	89	89	Yes	124	124	83	83	Yes	11.5	11.5	40.631847	Complete			Yes	uuid:4a0e3b5a-cb96-4449-a02c-c88ca8c03431	2302240625	uuid:4a0e3b5a-cb96-4449-a02c-c88ca8c03431
26feb2023 19:35:36	26feb2023 12:18:41	26feb2023 12:31:48	26feb2023	668	11.133333	.18555556	8	129022	6	KAMPALA	MAKINDYE DIVISION	BUZIGA	LOWER MAWANGA	LOWER MAWANGA 'A	Yes	Yes	Yes	95	95	69	69	Yes	161	161	67	67	Yes	93	93	68	68	Yes	12.4	12.4	25.847769	Complete			Yes	uuid:97581331-487e-431f-8d6e-66afffda1d0b	2302240625	uuid:97581331-487e-431f-8d6e-66afffda1d0b
17mar2023 09:47:03	16mar2023 18:27:22	16mar2023 18:27:22	16mar2023	39	.64999998	.010833333	12	129023	6	KAMPALA	MAKINDYE DIVISION	BUZIGA	LOWER MAWANGA	LOWER MAWANGA 'A	No																					No household member was available			Yes	uuid:9d483bd2-b123-44bf-8c0b-d2bfff02db77	2302240625	uuid:9d483bd2-b123-44bf-8c0b-d2bfff02db77
26feb2023 19:35:36	26feb2023 13:35:09	26feb2023 13:43:53	26feb2023	463	7.7166667	.12861112	9	129025	6	KAMPALA	MAKINDYE DIVISION	BUZIGA	LOWER MAWANGA	LOWER MAWANGA 'A	Yes	Yes	Yes	120	120	85	85	Yes	157	157	85	85	Yes	115	115	77	77	Yes	13.3	13.3	34.484158	Complete			Yes	uuid:9bae086d-1e8e-4316-887a-8cfb2e269ddb	2302240625	uuid:9bae086d-1e8e-4316-887a-8cfb2e269ddb
26feb2023 19:35:36	26feb2023 12:55:50	26feb2023 13:19:51	26feb2023	1233	20.549999	.3425	9	129027	6	KAMPALA	MAKINDYE DIVISION	BUZIGA	LOWER MAWANGA	LOWER MAWANGA 'A	Yes	Yes	Yes	151	151	102	102	Yes	158	158	83	83	Yes	153	153	103	103	Yes	12.3	12.3	33.247875	Complete			Yes	uuid:3cb71cd8-327a-4a24-90eb-2226ff66c166	2302240625	uuid:3cb71cd8-327a-4a24-90eb-2226ff66c166
26feb2023 19:35:36	26feb2023 17:39:49	26feb2023 17:52:55	26feb2023	622	10.366667	.17277777	9	129029	6	KAMPALA	MAKINDYE DIVISION	BUZIGA	LOWER MAWANGA	LOWER MAWANGA 'A	Yes	Yes	Yes	140	140	96	96	Yes	164	164	88	88	Yes	125	125	93	93	Yes	14.5	14.5	32.71862	Complete			Yes	uuid:0252fe41-e482-4ae3-9fe0-56409a1ce41e	2302240625	uuid:0252fe41-e482-4ae3-9fe0-56409a1ce41e
17mar2023 11:07:53	16mar2023 15:50:05	16mar2023 15:54:27	16mar2023	287	4.7833333	.079722226	8	129031	6	KAMPALA	MAKINDYE DIVISION	BUZIGA	LOWER MAWANGA	LOWER MAWANGA 'A	Yes	Yes	Yes	125	125	85	85	Yes	153	153	57	57	Yes	121	121	76	76	Yes	12.4	12.4	24.349609	Complete			Yes	uuid:7f622b7a-4068-4aa1-964d-ac488213851d	2302240625	uuid:7f622b7a-4068-4aa1-964d-ac488213851d
17mar2023 09:44:52	16mar2023 18:23:00	16mar2023 18:23:00	16mar2023	39	.64999998	.010833333	8	129033	6	KAMPALA	MAKINDYE DIVISION	BUZIGA	LOWER MAWANGA	LOWER MAWANGA 'A	No																					No household member was available			Yes	uuid:ac226998-47ec-4431-a18f-8224124870d2	2302240625	uuid:ac226998-47ec-4431-a18f-8224124870d2
26feb2023 19:35:36	26feb2023 13:24:13	26feb2023 13:30:47	26feb2023	395	6.5833335	.10972222	8	129036	6	KAMPALA	MAKINDYE DIVISION	BUZIGA	LOWER MAWANGA	LOWER MAWANGA 'A	Yes	Yes	Yes	133	133	94	94	Yes	155	155	63	63	Yes	132	132	93	93	Yes	12.9	12.9	26.222685	Complete			Yes	uuid:5d3600a5-5c21-4dbe-86ce-6582ee7b25ef	2302240625	uuid:5d3600a5-5c21-4dbe-86ce-6582ee7b25ef
17mar2023 11:07:53	16mar2023 16:44:41	16mar2023 16:49:04	16mar2023	216	3.5999999	.059999999	8	129037	6	KAMPALA	MAKINDYE DIVISION	BUZIGA	LOWER MAWANGA	LOWER MAWANGA 'A	Yes	Yes	Yes	121	121	85	85	Yes	158	158	64	64	Yes	114	114	82	82	No			25.636917	Complete			Yes	uuid:3a37dbb0-99df-4967-9c15-79b40f14c61d	2302240625	uuid:3a37dbb0-99df-4967-9c15-79b40f14c61d
17mar2023 09:44:52	16mar2023 18:23:00	16mar2023 18:23:00	16mar2023	36	.60000002	.0099999998	12	129043	6	KAMPALA	MAKINDYE DIVISION	BUZIGA	LOWER MAWANGA	LOWER MAWANGA 'A	No																					No household member was available			Yes	uuid:086ea516-c996-4b1a-b8a7-ac5a32d3d624	2302240625	uuid:086ea516-c996-4b1a-b8a7-ac5a32d3d624
26feb2023 19:35:36	26feb2023 18:01:40	26feb2023 18:06:02	26feb2023	324	5.4000001	.090000004	8	129045	6	KAMPALA	MAKINDYE DIVISION	BUZIGA	LOWER MAWANGA	LOWER MAWANGA 'A	Yes	Yes	Yes	143	143	84	84	Yes	171	171	66	66	Yes	151	151	95	95	Yes	14.4	14.4	22.571047	Complete			Yes	uuid:2d251468-16a9-48f4-a3e0-a1e58273dee6	2302240625	uuid:2d251468-16a9-48f4-a3e0-a1e58273dee6
26feb2023 19:35:36	26feb2023 16:12:26	26feb2023 16:18:59	26feb2023	399	6.6500001	.11083333	8	129046	6	KAMPALA	MAKINDYE DIVISION	BUZIGA	LOWER MAWANGA	LOWER MAWANGA 'A	Yes	Yes	Yes	107	107	68	68	Yes	160	160	69	69	Yes	117	117	68	68	Yes	14.2	14.2	26.953125	Complete			Yes	uuid:dd1a57c6-757f-4312-9a89-bd9cf5b2a4eb	2302240625	uuid:dd1a57c6-757f-4312-9a89-bd9cf5b2a4eb
17mar2023 09:47:03	16mar2023 18:25:11	16mar2023 18:25:11	16mar2023	52	.86666667	.014444444	12	129047	6	KAMPALA	MAKINDYE DIVISION	BUZIGA	LOWER MAWANGA	LOWER MAWANGA 'A	No																					No household member was available			Yes	uuid:d13609ad-7731-4c18-baf7-7998eeda6358	2302240625	uuid:d13609ad-7731-4c18-baf7-7998eeda6358
26feb2023 19:35:36	26feb2023 15:37:29	26feb2023 15:52:46	26feb2023	703	11.716666	.19527778	9	129050	6	KAMPALA	MAKINDYE DIVISION	BUZIGA	LOWER MAWANGA	LOWER MAWANGA 'A	Yes	Yes	Yes	110	110	82	82	Yes	157	157	48	48	Yes	124	124	77	77	Yes	11.8	11.8	19.473406	Complete			Yes	uuid:88af9cf4-166a-4870-b634-5c19266fe711	2302240625	uuid:88af9cf4-166a-4870-b634-5c19266fe711
17mar2023 09:47:03	16mar2023 18:23:00	16mar2023 18:23:00	16mar2023	31	.51666665	.008611111	12	129051	6	KAMPALA	MAKINDYE DIVISION	BUZIGA	LOWER MAWANGA	LOWER MAWANGA 'A	No																					Refused			Yes	uuid:001cc2bf-e3fb-45d1-bb80-e6e2f07b2b79	2302240625	uuid:001cc2bf-e3fb-45d1-bb80-e6e2f07b2b79
26feb2023 19:35:36	26feb2023 18:12:35	26feb2023 18:19:08	26feb2023	363	6.0500002	.10083333	9	129052	6	KAMPALA	MAKINDYE DIVISION	BUZIGA	LOWER MAWANGA	LOWER MAWANGA 'A	Yes	Yes	Yes	156	156	96	96	Yes	160	160	58	58	Yes	141	141	94	94	Yes	14	14	22.65625	Complete			Yes	uuid:ed1aed35-ee9c-4d27-a679-d8dd85aa2949	2302240625	uuid:ed1aed35-ee9c-4d27-a679-d8dd85aa2949
26feb2023 19:35:36	26feb2023 11:19:42	26feb2023 11:28:27	26feb2023	402	6.6999998	.11166666	9	129055	6	KAMPALA	MAKINDYE DIVISION	BUZIGA	LOWER MAWANGA	LOWER MAWANGA 'A	Yes	Yes	Yes	109	109	68	68	Yes	150	150	53	53	Yes	110	110	69	69	Yes	11.8	11.8	23.555555	Complete			Yes	uuid:cad42627-2954-41bc-97ee-0a77695bcc56	2302240625	uuid:cad42627-2954-41bc-97ee-0a77695bcc56
26feb2023 19:35:36	26feb2023 13:59:11	26feb2023 14:03:33	26feb2023	369	6.1500001	.1025	8	129056	6	KAMPALA	MAKINDYE DIVISION	BUZIGA	LOWER MAWANGA	LOWER MAWANGA 'A	Yes	Yes	Yes	105	105	78	78	Yes	159	159	54	54	Yes	109	109	78	78	Yes	12.2	12.2	21.359915	Complete			Yes	uuid:10b964d7-f719-4a4f-b211-a82f041cac73	2302240625	uuid:10b964d7-f719-4a4f-b211-a82f041cac73
17mar2023 11:07:53	16mar2023 16:27:13	16mar2023 16:31:35	16mar2023	338	5.6333332	.093888886	12	129057	6	KAMPALA	MAKINDYE DIVISION	BUZIGA	LOWER MAWANGA	LOWER MAWANGA 'A	Yes	Yes	Yes	105	105	76	76	Yes	152	152	79	79	Yes	111	111	71	71	Yes	14.5	14.5	34.193214	Complete			Yes	uuid:1b97ad01-af46-4b1b-9296-24f33b16544d	2302240625	uuid:1b97ad01-af46-4b1b-9296-24f33b16544d
26feb2023 19:35:36	26feb2023 17:26:42	26feb2023 17:33:16	26feb2023	469	7.8166666	.13027778	8	129059	6	KAMPALA	MAKINDYE DIVISION	BUZIGA	LOWER MAWANGA	LOWER MAWANGA 'A	Yes	Yes	Yes	108	108	65	65	Yes	166	166	63	63	Yes	111	111	65	65	Yes	10.7	10.7	22.862534	Complete			Yes	uuid:2adee722-db64-4edc-9942-ead83ed0a9c6	2302240625	uuid:2adee722-db64-4edc-9942-ead83ed0a9c6
26feb2023 19:35:36	26feb2023 14:47:14	26feb2023 14:53:47	26feb2023	460	7.6666665	.12777779	8	129060	6	KAMPALA	MAKINDYE DIVISION	BUZIGA	LOWER MAWANGA	LOWER MAWANGA 'A	Yes	Yes	Yes	105	105	77	77	Yes	155	155	38	38	Yes	95	95	72	72	Yes	13.8	13.8	15.816857	Complete			Yes	uuid:13fe7152-c912-42a9-858b-f8ce204360c0	2302240625	uuid:13fe7152-c912-42a9-858b-f8ce204360c0
26feb2023 19:35:36	26feb2023 15:17:49	26feb2023 15:24:22	26feb2023	344	5.7333331	.095555559	8	129062	6	KAMPALA	MAKINDYE DIVISION	BUZIGA	LOWER MAWANGA	LOWER MAWANGA 'A	Yes	Yes	Yes	142	142	96	96	Yes	158	158	92	92	Yes	146	146	88	88	Yes	13.2	13.2	36.853069	Complete			Yes	uuid:9e0a79c3-bd69-4de6-ba81-0e84a5385d20	2302240625	uuid:9e0a79c3-bd69-4de6-ba81-0e84a5385d20
26feb2023 19:35:36	26feb2023 16:27:44	26feb2023 16:29:55	26feb2023	205	3.4166667	.056944445	8	129066	6	KAMPALA	MAKINDYE DIVISION	BUZIGA	LOWER MAWANGA	LOWER MAWANGA 'A	Yes	Yes	Yes	118	118	77	77	Yes	153	153	56	56	Yes	98	98	66	66	Yes	15.5	15.5	23.922422	Complete			Yes	uuid:acf52b47-5f1b-4634-ba8e-e09088f4844e	2302240625	uuid:acf52b47-5f1b-4634-ba8e-e09088f4844e
17mar2023 09:47:03	16mar2023 18:27:22	16mar2023 18:29:33	16mar2023	32	.53333336	.0088888891	8	129067	6	KAMPALA	MAKINDYE DIVISION	BUZIGA	LOWER MAWANGA	LOWER MAWANGA 'A	No																					No household member was available			Yes	uuid:d98db3e7-8e3c-4677-ab6b-5df83bb0e0c9	2302240625	uuid:d98db3e7-8e3c-4677-ab6b-5df83bb0e0c9
17mar2023 11:07:53	16mar2023 15:56:38	16mar2023 16:03:11	16mar2023	368	6.1333332	.10222222	12	129068	6	KAMPALA	MAKINDYE DIVISION	BUZIGA	LOWER MAWANGA	LOWER MAWANGA 'A	Yes	Yes	Yes	136	136	94	94	Yes	165	165	68	68	Yes	132	132	91	91	Yes	14.2	14.2	24.977043	Complete			Yes	uuid:552b8d44-513b-4a97-9f0f-bd316f3a042d	2302240625	uuid:552b8d44-513b-4a97-9f0f-bd316f3a042d
26feb2023 19:35:36	26feb2023 12:33:59	26feb2023 12:44:54	26feb2023	499	8.3166666	.13861111	9	129070	6	KAMPALA	MAKINDYE DIVISION	BUZIGA	LOWER MAWANGA	LOWER MAWANGA 'A	Yes	Yes	Yes	83	83	66	66	Yes	156	156	92	92	Yes	110	110	62	62	Yes	13.1	13.1	37.804077	Complete			Yes	uuid:83ac58d7-272d-411f-81b5-6cc0b9d96671	2302240625	uuid:83ac58d7-272d-411f-81b5-6cc0b9d96671
26feb2023 19:35:36	26feb2023 12:44:54	26feb2023 12:53:38	26feb2023	516	8.6000004	.14333333	8	129071	6	KAMPALA	MAKINDYE DIVISION	BUZIGA	LOWER MAWANGA	LOWER MAWANGA 'A	Yes	Yes	Yes	146	146	96	96	Yes	152	152	74	74	Yes	133	133	115	115	Yes	13.5	13.5	32.029087	Complete			Yes	uuid:34022bef-1c26-41c2-9fbf-90eed484093e	2302240625	uuid:34022bef-1c26-41c2-9fbf-90eed484093e
17mar2023 09:47:03	16mar2023 18:29:33	16mar2023 18:31:44	16mar2023	32	.53333336	.0088888891	8	129072	6	KAMPALA	MAKINDYE DIVISION	BUZIGA	LOWER MAWANGA	LOWER MAWANGA 'A	No																					No household member was available			Yes	uuid:c274da55-0a88-42ce-b7e2-5b0b0efb1a03	2302240625	uuid:c274da55-0a88-42ce-b7e2-5b0b0efb1a03
26feb2023 19:35:36	26feb2023 16:29:55	26feb2023 16:45:12	26feb2023	615	10.25	.17083333	8	129074	6	KAMPALA	MAKINDYE DIVISION	BUZIGA	LOWER MAWANGA	LOWER MAWANGA 'A	Yes	Yes	Yes	117	117	86	86	Yes	154	154	80	80	Yes	121	121	88	88	Yes	13.5	13.5	33.732502	Complete			Yes	uuid:8eb2c6e0-dad6-47c2-b05b-9f50dfb1e3cf	2302240625	uuid:8eb2c6e0-dad6-47c2-b05b-9f50dfb1e3cf
26feb2023 19:35:36	26feb2023 11:54:40	26feb2023 12:01:13	26feb2023	326	5.4333334	.090555556	8	129077	6	KAMPALA	MAKINDYE DIVISION	BUZIGA	LOWER MAWANGA	LOWER MAWANGA 'A	Yes	Yes	Yes	109	109	77	77	Yes	152	152	51	51	Yes	106	106	78	78	Yes	14.5	14.5	22.0741	Complete			Yes	uuid:3259da4d-c444-432b-b8c9-7afbb4069a03	2302240625	uuid:3259da4d-c444-432b-b8c9-7afbb4069a03
26feb2023 19:35:36	26feb2023 16:18:59	26feb2023 16:27:44	26feb2023	357	5.9499998	.099166669	9	129085	6	KAMPALA	MAKINDYE DIVISION	BUZIGA	LOWER MAWANGA	LOWER MAWANGA 'A	Yes	Yes	Yes	128	128	81	81	Yes	162	162	49	49	Yes	113	113	68	68	Yes	12.1	12.1	18.670935	Complete			Yes	uuid:382fe61d-7a12-4f74-b55b-5378c941f93d	2302240625	uuid:382fe61d-7a12-4f74-b55b-5378c941f93d
17mar2023 09:47:03	16mar2023 18:29:33	16mar2023 18:29:33	16mar2023	31	.51666665	.008611111	8	129086	6	KAMPALA	MAKINDYE DIVISION	BUZIGA	LOWER MAWANGA	LOWER MAWANGA 'A	No																					No household member was available			Yes	uuid:d78ad4bd-4762-4335-a1b6-dc4a863cfa62	2302240625	uuid:d78ad4bd-4762-4335-a1b6-dc4a863cfa62
26feb2023 19:35:36	26feb2023 14:12:17	26feb2023 14:18:50	26feb2023	463	7.7166667	.12861112	9	129088	6	KAMPALA	MAKINDYE DIVISION	BUZIGA	LOWER MAWANGA	LOWER MAWANGA 'A	Yes	Yes	Yes	125	125	90	90	Yes	160	160	76	76	Yes	121	121	87	87	Yes	14.2	14.2	29.6875	Complete			Yes	uuid:e1e86f7e-5ac3-47b3-9279-e15218b1708c	2302240625	uuid:e1e86f7e-5ac3-47b3-9279-e15218b1708c
10mar2023 21:07:00	10mar2023 19:00:18	10mar2023 19:00:18	10mar2023	42	.69999999	.011666667	13	130003	6	KAMPALA	MAKINDYE DIVISION	KABALAGALA	BWIRE	BWIRE 'A'	No																					Refused			Yes	uuid:3b53c680-192f-42f0-acc0-74ec7f9e0b60	2302240625	uuid:3b53c680-192f-42f0-acc0-74ec7f9e0b60
10mar2023 21:04:49	10mar2023 14:31:36	10mar2023 14:35:58	10mar2023	287	4.7833333	.079722226	13	130004	6	KAMPALA	MAKINDYE DIVISION	KABALAGALA	BWIRE	BWIRE 'A'	Yes	Yes	Yes	107	107	69	69	Yes	156	156	59	59	Yes	103	103	67	67	Yes	12.6	12.6	24.243919	Complete			Yes	uuid:4cbe339c-cde0-49f7-8b8d-65868d5bdc4a	2302240625	uuid:4cbe339c-cde0-49f7-8b8d-65868d5bdc4a
10mar2023 21:07:00	10mar2023 17:28:33	10mar2023 17:35:06	10mar2023	497	8.2833338	.13805556	13	130007	6	KAMPALA	MAKINDYE DIVISION	KABALAGALA	BWIRE	BWIRE 'A'	Yes	Yes	Yes	115	115	81	81	Yes	170	170	79	79	Yes	120	120	82	82	Yes	13.1	13.1	27.33564	Complete			Yes	uuid:d07d2f14-d865-4ea2-aab1-fdeac03935da	2302240625	uuid:d07d2f14-d865-4ea2-aab1-fdeac03935da
16mar2023 16:51:15	16mar2023 14:27:04	16mar2023 14:27:04	16mar2023	44	.73333335	.012222222	13	130008	6	KAMPALA	MAKINDYE DIVISION	KABALAGALA	BWIRE	BWIRE 'A'	No																					No household member was available			Yes	uuid:eac95ef7-4446-4f1a-84fb-585b487494bb	2302240625	uuid:eac95ef7-4446-4f1a-84fb-585b487494bb
10mar2023 21:07:00	10mar2023 15:43:42	10mar2023 15:50:15	10mar2023	341	5.6833334	.094722219	10	130011	6	KAMPALA	MAKINDYE DIVISION	KABALAGALA	BWIRE	BWIRE 'A'	Yes	Yes	Yes	112	112	67	67	Yes	145	145	51	51	Yes	102	102	61	61	Yes	8.6999998	8.6999998	24.256838	Complete			Yes	uuid:52804699-5829-483e-98a1-4688134f7afb	2302240625	uuid:52804699-5829-483e-98a1-4688134f7afb
10mar2023 21:04:49	10mar2023 14:35:58	10mar2023 14:42:32	10mar2023	357	5.9499998	.099166669	10	130012	6	KAMPALA	MAKINDYE DIVISION	KABALAGALA	BWIRE	BWIRE 'A'	Yes	Yes	Yes	163	163	103	103	Yes	157	157	57	57	Yes	172	172	116	116	Yes	12.3	12.3	23.12467	Complete			Yes	uuid:664c2e4d-20b5-4b58-a2da-87a533456734	2302240625	uuid:664c2e4d-20b5-4b58-a2da-87a533456734
10mar2023 21:07:00	10mar2023 18:47:12	10mar2023 18:51:34	10mar2023	334	5.5666666	.092777781	10	130015	6	KAMPALA	MAKINDYE DIVISION	KABALAGALA	BWIRE	BWIRE 'A'	Yes	Yes	Yes	126	126	90	90	Yes	166	166	71	71	Yes	132	132	90	90	Yes	15.1	15.1	25.765713	Complete			Yes	uuid:ba611e2b-00bd-4f97-a26b-593e7f3f4556	2302240625	uuid:ba611e2b-00bd-4f97-a26b-593e7f3f4556
10mar2023 21:07:00	10mar2023 15:06:33	10mar2023 15:10:56	10mar2023	335	5.5833335	.093055554	13	130016	6	KAMPALA	MAKINDYE DIVISION	KABALAGALA	BWIRE	BWIRE 'A'	Yes	Yes	Yes	131	131	88	88	Yes	157	157	74	74	Yes	122	122	86	86	Yes	12.3	12.3	30.021502	Complete			Yes	uuid:2ac47e04-b592-4d3b-a3c0-acef2e81543e	2302240625	uuid:2ac47e04-b592-4d3b-a3c0-acef2e81543e
10mar2023 21:07:00	10mar2023 17:08:53	10mar2023 17:13:16	10mar2023	277	4.6166668	.076944448	10	130017	6	KAMPALA	MAKINDYE DIVISION	KABALAGALA	BWIRE	BWIRE 'A'	Yes	Yes	Yes	138	138	86	86	Yes	158	158	54	54	Yes	143	143	88	88	Yes	11.7	11.7	21.631149	Complete			Yes	uuid:44fa40da-d2cd-41de-b46d-0408c99d0c0f	2302240625	uuid:44fa40da-d2cd-41de-b46d-0408c99d0c0f
10mar2023 21:07:00	10mar2023 17:56:57	10mar2023 18:01:19	10mar2023	330	5.5	.091666669	13	130019	6	KAMPALA	MAKINDYE DIVISION	KABALAGALA	BWIRE	BWIRE 'A'	Yes	Yes	Yes	123	123	79	79	Yes	167	167	58	58	Yes	130	130	79	79	Yes	13	13	20.79673	Complete			Yes	uuid:8862423c-8c8d-4f92-876f-87c42fe288dd	2302240625	uuid:8862423c-8c8d-4f92-876f-87c42fe288dd
16mar2023 16:51:15	16mar2023 14:09:35	16mar2023 14:16:08	16mar2023	396	6.5999999	.11	13	130022	6	KAMPALA	MAKINDYE DIVISION	KABALAGALA	BWIRE	BWIRE 'A'	Yes	Yes	Yes	135	135	85	85	Yes	158	158	60	60	Yes	142	142	86	86	Yes	13.2	13.2	24.034611	Complete			Yes	uuid:dd8e9119-5f05-47ed-8c17-cc3f7100558a	2302240625	uuid:dd8e9119-5f05-47ed-8c17-cc3f7100558a
10mar2023 21:07:00	10mar2023 17:39:28	10mar2023 17:46:02	10mar2023	419	6.9833331	.11638889	10	130023	6	KAMPALA	MAKINDYE DIVISION	KABALAGALA	BWIRE	BWIRE 'A'	Yes	Yes	Yes	120	120	84	84	Yes	156	156	55	55	Yes	109	109	76	76	Yes	11.6	11.6	22.600264	Complete			Yes	uuid:93341cc6-bd25-4db4-b56e-31c5116f2ba3	2302240625	uuid:93341cc6-bd25-4db4-b56e-31c5116f2ba3
10mar2023 21:04:49	10mar2023 13:15:09	10mar2023 13:21:42	10mar2023	352	5.8666668	.097777776	10	130024	6	KAMPALA	MAKINDYE DIVISION	KABALAGALA	BWIRE	BWIRE 'A'	Yes	Yes	Yes	118	118	75	75	Yes	165	165	73	73	Yes	118	118	84	84	Yes	14.4	14.4	26.813591	Complete			Yes	uuid:244e0903-013e-4bca-81b8-077627e58db1	2302240625	uuid:244e0903-013e-4bca-81b8-077627e58db1
10mar2023 21:04:49	10mar2023 13:54:28	10mar2023 13:58:50	10mar2023	353	5.8833332	.098055556	13	130025	6	KAMPALA	MAKINDYE DIVISION	KABALAGALA	BWIRE	BWIRE 'A'	Yes	Yes	Yes	125	125	75	75	Yes	153	153	55	55	Yes	120	120	68	68	Yes	12.2	12.2	23.495237	Complete			Yes	uuid:8fa76a88-4777-47f2-a346-ee05d952ebef	2302240625	uuid:8fa76a88-4777-47f2-a346-ee05d952ebef
10mar2023 21:04:49	10mar2023 11:28:06	10mar2023 11:32:28	10mar2023	278	4.6333332	.077222221	13	130029	6	KAMPALA	MAKINDYE DIVISION	KABALAGALA	BWIRE	BWIRE 'A'	Yes	Yes	Yes	134	134	89	89	Yes	160	160	70	70	Yes	131	131	96	96	Yes	14	14	27.34375	Complete			Yes	uuid:a6a8c022-0406-42c4-af85-e9a2ba02d859	2302240625	uuid:a6a8c022-0406-42c4-af85-e9a2ba02d859
10mar2023 21:04:49	10mar2023 14:27:14	10mar2023 14:31:36	10mar2023	266	4.4333334	.07388889	10	130030	6	KAMPALA	MAKINDYE DIVISION	KABALAGALA	BWIRE	BWIRE 'A'	Yes	Yes	Yes	155	155	87	87	Yes	155	155	74	74	Yes	106	106	80	80	Yes	13.4	13.4	30.801249	Complete			Yes	uuid:58407788-91d1-46b4-a0c3-0e54db64542f	2302240625	uuid:58407788-91d1-46b4-a0c3-0e54db64542f
10mar2023 21:07:00	10mar2023 18:12:14	10mar2023 18:16:37	10mar2023	280	4.6666665	.077777781	13	130033	6	KAMPALA	MAKINDYE DIVISION	KABALAGALA	BWIRE	BWIRE 'A'	Yes	Yes	Yes	122	122	80	80	Yes	153	153	65	65	Yes	108	108	72	72	Yes	12.7	12.7	27.767097	Complete			Yes	uuid:98f41d5f-be4b-46fa-b8cc-921ed58e5a11	2302240625	uuid:98f41d5f-be4b-46fa-b8cc-921ed58e5a11
16mar2023 16:51:15	16mar2023 15:04:12	16mar2023 15:04:12	16mar2023	58	.96666664	.016111111	10	130035	6	KAMPALA	MAKINDYE DIVISION	KABALAGALA	BWIRE	BWIRE 'A'	No																					No household member was available			Yes	uuid:ad09628e-5ee3-4f20-b026-f0cb041ad56f	2302240625	uuid:ad09628e-5ee3-4f20-b026-f0cb041ad56f
16mar2023 16:51:15	16mar2023 15:50:05	16mar2023 15:50:05	16mar2023	51	.85000002	.014166667	10	130036	6	KAMPALA	MAKINDYE DIVISION	KABALAGALA	BWIRE	BWIRE 'A'	No																					No household member was available			Yes	uuid:bd112a36-29d0-419e-b41a-6f76b417ec1b	2302240625	uuid:bd112a36-29d0-419e-b41a-6f76b417ec1b
[truncated: 4,706 more rows]
